# Supplementary material for: Chromosome-level genome assembly of Hydractinia symbiolongicarpus
Source: G3 (Bethesda). 2023 May 18;13(8):jkad107. doi: 10.1093/g3journal/jkad107 (PMC10411563; doi:10.1093/g3journal/jkad107)
Supplement: jkad107_Supplementary_Data [file jkad107_supplementary_data.zip › Table_S1_G3-2023-404160.xlsx]

## Sheet: Supplementary Table 1
Supplementary Table 1. Relationship of genes between the Hsym_primary_v1.0 assembly and the HSymV2.0 assembly
Gene ID (Hsym_primary_v1.0)	Gene ID (HSymV2.0)	Scaffold (HSymV2.0)	Start (HSymV2.0)	End (HSymV2.0)	Strand (HSymV2.0)	Tool
HyS0001.1	HSymV2.0_g10.18614	HiC_scaffold_10	19128920	19129267	-	Liftoff
HyS0001.2	HSymV2.0_g10.18617	HiC_scaffold_10	19141548	19142057	-	Liftoff
HyS0001.3	HSymV2.0_g10.18618	HiC_scaffold_10	19158722	19164644	-	BLAST
HyS0001.4	HSymV2.0_g10.18618	HiC_scaffold_10	19158722	19164644	-	Liftoff
HyS0001.5	HSymV2.0_g10.18619	HiC_scaffold_10	19170237	19170731	-	Liftoff
HyS0001.6	HSymV2.0_g10.18620	HiC_scaffold_10	19176087	19177319	+	Liftoff
HyS0001.7	HSymV2.0_g10.18621	HiC_scaffold_10	19177483	19178739	+	Liftoff
HyS0001.8	HSymV2.0_g10.18622	HiC_scaffold_10	19178784	19179856	-	Liftoff
HyS0001.9	HSymV2.0_g10.18623	HiC_scaffold_10	19181170	19216258	+	Liftoff
HyS0001.10	HSymV2.0_g10.18624	HiC_scaffold_10	19227411	19227788	-	Liftoff
HyS0001.11	HSymV2.0_g10.18626	HiC_scaffold_10	19230390	19233355	+	Liftoff
HyS0001.12	HSymV2.0_g10.18628	HiC_scaffold_10	19239122	19268133	-	Liftoff
HyS0001.13	HSymV2.0_g10.18629	HiC_scaffold_10	19325436	19327798	+	Liftoff
HyS0001.14	HSymV2.0_g10.18630	HiC_scaffold_10	19329238	19329609	-	Liftoff
HyS0001.15	HSymV2.0_g10.18631	HiC_scaffold_10	19329908	19331703	-	Liftoff
HyS0001.16	HSymV2.0_g10.18632	HiC_scaffold_10	19367141	19388332	-	Liftoff
HyS0001.17	HSymV2.0_g10.18633	HiC_scaffold_10	19402969	19447731	-	Liftoff
HyS0001.18	HSymV2.0_g10.18634	HiC_scaffold_10	19452828	19453647	+	Liftoff
HyS0001.19	HSymV2.0_g10.18635	HiC_scaffold_10	19467404	19468111	+	Liftoff
HyS0001.20	HSymV2.0_g10.18636	HiC_scaffold_10	19468209	19468535	+	Liftoff
HyS0001.21	HSymV2.0_g10.18637	HiC_scaffold_10	19468590	19473158	+	Liftoff
HyS0001.22	HSymV2.0_g10.18638	HiC_scaffold_10	19485288	19491665	+	Liftoff
HyS0001.23	HSymV2.0_g10.18639	HiC_scaffold_10	19493104	19502203	+	Liftoff
HyS0001.24	HSymV2.0_g10.18640	HiC_scaffold_10	19506815	19508828	-	Liftoff
HyS0001.25	HSymV2.0_g10.18641	HiC_scaffold_10	19511713	19559234	-	Liftoff
HyS0001.26	HSymV2.0_g10.18642	HiC_scaffold_10	19561097	19562253	-	Liftoff
HyS0001.27	HSymV2.0_g10.18643	HiC_scaffold_10	19562489	19608598	+	Liftoff
HyS0001.28	HSymV2.0_g10.18645	HiC_scaffold_10	19641858	19642994	+	Liftoff
HyS0001.29	HSymV2.0_g10.18646	HiC_scaffold_10	19667621	19669832	-	Liftoff
HyS0001.30	HSymV2.0_g10.18648	HiC_scaffold_10	19695362	19706558	-	Liftoff
HyS0001.31	HSymV2.0_g10.18649	HiC_scaffold_10	19711682	19761786	-	Liftoff
HyS0001.32	HSymV2.0_g10.18650	HiC_scaffold_10	19789690	19790603	+	Liftoff
HyS0001.33	HSymV2.0_g10.18651	HiC_scaffold_10	19792156	19825601	-	Liftoff
HyS0001.34	HSymV2.0_g10.18652	HiC_scaffold_10	19849478	19898648	+	Liftoff
HyS0001.35	HSymV2.0_g10.18653	HiC_scaffold_10	19900217	19905016	-	Liftoff
HyS0001.36	HSymV2.0_g10.18654	HiC_scaffold_10	19916591	19935097	+	Liftoff
HyS0001.37	HSymV2.0_g10.18655	HiC_scaffold_10	19942775	19943212	-	Liftoff
HyS0001.38	HSymV2.0_g10.18657	HiC_scaffold_10	19951636	19957488	-	Liftoff
HyS0001.39	HSymV2.0_g10.18658	HiC_scaffold_10	19957802	19963400	+	Liftoff
HyS0001.40	HSymV2.0_g10.18659	HiC_scaffold_10	19965822	19995565	-	Liftoff
HyS0001.41	HSymV2.0_g10.18660	HiC_scaffold_10	20007026	20008281	+	Liftoff
HyS0001.42	HSymV2.0_g10.18661	HiC_scaffold_10	20030261	20030884	+	Liftoff
HyS0001.43	HSymV2.0_g10.18662	HiC_scaffold_10	20030916	20031425	+	Liftoff
HyS0001.44	HSymV2.0_g10.18664	HiC_scaffold_10	20038417	20056099	+	Liftoff
HyS0001.45	HSymV2.0_g13.22360	HiC_scaffold_13	7145797	7147832	-	Liftoff
HyS0001.46	HSymV2.0_g14.24773	HiC_scaffold_14	17871285	17872322	-	BLAST
HyS0001.47	HSymV2.0_g10.18665	HiC_scaffold_10	20067704	20074224	-	BLAST
HyS0001.48	HSymV2.0_g10.18665	HiC_scaffold_10	20067704	20074224	-	BLAST
HyS0001.49	.	.	.	.	.	.
HyS0001.50	HSymV2.0_g10.18666	HiC_scaffold_10	20086996	20088964	+	BLAST
HyS0001.51	HSymV2.0_g10.18667	HiC_scaffold_10	20097505	20107989	+	Liftoff
HyS0001.52	HSymV2.0_g10.18668	HiC_scaffold_10	20119278	20119658	+	Liftoff
HyS0001.53	HSymV2.0_g10.18669	HiC_scaffold_10	20125707	20135395	-	Liftoff
HyS0001.54	HSymV2.0_g10.18670	HiC_scaffold_10	20135757	20142727	+	Liftoff
HyS0001.55	HSymV2.0_g10.18671	HiC_scaffold_10	20153448	20154506	+	Liftoff
HyS0001.56	HSymV2.0_g10.18672	HiC_scaffold_10	20157073	20177543	-	Liftoff
HyS0001.57	HSymV2.0_g10.18673	HiC_scaffold_10	20187188	20195382	-	Liftoff
HyS0001.58	HSymV2.0_g10.18674	HiC_scaffold_10	20205551	20211091	+	Liftoff
HyS0001.59	HSymV2.0_g10.18675	HiC_scaffold_10	20213128	20245336	-	Liftoff
HyS0001.60	HSymV2.0_g10.18676	HiC_scaffold_10	20251132	20256545	+	Liftoff
HyS0001.61	HSymV2.0_g10.18677	HiC_scaffold_10	20258431	20263288	-	Liftoff
HyS0001.62	HSymV2.0_g10.18678	HiC_scaffold_10	20263857	20273243	-	Liftoff
HyS0001.63	HSymV2.0_g10.18679	HiC_scaffold_10	20277397	20278778	+	Liftoff
HyS0001.64	HSymV2.0_g10.18680	HiC_scaffold_10	20278881	20279456	+	Liftoff
HyS0001.65	HSymV2.0_g10.18681	HiC_scaffold_10	20281049	20286344	-	Liftoff
HyS0001.66	HSymV2.0_g10.18682	HiC_scaffold_10	20299374	20312481	+	Liftoff
HyS0001.67	HSymV2.0_g10.18684	HiC_scaffold_10	20321936	20330292	+	Liftoff
HyS0001.68	HSymV2.0_g10.18685	HiC_scaffold_10	20335433	20344286	-	Liftoff
HyS0001.69	HSymV2.0_g10.18686	HiC_scaffold_10	20347557	20348899	+	Liftoff
HyS0001.70	HSymV2.0_g10.18687	HiC_scaffold_10	20361102	20366158	-	Liftoff
HyS0001.71	HSymV2.0_g10.18688	HiC_scaffold_10	20368048	20370371	+	Liftoff
HyS0001.72	HSymV2.0_g10.18689	HiC_scaffold_10	20379817	20403565	-	Liftoff
HyS0001.73	HSymV2.0_g10.18690	HiC_scaffold_10	20413027	20429119	+	Liftoff
HyS0001.74	HSymV2.0_g10.18692	HiC_scaffold_10	20442012	20448021	+	Liftoff
HyS0001.75	HSymV2.0_g10.18693	HiC_scaffold_10	20454089	20462549	-	Liftoff
HyS0001.76	HSymV2.0_g10.18694	HiC_scaffold_10	20465755	20475150	-	Liftoff
HyS0001.77	HSymV2.0_g10.18696	HiC_scaffold_10	20499093	20524108	-	Liftoff
HyS0001.78	HSymV2.0_g10.18697	HiC_scaffold_10	20532465	20535410	-	Liftoff
HyS0001.79	HSymV2.0_g10.18698	HiC_scaffold_10	20536283	20539729	-	Liftoff
HyS0001.80	HSymV2.0_g10.18699	HiC_scaffold_10	20549900	20552424	+	BLAST
HyS0001.81	HSymV2.0_g10.18700	HiC_scaffold_10	20553166	20553886	-	Liftoff
HyS0001.82	HSymV2.0_g10.18702	HiC_scaffold_10	20561309	20571158	+	Liftoff
HyS0001.83	HSymV2.0_g10.18703	HiC_scaffold_10	20599534	20601567	-	Liftoff
HyS0001.84	HSymV2.0_g04.06725	HiC_scaffold_4	11943329	11948224	+	BLAST
HyS0001.85	HSymV2.0_g10.18704	HiC_scaffold_10	20602802	20603571	-	Liftoff
HyS0001.86	HSymV2.0_g10.18705	HiC_scaffold_10	20615568	20638747	+	Liftoff
HyS0001.87	HSymV2.0_g10.18706	HiC_scaffold_10	20639427	20656221	-	Liftoff
HyS0001.88	HSymV2.0_g10.18707	HiC_scaffold_10	20656733	20659723	+	Liftoff
HyS0001.89	HSymV2.0_g10.18708	HiC_scaffold_10	20662567	20667644	+	Liftoff
HyS0001.90	HSymV2.0_g10.18709	HiC_scaffold_10	20670778	20687738	+	BLAST
HyS0001.91	HSymV2.0_g10.18709	HiC_scaffold_10	20670778	20687738	+	BLAST
HyS0001.92	HSymV2.0_g10.18709	HiC_scaffold_10	20670778	20687738	+	BLAST
HyS0001.93	HSymV2.0_g10.18710	HiC_scaffold_10	20689954	20690671	+	BLAST
HyS0001.94	HSymV2.0_g10.18711	HiC_scaffold_10	20690965	20692411	+	Liftoff
HyS0001.95	HSymV2.0_g10.18713	HiC_scaffold_10	20726878	20730791	-	BLAST
HyS0001.96	HSymV2.0_g10.18713	HiC_scaffold_10	20726878	20730791	-	Liftoff
HyS0001.97	HSymV2.0_g10.18713	HiC_scaffold_10	20726878	20730791	-	BLAST
HyS0001.98	HSymV2.0_g10.18718	HiC_scaffold_10	20775400	20799860	-	Liftoff
HyS0001.99	HSymV2.0_g10.18719	HiC_scaffold_10	20802897	20810790	-	Liftoff
HyS0001.100	HSymV2.0_g10.18720	HiC_scaffold_10	20811475	20812726	+	Liftoff
HyS0001.101	HSymV2.0_g10.18721	HiC_scaffold_10	20814197	20837913	-	Liftoff
HyS0001.102	HSymV2.0_g10.18722	HiC_scaffold_10	20840695	20856753	-	Liftoff
HyS0001.103	HSymV2.0_g10.18723	HiC_scaffold_10	20858376	20862798	-	Liftoff
HyS0001.104	HSymV2.0_g10.18724	HiC_scaffold_10	20865229	20867640	+	Liftoff
HyS0001.105	HSymV2.0_g10.18725	HiC_scaffold_10	20869742	20898488	-	Liftoff
HyS0001.106	HSymV2.0_g10.18726	HiC_scaffold_10	20899483	20900396	-	BLAST
HyS0001.107	HSymV2.0_g10.18727	HiC_scaffold_10	20904714	20917189	-	Liftoff
HyS0001.108	HSymV2.0_g10.18728	HiC_scaffold_10	20917259	20920300	+	Liftoff
HyS0001.109	HSymV2.0_g10.18729	HiC_scaffold_10	20934498	20935382	+	Liftoff
HyS0001.110	HSymV2.0_g10.18730	HiC_scaffold_10	20936069	20949360	-	Liftoff
HyS0001.111	HSymV2.0_g10.18731	HiC_scaffold_10	20951200	20957156	-	BLAST
HyS0001.112	HSymV2.0_g10.18732	HiC_scaffold_10	20956569	20973620	+	Liftoff
HyS0001.113	HSymV2.0_g10.18733	HiC_scaffold_10	20975500	20976367	-	Liftoff
HyS0001.114	HSymV2.0_g10.18734	HiC_scaffold_10	20977839	20989802	-	Liftoff
HyS0001.115	HSymV2.0_g10.18735	HiC_scaffold_10	21011824	21014876	+	Liftoff
HyS0001.116	HSymV2.0_g10.18736	HiC_scaffold_10	21016508	21025336	+	Liftoff
HyS0001.117	HSymV2.0_g10.18737	HiC_scaffold_10	21028125	21035732	-	Liftoff
HyS0001.118	HSymV2.0_g10.18739	HiC_scaffold_10	21044097	21049686	-	Liftoff
HyS0001.119	HSymV2.0_g10.18740	HiC_scaffold_10	21052604	21053068	-	Liftoff
HyS0001.120	HSymV2.0_g10.18741	HiC_scaffold_10	21053497	21056844	-	Liftoff
HyS0001.121	HSymV2.0_g10.18742	HiC_scaffold_10	21058775	21066482	-	Liftoff
HyS0001.122	HSymV2.0_g10.18743	HiC_scaffold_10	21076416	21081723	+	Liftoff
HyS0001.123	HSymV2.0_g10.18744	HiC_scaffold_10	21086614	21096831	-	Liftoff
HyS0001.124	HSymV2.0_g10.18745	HiC_scaffold_10	21092682	21096673	+	Liftoff
HyS0001.125	HSymV2.0_g10.18746	HiC_scaffold_10	21099183	21103654	-	Liftoff
HyS0001.126	HSymV2.0_g10.18747	HiC_scaffold_10	21108063	21111619	+	Liftoff
HyS0001.127	HSymV2.0_g10.18748	HiC_scaffold_10	21112889	21114921	+	Liftoff
HyS0001.128	HSymV2.0_g10.18749	HiC_scaffold_10	21116927	21124028	-	Liftoff
HyS0001.129	HSymV2.0_g10.18750	HiC_scaffold_10	21131648	21136841	-	Liftoff
HyS0001.130	HSymV2.0_g10.18751	HiC_scaffold_10	21137177	21141610	-	Liftoff
HyS0001.131	HSymV2.0_g10.18752	HiC_scaffold_10	21142114	21147289	-	Liftoff
HyS0001.132	HSymV2.0_g10.18753	HiC_scaffold_10	21149741	21164190	-	Liftoff
HyS0001.133	HSymV2.0_g10.18754	HiC_scaffold_10	21170146	21175709	-	Liftoff
HyS0001.134	HSymV2.0_g10.18755	HiC_scaffold_10	21176825	21180988	-	Liftoff
HyS0001.135	HSymV2.0_g10.18756	HiC_scaffold_10	21183886	21198546	-	Liftoff
HyS0001.136	HSymV2.0_g10.18757	HiC_scaffold_10	21206861	21227476	+	Liftoff
HyS0001.137	HSymV2.0_g10.18758	HiC_scaffold_10	21235752	21244354	+	Liftoff
HyS0001.138	HSymV2.0_g10.18759	HiC_scaffold_10	21260813	21261878	+	Liftoff
HyS0001.139	HSymV2.0_g10.18760	HiC_scaffold_10	21266575	21288662	+	Liftoff
HyS0001.140	HSymV2.0_g10.18762	HiC_scaffold_10	21315652	21316863	+	Liftoff
HyS0001.141	HSymV2.0_g12.21286	HiC_scaffold_12	12129553	12145027	-	Liftoff
HyS0001.142	HSymV2.0_g10.18764	HiC_scaffold_10	21350589	21351779	+	Liftoff
HyS0001.143	HSymV2.0_g10.18765	HiC_scaffold_10	21359929	21361135	+	Liftoff
HyS0001.144	HSymV2.0_g10.18766	HiC_scaffold_10	21361655	21385144	-	BLAST
HyS0001.145	HSymV2.0_g10.18766	HiC_scaffold_10	21361655	21385144	-	BLAST
HyS0001.146	HSymV2.0_g10.18768	HiC_scaffold_10	21406803	21407715	+	Liftoff
HyS0001.147	HSymV2.0_g10.18769	HiC_scaffold_10	21431607	21441990	+	Liftoff
HyS0001.148	HSymV2.0_g10.18770	HiC_scaffold_10	21450723	21461668	-	Liftoff
HyS0001.149	HSymV2.0_g10.18771	HiC_scaffold_10	21461739	21480999	-	Liftoff
HyS0001.150	HSymV2.0_g10.18773	HiC_scaffold_10	21488806	21493570	-	Liftoff
HyS0001.151	HSymV2.0_g10.18774	HiC_scaffold_10	21496249	21513080	-	Liftoff
HyS0001.152	HSymV2.0_g10.18775	HiC_scaffold_10	21517573	21522292	-	Liftoff
HyS0001.153	HSymV2.0_g10.18776	HiC_scaffold_10	21533121	21533913	+	Liftoff
HyS0001.154	HSymV2.0_g10.18777	HiC_scaffold_10	21541630	21544306	+	Liftoff
HyS0001.155	HSymV2.0_g10.18778	HiC_scaffold_10	21546609	21551637	+	Liftoff
HyS0001.156	HSymV2.0_g10.18779	HiC_scaffold_10	21553061	21554787	+	Liftoff
HyS0001.157	HSymV2.0_g10.18780	HiC_scaffold_10	21560462	21561302	+	Liftoff
HyS0001.158	HSymV2.0_g10.18781	HiC_scaffold_10	21565447	21571441	+	Liftoff
HyS0001.159	HSymV2.0_g10.18782	HiC_scaffold_10	21588144	21590808	-	Liftoff
HyS0001.160	HSymV2.0_g10.18783	HiC_scaffold_10	21593012	21596182	+	Liftoff
HyS0001.161	HSymV2.0_g10.18784	HiC_scaffold_10	21598961	21611404	+	Liftoff
HyS0001.162	HSymV2.0_g10.18785	HiC_scaffold_10	21616278	21633976	+	Liftoff
HyS0001.163	HSymV2.0_g10.18786	HiC_scaffold_10	21640763	21643204	-	Liftoff
HyS0001.164	HSymV2.0_g10.18787	HiC_scaffold_10	21645520	21663580	+	Liftoff
HyS0001.165	HSymV2.0_g10.18789	HiC_scaffold_10	21685358	21687107	+	Liftoff
HyS0001.166	HSymV2.0_g10.18790	HiC_scaffold_10	21695714	21697042	+	Liftoff
HyS0001.167	HSymV2.0_g10.18791	HiC_scaffold_10	21701993	21703336	-	Liftoff
HyS0001.168	HSymV2.0_g10.18792	HiC_scaffold_10	21716648	21718701	-	BLAST
HyS0001.169	HSymV2.0_g10.18793	HiC_scaffold_10	21733215	21741636	-	Liftoff
HyS0001.170	HSymV2.0_g10.18794	HiC_scaffold_10	21744870	21759402	+	Liftoff
HyS0001.171	HSymV2.0_g10.18795	HiC_scaffold_10	21761136	21766624	+	Liftoff
HyS0001.172	HSymV2.0_g10.18796	HiC_scaffold_10	21772771	21793764	+	Liftoff
HyS0001.173	HSymV2.0_g10.18797	HiC_scaffold_10	21797324	21804490	-	Liftoff
HyS0001.174	HSymV2.0_g10.18798	HiC_scaffold_10	21807044	21814668	+	Liftoff
HyS0001.175	HSymV2.0_g10.18799	HiC_scaffold_10	21818810	21832430	+	Liftoff
HyS0001.176	HSymV2.0_g10.18800	HiC_scaffold_10	21834996	21835823	+	Liftoff
HyS0001.177	HSymV2.0_g10.18801	HiC_scaffold_10	21842210	21847844	-	Liftoff
HyS0001.178	HSymV2.0_g10.18802	HiC_scaffold_10	21842257	21842829	+	Liftoff
HyS0001.179	HSymV2.0_g10.18803	HiC_scaffold_10	21849954	21853173	-	Liftoff
HyS0001.180	HSymV2.0_g10.18804	HiC_scaffold_10	21855615	21867218	-	Liftoff
HyS0001.181	HSymV2.0_g10.18805	HiC_scaffold_10	21868477	21868740	+	Liftoff
HyS0001.182	HSymV2.0_g10.18806	HiC_scaffold_10	21872161	21883534	-	Liftoff
HyS0001.183	HSymV2.0_g10.18807	HiC_scaffold_10	21885650	21892800	-	Liftoff
HyS0001.184	HSymV2.0_g10.18808	HiC_scaffold_10	21900252	21978806	+	Liftoff
HyS0001.185	HSymV2.0_g10.18809	HiC_scaffold_10	21918220	21920849	-	Liftoff
HyS0001.186	HSymV2.0_g10.18810	HiC_scaffold_10	21926806	21931504	-	Liftoff
HyS0001.187	HSymV2.0_g10.18811	HiC_scaffold_10	21953824	21963379	+	Liftoff
HyS0001.188	HSymV2.0_g10.18812	HiC_scaffold_10	21983979	21995346	-	Liftoff
HyS0001.189	HSymV2.0_g10.18813	HiC_scaffold_10	21996394	21996600	-	Liftoff
HyS0001.190	HSymV2.0_g10.18814	HiC_scaffold_10	21996649	21997212	-	Liftoff
HyS0001.191	HSymV2.0_g10.18816	HiC_scaffold_10	22021647	22025350	+	Liftoff
HyS0001.192	HSymV2.0_g10.18817	HiC_scaffold_10	22025502	22031335	+	Liftoff
HyS0001.193	HSymV2.0_g10.18818	HiC_scaffold_10	22034384	22062155	+	Liftoff
HyS0001.194	HSymV2.0_g10.18821	HiC_scaffold_10	22076428	22077297	-	Liftoff
HyS0001.195	HSymV2.0_g10.18822	HiC_scaffold_10	22085732	22091435	+	Liftoff
HyS0001.196	HSymV2.0_g10.18823	HiC_scaffold_10	22092450	22093901	-	Liftoff
HyS0001.197	HSymV2.0_g10.18824	HiC_scaffold_10	22097696	22100043	-	Liftoff
HyS0001.198	HSymV2.0_g10.18825	HiC_scaffold_10	22106105	22112440	+	Liftoff
HyS0001.199	HSymV2.0_g10.18826	HiC_scaffold_10	22115088	22119079	-	Liftoff
HyS0001.200	HSymV2.0_g10.18827	HiC_scaffold_10	22127507	22146213	+	Liftoff
HyS0001.201	HSymV2.0_g10.18828	HiC_scaffold_10	22146744	22148312	-	Liftoff
HyS0001.202	HSymV2.0_g10.18829	HiC_scaffold_10	22149197	22155591	+	Liftoff
HyS0001.203	HSymV2.0_g10.18830	HiC_scaffold_10	22157703	22175531	-	Liftoff
HyS0001.204	HSymV2.0_g10.18831	HiC_scaffold_10	22194275	22215801	+	Liftoff
HyS0001.205	HSymV2.0_g10.18832	HiC_scaffold_10	22219141	22224524	-	BLAST
HyS0001.206	HSymV2.0_g09.16481	HiC_scaffold_9	13830295	13831687	+	BLAST
HyS0001.207	HSymV2.0_g10.18833	HiC_scaffold_10	22226350	22240591	+	BLAST
HyS0001.208	HSymV2.0_g10.18834	HiC_scaffold_10	22241367	22247478	+	Liftoff
HyS0001.209	HSymV2.0_g10.18835	HiC_scaffold_10	22250994	22254402	-	Liftoff
HyS0001.210	HSymV2.0_g10.18836	HiC_scaffold_10	22257396	22263767	+	Liftoff
HyS0001.211	HSymV2.0_g10.18837	HiC_scaffold_10	22269826	22276593	+	Liftoff
HyS0001.212	HSymV2.0_g10.18838	HiC_scaffold_10	22277791	22287290	-	Liftoff
HyS0001.213	HSymV2.0_g10.18839	HiC_scaffold_10	22289467	22296242	-	Liftoff
HyS0001.214	HSymV2.0_g10.18840	HiC_scaffold_10	22303603	22310474	+	Liftoff
HyS0001.215	HSymV2.0_g10.18841	HiC_scaffold_10	22312354	22312827	+	BLAST
HyS0001.216	HSymV2.0_g10.18833	HiC_scaffold_10	22226350	22240591	+	Liftoff
HyS0001.217	HSymV2.0_g10.18832	HiC_scaffold_10	22219141	22224524	-	Liftoff
HyS0001.218	HSymV2.0_g10.18840	HiC_scaffold_10	22303603	22310474	+	BLAST
HyS0001.219	HSymV2.0_g10.18840	HiC_scaffold_10	22303603	22310474	+	BLAST
HyS0001.220	HSymV2.0_g10.18840	HiC_scaffold_10	22303603	22310474	+	BLAST
HyS0001.221	HSymV2.0_g10.18841	HiC_scaffold_10	22312354	22312827	+	BLAST
HyS0001.222	HSymV2.0_g10.18841	HiC_scaffold_10	22312354	22312827	+	Liftoff
HyS0001.223	HSymV2.0_g10.18842	HiC_scaffold_10	22315995	22317820	-	Liftoff
HyS0001.224	HSymV2.0_g10.18843	HiC_scaffold_10	22326798	22334705	-	BLAST
HyS0001.225	HSymV2.0_g10.18844	HiC_scaffold_10	22348988	22354947	+	BLAST
HyS0001.226	HSymV2.0_g10.18843	HiC_scaffold_10	22326798	22334705	-	Liftoff
HyS0001.227	HSymV2.0_g04.07363	HiC_scaffold_4	21787332	21790875	-	Liftoff
HyS0001.228	HSymV2.0_g10.18845	HiC_scaffold_10	22355608	22366888	+	Liftoff
HyS0001.229	HSymV2.0_g10.18846	HiC_scaffold_10	22368001	22370341	-	Liftoff
HyS0001.230	HSymV2.0_g10.18848	HiC_scaffold_10	22400266	22400649	+	Liftoff
HyS0001.231	HSymV2.0_g10.18849	HiC_scaffold_10	22402269	22408696	-	Liftoff
HyS0001.232	HSymV2.0_g10.18850	HiC_scaffold_10	22415241	22433788	-	Liftoff
HyS0001.233	HSymV2.0_g12.22179	HiC_scaffold_12	24247683	24248537	+	BLAST
HyS0001.234	HSymV2.0_g10.18851	HiC_scaffold_10	22438434	22446982	+	Liftoff
HyS0001.235	HSymV2.0_g10.18853	HiC_scaffold_10	22469347	22480749	+	BLAST
HyS0001.236	HSymV2.0_g13.22360	HiC_scaffold_13	7145797	7147832	-	BLAST
HyS0001.237	HSymV2.0_g10.18856	HiC_scaffold_10	22499247	22532584	+	Liftoff
HyS0001.238	HSymV2.0_g10.18858	HiC_scaffold_10	22547069	22561054	+	Liftoff
HyS0001.239	HSymV2.0_g10.18859	HiC_scaffold_10	22562041	22570602	+	Liftoff
HyS0001.240	HSymV2.0_g10.18860	HiC_scaffold_10	22572084	22581623	+	Liftoff
HyS0001.241	HSymV2.0_g10.18861	HiC_scaffold_10	22583267	22587067	-	Liftoff
HyS0001.242	HSymV2.0_g10.18862	HiC_scaffold_10	22594485	22602676	-	Liftoff
HyS0001.243	HSymV2.0_g10.18863	HiC_scaffold_10	22603077	22614283	+	Liftoff
HyS0001.244	HSymV2.0_g10.18864	HiC_scaffold_10	22617571	22624205	-	Liftoff
HyS0001.245	HSymV2.0_g10.18865	HiC_scaffold_10	22634040	22637481	+	Liftoff
HyS0001.246	HSymV2.0_g10.18866	HiC_scaffold_10	22638329	22638750	+	Liftoff
HyS0001.247	HSymV2.0_g10.18867	HiC_scaffold_10	22639457	22650446	+	Liftoff
HyS0001.248	HSymV2.0_g10.18869	HiC_scaffold_10	22659420	22675253	+	Liftoff
HyS0001.249	HSymV2.0_g10.18870	HiC_scaffold_10	22677658	22702361	-	Liftoff
HyS0001.250	HSymV2.0_g10.18871	HiC_scaffold_10	22728163	22732259	+	BLAST
HyS0001.251	HSymV2.0_g10.18872	HiC_scaffold_10	22736363	22736791	+	BLAST
HyS0001.252	HSymV2.0_g10.18873	HiC_scaffold_10	22736833	22737399	+	BLAST
HyS0001.253	HSymV2.0_g10.18874	HiC_scaffold_10	22738851	22742324	-	Liftoff
HyS0001.254	HSymV2.0_g10.18875	HiC_scaffold_10	22746344	22757119	+	Liftoff
HyS0001.255	HSymV2.0_g10.18876	HiC_scaffold_10	22758516	22800629	+	Liftoff
HyS0001.256	HSymV2.0_g10.18877	HiC_scaffold_10	22802299	22809541	-	Liftoff
HyS0001.257	HSymV2.0_g10.18878	HiC_scaffold_10	22810679	22811792	-	Liftoff
HyS0001.258	HSymV2.0_g10.18879	HiC_scaffold_10	22815208	22818146	+	Liftoff
HyS0001.259	HSymV2.0_g10.18880	HiC_scaffold_10	22820745	22823033	+	Liftoff
HyS0001.260	HSymV2.0_g10.18881	HiC_scaffold_10	22823743	22833137	-	Liftoff
HyS0001.261	HSymV2.0_g10.18882	HiC_scaffold_10	22839777	22849599	-	BLAST
HyS0001.262	HSymV2.0_g10.18882	HiC_scaffold_10	22839777	22849599	-	BLAST
HyS0001.263	HSymV2.0_g10.18883	HiC_scaffold_10	22852597	22855641	+	Liftoff
HyS0001.264	HSymV2.0_g10.18884	HiC_scaffold_10	22857045	22858590	+	Liftoff
HyS0001.265	HSymV2.0_g10.18885	HiC_scaffold_10	22859232	22865859	+	Liftoff
HyS0001.266	HSymV2.0_g10.18886	HiC_scaffold_10	22866276	22867711	-	Liftoff
HyS0001.267	HSymV2.0_g10.18887	HiC_scaffold_10	22887466	22888905	+	Liftoff
HyS0001.268	HSymV2.0_g10.18889	HiC_scaffold_10	22906467	22919048	+	BLAST
HyS0001.269	HSymV2.0_g10.18890	HiC_scaffold_10	22921197	22935069	-	BLAST
HyS0001.270	HSymV2.0_g10.18890	HiC_scaffold_10	22921197	22935069	-	BLAST
HyS0001.271	HSymV2.0_g10.18891	HiC_scaffold_10	22937192	22940103	-	BLAST
HyS0001.272	HSymV2.0_g10.18892	HiC_scaffold_10	22941679	22950068	-	BLAST
HyS0001.273	HSymV2.0_g10.18893	HiC_scaffold_10	22960961	22974122	+	BLAST
HyS0001.274	HSymV2.0_g10.18894	HiC_scaffold_10	22975946	22984259	+	Liftoff
HyS0001.275	HSymV2.0_g10.18895	HiC_scaffold_10	22990574	22995332	+	Liftoff
HyS0001.276	HSymV2.0_g10.18896	HiC_scaffold_10	22997916	23016732	+	Liftoff
HyS0001.277	HSymV2.0_g10.18897	HiC_scaffold_10	23021339	23023015	+	Liftoff
HyS0001.278	HSymV2.0_g10.18898	HiC_scaffold_10	23042072	23043280	+	Liftoff
HyS0001.279	HSymV2.0_g10.18899	HiC_scaffold_10	23056847	23058671	-	Liftoff
HyS0001.280	HSymV2.0_g10.18900	HiC_scaffold_10	23068266	23068900	-	BLAST
HyS0001.281	HSymV2.0_g10.18903	HiC_scaffold_10	23080407	23088212	+	Liftoff
HyS0001.282	HSymV2.0_g10.18905	HiC_scaffold_10	23102339	23106417	-	Liftoff
HyS0001.283	HSymV2.0_g10.18906	HiC_scaffold_10	23112016	23118756	-	Liftoff
HyS0001.284	HSymV2.0_g10.18907	HiC_scaffold_10	23121454	23121951	-	Liftoff
HyS0001.285	HSymV2.0_g10.18908	HiC_scaffold_10	23125594	23126261	-	Liftoff
HyS0001.286	HSymV2.0_g10.18909	HiC_scaffold_10	23132201	23134307	-	BLAST
HyS0001.287	HSymV2.0_g10.18912	HiC_scaffold_10	23143156	23151786	-	Liftoff
HyS0001.288	HSymV2.0_g10.18913	HiC_scaffold_10	23154026	23158583	-	Liftoff
HyS0001.289	HSymV2.0_g10.18914	HiC_scaffold_10	23165512	23167741	+	Liftoff
HyS0001.290	HSymV2.0_g10.18916	HiC_scaffold_10	23188683	23191015	-	Liftoff
HyS0001.291	HSymV2.0_g10.18917	HiC_scaffold_10	23191935	23199871	-	Liftoff
HyS0001.292	HSymV2.0_g10.18919	HiC_scaffold_10	23210289	23219372	+	Liftoff
HyS0001.293	HSymV2.0_g10.18920	HiC_scaffold_10	23225775	23241091	+	Liftoff
HyS0001.294	HSymV2.0_g10.18921	HiC_scaffold_10	23243158	23243904	+	Liftoff
HyS0001.295	HSymV2.0_g10.18922	HiC_scaffold_10	23244957	23251971	+	Liftoff
HyS0001.296	HSymV2.0_g10.18923	HiC_scaffold_10	23254657	23259170	-	Liftoff
HyS0001.297	HSymV2.0_g10.18924	HiC_scaffold_10	23260586	23265201	+	Liftoff
HyS0001.298	HSymV2.0_g10.18925	HiC_scaffold_10	23267575	23268585	-	Liftoff
HyS0001.299	HSymV2.0_g10.18926	HiC_scaffold_10	23271800	23272669	+	Liftoff
HyS0001.300	HSymV2.0_g10.18927	HiC_scaffold_10	23279583	23280590	-	Liftoff
HyS0001.301	HSymV2.0_g10.18928	HiC_scaffold_10	23283627	23289789	+	Liftoff
HyS0001.302	HSymV2.0_g10.18929	HiC_scaffold_10	23296564	23302515	-	Liftoff
HyS0001.303	HSymV2.0_g10.18930	HiC_scaffold_10	23313705	23348305	-	Liftoff
HyS0001.304	HSymV2.0_g10.18932	HiC_scaffold_10	23363836	23378032	-	Liftoff
HyS0001.305	HSymV2.0_g10.18933	HiC_scaffold_10	23378761	23412181	-	BLAST
HyS0001.306	HSymV2.0_g10.18934	HiC_scaffold_10	23411355	23426003	+	BLAST
HyS0001.307	HSymV2.0_g10.18935	HiC_scaffold_10	23427846	23431325	+	Liftoff
HyS0001.308	HSymV2.0_g10.18936	HiC_scaffold_10	23433127	23436831	+	Liftoff
HyS0001.309	HSymV2.0_g10.18937	HiC_scaffold_10	23438229	23440799	-	Liftoff
HyS0001.310	HSymV2.0_g10.18938	HiC_scaffold_10	23443330	23469652	-	Liftoff
HyS0001.311	HSymV2.0_g03.05794	HiC_scaffold_3	27917381	27927108	-	BLAST
HyS0001.312	HSymV2.0_g03.05793	HiC_scaffold_3	27910316	27916002	+	Liftoff
HyS0001.313	HSymV2.0_g03.05790	HiC_scaffold_3	27875787	27883401	-	Liftoff
HyS0001.314	HSymV2.0_g03.05789	HiC_scaffold_3	27853469	27873799	+	Liftoff
HyS0001.315	HSymV2.0_g03.05787	HiC_scaffold_3	27838557	27843659	+	Liftoff
HyS0001.316	HSymV2.0_g03.05786	HiC_scaffold_3	27829277	27838530	+	Liftoff
HyS0001.317	HSymV2.0_g03.05785	HiC_scaffold_3	27824229	27825250	+	Liftoff
HyS0001.318	HSymV2.0_g03.05782	HiC_scaffold_3	27773262	27807972	+	Liftoff
HyS0001.319	HSymV2.0_g03.05784	HiC_scaffold_3	27789249	27790734	+	Liftoff
HyS0001.320	HSymV2.0_g03.05783	HiC_scaffold_3	27776855	27788981	-	Liftoff
HyS0001.321	HSymV2.0_g03.05781	HiC_scaffold_3	27773114	27775726	+	Liftoff
HyS0001.322	HSymV2.0_g03.05780	HiC_scaffold_3	27758804	27759979	-	Liftoff
HyS0001.323	HSymV2.0_g03.05779	HiC_scaffold_3	27752339	27758196	+	Liftoff
HyS0001.324	HSymV2.0_g03.05777	HiC_scaffold_3	27715521	27750044	-	Liftoff
HyS0001.325	HSymV2.0_g03.05776	HiC_scaffold_3	27698108	27715038	-	Liftoff
HyS0001.326	HSymV2.0_g03.05775	HiC_scaffold_3	27695256	27697368	-	Liftoff
HyS0001.327	HSymV2.0_g03.05774	HiC_scaffold_3	27678489	27692692	-	Liftoff
HyS0001.328	HSymV2.0_g03.05773	HiC_scaffold_3	27663261	27677557	-	Liftoff
HyS0001.329	HSymV2.0_g03.05772	HiC_scaffold_3	27644940	27647041	-	Liftoff
HyS0001.330	HSymV2.0_g03.05771	HiC_scaffold_3	27641637	27641975	+	Liftoff
HyS0001.331	HSymV2.0_g03.05770	HiC_scaffold_3	27629648	27636742	+	Liftoff
HyS0001.332	HSymV2.0_g03.05769	HiC_scaffold_3	27620584	27624093	-	Liftoff
HyS0001.333	HSymV2.0_g03.05768	HiC_scaffold_3	27612350	27616802	+	Liftoff
HyS0001.334	HSymV2.0_g03.05767	HiC_scaffold_3	27594031	27599447	+	BLAST
HyS0001.335	HSymV2.0_g03.05762	HiC_scaffold_3	27546578	27560490	-	BLAST
HyS0001.336	HSymV2.0_g03.05760	HiC_scaffold_3	27537398	27538135	+	Liftoff
HyS0001.337	HSymV2.0_g03.05758	HiC_scaffold_3	27498826	27507630	-	Liftoff
HyS0001.338	HSymV2.0_g03.05757	HiC_scaffold_3	27480097	27493807	-	Liftoff
HyS0001.339	HSymV2.0_g03.05756	HiC_scaffold_3	27398809	27478414	+	Liftoff
HyS0001.340	HSymV2.0_g03.05754	HiC_scaffold_3	27365099	27392345	+	Liftoff
HyS0001.341	HSymV2.0_g03.05753	HiC_scaffold_3	27351864	27364852	-	Liftoff
HyS0001.342	HSymV2.0_g03.05752	HiC_scaffold_3	27344698	27348670	+	Liftoff
HyS0001.343	HSymV2.0_g03.05751	HiC_scaffold_3	27296811	27317598	+	Liftoff
HyS0001.344	HSymV2.0_g03.05750	HiC_scaffold_3	27284540	27293212	+	Liftoff
HyS0001.345	HSymV2.0_g03.05749	HiC_scaffold_3	27275021	27284061	-	Liftoff
HyS0001.346	HSymV2.0_g03.05748	HiC_scaffold_3	27269356	27271403	-	Liftoff
HyS0001.347	HSymV2.0_g03.05747	HiC_scaffold_3	27259523	27266348	+	Liftoff
HyS0001.348	.	.	.	.	.	.
HyS0001.349	HSymV2.0_g03.05744	HiC_scaffold_3	27223648	27236538	+	BLAST
HyS0001.350	HSymV2.0_g03.05743	HiC_scaffold_3	27211534	27222600	+	Liftoff
HyS0001.351	HSymV2.0_g03.05742	HiC_scaffold_3	27205659	27206714	-	Liftoff
HyS0001.352	HSymV2.0_g03.05741	HiC_scaffold_3	27189472	27192197	-	Liftoff
HyS0001.353	HSymV2.0_g03.05740	HiC_scaffold_3	27183297	27184661	+	BLAST
HyS0001.354	HSymV2.0_g03.05736	HiC_scaffold_3	27155442	27160025	+	BLAST
HyS0001.355	HSymV2.0_g03.05735	HiC_scaffold_3	27131257	27133090	-	Liftoff
HyS0001.356	HSymV2.0_g03.05734	HiC_scaffold_3	27126695	27129361	+	Liftoff
HyS0001.357	HSymV2.0_g03.05733	HiC_scaffold_3	27096572	27123148	-	Liftoff
HyS0001.358	HSymV2.0_g03.05732	HiC_scaffold_3	27090720	27091553	+	Liftoff
HyS0001.359	.	.	.	.	.	.
HyS0001.360	HSymV2.0_g03.05731	HiC_scaffold_3	27052648	27054492	-	BLAST
HyS0001.361	HSymV2.0_g02.04362	HiC_scaffold_2	36969423	36974230	-	BLAST
HyS0001.362	HSymV2.0_g03.05728	HiC_scaffold_3	27019730	27025706	-	BLAST
HyS0001.363	HSymV2.0_g03.05727	HiC_scaffold_3	27012286	27013532	-	Liftoff
HyS0001.364	HSymV2.0_g03.05726	HiC_scaffold_3	27009408	27010850	+	Liftoff
HyS0001.365	HSymV2.0_g03.05725	HiC_scaffold_3	26996357	27005797	-	BLAST
HyS0001.366	HSymV2.0_g03.05724	HiC_scaffold_3	26989332	26995726	-	Liftoff
HyS0001.367	HSymV2.0_g03.05723	HiC_scaffold_3	26974912	26976420	-	BLAST
HyS0001.368	HSymV2.0_g03.05722	HiC_scaffold_3	26971447	26972731	-	Liftoff
HyS0001.369	HSymV2.0_g03.05721	HiC_scaffold_3	26962558	26967679	-	Liftoff
HyS0001.370	HSymV2.0_g03.05720	HiC_scaffold_3	26934224	26957433	+	Liftoff
HyS0001.371	HSymV2.0_g03.05719	HiC_scaffold_3	26925336	26928384	+	BLAST
HyS0001.372	HSymV2.0_g03.05718	HiC_scaffold_3	26914689	26923414	+	BLAST
HyS0001.373	HSymV2.0_g03.05717	HiC_scaffold_3	26901820	26902845	+	BLAST
HyS0001.374	HSymV2.0_g03.05716	HiC_scaffold_3	26883287	26900558	+	Liftoff
HyS0001.375	HSymV2.0_g03.05714	HiC_scaffold_3	26873138	26877925	-	Liftoff
HyS0001.376	HSymV2.0_g03.05713	HiC_scaffold_3	26861177	26871969	-	Liftoff
HyS0001.377	HSymV2.0_g03.05712	HiC_scaffold_3	26858612	26860659	+	Liftoff
HyS0001.378	HSymV2.0_g03.05711	HiC_scaffold_3	26847477	26858601	-	Liftoff
HyS0001.379	HSymV2.0_g03.05710	HiC_scaffold_3	26845352	26846969	-	Liftoff
HyS0001.380	HSymV2.0_g03.05709	HiC_scaffold_3	26830860	26835066	+	Liftoff
HyS0001.381	HSymV2.0_g03.05708	HiC_scaffold_3	26822433	26826642	+	Liftoff
HyS0001.382	HSymV2.0_g03.05707	HiC_scaffold_3	26816111	26818103	-	Liftoff
HyS0001.383	HSymV2.0_g03.05705	HiC_scaffold_3	26809969	26811319	+	Liftoff
HyS0001.384	HSymV2.0_g03.05704	HiC_scaffold_3	26806930	26808692	+	Liftoff
HyS0001.385	HSymV2.0_g03.05703	HiC_scaffold_3	26795314	26804586	-	Liftoff
HyS0001.386	HSymV2.0_g03.05699	HiC_scaffold_3	26751325	26753927	-	Liftoff
HyS0001.387	HSymV2.0_g03.05698	HiC_scaffold_3	26743214	26745621	+	Liftoff
HyS0001.388	HSymV2.0_g12.20740	HiC_scaffold_12	5595011	5595529	-	BLAST
HyS0001.389	HSymV2.0_g03.05696	HiC_scaffold_3	26709958	26723077	-	Liftoff
HyS0001.390	HSymV2.0_g03.05695	HiC_scaffold_3	26687289	26700444	-	Liftoff
HyS0001.391	HSymV2.0_g03.05693	HiC_scaffold_3	26640376	26666997	+	BLAST
HyS0001.392	HSymV2.0_g03.05694	HiC_scaffold_3	26673837	26674780	-	Liftoff
HyS0001.393	HSymV2.0_g03.05693	HiC_scaffold_3	26640376	26666997	+	BLAST
HyS0001.394	HSymV2.0_g03.05693	HiC_scaffold_3	26640376	26666997	+	Liftoff
HyS0001.395	HSymV2.0_g03.05692	HiC_scaffold_3	26589443	26603681	+	BLAST
HyS0001.396	HSymV2.0_g03.05690	HiC_scaffold_3	26546748	26549019	-	Liftoff
HyS0001.397	HSymV2.0_g03.05689	HiC_scaffold_3	26545568	26546386	-	Liftoff
HyS0001.398	HSymV2.0_g03.05688	HiC_scaffold_3	26528551	26544038	+	Liftoff
HyS0001.399	HSymV2.0_g03.05687	HiC_scaffold_3	26511640	26520421	-	Liftoff
HyS0001.400	HSymV2.0_g03.05686	HiC_scaffold_3	26495511	26511038	+	Liftoff
HyS0001.401	HSymV2.0_g03.05685	HiC_scaffold_3	26489167	26492655	+	Liftoff
HyS0001.402	HSymV2.0_g03.05684	HiC_scaffold_3	26483041	26487560	-	Liftoff
HyS0001.403	HSymV2.0_g03.05683	HiC_scaffold_3	26457560	26480231	+	Liftoff
HyS0001.404	HSymV2.0_g03.05682	HiC_scaffold_3	26450456	26455183	-	Liftoff
HyS0001.405	HSymV2.0_g03.05681	HiC_scaffold_3	26439349	26448132	+	Liftoff
HyS0001.406	HSymV2.0_g03.05677	HiC_scaffold_3	26398207	26406084	+	Liftoff
HyS0001.407	HSymV2.0_g03.05676	HiC_scaffold_3	26396733	26397936	-	Liftoff
HyS0001.408	HSymV2.0_g03.05675	HiC_scaffold_3	26392730	26396250	+	Liftoff
HyS0001.409	HSymV2.0_g03.05674	HiC_scaffold_3	26379429	26381688	-	Liftoff
HyS0001.410	HSymV2.0_g03.05673	HiC_scaffold_3	26373139	26377250	-	Liftoff
HyS0001.411	HSymV2.0_g03.05672	HiC_scaffold_3	26369195	26372921	+	Liftoff
HyS0001.412	HSymV2.0_g03.05671	HiC_scaffold_3	26329120	26368443	+	Liftoff
HyS0001.413	HSymV2.0_g03.05670	HiC_scaffold_3	26313417	26325981	-	Liftoff
HyS0001.414	HSymV2.0_g03.05669	HiC_scaffold_3	26309268	26311545	-	Liftoff
HyS0001.415	HSymV2.0_g03.05668	HiC_scaffold_3	26281119	26306714	+	Liftoff
HyS0001.416	HSymV2.0_g03.05667	HiC_scaffold_3	26276318	26280348	+	Liftoff
HyS0001.417	HSymV2.0_g03.05668	HiC_scaffold_3	26281119	26306714	+	BLAST
HyS0001.418	HSymV2.0_g03.05664	HiC_scaffold_3	26228715	26242355	+	BLAST
HyS0001.419	HSymV2.0_g03.05663	HiC_scaffold_3	26221583	26226457	+	Liftoff
HyS0001.420	HSymV2.0_g03.05662	HiC_scaffold_3	26197080	26211730	+	Liftoff
HyS0001.421	HSymV2.0_g03.05661	HiC_scaffold_3	26177254	26179687	+	Liftoff
HyS0001.422	HSymV2.0_g03.05660	HiC_scaffold_3	26161410	26174126	-	Liftoff
HyS0001.423	HSymV2.0_g03.05659	HiC_scaffold_3	26145787	26160108	-	Liftoff
HyS0001.424	HSymV2.0_g03.05658	HiC_scaffold_3	26135133	26145750	+	Liftoff
HyS0001.425	HSymV2.0_g03.05657	HiC_scaffold_3	26124844	26126588	-	Liftoff
HyS0001.426	HSymV2.0_g03.05656	HiC_scaffold_3	26120229	26121629	+	Liftoff
HyS0001.427	HSymV2.0_g03.05649	HiC_scaffold_3	26047628	26049087	+	Liftoff
HyS0001.428	HSymV2.0_g03.05648	HiC_scaffold_3	26030025	26036742	+	Liftoff
HyS0001.429	HSymV2.0_g03.05647	HiC_scaffold_3	26016308	26028233	-	Liftoff
HyS0001.430	HSymV2.0_g03.05646	HiC_scaffold_3	26011651	26015194	+	Liftoff
HyS0001.431	HSymV2.0_g03.05645	HiC_scaffold_3	26008881	26009392	+	Liftoff
HyS0001.432	HSymV2.0_g03.05644	HiC_scaffold_3	26007835	26008053	+	Liftoff
HyS0001.433	HSymV2.0_g03.05643	HiC_scaffold_3	26006649	26007095	-	Liftoff
HyS0001.434	HSymV2.0_g03.05642	HiC_scaffold_3	25999277	26004782	+	Liftoff
HyS0001.435	HSymV2.0_g03.05641	HiC_scaffold_3	25933987	25998817	+	BLAST
HyS0001.436	HSymV2.0_g03.05641	HiC_scaffold_3	25933987	25998817	+	BLAST
HyS0001.437	HSymV2.0_g03.05640	HiC_scaffold_3	25906163	25923301	-	Liftoff
HyS0001.438	HSymV2.0_g03.05639	HiC_scaffold_3	25890218	25891117	-	Liftoff
HyS0001.439	HSymV2.0_g03.05638	HiC_scaffold_3	25865224	25872659	+	Liftoff
HyS0001.440	HSymV2.0_g03.05637	HiC_scaffold_3	25840126	25861411	-	Liftoff
HyS0001.441	HSymV2.0_g03.05636	HiC_scaffold_3	25833759	25835617	-	Liftoff
HyS0001.442	HSymV2.0_g03.05635	HiC_scaffold_3	25824328	25828995	-	Liftoff
HyS0001.443	HSymV2.0_g03.05634	HiC_scaffold_3	25807186	25823402	-	Liftoff
HyS0001.444	HSymV2.0_g03.05633	HiC_scaffold_3	25800716	25801894	-	Liftoff
HyS0001.445	HSymV2.0_g03.05632	HiC_scaffold_3	25770029	25799882	+	Liftoff
HyS0001.446	HSymV2.0_g03.05631	HiC_scaffold_3	25759819	25769307	-	Liftoff
HyS0001.447	HSymV2.0_g03.05630	HiC_scaffold_3	25746918	25750742	+	Liftoff
HyS0001.448	HSymV2.0_g03.05940	HiC_scaffold_3	30612886	30615903	+	BLAST
HyS0001.449	HSymV2.0_g03.05628	HiC_scaffold_3	25737972	25743002	-	Liftoff
HyS0001.450	HSymV2.0_g03.05627	HiC_scaffold_3	25726422	25736987	+	Liftoff
HyS0001.451	HSymV2.0_g03.05626	HiC_scaffold_3	25719389	25723431	-	Liftoff
HyS0001.452	HSymV2.0_g03.05625	HiC_scaffold_3	25708109	25717706	+	Liftoff
HyS0001.453	HSymV2.0_g03.05624	HiC_scaffold_3	25695467	25705449	-	Liftoff
HyS0001.454	HSymV2.0_g03.05623	HiC_scaffold_3	25690107	25691483	+	Liftoff
HyS0001.455	HSymV2.0_g03.05622	HiC_scaffold_3	25668378	25684758	+	Liftoff
HyS0001.456	HSymV2.0_g03.05621	HiC_scaffold_3	25662550	25666428	+	Liftoff
HyS0001.457	HSymV2.0_g03.05620	HiC_scaffold_3	25646947	25662498	-	Liftoff
HyS0001.458	HSymV2.0_g03.05619	HiC_scaffold_3	25634748	25643796	+	Liftoff
HyS0001.459	HSymV2.0_g03.05618	HiC_scaffold_3	25530721	25600574	-	Liftoff
HyS0001.460	HSymV2.0_g03.05617	HiC_scaffold_3	25503745	25525418	+	Liftoff
HyS0001.461	HSymV2.0_g03.05616	HiC_scaffold_3	25501316	25501969	-	Liftoff
HyS0001.462	HSymV2.0_g03.05615	HiC_scaffold_3	25478275	25491193	-	Liftoff
HyS0001.463	HSymV2.0_g03.05613	HiC_scaffold_3	25435276	25453795	+	Liftoff
HyS0001.464	HSymV2.0_g03.05612	HiC_scaffold_3	25419412	25426924	+	Liftoff
HyS0001.465	HSymV2.0_g03.05611	HiC_scaffold_3	25416750	25417549	+	Liftoff
HyS0001.466	HSymV2.0_g03.05610	HiC_scaffold_3	25403408	25410852	-	Liftoff
HyS0001.467	HSymV2.0_g03.05609	HiC_scaffold_3	25393321	25399902	-	Liftoff
HyS0001.468	HSymV2.0_g10.17797	HiC_scaffold_10	6899947	6901006	-	Liftoff
HyS0001.469	HSymV2.0_g03.05608	HiC_scaffold_3	25349928	25366655	-	Liftoff
HyS0001.470	HSymV2.0_g03.05607	HiC_scaffold_3	25340982	25346086	-	BLAST
HyS0001.471	HSymV2.0_g03.05606	HiC_scaffold_3	25337847	25338818	+	Liftoff
HyS0001.472	HSymV2.0_g03.05605	HiC_scaffold_3	25332050	25335734	+	Liftoff
HyS0001.473	HSymV2.0_g01.01315	HiC_scaffold_1	22594885	22596223	-	BLAST
HyS0001.474	HSymV2.0_g03.05604	HiC_scaffold_3	25301896	25309242	-	Liftoff
HyS0001.475	HSymV2.0_g03.05603	HiC_scaffold_3	25285647	25301120	+	Liftoff
HyS0001.476	HSymV2.0_g03.05602	HiC_scaffold_3	25281144	25284828	+	BLAST
HyS0001.477	HSymV2.0_g03.05598	HiC_scaffold_3	25265719	25274299	+	Liftoff
HyS0001.478	HSymV2.0_g03.05597	HiC_scaffold_3	25223245	25260401	-	Liftoff
HyS0001.479	HSymV2.0_g03.05596	HiC_scaffold_3	25217470	25222319	+	Liftoff
HyS0001.480	HSymV2.0_g03.05595	HiC_scaffold_3	25204325	25214182	-	Liftoff
HyS0001.481	HSymV2.0_g03.05594	HiC_scaffold_3	25180092	25202502	-	Liftoff
HyS0001.482	HSymV2.0_g03.05593	HiC_scaffold_3	25169001	25178243	-	Liftoff
HyS0001.483	HSymV2.0_g03.05591	HiC_scaffold_3	25157062	25164412	+	Liftoff
HyS0001.484	HSymV2.0_g03.05590	HiC_scaffold_3	25146232	25153842	+	Liftoff
HyS0001.485	HSymV2.0_g03.05589	HiC_scaffold_3	25132961	25136109	-	Liftoff
HyS0001.486	HSymV2.0_g03.05588	HiC_scaffold_3	25115225	25132483	-	Liftoff
HyS0001.487	HSymV2.0_g03.05587	HiC_scaffold_3	25090424	25113634	+	Liftoff
HyS0001.488	HSymV2.0_g03.05586	HiC_scaffold_3	25057947	25087963	+	Liftoff
HyS0001.489	HSymV2.0_g03.05585	HiC_scaffold_3	25012710	25042026	-	Liftoff
HyS0001.490	HSymV2.0_g03.05584	HiC_scaffold_3	24970568	24987770	-	Liftoff
HyS0001.491	HSymV2.0_g03.05583	HiC_scaffold_3	24958246	24959780	-	Liftoff
HyS0001.492	HSymV2.0_g03.05582	HiC_scaffold_3	24946955	24950913	+	Liftoff
HyS0001.493	HSymV2.0_g03.05580	HiC_scaffold_3	24944216	24945991	+	Liftoff
HyS0001.494	HSymV2.0_g03.05579	HiC_scaffold_3	24899793	24918803	+	Liftoff
HyS0001.495	HSymV2.0_g03.05578	HiC_scaffold_3	24891308	24896878	-	Liftoff
HyS0001.496	HSymV2.0_g03.05577	HiC_scaffold_3	24871972	24887412	-	Liftoff
HyS0001.497	HSymV2.0_g03.05576	HiC_scaffold_3	24858364	24870620	-	Liftoff
HyS0001.498	HSymV2.0_g03.05575	HiC_scaffold_3	24845738	24853985	+	Liftoff
HyS0001.499	HSymV2.0_g03.05574	HiC_scaffold_3	24838694	24842431	+	Liftoff
HyS0001.500	HSymV2.0_g03.05573	HiC_scaffold_3	24825046	24827055	+	Liftoff
HyS0001.501	HSymV2.0_g03.05572	HiC_scaffold_3	24814789	24818455	-	Liftoff
HyS0001.502	HSymV2.0_g03.05571	HiC_scaffold_3	24794053	24804387	-	BLAST
HyS0001.503	HSymV2.0_g03.05570	HiC_scaffold_3	24767292	24775897	+	BLAST
HyS0001.504	HSymV2.0_g03.05569	HiC_scaffold_3	24747155	24761734	+	Liftoff
HyS0001.505	HSymV2.0_g05.08331	HiC_scaffold_5	8436420	8442774	-	BLAST
HyS0001.506	HSymV2.0_g03.05568	HiC_scaffold_3	24725742	24728322	+	Liftoff
HyS0001.507	HSymV2.0_g03.05567	HiC_scaffold_3	24723555	24724335	+	Liftoff
HyS0001.508	HSymV2.0_g03.05566	HiC_scaffold_3	24700466	24702745	-	Liftoff
HyS0001.509	HSymV2.0_g03.05565	HiC_scaffold_3	24696086	24698598	-	Liftoff
HyS0001.510	HSymV2.0_g03.05564	HiC_scaffold_3	24683878	24692303	-	Liftoff
HyS0001.511	HSymV2.0_g03.05563	HiC_scaffold_3	24676298	24680948	+	Liftoff
HyS0001.512	HSymV2.0_g03.05562	HiC_scaffold_3	24668651	24669673	+	Liftoff
HyS0001.513	HSymV2.0_g03.05561	HiC_scaffold_3	24663593	24665703	+	Liftoff
HyS0001.514	HSymV2.0_g03.05560	HiC_scaffold_3	24649314	24661001	-	Liftoff
HyS0001.515	HSymV2.0_g03.05559	HiC_scaffold_3	24633843	24649155	+	Liftoff
HyS0001.516	HSymV2.0_g03.05558	HiC_scaffold_3	24624519	24628645	+	BLAST
HyS0001.517	HSymV2.0_g03.05557	HiC_scaffold_3	24586179	24609944	-	Liftoff
HyS0001.518	HSymV2.0_g03.05556	HiC_scaffold_3	24576020	24584256	-	Liftoff
HyS0001.519	HSymV2.0_g03.05555	HiC_scaffold_3	24572772	24574967	+	Liftoff
HyS0001.520	HSymV2.0_g03.05554	HiC_scaffold_3	24568886	24572493	-	Liftoff
HyS0001.521	HSymV2.0_g03.05553	HiC_scaffold_3	24560036	24565134	+	Liftoff
HyS0001.522	HSymV2.0_g03.05552	HiC_scaffold_3	24547385	24556545	-	Liftoff
HyS0001.523	HSymV2.0_g03.05551	HiC_scaffold_3	24544716	24547009	+	Liftoff
HyS0001.524	HSymV2.0_g03.05550	HiC_scaffold_3	24514999	24537683	-	Liftoff
HyS0001.525	HSymV2.0_g03.05549	HiC_scaffold_3	24503388	24514233	+	Liftoff
HyS0001.526	HSymV2.0_g03.05548	HiC_scaffold_3	24488721	24496992	-	Liftoff
HyS0001.527	HSymV2.0_g03.05547	HiC_scaffold_3	24468380	24487346	-	Liftoff
HyS0001.528	HSymV2.0_g03.05546	HiC_scaffold_3	24456527	24462599	-	Liftoff
HyS0001.529	HSymV2.0_g03.05545	HiC_scaffold_3	24447733	24455092	+	Liftoff
HyS0001.530	HSymV2.0_g03.05544	HiC_scaffold_3	24442157	24445680	+	Liftoff
HyS0001.531	HSymV2.0_g03.05543	HiC_scaffold_3	24418209	24429757	-	Liftoff
HyS0001.532	HSymV2.0_g03.05542	HiC_scaffold_3	24381875	24405641	-	Liftoff
HyS0001.533	HSymV2.0_g03.05541	HiC_scaffold_3	24368771	24380296	-	Liftoff
HyS0001.534	HSymV2.0_g03.05540	HiC_scaffold_3	24359098	24366203	-	Liftoff
HyS0001.535	HSymV2.0_g03.05539	HiC_scaffold_3	24335774	24357862	+	Liftoff
HyS0001.536	HSymV2.0_g03.05538	HiC_scaffold_3	24314568	24324007	+	Liftoff
HyS0001.537	HSymV2.0_g03.05536	HiC_scaffold_3	24290435	24309555	-	Liftoff
HyS0001.538	HSymV2.0_g03.05537	HiC_scaffold_3	24301154	24305403	+	Liftoff
HyS0001.539	HSymV2.0_g03.05535	HiC_scaffold_3	24287227	24288513	+	Liftoff
HyS0001.540	HSymV2.0_g03.05533	HiC_scaffold_3	24272051	24277167	-	Liftoff
HyS0001.541	HSymV2.0_g03.05531	HiC_scaffold_3	24262652	24267450	+	BLAST
HyS0001.542	HSymV2.0_g03.05531	HiC_scaffold_3	24262652	24267450	+	BLAST
HyS0001.543	HSymV2.0_g03.05529	HiC_scaffold_3	24244520	24245761	+	Liftoff
HyS0001.544	HSymV2.0_g03.05528	HiC_scaffold_3	24228976	24239156	-	Liftoff
HyS0001.545	HSymV2.0_g03.05527	HiC_scaffold_3	24223186	24226758	+	Liftoff
HyS0001.546	HSymV2.0_g03.05526	HiC_scaffold_3	24214845	24221081	-	Liftoff
HyS0001.547	HSymV2.0_g03.05525	HiC_scaffold_3	24191929	24210284	-	Liftoff
HyS0001.548	HSymV2.0_g03.05524	HiC_scaffold_3	24185864	24188839	+	Liftoff
HyS0001.549	HSymV2.0_g03.05523	HiC_scaffold_3	24178103	24182228	-	Liftoff
HyS0001.550	HSymV2.0_g03.05522	HiC_scaffold_3	24158453	24162865	+	Liftoff
HyS0001.551	HSymV2.0_g03.05520	HiC_scaffold_3	24152821	24153957	-	Liftoff
HyS0001.552	HSymV2.0_g03.05519	HiC_scaffold_3	24148021	24148482	+	Liftoff
HyS0001.553	HSymV2.0_g03.05518	HiC_scaffold_3	24128744	24129899	-	Liftoff
HyS0001.554	HSymV2.0_g03.05517	HiC_scaffold_3	24122151	24124113	+	Liftoff
HyS0001.555	HSymV2.0_g03.05516	HiC_scaffold_3	24110742	24118390	-	Liftoff
HyS0001.556	HSymV2.0_g03.05515	HiC_scaffold_3	24103648	24104889	+	Liftoff
HyS0001.557	HSymV2.0_g03.05514	HiC_scaffold_3	24090522	24099130	+	Liftoff
HyS0001.558	HSymV2.0_g03.05513	HiC_scaffold_3	24089874	24090905	-	Liftoff
HyS0001.559	HSymV2.0_g03.05512	HiC_scaffold_3	24085994	24088428	+	BLAST
HyS0001.560	HSymV2.0_g03.05516	HiC_scaffold_3	24110742	24118390	-	BLAST
HyS0001.561	HSymV2.0_g03.05520	HiC_scaffold_3	24152821	24153957	-	BLAST
HyS0001.562	HSymV2.0_g03.05511	HiC_scaffold_3	24073621	24085528	-	BLAST
HyS0001.563	HSymV2.0_g03.05510	HiC_scaffold_3	24062068	24065747	-	Liftoff
HyS0001.564	HSymV2.0_g03.05509	HiC_scaffold_3	24059798	24061039	+	Liftoff
HyS0001.565	HSymV2.0_g03.05508	HiC_scaffold_3	24051463	24055498	-	Liftoff
HyS0001.566	HSymV2.0_g03.05507	HiC_scaffold_3	24035677	24042347	+	BLAST
HyS0001.567	HSymV2.0_g03.05506	HiC_scaffold_3	24020254	24034528	+	Liftoff
HyS0001.568	HSymV2.0_g03.05505	HiC_scaffold_3	24015820	24020060	-	Liftoff
HyS0001.569	HSymV2.0_g03.05504	HiC_scaffold_3	24005052	24015182	+	Liftoff
HyS0001.570	HSymV2.0_g03.05503	HiC_scaffold_3	23993848	24002247	+	Liftoff
HyS0001.571	HSymV2.0_g03.05502	HiC_scaffold_3	23987657	23993033	-	Liftoff
HyS0001.572	HSymV2.0_g03.05501	HiC_scaffold_3	23981747	23983318	+	Liftoff
HyS0001.573	HSymV2.0_g03.05500	HiC_scaffold_3	23959816	23978450	+	Liftoff
HyS0001.574	HSymV2.0_g03.05499	HiC_scaffold_3	23948031	23952801	-	Liftoff
HyS0001.575	HSymV2.0_g03.05498	HiC_scaffold_3	23931917	23946288	+	Liftoff
HyS0001.576	HSymV2.0_g03.05496	HiC_scaffold_3	23901461	23905001	-	Liftoff
HyS0001.577	HSymV2.0_g03.05495	HiC_scaffold_3	23895111	23900255	-	Liftoff
HyS0001.578	HSymV2.0_g03.05494	HiC_scaffold_3	23890642	23894063	-	Liftoff
HyS0001.579	HSymV2.0_g03.05492	HiC_scaffold_3	23880257	23881449	-	Liftoff
HyS0001.580	HSymV2.0_g03.05805	HiC_scaffold_3	28042384	28045608	+	BLAST
HyS0001.581	HSymV2.0_g03.05490	HiC_scaffold_3	23829692	23840938	-	Liftoff
HyS0001.582	HSymV2.0_g03.05489	HiC_scaffold_3	23820882	23826926	-	Liftoff
HyS0001.583	HSymV2.0_g03.05488	HiC_scaffold_3	23815853	23817782	-	Liftoff
HyS0001.584	HSymV2.0_g03.05487	HiC_scaffold_3	23813845	23814846	+	Liftoff
HyS0001.585	HSymV2.0_g03.05486	HiC_scaffold_3	23796684	23806366	-	Liftoff
HyS0001.586	HSymV2.0_g03.05483	HiC_scaffold_3	23770570	23774523	+	Liftoff
HyS0001.587	HSymV2.0_g03.05482	HiC_scaffold_3	23746374	23752453	+	Liftoff
HyS0001.588	HSymV2.0_g03.05481	HiC_scaffold_3	23742168	23745912	-	Liftoff
HyS0001.589	HSymV2.0_g03.05480	HiC_scaffold_3	23731401	23740594	+	Liftoff
HyS0001.590	HSymV2.0_g08.14617	HiC_scaffold_8	26687660	26691533	-	BLAST
HyS0001.591	HSymV2.0_g08.14618	HiC_scaffold_8	26691710	26694003	+	BLAST
HyS0001.592	HSymV2.0_g03.05479	HiC_scaffold_3	23719024	23721868	+	Liftoff
HyS0001.593	HSymV2.0_g03.05524	HiC_scaffold_3	24185864	24188839	+	BLAST
HyS0001.594	HSymV2.0_g03.05478	HiC_scaffold_3	23665077	23678981	+	Liftoff
HyS0001.595	HSymV2.0_g03.05477	HiC_scaffold_3	23652393	23657400	-	Liftoff
HyS0001.596	HSymV2.0_g03.05476	HiC_scaffold_3	23635622	23636056	+	Liftoff
HyS0001.597	HSymV2.0_g03.05475	HiC_scaffold_3	23585158	23623563	-	Liftoff
HyS0001.598	HSymV2.0_g03.05474	HiC_scaffold_3	23554539	23558243	+	Liftoff
HyS0001.599	HSymV2.0_g03.05472	HiC_scaffold_3	23525721	23531031	-	Liftoff
HyS0001.600	HSymV2.0_g03.05470	HiC_scaffold_3	23503683	23505612	+	Liftoff
HyS0001.601	HSymV2.0_g03.05469	HiC_scaffold_3	23473857	23477069	+	BLAST
HyS0001.602	HSymV2.0_g03.05469	HiC_scaffold_3	23473857	23477069	+	Liftoff
HyS0001.603	HSymV2.0_g03.05468	HiC_scaffold_3	23457573	23460351	+	BLAST
HyS0001.604	HSymV2.0_g01.01304	HiC_scaffold_1	22451773	22452824	+	Liftoff
HyS0001.605	HSymV2.0_g03.05467	HiC_scaffold_3	23445738	23450007	-	Liftoff
HyS0001.606	HSymV2.0_g03.05464	HiC_scaffold_3	23423969	23428089	-	Liftoff
HyS0001.607	HSymV2.0_g03.05462	HiC_scaffold_3	23381259	23404346	-	BLAST
HyS0001.608	HSymV2.0_g03.05461	HiC_scaffold_3	23356935	23368410	-	Liftoff
HyS0001.609	HSymV2.0_g03.05459	HiC_scaffold_3	23346352	23347395	+	Liftoff
HyS0001.610	HSymV2.0_g03.05458	HiC_scaffold_3	23341950	23343085	+	Liftoff
HyS0001.611	HSymV2.0_g07.12615	HiC_scaffold_7	20969088	20970409	-	Liftoff
HyS0001.612	HSymV2.0_g03.05455	HiC_scaffold_3	23311201	23313258	+	Liftoff
HyS0001.613	HSymV2.0_g03.05454	HiC_scaffold_3	23301054	23301278	-	Liftoff
HyS0001.614	HSymV2.0_g03.05453	HiC_scaffold_3	23293206	23299178	+	Liftoff
HyS0001.615	HSymV2.0_g03.05452	HiC_scaffold_3	23279275	23287271	+	Liftoff
HyS0001.616	HSymV2.0_g03.05451	HiC_scaffold_3	23273236	23274309	-	Liftoff
HyS0001.617	HSymV2.0_g03.05450	HiC_scaffold_3	23258674	23259600	+	Liftoff
HyS0001.618	HSymV2.0_g03.05449	HiC_scaffold_3	23249558	23250401	-	BLAST
HyS0001.619	HSymV2.0_g03.05448	HiC_scaffold_3	23236188	23239716	-	Liftoff
HyS0001.620	HSymV2.0_g03.05447	HiC_scaffold_3	23231454	23232521	+	Liftoff
HyS0001.621	HSymV2.0_g03.05446	HiC_scaffold_3	23219895	23223605	-	Liftoff
HyS0001.622	HSymV2.0_g03.05445	HiC_scaffold_3	23217022	23218111	+	BLAST
HyS0001.623	HSymV2.0_g03.05444	HiC_scaffold_3	23206032	23210121	+	Liftoff
HyS0001.624	HSymV2.0_g03.05443	HiC_scaffold_3	23195615	23205194	+	Liftoff
HyS0001.625	HSymV2.0_g03.05442	HiC_scaffold_3	23181922	23190624	+	Liftoff
HyS0001.626	HSymV2.0_g03.05441	HiC_scaffold_3	23165527	23173061	-	Liftoff
HyS0001.627	HSymV2.0_g03.05440	HiC_scaffold_3	23158810	23163612	+	Liftoff
HyS0001.628	HSymV2.0_g03.05439	HiC_scaffold_3	23152473	23156954	-	Liftoff
HyS0001.629	HSymV2.0_g03.05437	HiC_scaffold_3	23129038	23149580	-	Liftoff
HyS0001.630	HSymV2.0_g03.05436	HiC_scaffold_3	23121597	23126515	+	BLAST
HyS0001.631	HSymV2.0_g03.05435	HiC_scaffold_3	23113972	23119703	+	Liftoff
HyS0001.632	HSymV2.0_g03.05434	HiC_scaffold_3	23105469	23109417	+	Liftoff
HyS0001.633	HSymV2.0_g03.05433	HiC_scaffold_3	23096927	23099873	+	Liftoff
HyS0001.634	HSymV2.0_g03.05432	HiC_scaffold_3	23093946	23096727	-	Liftoff
HyS0001.635	HSymV2.0_g03.05431	HiC_scaffold_3	23072518	23088425	+	Liftoff
HyS0001.636	HSymV2.0_g03.05430	HiC_scaffold_3	23065654	23069743	-	Liftoff
HyS0001.637	HSymV2.0_g03.05429	HiC_scaffold_3	23050559	23061088	-	Liftoff
HyS0001.638	HSymV2.0_g03.05427	HiC_scaffold_3	23033858	23042438	+	Liftoff
HyS0001.639	HSymV2.0_g03.05425	HiC_scaffold_3	23018989	23020499	-	Liftoff
HyS0001.640	HSymV2.0_g04.07758	HiC_scaffold_4	26940759	26942283	-	BLAST
HyS0001.641	HSymV2.0_g03.05424	HiC_scaffold_3	23004814	23014702	+	BLAST
HyS0001.642	HSymV2.0_g03.05422	HiC_scaffold_3	22988952	22992093	-	BLAST
HyS0001.643	.	.	.	.	.	.
HyS0001.644	HSymV2.0_g03.05417	HiC_scaffold_3	22925877	22926585	-	BLAST
HyS0001.645	HSymV2.0_g03.05416	HiC_scaffold_3	22922585	22922962	-	Liftoff
HyS0001.646	HSymV2.0_g03.05415	HiC_scaffold_3	22910790	22918948	+	BLAST
HyS0001.647	HSymV2.0_g03.05414	HiC_scaffold_3	22896958	22910801	+	Liftoff
HyS0001.648	HSymV2.0_g03.05413	HiC_scaffold_3	22888961	22890816	-	Liftoff
HyS0001.649	HSymV2.0_g03.05412	HiC_scaffold_3	22881938	22888513	-	Liftoff
HyS0001.650	HSymV2.0_g03.05411	HiC_scaffold_3	22869975	22877359	-	Liftoff
HyS0001.651	HSymV2.0_g03.05410	HiC_scaffold_3	22861498	22864107	+	Liftoff
HyS0001.652	HSymV2.0_g03.05409	HiC_scaffold_3	22849008	22861653	-	BLAST
HyS0001.653	.	.	.	.	.	.
HyS0001.654	HSymV2.0_g03.05407	HiC_scaffold_3	22821774	22832025	+	Liftoff
HyS0001.655	HSymV2.0_g03.05405	HiC_scaffold_3	22794203	22811172	-	Liftoff
HyS0001.656	HSymV2.0_g03.05402	HiC_scaffold_3	22763639	22773571	-	Liftoff
HyS0001.657	HSymV2.0_g03.05401	HiC_scaffold_3	22752913	22760094	+	Liftoff
HyS0001.658	HSymV2.0_g03.05399	HiC_scaffold_3	22729872	22757519	-	Liftoff
HyS0001.659	HSymV2.0_g03.05400	HiC_scaffold_3	22740467	22741621	-	Liftoff
HyS0001.660	HSymV2.0_g03.05398	HiC_scaffold_3	22728069	22729010	+	Liftoff
HyS0001.661	HSymV2.0_g03.05397	HiC_scaffold_3	22723854	22725680	-	Liftoff
HyS0001.662	HSymV2.0_g03.05396	HiC_scaffold_3	22718982	22720199	-	Liftoff
HyS0001.663	HSymV2.0_g03.05395	HiC_scaffold_3	22713099	22715833	-	BLAST
HyS0001.664	HSymV2.0_g03.05394	HiC_scaffold_3	22693217	22711389	-	Liftoff
HyS0001.665	HSymV2.0_g03.05393	HiC_scaffold_3	22689448	22691182	-	Liftoff
HyS0001.666	HSymV2.0_g03.05392	HiC_scaffold_3	22678721	22686312	+	Liftoff
HyS0001.667	HSymV2.0_g03.05391	HiC_scaffold_3	22675762	22676911	-	Liftoff
HyS0001.668	HSymV2.0_g03.05389	HiC_scaffold_3	22656867	22658998	-	Liftoff
HyS0001.669	HSymV2.0_g03.05388	HiC_scaffold_3	22648190	22652834	+	Liftoff
HyS0001.670	HSymV2.0_g03.05387	HiC_scaffold_3	22620855	22633930	-	Liftoff
HyS0001.671	HSymV2.0_g03.05386	HiC_scaffold_3	22612064	22620259	-	Liftoff
HyS0001.672	HSymV2.0_g03.05385	HiC_scaffold_3	22589094	22609606	-	Liftoff
HyS0001.673	.	.	.	.	.	.
HyS0001.674	HSymV2.0_g03.05384	HiC_scaffold_3	22572214	22581813	-	Liftoff
HyS0001.675	HSymV2.0_g03.05383	HiC_scaffold_3	22561860	22570867	+	Liftoff
HyS0001.676	HSymV2.0_g03.05382	HiC_scaffold_3	22553038	22558274	+	Liftoff
HyS0001.677	HSymV2.0_g03.05381	HiC_scaffold_3	22551799	22552436	+	Liftoff
HyS0001.678	HSymV2.0_g03.05380	HiC_scaffold_3	22545391	22546417	-	Liftoff
HyS0001.679	HSymV2.0_g03.05379	HiC_scaffold_3	22532789	22544903	+	Liftoff
HyS0001.680	HSymV2.0_g03.05377	HiC_scaffold_3	22518618	22519670	+	Liftoff
HyS0001.681	HSymV2.0_g03.05376	HiC_scaffold_3	22511909	22517389	-	Liftoff
HyS0001.682	HSymV2.0_g03.05375	HiC_scaffold_3	22499670	22510122	-	Liftoff
HyS0001.683	HSymV2.0_g03.05374	HiC_scaffold_3	22489329	22496953	+	Liftoff
HyS0001.684	HSymV2.0_g03.05372	HiC_scaffold_3	22456758	22477267	-	Liftoff
HyS0001.685	HSymV2.0_g03.05371	HiC_scaffold_3	22454457	22455857	-	Liftoff
HyS0001.686	HSymV2.0_g03.05370	HiC_scaffold_3	22449605	22454210	-	Liftoff
HyS0001.687	HSymV2.0_g03.05369	HiC_scaffold_3	22442812	22447446	-	Liftoff
HyS0001.688	HSymV2.0_g03.05368	HiC_scaffold_3	22431288	22439574	+	Liftoff
HyS0001.689	HSymV2.0_g03.05367	HiC_scaffold_3	22414791	22429628	+	Liftoff
HyS0001.690	HSymV2.0_g03.05366	HiC_scaffold_3	22404798	22411063	+	Liftoff
HyS0001.691	HSymV2.0_g03.05365	HiC_scaffold_3	22395263	22398263	+	Liftoff
HyS0001.692	HSymV2.0_g03.05364	HiC_scaffold_3	22392624	22392920	+	Liftoff
HyS0001.693	HSymV2.0_g03.05362	HiC_scaffold_3	22381427	22382708	+	Liftoff
HyS0001.694	HSymV2.0_g03.05361	HiC_scaffold_3	22361388	22374524	-	Liftoff
HyS0001.695	HSymV2.0_g03.05360	HiC_scaffold_3	22351928	22357209	+	Liftoff
HyS0001.696	HSymV2.0_g03.05359	HiC_scaffold_3	22343539	22345823	+	Liftoff
HyS0001.697	HSymV2.0_g03.05356	HiC_scaffold_3	22298341	22299279	+	Liftoff
HyS0001.698	HSymV2.0_g03.05357	HiC_scaffold_3	22304109	22305000	-	Liftoff
HyS0001.699	HSymV2.0_g03.05355	HiC_scaffold_3	22293366	22293782	+	Liftoff
HyS0001.700	HSymV2.0_g03.05354	HiC_scaffold_3	22283377	22290862	-	Liftoff
HyS0001.701	HSymV2.0_g03.05353	HiC_scaffold_3	22275244	22276558	-	Liftoff
HyS0001.702	HSymV2.0_g03.05352	HiC_scaffold_3	22259296	22268632	-	Liftoff
HyS0001.703	HSymV2.0_g03.05351	HiC_scaffold_3	22250496	22255022	-	Liftoff
HyS0001.704	HSymV2.0_g03.05350	HiC_scaffold_3	22238631	22245231	-	Liftoff
HyS0001.705	HSymV2.0_g03.05349	HiC_scaffold_3	22232131	22234880	-	Liftoff
HyS0001.706	HSymV2.0_g03.05348	HiC_scaffold_3	22216387	22228902	+	Liftoff
HyS0001.707	HSymV2.0_g03.05347	HiC_scaffold_3	22197333	22214283	+	Liftoff
HyS0001.708	HSymV2.0_g03.05343	HiC_scaffold_3	22149306	22195014	+	Liftoff
HyS0001.709	HSymV2.0_g03.05346	HiC_scaffold_3	22175351	22175584	-	Liftoff
HyS0001.710	HSymV2.0_g03.05345	HiC_scaffold_3	22167987	22175133	-	Liftoff
HyS0001.711	HSymV2.0_g03.05344	HiC_scaffold_3	22162902	22163150	-	Liftoff
HyS0001.712	HSymV2.0_g03.05342	HiC_scaffold_3	22133036	22147859	+	Liftoff
HyS0001.713	HSymV2.0_g03.05340	HiC_scaffold_3	22124702	22129515	-	Liftoff
HyS0001.714	HSymV2.0_g03.05339	HiC_scaffold_3	22121461	22122159	-	Liftoff
HyS0001.715	HSymV2.0_g03.05338	HiC_scaffold_3	22115228	22120958	-	Liftoff
HyS0001.716	HSymV2.0_g03.05337	HiC_scaffold_3	22110807	22112200	+	Liftoff
HyS0001.717	HSymV2.0_g03.05336	HiC_scaffold_3	22092530	22103185	+	Liftoff
HyS0001.718	HSymV2.0_g03.05334	HiC_scaffold_3	22076168	22077793	-	Liftoff
HyS0001.719	HSymV2.0_g03.05333	HiC_scaffold_3	22060311	22070104	+	Liftoff
HyS0001.720	HSymV2.0_g03.05332	HiC_scaffold_3	22019479	22058620	+	Liftoff
HyS0001.721	HSymV2.0_g03.05331	HiC_scaffold_3	21988534	21999514	+	Liftoff
HyS0001.722	HSymV2.0_g03.05330	HiC_scaffold_3	21935761	21974708	+	Liftoff
HyS0001.723	HSymV2.0_g03.05329	HiC_scaffold_3	21909147	21909620	+	Liftoff
HyS0001.724	HSymV2.0_g03.05328	HiC_scaffold_3	21907961	21908977	+	Liftoff
HyS0001.725	HSymV2.0_g03.05327	HiC_scaffold_3	21868629	21894084	-	Liftoff
HyS0001.726	HSymV2.0_g03.05326	HiC_scaffold_3	21867023	21868045	-	Liftoff
HyS0001.727	HSymV2.0_g03.05325	HiC_scaffold_3	21857198	21863675	+	Liftoff
HyS0001.728	HSymV2.0_g03.05324	HiC_scaffold_3	21831168	21831680	+	Liftoff
HyS0001.729	HSymV2.0_g03.05323	HiC_scaffold_3	21802006	21815325	-	Liftoff
HyS0001.730	HSymV2.0_g03.05322	HiC_scaffold_3	21799368	21800203	-	Liftoff
HyS0001.731	HSymV2.0_g03.05321	HiC_scaffold_3	21792728	21793429	-	Liftoff
HyS0001.732	HSymV2.0_g03.05320	HiC_scaffold_3	21755514	21780593	+	Liftoff
HyS0001.733	HSymV2.0_g03.05319	HiC_scaffold_3	21708463	21716497	+	Liftoff
HyS0001.734	HSymV2.0_g03.05318	HiC_scaffold_3	21653320	21654126	+	Liftoff
HyS0001.735	HSymV2.0_g03.05317	HiC_scaffold_3	21605578	21627221	+	Liftoff
HyS0001.736	HSymV2.0_g03.05316	HiC_scaffold_3	21562021	21605066	-	Liftoff
HyS0001.737	HSymV2.0_g03.05315	HiC_scaffold_3	21540096	21557007	-	Liftoff
HyS0001.738	HSymV2.0_g15.25409	HiC_scaffold_15	8332157	8332786	-	BLAST
HyS0001.739	HSymV2.0_g03.05312	HiC_scaffold_3	21536937	21537215	-	Liftoff
HyS0001.740	HSymV2.0_g04.07389	HiC_scaffold_4	22110645	22112534	+	BLAST
HyS0001.741	HSymV2.0_g03.05311	HiC_scaffold_3	21526327	21526575	-	Liftoff
HyS0001.742	HSymV2.0_g03.05309	HiC_scaffold_3	21470645	21488056	-	BLAST
HyS0001.743	HSymV2.0_g03.05310	HiC_scaffold_3	21513790	21514977	+	Liftoff
HyS0001.744	HSymV2.0_g03.05308	HiC_scaffold_3	21439549	21454763	+	Liftoff
HyS0001.745	HSymV2.0_g03.05307	HiC_scaffold_3	21422170	21427087	-	Liftoff
HyS0001.746	HSymV2.0_g03.05306	HiC_scaffold_3	21421184	21422018	-	Liftoff
HyS0001.747	HSymV2.0_g03.05305	HiC_scaffold_3	21405658	21415516	-	Liftoff
HyS0001.748	HSymV2.0_g03.05304	HiC_scaffold_3	21397147	21397557	-	Liftoff
HyS0001.749	HSymV2.0_g03.05303	HiC_scaffold_3	21336790	21395840	+	Liftoff
HyS0001.750	HSymV2.0_g03.05302	HiC_scaffold_3	21307852	21308088	+	Liftoff
HyS0001.751	HSymV2.0_g03.05301	HiC_scaffold_3	21280768	21292545	-	BLAST
HyS0001.752	HSymV2.0_g03.05299	HiC_scaffold_3	21263371	21264833	-	Liftoff
HyS0001.753	HSymV2.0_g03.05298	HiC_scaffold_3	21199357	21199794	-	BLAST
HyS0001.754	HSymV2.0_g03.05298	HiC_scaffold_3	21199357	21199794	-	Liftoff
HyS0001.755	HSymV2.0_g03.05297	HiC_scaffold_3	21190700	21191035	-	Liftoff
HyS0001.756	HSymV2.0_g03.05296	HiC_scaffold_3	21189527	21189769	-	Liftoff
HyS0001.757	HSymV2.0_g03.05295	HiC_scaffold_3	21177252	21179005	+	Liftoff
HyS0001.758	HSymV2.0_g03.05294	HiC_scaffold_3	21174544	21176182	+	Liftoff
HyS0001.759	HSymV2.0_g03.05293	HiC_scaffold_3	21161826	21164641	-	Liftoff
HyS0001.760	HSymV2.0_g03.05292	HiC_scaffold_3	21079184	21160923	+	Liftoff
HyS0002.1	HSymV2.0_g11.19905	HiC_scaffold_11	13540355	13550959	+	Liftoff
HyS0002.2	HSymV2.0_g11.19904	HiC_scaffold_11	13539924	13540276	-	Liftoff
HyS0002.3	HSymV2.0_g11.19903	HiC_scaffold_11	13537851	13538842	+	Liftoff
HyS0002.4	HSymV2.0_g11.19902	HiC_scaffold_11	13504118	13533884	+	Liftoff
HyS0002.5	HSymV2.0_g11.19901	HiC_scaffold_11	13489891	13490234	-	BLAST
HyS0002.6	HSymV2.0_g11.19900	HiC_scaffold_11	13477824	13489022	+	Liftoff
HyS0002.7	HSymV2.0_g11.19899	HiC_scaffold_11	13473270	13473536	-	Liftoff
HyS0002.8	HSymV2.0_g11.19898	HiC_scaffold_11	13448479	13449082	+	Liftoff
HyS0002.9	HSymV2.0_g11.19897	HiC_scaffold_11	13444741	13445550	-	Liftoff
HyS0002.10	HSymV2.0_g11.19895	HiC_scaffold_11	13303979	13416496	-	Liftoff
HyS0002.11	HSymV2.0_g11.19894	HiC_scaffold_11	13287840	13297540	+	Liftoff
HyS0002.12	HSymV2.0_g11.19942	HiC_scaffold_11	17100585	17101808	+	BLAST
HyS0002.13	HSymV2.0_g11.19893	HiC_scaffold_11	13276193	13276570	+	Liftoff
HyS0002.14	HSymV2.0_g11.19892	HiC_scaffold_11	13236933	13266520	+	Liftoff
HyS0002.15	HSymV2.0_g11.19891	HiC_scaffold_11	13220890	13222222	-	BLAST
HyS0002.16	HSymV2.0_g11.19889	HiC_scaffold_11	13135436	13214533	-	Liftoff
HyS0002.17	HSymV2.0_g11.19888	HiC_scaffold_11	13113395	13114727	-	Liftoff
HyS0002.18	HSymV2.0_g11.19887	HiC_scaffold_11	13101919	13110739	-	Liftoff
HyS0002.19	HSymV2.0_g11.19886	HiC_scaffold_11	13091813	13094355	-	Liftoff
HyS0002.20	HSymV2.0_g11.19884	HiC_scaffold_11	13084415	13084717	+	Liftoff
HyS0002.21	HSymV2.0_g11.19883	HiC_scaffold_11	13059498	13065024	-	Liftoff
HyS0002.22	HSymV2.0_g11.19881	HiC_scaffold_11	12934213	12985827	-	Liftoff
HyS0002.23	HSymV2.0_g11.19880	HiC_scaffold_11	12876305	12911147	-	Liftoff
HyS0002.24	HSymV2.0_g11.19879	HiC_scaffold_11	12850954	12873389	-	Liftoff
HyS0002.25	HSymV2.0_g11.19878	HiC_scaffold_11	12841887	12850653	+	Liftoff
HyS0002.26	HSymV2.0_g11.19877	HiC_scaffold_11	12839632	12840245	+	Liftoff
HyS0002.27	HSymV2.0_g11.19876	HiC_scaffold_11	12831154	12835138	-	Liftoff
HyS0002.28	HSymV2.0_g11.19874	HiC_scaffold_11	12805493	12815478	-	Liftoff
HyS0002.29	HSymV2.0_g11.19873	HiC_scaffold_11	12799382	12805460	-	Liftoff
HyS0002.30	HSymV2.0_g11.19872	HiC_scaffold_11	12787338	12799052	+	Liftoff
HyS0002.31	HSymV2.0_g11.19871	HiC_scaffold_11	12729584	12787113	+	Liftoff
HyS0002.32	HSymV2.0_g11.19870	HiC_scaffold_11	12680490	12718711	+	Liftoff
HyS0002.33	HSymV2.0_g11.19869	HiC_scaffold_11	12674406	12677378	+	Liftoff
HyS0002.34	HSymV2.0_g11.19868	HiC_scaffold_11	12652773	12672175	+	Liftoff
HyS0002.35	HSymV2.0_g11.19867	HiC_scaffold_11	12616800	12636417	-	Liftoff
HyS0002.36	HSymV2.0_g11.19866	HiC_scaffold_11	12596327	12610493	+	Liftoff
HyS0002.37	HSymV2.0_g11.19865	HiC_scaffold_11	12564493	12576022	-	Liftoff
HyS0002.38	HSymV2.0_g11.19863	HiC_scaffold_11	12556784	12558332	+	Liftoff
HyS0002.39	HSymV2.0_g11.19862	HiC_scaffold_11	12535263	12556060	-	Liftoff
HyS0002.40	HSymV2.0_g11.19860	HiC_scaffold_11	12502228	12536699	+	BLAST
HyS0002.41	HSymV2.0_g02.02981	HiC_scaffold_2	12635773	12639131	+	BLAST
HyS0002.42	HSymV2.0_g11.19860	HiC_scaffold_11	12502228	12536699	+	BLAST
HyS0002.43	HSymV2.0_g11.19861	HiC_scaffold_11	12505525	12506063	+	Liftoff
HyS0002.44	HSymV2.0_g11.19859	HiC_scaffold_11	12492992	12497365	+	Liftoff
HyS0002.45	HSymV2.0_g11.19857	HiC_scaffold_11	12462159	12468461	+	Liftoff
HyS0002.46	HSymV2.0_g11.19856	HiC_scaffold_11	12439257	12452779	-	Liftoff
HyS0002.47	HSymV2.0_g11.19855	HiC_scaffold_11	12415574	12422421	-	Liftoff
HyS0002.48	HSymV2.0_g07.12466	HiC_scaffold_7	19223824	19235543	+	BLAST
HyS0002.49	HSymV2.0_g09.16625	HiC_scaffold_9	15408806	15409414	-	BLAST
HyS0002.50	HSymV2.0_g12.22242	HiC_scaffold_12	24910304	24910678	-	BLAST
HyS0002.51	HSymV2.0_g11.19854	HiC_scaffold_11	12372260	12374882	+	Liftoff
HyS0002.52	HSymV2.0_g11.19853	HiC_scaffold_11	12360465	12371935	-	Liftoff
HyS0002.53	HSymV2.0_g11.19850	HiC_scaffold_11	12342838	12343824	+	Liftoff
HyS0002.54	HSymV2.0_g11.19849	HiC_scaffold_11	12339226	12342685	+	Liftoff
HyS0002.55	HSymV2.0_g11.19848	HiC_scaffold_11	12332239	12339008	-	Liftoff
HyS0002.56	HSymV2.0_g11.19847	HiC_scaffold_11	12322774	12329051	+	Liftoff
HyS0002.57	HSymV2.0_g11.19846	HiC_scaffold_11	12313625	12322613	-	Liftoff
HyS0002.58	HSymV2.0_g11.19845	HiC_scaffold_11	12310041	12313013	-	Liftoff
HyS0002.59	HSymV2.0_g11.19844	HiC_scaffold_11	12306772	12309325	+	Liftoff
HyS0002.60	HSymV2.0_g11.19843	HiC_scaffold_11	12291620	12297739	-	Liftoff
HyS0002.61	HSymV2.0_g11.19842	HiC_scaffold_11	12277315	12283592	+	Liftoff
HyS0002.62	HSymV2.0_g11.19840	HiC_scaffold_11	12263250	12274783	-	Liftoff
HyS0002.63	HSymV2.0_g11.19839	HiC_scaffold_11	12250575	12255266	+	Liftoff
HyS0002.64	HSymV2.0_g11.19838	HiC_scaffold_11	12242495	12250521	+	Liftoff
HyS0002.65	HSymV2.0_g11.19837	HiC_scaffold_11	12233716	12241521	+	Liftoff
HyS0002.66	HSymV2.0_g11.19836	HiC_scaffold_11	12223910	12229919	+	Liftoff
HyS0002.67	HSymV2.0_g11.19835	HiC_scaffold_11	12197749	12209956	-	Liftoff
HyS0002.68	HSymV2.0_g11.19834	HiC_scaffold_11	12192078	12196818	-	Liftoff
HyS0002.69	HSymV2.0_g11.19833	HiC_scaffold_11	12186327	12191414	-	Liftoff
HyS0002.70	HSymV2.0_g11.19832	HiC_scaffold_11	12184033	12184699	+	Liftoff
HyS0002.71	HSymV2.0_g11.19831	HiC_scaffold_11	12162107	12180808	-	Liftoff
HyS0002.72	HSymV2.0_g11.19830	HiC_scaffold_11	12160889	12162073	-	Liftoff
HyS0002.73	HSymV2.0_g11.19828	HiC_scaffold_11	12121403	12134562	-	Liftoff
HyS0002.74	HSymV2.0_g11.19827	HiC_scaffold_11	12110563	12120623	-	BLAST
HyS0002.75	HSymV2.0_g11.19826	HiC_scaffold_11	12097485	12105202	-	Liftoff
HyS0002.76	HSymV2.0_g11.19825	HiC_scaffold_11	12094675	12095867	+	BLAST
HyS0002.77	HSymV2.0_g11.19824	HiC_scaffold_11	12071228	12082121	-	Liftoff
HyS0002.78	HSymV2.0_g11.19823	HiC_scaffold_11	12065433	12069394	+	Liftoff
HyS0002.79	HSymV2.0_g11.19821	HiC_scaffold_11	12056223	12058646	+	BLAST
HyS0002.80	HSymV2.0_g11.19820	HiC_scaffold_11	12047306	12055932	+	Liftoff
HyS0002.81	HSymV2.0_g11.19819	HiC_scaffold_11	12032244	12046246	+	Liftoff
HyS0002.82	HSymV2.0_g11.19818	HiC_scaffold_11	12004581	12016994	+	Liftoff
HyS0002.83	HSymV2.0_g14.23783	HiC_scaffold_14	2907352	2908785	-	Liftoff
HyS0002.84	HSymV2.0_g11.19817	HiC_scaffold_11	11997442	12001617	+	Liftoff
HyS0002.85	HSymV2.0_g11.19816	HiC_scaffold_11	11993563	11995716	+	Liftoff
HyS0002.86	HSymV2.0_g11.19815	HiC_scaffold_11	11978248	11987345	+	Liftoff
HyS0002.87	HSymV2.0_g11.19814	HiC_scaffold_11	11975260	11976501	-	Liftoff
HyS0002.88	HSymV2.0_g11.19813	HiC_scaffold_11	11970980	11972455	-	Liftoff
HyS0002.89	HSymV2.0_g11.19812	HiC_scaffold_11	11925127	11966508	-	Liftoff
HyS0002.90	HSymV2.0_g11.19811	HiC_scaffold_11	11911948	11920868	+	Liftoff
HyS0002.91	HSymV2.0_g11.19810	HiC_scaffold_11	11907963	11909002	-	Liftoff
HyS0002.92	HSymV2.0_g11.19809	HiC_scaffold_11	11906284	11907139	+	Liftoff
HyS0002.93	HSymV2.0_g11.19808	HiC_scaffold_11	11902125	11903109	+	Liftoff
HyS0002.94	HSymV2.0_g11.19807	HiC_scaffold_11	11898129	11902035	-	Liftoff
HyS0002.95	HSymV2.0_g11.19806	HiC_scaffold_11	11892642	11897830	+	Liftoff
HyS0002.96	HSymV2.0_g11.19805	HiC_scaffold_11	11871757	11890385	+	Liftoff
HyS0002.97	HSymV2.0_g11.19804	HiC_scaffold_11	11856764	11866185	+	Liftoff
HyS0002.98	HSymV2.0_g11.19803	HiC_scaffold_11	11844325	11854548	+	Liftoff
HyS0002.99	HSymV2.0_g11.19802	HiC_scaffold_11	11831262	11837315	+	Liftoff
HyS0002.100	HSymV2.0_g11.19801	HiC_scaffold_11	11827021	11827692	+	Liftoff
HyS0002.101	HSymV2.0_g11.19800	HiC_scaffold_11	11820114	11820455	-	Liftoff
HyS0002.102	HSymV2.0_g11.19799	HiC_scaffold_11	11793442	11794477	-	Liftoff
HyS0002.103	HSymV2.0_g11.19798	HiC_scaffold_11	11783126	11783863	-	Liftoff
HyS0002.104	HSymV2.0_g11.19797	HiC_scaffold_11	11768842	11783030	-	Liftoff
HyS0002.105	HSymV2.0_g11.19796	HiC_scaffold_11	11767806	11768744	-	Liftoff
HyS0002.106	HSymV2.0_g11.19795	HiC_scaffold_11	11765504	11766803	-	Liftoff
HyS0002.107	HSymV2.0_g11.19794	HiC_scaffold_11	11763420	11764671	-	Liftoff
HyS0002.108	HSymV2.0_g11.19793	HiC_scaffold_11	11752884	11753969	+	Liftoff
HyS0002.109	HSymV2.0_g11.19792	HiC_scaffold_11	11750881	11751963	+	Liftoff
HyS0002.110	HSymV2.0_g11.19791	HiC_scaffold_11	11748905	11749843	+	Liftoff
HyS0002.111	HSymV2.0_g11.19790	HiC_scaffold_11	11723760	11726092	-	Liftoff
HyS0002.112	HSymV2.0_g11.19789	HiC_scaffold_11	11711947	11713500	-	BLAST
HyS0002.113	HSymV2.0_g11.19788	HiC_scaffold_11	11707550	11710351	+	BLAST
HyS0002.114	HSymV2.0_g11.19787	HiC_scaffold_11	11694324	11705199	+	BLAST
HyS0002.115	HSymV2.0_g11.19786	HiC_scaffold_11	11679084	11683409	+	Liftoff
HyS0002.116	HSymV2.0_g11.19785	HiC_scaffold_11	11677378	11678019	+	Liftoff
HyS0002.117	HSymV2.0_g11.19784	HiC_scaffold_11	11666621	11676167	+	Liftoff
HyS0002.118	HSymV2.0_g11.19780	HiC_scaffold_11	11644429	11648570	-	Liftoff
HyS0002.119	HSymV2.0_g11.19779	HiC_scaffold_11	11624519	11627735	+	Liftoff
HyS0002.120	HSymV2.0_g11.19778	HiC_scaffold_11	11608728	11611637	-	Liftoff
HyS0002.121	HSymV2.0_g11.19776	HiC_scaffold_11	11573801	11580284	-	Liftoff
HyS0002.122	HSymV2.0_g11.19775	HiC_scaffold_11	11556666	11568975	-	Liftoff
HyS0002.123	HSymV2.0_g11.19774	HiC_scaffold_11	11556015	11556617	-	Liftoff
HyS0002.124	HSymV2.0_g11.19773	HiC_scaffold_11	11530776	11549319	-	Liftoff
HyS0002.125	HSymV2.0_g11.19772	HiC_scaffold_11	11513568	11529157	+	Liftoff
HyS0002.126	HSymV2.0_g11.19771	HiC_scaffold_11	11507622	11510966	+	Liftoff
HyS0002.127	HSymV2.0_g11.19770	HiC_scaffold_11	11501880	11505585	+	Liftoff
HyS0002.128	HSymV2.0_g11.19769	HiC_scaffold_11	11500116	11500805	+	Liftoff
HyS0002.129	HSymV2.0_g11.19768	HiC_scaffold_11	11475567	11487896	-	Liftoff
HyS0002.130	HSymV2.0_g11.19767	HiC_scaffold_11	11472486	11473844	+	Liftoff
HyS0002.131	HSymV2.0_g11.19766	HiC_scaffold_11	11467346	11472244	+	Liftoff
HyS0002.132	HSymV2.0_g11.19765	HiC_scaffold_11	11461261	11464743	-	Liftoff
HyS0002.133	HSymV2.0_g11.19764	HiC_scaffold_11	11458452	11458739	+	Liftoff
HyS0002.134	HSymV2.0_g11.19762	HiC_scaffold_11	11449720	11450595	+	Liftoff
HyS0002.135	HSymV2.0_g11.19761	HiC_scaffold_11	11446176	11449585	+	Liftoff
HyS0002.136	HSymV2.0_g11.19759	HiC_scaffold_11	11431987	11432628	-	Liftoff
HyS0002.137	HSymV2.0_g11.19758	HiC_scaffold_11	11429358	11429972	-	Liftoff
HyS0002.138	HSymV2.0_g11.19757	HiC_scaffold_11	11419435	11419791	-	Liftoff
HyS0002.139	HSymV2.0_g11.19756	HiC_scaffold_11	11415963	11417900	-	Liftoff
HyS0002.140	HSymV2.0_g11.19755	HiC_scaffold_11	11413813	11415397	+	Liftoff
HyS0002.141	HSymV2.0_g11.19753	HiC_scaffold_11	11355159	11355955	-	BLAST
HyS0002.142	HSymV2.0_g11.19753	HiC_scaffold_11	11355159	11355955	-	Liftoff
HyS0002.143	HSymV2.0_g11.19751	HiC_scaffold_11	11312188	11313966	-	Liftoff
HyS0002.144	HSymV2.0_g11.19749	HiC_scaffold_11	11273448	11275333	+	Liftoff
HyS0002.145	HSymV2.0_g11.19748	HiC_scaffold_11	11271202	11273071	-	Liftoff
HyS0002.146	HSymV2.0_g11.19746	HiC_scaffold_11	11238408	11247788	+	Liftoff
HyS0002.147	HSymV2.0_g11.19745	HiC_scaffold_11	11221324	11236511	-	Liftoff
HyS0002.148	HSymV2.0_g11.19744	HiC_scaffold_11	11206765	11216818	+	Liftoff
HyS0002.149	HSymV2.0_g11.19743	HiC_scaffold_11	11201802	11206581	-	Liftoff
HyS0002.150	HSymV2.0_g11.19742	HiC_scaffold_11	11182658	11183389	-	Liftoff
HyS0002.151	HSymV2.0_g11.19741	HiC_scaffold_11	11175229	11175624	-	Liftoff
HyS0002.152	HSymV2.0_g11.19740	HiC_scaffold_11	11156325	11172490	-	Liftoff
HyS0002.153	HSymV2.0_g11.19739	HiC_scaffold_11	11152971	11154623	-	Liftoff
HyS0002.154	HSymV2.0_g11.19738	HiC_scaffold_11	11145792	11151466	-	Liftoff
HyS0002.155	HSymV2.0_g11.19737	HiC_scaffold_11	11133791	11142786	+	Liftoff
HyS0002.156	HSymV2.0_g11.19736	HiC_scaffold_11	11127051	11129913	-	Liftoff
HyS0002.157	HSymV2.0_g11.19735	HiC_scaffold_11	11123207	11124466	-	Liftoff
HyS0002.158	HSymV2.0_g11.19734	HiC_scaffold_11	11120711	11121264	+	BLAST
HyS0002.159	HSymV2.0_g11.19733	HiC_scaffold_11	11113900	11118205	-	Liftoff
HyS0002.160	HSymV2.0_g11.19732	HiC_scaffold_11	11100121	11110595	+	Liftoff
HyS0002.161	HSymV2.0_g11.19730	HiC_scaffold_11	11016515	11036329	-	Liftoff
HyS0002.162	HSymV2.0_g11.19729	HiC_scaffold_11	10998661	11002545	-	Liftoff
HyS0002.163	HSymV2.0_g11.19728	HiC_scaffold_11	10976888	10996341	-	Liftoff
HyS0002.164	HSymV2.0_g11.19727	HiC_scaffold_11	10946536	10975124	-	Liftoff
HyS0002.165	HSymV2.0_g11.19726	HiC_scaffold_11	10942094	10942782	-	Liftoff
HyS0002.166	HSymV2.0_g11.19725	HiC_scaffold_11	10935686	10940341	-	Liftoff
HyS0002.167	HSymV2.0_g11.19724	HiC_scaffold_11	10927170	10934077	-	Liftoff
HyS0002.168	HSymV2.0_g11.19723	HiC_scaffold_11	10905254	10915609	-	Liftoff
HyS0002.169	HSymV2.0_g11.19722	HiC_scaffold_11	10901703	10902498	-	Liftoff
HyS0002.170	HSymV2.0_g11.19721	HiC_scaffold_11	10899102	10901665	+	Liftoff
HyS0002.171	HSymV2.0_g11.19720	HiC_scaffold_11	10890079	10893290	-	Liftoff
HyS0002.172	HSymV2.0_g11.19719	HiC_scaffold_11	10880663	10881112	-	Liftoff
HyS0002.173	HSymV2.0_g11.19718	HiC_scaffold_11	10873327	10878805	+	Liftoff
HyS0002.174	HSymV2.0_g11.19717	HiC_scaffold_11	10868519	10869313	-	Liftoff
HyS0002.175	HSymV2.0_g11.19716	HiC_scaffold_11	10864943	10866234	-	Liftoff
HyS0002.176	HSymV2.0_g11.19715	HiC_scaffold_11	10847638	10859829	+	Liftoff
HyS0002.177	HSymV2.0_g11.19714	HiC_scaffold_11	10836240	10838134	+	Liftoff
HyS0002.178	HSymV2.0_g11.19713	HiC_scaffold_11	10799372	10807616	+	Liftoff
HyS0002.179	HSymV2.0_g11.19712	HiC_scaffold_11	10793241	10793828	-	Liftoff
HyS0002.180	HSymV2.0_g11.19711	HiC_scaffold_11	10790878	10791333	-	Liftoff
HyS0002.181	HSymV2.0_g11.19710	HiC_scaffold_11	10754715	10790395	-	Liftoff
HyS0002.182	HSymV2.0_g11.19709	HiC_scaffold_11	10735530	10746272	+	Liftoff
HyS0002.183	HSymV2.0_g11.19708	HiC_scaffold_11	10733541	10734638	+	Liftoff
HyS0002.184	HSymV2.0_g11.19707	HiC_scaffold_11	10705480	10728368	-	Liftoff
HyS0002.185	HSymV2.0_g11.19706	HiC_scaffold_11	10697086	10703405	-	Liftoff
HyS0002.186	HSymV2.0_g11.19705	HiC_scaffold_11	10694648	10696255	-	Liftoff
HyS0002.187	HSymV2.0_g11.19704	HiC_scaffold_11	10675831	10689151	-	Liftoff
HyS0002.188	HSymV2.0_g11.19703	HiC_scaffold_11	10651730	10667075	-	Liftoff
HyS0002.189	HSymV2.0_g11.19702	HiC_scaffold_11	10644818	10650572	+	Liftoff
HyS0002.190	HSymV2.0_g11.19701	HiC_scaffold_11	10630803	10639010	-	Liftoff
HyS0002.191	HSymV2.0_g11.19700	HiC_scaffold_11	10624054	10625706	-	Liftoff
HyS0002.192	HSymV2.0_g11.19699	HiC_scaffold_11	10618445	10622271	+	Liftoff
HyS0002.193	HSymV2.0_g11.19698	HiC_scaffold_11	10606774	10609215	-	Liftoff
HyS0002.194	HSymV2.0_g11.19692	HiC_scaffold_11	10471283	10600897	+	Liftoff
HyS0002.195	HSymV2.0_g11.19697	HiC_scaffold_11	10509791	10529266	+	Liftoff
HyS0002.196	HSymV2.0_g11.19696	HiC_scaffold_11	10504761	10506611	-	Liftoff
HyS0002.197	HSymV2.0_g11.19695	HiC_scaffold_11	10487301	10489825	+	Liftoff
HyS0002.198	HSymV2.0_g11.19694	HiC_scaffold_11	10477373	10481151	-	Liftoff
HyS0002.199	HSymV2.0_g11.19693	HiC_scaffold_11	10475474	10476605	+	Liftoff
HyS0002.200	HSymV2.0_g11.19691	HiC_scaffold_11	10451726	10454911	-	Liftoff
HyS0002.201	HSymV2.0_g11.19690	HiC_scaffold_11	10450807	10451700	-	Liftoff
HyS0002.202	HSymV2.0_g11.19689	HiC_scaffold_11	10447770	10448813	+	Liftoff
HyS0002.203	HSymV2.0_g11.19687	HiC_scaffold_11	10421514	10436016	-	Liftoff
HyS0002.204	HSymV2.0_g11.19686	HiC_scaffold_11	10399703	10411824	-	Liftoff
HyS0002.205	HSymV2.0_g08.13832	HiC_scaffold_8	14272491	14273349	-	BLAST
HyS0002.206	HSymV2.0_g11.19685	HiC_scaffold_11	10383965	10385314	+	Liftoff
HyS0002.207	HSymV2.0_g02.03052	HiC_scaffold_2	13598659	13611615	-	BLAST
HyS0002.208	HSymV2.0_g11.19681	HiC_scaffold_11	10345373	10347241	-	BLAST
HyS0002.209	HSymV2.0_g11.19680	HiC_scaffold_11	10339699	10340243	+	BLAST
HyS0002.210	HSymV2.0_g11.19679	HiC_scaffold_11	10330567	10335129	-	Liftoff
HyS0002.211	HSymV2.0_g11.19678	HiC_scaffold_11	10315964	10319964	-	Liftoff
HyS0002.212	HSymV2.0_g11.19677	HiC_scaffold_11	10301349	10310445	+	Liftoff
HyS0002.213	HSymV2.0_g11.19675	HiC_scaffold_11	10286713	10299568	+	Liftoff
HyS0002.214	HSymV2.0_g11.19676	HiC_scaffold_11	10294201	10296493	-	Liftoff
HyS0002.215	HSymV2.0_g11.19674	HiC_scaffold_11	10275184	10285063	+	Liftoff
HyS0002.216	HSymV2.0_g11.19673	HiC_scaffold_11	10261455	10275073	-	Liftoff
HyS0002.217	HSymV2.0_g11.19672	HiC_scaffold_11	10251552	10260423	+	Liftoff
HyS0002.218	HSymV2.0_g11.19671	HiC_scaffold_11	10244163	10248743	+	Liftoff
HyS0002.219	HSymV2.0_g11.19670	HiC_scaffold_11	10235547	10240803	-	Liftoff
HyS0002.220	HSymV2.0_g11.19669	HiC_scaffold_11	10221851	10228144	-	Liftoff
HyS0002.221	HSymV2.0_g11.19668	HiC_scaffold_11	10212264	10221163	+	Liftoff
HyS0002.222	HSymV2.0_g11.19667	HiC_scaffold_11	10207057	10208166	+	Liftoff
HyS0002.223	HSymV2.0_g11.19664	HiC_scaffold_11	10201403	10201651	+	Liftoff
HyS0002.224	HSymV2.0_g11.19663	HiC_scaffold_11	10200502	10200804	-	Liftoff
HyS0002.225	HSymV2.0_g11.19662	HiC_scaffold_11	10174163	10180490	+	Liftoff
HyS0002.226	HSymV2.0_g11.19660	HiC_scaffold_11	10139937	10160851	-	Liftoff
HyS0002.227	HSymV2.0_g11.19661	HiC_scaffold_11	10141446	10146730	+	Liftoff
HyS0002.228	HSymV2.0_g11.19659	HiC_scaffold_11	10091659	10133837	+	Liftoff
HyS0002.229	HSymV2.0_g11.19657	HiC_scaffold_11	10070174	10074021	-	Liftoff
HyS0002.230	HSymV2.0_g11.19656	HiC_scaffold_11	10058072	10066148	+	Liftoff
HyS0002.231	HSymV2.0_g11.19655	HiC_scaffold_11	10055022	10057429	+	Liftoff
HyS0002.232	HSymV2.0_g11.19654	HiC_scaffold_11	10004862	10028808	-	Liftoff
HyS0002.233	HSymV2.0_g11.19653	HiC_scaffold_11	9995236	10003515	+	Liftoff
HyS0002.234	HSymV2.0_g11.19652	HiC_scaffold_11	9991421	9992089	-	Liftoff
HyS0002.235	HSymV2.0_g11.19651	HiC_scaffold_11	9987440	9988306	-	Liftoff
HyS0002.236	HSymV2.0_g11.19650	HiC_scaffold_11	9980033	9986243	-	Liftoff
HyS0002.237	HSymV2.0_g11.19649	HiC_scaffold_11	9960085	9969656	-	BLAST
HyS0002.238	HSymV2.0_g11.19647	HiC_scaffold_11	9925739	9948789	-	Liftoff
HyS0002.239	HSymV2.0_g11.19646	HiC_scaffold_11	9917690	9925268	-	Liftoff
HyS0002.240	HSymV2.0_g11.19645	HiC_scaffold_11	9912159	9915612	-	Liftoff
HyS0002.241	HSymV2.0_g11.19644	HiC_scaffold_11	9908642	9910612	-	Liftoff
HyS0002.242	HSymV2.0_g11.19643	HiC_scaffold_11	9901608	9907919	+	Liftoff
HyS0002.243	HSymV2.0_g11.19642	HiC_scaffold_11	9891285	9897585	-	Liftoff
HyS0002.244	HSymV2.0_g04.07255	HiC_scaffold_4	20381840	20394721	-	BLAST
HyS0002.245	HSymV2.0_g11.19286	HiC_scaffold_11	5416355	5422654	-	BLAST
HyS0002.246	HSymV2.0_g11.19641	HiC_scaffold_11	9880831	9884195	-	Liftoff
HyS0002.247	HSymV2.0_g11.19640	HiC_scaffold_11	9872634	9876089	-	Liftoff
HyS0002.248	HSymV2.0_g11.19639	HiC_scaffold_11	9867101	9869420	+	Liftoff
HyS0002.249	HSymV2.0_g11.19637	HiC_scaffold_11	9848439	9856493	-	BLAST
HyS0002.250	HSymV2.0_g11.19638	HiC_scaffold_11	9848960	9851100	+	Liftoff
HyS0002.251	HSymV2.0_g11.19636	HiC_scaffold_11	9846320	9848233	-	Liftoff
HyS0002.252	HSymV2.0_g11.19635	HiC_scaffold_11	9835579	9841305	+	BLAST
HyS0002.253	HSymV2.0_g11.19634	HiC_scaffold_11	9803078	9833656	+	Liftoff
HyS0002.254	HSymV2.0_g11.19632	HiC_scaffold_11	9770164	9774246	+	Liftoff
HyS0002.255	HSymV2.0_g11.19621	HiC_scaffold_11	9639689	9641968	-	BLAST
HyS0002.256	HSymV2.0_g11.19628	HiC_scaffold_11	9727760	9738500	+	Liftoff
HyS0002.257	HSymV2.0_g11.19627	HiC_scaffold_11	9712625	9721273	+	Liftoff
HyS0002.258	HSymV2.0_g11.19626	HiC_scaffold_11	9702926	9710123	-	Liftoff
HyS0002.259	HSymV2.0_g11.19625	HiC_scaffold_11	9690111	9700050	+	Liftoff
HyS0002.260	HSymV2.0_g11.19624	HiC_scaffold_11	9677568	9680399	-	Liftoff
HyS0002.261	HSymV2.0_g11.19623	HiC_scaffold_11	9662983	9667573	+	Liftoff
HyS0002.262	HSymV2.0_g11.19622	HiC_scaffold_11	9648456	9660029	+	Liftoff
HyS0002.263	HSymV2.0_g11.19621	HiC_scaffold_11	9639689	9641968	-	Liftoff
HyS0002.264	HSymV2.0_g11.19620	HiC_scaffold_11	9596600	9632471	-	Liftoff
HyS0002.265	HSymV2.0_g11.19619	HiC_scaffold_11	9589578	9595057	-	Liftoff
HyS0002.266	HSymV2.0_g11.19618	HiC_scaffold_11	9583537	9588066	+	Liftoff
HyS0002.267	HSymV2.0_g11.19617	HiC_scaffold_11	9567264	9582112	+	Liftoff
HyS0002.268	HSymV2.0_g11.19616	HiC_scaffold_11	9549391	9565091	-	Liftoff
HyS0002.269	HSymV2.0_g11.19615	HiC_scaffold_11	9536058	9547941	-	Liftoff
HyS0002.270	HSymV2.0_g11.19614	HiC_scaffold_11	9526386	9527466	+	Liftoff
HyS0002.271	HSymV2.0_g11.19613	HiC_scaffold_11	9516977	9519440	+	Liftoff
HyS0002.272	HSymV2.0_g11.19612	HiC_scaffold_11	9508027	9515940	+	Liftoff
HyS0002.273	HSymV2.0_g11.19609	HiC_scaffold_11	9492960	9494424	-	Liftoff
HyS0002.274	HSymV2.0_g11.19608	HiC_scaffold_11	9486265	9486693	+	Liftoff
HyS0002.275	HSymV2.0_g11.19607	HiC_scaffold_11	9464705	9469361	+	Liftoff
HyS0002.276	HSymV2.0_g11.19606	HiC_scaffold_11	9447081	9459908	-	Liftoff
HyS0002.277	HSymV2.0_g11.19605	HiC_scaffold_11	9431647	9444713	-	Liftoff
HyS0002.278	HSymV2.0_g11.19604	HiC_scaffold_11	9422663	9427754	+	Liftoff
HyS0002.279	HSymV2.0_g11.19603	HiC_scaffold_11	9415471	9418643	-	BLAST
HyS0002.280	HSymV2.0_g11.19602	HiC_scaffold_11	9400941	9411987	-	Liftoff
HyS0002.281	HSymV2.0_g11.19601	HiC_scaffold_11	9386019	9395637	-	Liftoff
HyS0002.282	HSymV2.0_g11.19600	HiC_scaffold_11	9371585	9384694	+	Liftoff
HyS0002.283	HSymV2.0_g11.19599	HiC_scaffold_11	9366099	9369538	-	Liftoff
HyS0002.284	HSymV2.0_g11.19598	HiC_scaffold_11	9350616	9351985	-	Liftoff
HyS0002.285	HSymV2.0_g11.19597	HiC_scaffold_11	9347861	9348836	-	Liftoff
HyS0002.286	HSymV2.0_g11.19596	HiC_scaffold_11	9316984	9345948	-	Liftoff
HyS0002.287	HSymV2.0_g11.19595	HiC_scaffold_11	9304822	9315014	+	Liftoff
HyS0002.288	HSymV2.0_g11.19594	HiC_scaffold_11	9266369	9297940	-	Liftoff
HyS0002.289	HSymV2.0_g11.19593	HiC_scaffold_11	9210433	9263603	+	Liftoff
HyS0002.290	HSymV2.0_g11.19592	HiC_scaffold_11	9175509	9200805	-	Liftoff
HyS0002.291	HSymV2.0_g11.19591	HiC_scaffold_11	9168663	9174003	-	Liftoff
HyS0002.292	HSymV2.0_g11.19590	HiC_scaffold_11	9158406	9167877	-	Liftoff
HyS0002.293	HSymV2.0_g11.19588	HiC_scaffold_11	9146193	9148422	+	Liftoff
HyS0002.294	HSymV2.0_g11.19587	HiC_scaffold_11	9142668	9143090	+	Liftoff
HyS0002.295	HSymV2.0_g11.19586	HiC_scaffold_11	9136957	9137343	-	Liftoff
HyS0002.296	HSymV2.0_g11.19585	HiC_scaffold_11	9133052	9134020	-	Liftoff
HyS0002.297	HSymV2.0_g11.19584	HiC_scaffold_11	9130689	9132206	-	Liftoff
HyS0002.298	HSymV2.0_g11.19583	HiC_scaffold_11	9128865	9130629	+	Liftoff
HyS0002.299	HSymV2.0_g11.19582	HiC_scaffold_11	9116947	9123030	-	Liftoff
HyS0002.300	HSymV2.0_g11.19581	HiC_scaffold_11	9111030	9116603	+	Liftoff
HyS0002.301	HSymV2.0_g11.19580	HiC_scaffold_11	9109071	9109373	+	Liftoff
HyS0002.302	HSymV2.0_g11.19579	HiC_scaffold_11	9105185	9105499	+	Liftoff
HyS0002.303	HSymV2.0_g11.19578	HiC_scaffold_11	9099191	9100492	-	Liftoff
HyS0002.304	HSymV2.0_g11.19577	HiC_scaffold_11	9093469	9098165	+	Liftoff
HyS0002.305	HSymV2.0_g11.19576	HiC_scaffold_11	9090908	9092585	+	Liftoff
HyS0002.306	HSymV2.0_g11.19575	HiC_scaffold_11	9086860	9090869	-	Liftoff
HyS0002.307	HSymV2.0_g11.19574	HiC_scaffold_11	9076366	9084270	+	Liftoff
HyS0002.308	HSymV2.0_g11.19573	HiC_scaffold_11	9074081	9076267	-	Liftoff
HyS0002.309	HSymV2.0_g11.19572	HiC_scaffold_11	9064852	9071483	-	Liftoff
HyS0002.310	HSymV2.0_g11.19570	HiC_scaffold_11	9058415	9058630	+	Liftoff
HyS0002.311	HSymV2.0_g11.19569	HiC_scaffold_11	9039436	9057692	-	Liftoff
HyS0002.312	HSymV2.0_g11.19568	HiC_scaffold_11	9034545	9037827	-	Liftoff
HyS0002.313	HSymV2.0_g11.19567	HiC_scaffold_11	9033758	9034189	+	Liftoff
HyS0002.314	HSymV2.0_g02.02904	HiC_scaffold_2	8280926	8282165	-	BLAST
HyS0002.315	HSymV2.0_g02.02902	HiC_scaffold_2	8279360	8279704	+	Liftoff
HyS0002.316	HSymV2.0_g11.19565	HiC_scaffold_11	9021301	9021645	-	Liftoff
HyS0002.317	HSymV2.0_g11.19563	HiC_scaffold_11	9012155	9020247	+	Liftoff
HyS0002.318	HSymV2.0_g11.19562	HiC_scaffold_11	9000349	9011668	-	BLAST
HyS0002.319	HSymV2.0_g11.19561	HiC_scaffold_11	8994928	8998500	-	BLAST
HyS0002.320	HSymV2.0_g11.19560	HiC_scaffold_11	8983603	8990885	+	Liftoff
HyS0002.321	HSymV2.0_g11.19559	HiC_scaffold_11	8975674	8982498	+	Liftoff
HyS0002.322	HSymV2.0_g11.19558	HiC_scaffold_11	8943983	8961197	-	Liftoff
HyS0002.323	HSymV2.0_g11.19556	HiC_scaffold_11	8927193	8935654	-	Liftoff
HyS0002.324	HSymV2.0_g11.19554	HiC_scaffold_11	8896196	8925982	-	BLAST
HyS0002.325	HSymV2.0_g11.19553	HiC_scaffold_11	8877346	8886820	-	Liftoff
HyS0002.326	HSymV2.0_g11.19552	HiC_scaffold_11	8874682	8876224	-	Liftoff
HyS0002.327	HSymV2.0_g11.19551	HiC_scaffold_11	8867226	8872156	-	Liftoff
HyS0002.328	HSymV2.0_g11.19549	HiC_scaffold_11	8853476	8856111	-	Liftoff
HyS0002.329	HSymV2.0_g11.19548	HiC_scaffold_11	8835881	8852511	+	Liftoff
HyS0002.330	HSymV2.0_g11.19547	HiC_scaffold_11	8826634	8833996	-	Liftoff
HyS0002.331	HSymV2.0_g11.19546	HiC_scaffold_11	8823117	8825363	-	Liftoff
HyS0002.332	HSymV2.0_g04.06249	HiC_scaffold_4	5388860	5391484	+	Liftoff
HyS0002.333	HSymV2.0_g11.19545	HiC_scaffold_11	8799794	8804983	-	Liftoff
HyS0002.334	HSymV2.0_g11.19544	HiC_scaffold_11	8793901	8799485	+	Liftoff
HyS0002.335	HSymV2.0_g11.19543	HiC_scaffold_11	8786021	8792012	+	Liftoff
HyS0002.336	HSymV2.0_g11.19542	HiC_scaffold_11	8771415	8783940	-	Liftoff
HyS0002.337	HSymV2.0_g11.19541	HiC_scaffold_11	8762259	8770789	+	Liftoff
HyS0002.338	.	.	.	.	.	.
HyS0002.339	HSymV2.0_g11.19540	HiC_scaffold_11	8749724	8755106	-	BLAST
HyS0002.340	HSymV2.0_g11.19539	HiC_scaffold_11	8736782	8747955	+	BLAST
HyS0002.341	HSymV2.0_g11.19538	HiC_scaffold_11	8718600	8734258	+	Liftoff
HyS0002.342	HSymV2.0_g11.19537	HiC_scaffold_11	8691991	8706979	-	Liftoff
HyS0002.343	HSymV2.0_g11.19536	HiC_scaffold_11	8681926	8686014	-	Liftoff
HyS0002.344	HSymV2.0_g11.19535	HiC_scaffold_11	8670943	8678437	+	Liftoff
HyS0002.345	HSymV2.0_g11.19534	HiC_scaffold_11	8650573	8666358	-	Liftoff
HyS0002.346	HSymV2.0_g11.19533	HiC_scaffold_11	8641156	8645681	-	BLAST
HyS0002.347	HSymV2.0_g11.19532	HiC_scaffold_11	8632080	8635887	-	BLAST
HyS0002.348	HSymV2.0_g11.19531	HiC_scaffold_11	8630155	8630442	+	Liftoff
HyS0002.349	HSymV2.0_g11.19530	HiC_scaffold_11	8595712	8613358	-	Liftoff
HyS0002.350	HSymV2.0_g11.19529	HiC_scaffold_11	8569632	8593813	+	Liftoff
HyS0002.351	HSymV2.0_g11.19528	HiC_scaffold_11	8556455	8568970	-	Liftoff
HyS0002.352	HSymV2.0_g11.19527	HiC_scaffold_11	8548227	8556090	-	Liftoff
HyS0002.353	HSymV2.0_g11.19526	HiC_scaffold_11	8544268	8545488	+	Liftoff
HyS0002.354	HSymV2.0_g11.19525	HiC_scaffold_11	8508594	8528760	-	Liftoff
HyS0002.355	HSymV2.0_g11.19524	HiC_scaffold_11	8500344	8504342	-	Liftoff
HyS0002.356	HSymV2.0_g11.19523	HiC_scaffold_11	8497863	8498281	+	Liftoff
HyS0002.357	HSymV2.0_g11.19522	HiC_scaffold_11	8495833	8497800	-	Liftoff
HyS0002.358	HSymV2.0_g11.19521	HiC_scaffold_11	8483075	8493058	+	Liftoff
HyS0002.359	HSymV2.0_g11.19520	HiC_scaffold_11	8479934	8481590	+	Liftoff
HyS0002.360	HSymV2.0_g11.19519	HiC_scaffold_11	8449903	8470005	-	Liftoff
HyS0002.361	HSymV2.0_g11.19518	HiC_scaffold_11	8438845	8449190	+	Liftoff
HyS0002.362	HSymV2.0_g11.19517	HiC_scaffold_11	8421187	8427654	-	BLAST
HyS0002.363	HSymV2.0_g11.19516	HiC_scaffold_11	8400149	8417310	+	BLAST
HyS0002.364	HSymV2.0_g11.19515	HiC_scaffold_11	8396521	8398491	+	BLAST
HyS0002.365	HSymV2.0_g11.19514	HiC_scaffold_11	8388733	8394924	+	BLAST
HyS0002.366	HSymV2.0_g11.19513	HiC_scaffold_11	8366611	8367795	-	BLAST
HyS0002.367	HSymV2.0_g11.19512	HiC_scaffold_11	8357637	8359411	-	BLAST
HyS0002.368	HSymV2.0_g11.19517	HiC_scaffold_11	8421187	8427654	-	Liftoff
HyS0002.369	HSymV2.0_g11.19516	HiC_scaffold_11	8400149	8417310	+	BLAST
HyS0002.370	HSymV2.0_g11.19515	HiC_scaffold_11	8396521	8398491	+	Liftoff
HyS0002.371	HSymV2.0_g11.19514	HiC_scaffold_11	8388733	8394924	+	Liftoff
HyS0002.372	HSymV2.0_g11.19513	HiC_scaffold_11	8366611	8367795	-	Liftoff
HyS0002.373	.	.	.	.	.	.
HyS0002.374	HSymV2.0_g11.19512	HiC_scaffold_11	8357637	8359411	-	Liftoff
HyS0002.375	HSymV2.0_g11.19511	HiC_scaffold_11	8327352	8346432	-	Liftoff
HyS0002.376	HSymV2.0_g11.19510	HiC_scaffold_11	8324801	8325600	-	Liftoff
HyS0002.377	HSymV2.0_g11.19509	HiC_scaffold_11	8322997	8324379	-	Liftoff
HyS0002.378	HSymV2.0_g11.19508	HiC_scaffold_11	8319260	8320247	-	Liftoff
HyS0002.379	HSymV2.0_g11.19507	HiC_scaffold_11	8312897	8313602	+	Liftoff
HyS0002.380	HSymV2.0_g11.19506	HiC_scaffold_11	8300660	8309089	-	Liftoff
HyS0002.381	HSymV2.0_g11.19503	HiC_scaffold_11	8280668	8287702	+	Liftoff
HyS0002.382	HSymV2.0_g11.19502	HiC_scaffold_11	8252076	8278596	+	Liftoff
HyS0002.383	HSymV2.0_g13.23061	HiC_scaffold_13	16236719	16238753	-	BLAST
HyS0002.384	HSymV2.0_g11.19500	HiC_scaffold_11	8214894	8248884	-	Liftoff
HyS0002.385	HSymV2.0_g11.19499	HiC_scaffold_11	8193369	8198792	-	Liftoff
HyS0002.386	HSymV2.0_g03.05229	HiC_scaffold_3	19709352	19709930	-	BLAST
HyS0002.387	HSymV2.0_g11.19496	HiC_scaffold_11	8145581	8183807	-	Liftoff
HyS0002.388	HSymV2.0_g11.19495	HiC_scaffold_11	8131967	8160708	-	BLAST
HyS0002.389	.	.	.	.	.	.
HyS0002.390	HSymV2.0_g11.19494	HiC_scaffold_11	8112739	8114892	+	Liftoff
HyS0002.391	HSymV2.0_g11.19493	HiC_scaffold_11	8096637	8110529	+	Liftoff
HyS0002.392	HSymV2.0_g11.19492	HiC_scaffold_11	8086881	8091378	-	BLAST
HyS0002.393	HSymV2.0_g11.19491	HiC_scaffold_11	8059894	8065185	-	BLAST
HyS0002.394	HSymV2.0_g11.19487	HiC_scaffold_11	8041473	8043984	-	Liftoff
HyS0002.395	HSymV2.0_g11.19486	HiC_scaffold_11	8037493	8039761	-	Liftoff
HyS0002.396	HSymV2.0_g11.19485	HiC_scaffold_11	8024965	8033695	-	Liftoff
HyS0002.397	HSymV2.0_g11.19484	HiC_scaffold_11	8021641	8023554	-	Liftoff
HyS0002.398	HSymV2.0_g11.19483	HiC_scaffold_11	8016314	8018468	+	Liftoff
HyS0002.399	HSymV2.0_g11.19482	HiC_scaffold_11	8005766	8016061	-	Liftoff
HyS0002.400	HSymV2.0_g11.19481	HiC_scaffold_11	7999983	8002561	+	Liftoff
HyS0002.401	HSymV2.0_g11.19480	HiC_scaffold_11	7994731	7996218	-	Liftoff
HyS0002.402	HSymV2.0_g11.19479	HiC_scaffold_11	7981077	7990207	+	Liftoff
HyS0002.403	HSymV2.0_g11.19478	HiC_scaffold_11	7952965	7975243	+	Liftoff
HyS0002.404	HSymV2.0_g11.19477	HiC_scaffold_11	7944752	7946171	+	Liftoff
HyS0002.405	HSymV2.0_g11.19476	HiC_scaffold_11	7933658	7944724	+	Liftoff
HyS0002.406	HSymV2.0_g11.19475	HiC_scaffold_11	7924266	7929826	-	Liftoff
HyS0002.407	HSymV2.0_g11.19474	HiC_scaffold_11	7884729	7921201	+	Liftoff
HyS0002.408	HSymV2.0_g11.19473	HiC_scaffold_11	7872376	7881642	+	Liftoff
HyS0002.409	HSymV2.0_g11.19472	HiC_scaffold_11	7862128	7868991	-	Liftoff
HyS0002.410	HSymV2.0_g11.19471	HiC_scaffold_11	7853661	7857956	+	Liftoff
HyS0002.411	HSymV2.0_g11.19470	HiC_scaffold_11	7842431	7850153	+	Liftoff
HyS0002.412	HSymV2.0_g11.19469	HiC_scaffold_11	7838102	7839848	-	Liftoff
HyS0002.413	HSymV2.0_g11.19468	HiC_scaffold_11	7837321	7837920	-	Liftoff
HyS0002.414	HSymV2.0_g11.19467	HiC_scaffold_11	7816319	7817605	-	Liftoff
HyS0002.415	HSymV2.0_g11.19466	HiC_scaffold_11	7804066	7808711	+	Liftoff
HyS0002.416	HSymV2.0_g11.19463	HiC_scaffold_11	7769797	7770081	-	Liftoff
HyS0002.417	HSymV2.0_g11.19462	HiC_scaffold_11	7756056	7758383	-	Liftoff
HyS0002.418	HSymV2.0_g11.19460	HiC_scaffold_11	7742134	7747888	+	Liftoff
HyS0002.419	HSymV2.0_g11.19459	HiC_scaffold_11	7726641	7727087	-	Liftoff
HyS0002.420	HSymV2.0_g11.19458	HiC_scaffold_11	7715776	7717853	+	Liftoff
HyS0002.421	HSymV2.0_g11.19457	HiC_scaffold_11	7710385	7713265	-	Liftoff
HyS0002.422	HSymV2.0_g02.03597	HiC_scaffold_2	24098866	24100512	-	Liftoff
HyS0002.423	HSymV2.0_g02.03928	HiC_scaffold_2	28373384	28377394	-	Liftoff
HyS0002.424	HSymV2.0_g11.19457	HiC_scaffold_11	7710385	7713265	-	BLAST
HyS0002.425	HSymV2.0_g11.19456	HiC_scaffold_11	7612475	7679244	-	Liftoff
HyS0002.426	HSymV2.0_g11.19455	HiC_scaffold_11	7608620	7608925	-	Liftoff
HyS0002.427	HSymV2.0_g11.19454	HiC_scaffold_11	7578932	7583575	-	Liftoff
HyS0002.428	HSymV2.0_g11.19453	HiC_scaffold_11	7566055	7577025	+	Liftoff
HyS0002.429	HSymV2.0_g11.19450	HiC_scaffold_11	7529455	7550860	-	Liftoff
HyS0002.430	HSymV2.0_g11.19449	HiC_scaffold_11	7524146	7524917	+	BLAST
HyS0002.431	HSymV2.0_g11.19448	HiC_scaffold_11	7510275	7520917	+	Liftoff
HyS0002.432	HSymV2.0_g11.19447	HiC_scaffold_11	7497617	7509246	+	Liftoff
HyS0002.433	.	.	.	.	.	.
HyS0002.434	HSymV2.0_g11.19445	HiC_scaffold_11	7460453	7485850	+	Liftoff
HyS0002.435	HSymV2.0_g11.19443	HiC_scaffold_11	7445873	7451373	+	Liftoff
HyS0002.436	HSymV2.0_g11.19442	HiC_scaffold_11	7423457	7432526	+	Liftoff
HyS0002.437	HSymV2.0_g11.19440	HiC_scaffold_11	7381001	7409666	+	Liftoff
HyS0002.438	HSymV2.0_g11.19438	HiC_scaffold_11	7350521	7368353	-	Liftoff
HyS0002.439	HSymV2.0_g11.19437	HiC_scaffold_11	7327431	7330980	-	Liftoff
HyS0002.440	HSymV2.0_g11.19435	HiC_scaffold_11	7288042	7289050	-	Liftoff
HyS0002.441	HSymV2.0_g11.19434	HiC_scaffold_11	7277169	7279065	-	Liftoff
HyS0002.442	HSymV2.0_g11.19433	HiC_scaffold_11	7257537	7275101	-	Liftoff
HyS0002.443	HSymV2.0_g11.19432	HiC_scaffold_11	7249575	7253987	+	Liftoff
HyS0002.444	HSymV2.0_g11.19431	HiC_scaffold_11	7239655	7243305	-	Liftoff
HyS0002.445	HSymV2.0_g11.19430	HiC_scaffold_11	7218787	7235488	-	Liftoff
HyS0002.446	HSymV2.0_g11.19429	HiC_scaffold_11	7200608	7217839	+	Liftoff
HyS0002.447	HSymV2.0_g11.19428	HiC_scaffold_11	7190482	7193344	+	Liftoff
HyS0002.448	HSymV2.0_g11.19427	HiC_scaffold_11	7183400	7188588	+	Liftoff
HyS0002.449	HSymV2.0_g11.19426	HiC_scaffold_11	7159189	7179137	+	Liftoff
HyS0002.450	HSymV2.0_g11.19425	HiC_scaffold_11	7148733	7158199	+	Liftoff
HyS0002.451	HSymV2.0_g11.19424	HiC_scaffold_11	7134245	7136957	-	Liftoff
HyS0002.452	HSymV2.0_g11.19423	HiC_scaffold_11	7133224	7134219	-	Liftoff
HyS0002.453	HSymV2.0_g11.19422	HiC_scaffold_11	7125543	7131667	-	Liftoff
HyS0002.454	HSymV2.0_g11.19421	HiC_scaffold_11	7105009	7121628	+	Liftoff
HyS0002.455	HSymV2.0_g11.19420	HiC_scaffold_11	7099265	7104728	-	Liftoff
HyS0002.456	HSymV2.0_g11.19419	HiC_scaffold_11	7074653	7096552	-	Liftoff
HyS0002.457	HSymV2.0_g11.19415	HiC_scaffold_11	7015864	7016499	-	BLAST
HyS0002.458	HSymV2.0_g11.19414	HiC_scaffold_11	6980746	7012565	+	Liftoff
HyS0002.459	HSymV2.0_g11.19413	HiC_scaffold_11	6976396	6979941	+	Liftoff
HyS0002.460	HSymV2.0_g11.19412	HiC_scaffold_11	6968175	6969260	-	Liftoff
HyS0002.461	HSymV2.0_g11.19405	HiC_scaffold_11	6880820	6888231	+	Liftoff
HyS0002.462	HSymV2.0_g11.19404	HiC_scaffold_11	6873316	6873606	-	Liftoff
HyS0002.463	HSymV2.0_g11.19403	HiC_scaffold_11	6847963	6853450	-	Liftoff
HyS0002.464	HSymV2.0_g11.19402	HiC_scaffold_11	6843298	6843528	+	Liftoff
HyS0002.465	HSymV2.0_g11.19401	HiC_scaffold_11	6820610	6842274	+	Liftoff
HyS0002.466	HSymV2.0_g11.19400	HiC_scaffold_11	6784777	6815715	+	Liftoff
HyS0002.467	HSymV2.0_g11.19399	HiC_scaffold_11	6760414	6761280	+	BLAST
HyS0002.468	HSymV2.0_g11.19398	HiC_scaffold_11	6741586	6754063	+	BLAST
HyS0002.469	HSymV2.0_g11.19398	HiC_scaffold_11	6741586	6754063	+	BLAST
HyS0002.470	HSymV2.0_g11.19397	HiC_scaffold_11	6729748	6739542	-	BLAST
HyS0002.471	HSymV2.0_g11.19397	HiC_scaffold_11	6729748	6739542	-	BLAST
HyS0002.472	HSymV2.0_g11.19396	HiC_scaffold_11	6705856	6724593	-	Liftoff
HyS0002.473	HSymV2.0_g11.19395	HiC_scaffold_11	6696543	6702985	+	Liftoff
HyS0002.474	HSymV2.0_g11.19394	HiC_scaffold_11	6673232	6684407	+	Liftoff
HyS0002.475	HSymV2.0_g11.19393	HiC_scaffold_11	6657982	6664114	+	Liftoff
HyS0002.476	HSymV2.0_g11.19392	HiC_scaffold_11	6650243	6651686	-	Liftoff
HyS0002.477	HSymV2.0_g11.19391	HiC_scaffold_11	6645347	6645643	+	Liftoff
HyS0002.478	HSymV2.0_g11.19390	HiC_scaffold_11	6635343	6637175	-	Liftoff
HyS0002.479	HSymV2.0_g11.19389	HiC_scaffold_11	6628839	6629990	-	Liftoff
HyS0002.480	HSymV2.0_g11.19388	HiC_scaffold_11	6610989	6614674	+	Liftoff
HyS0002.481	HSymV2.0_g11.19387	HiC_scaffold_11	6590498	6606348	-	Liftoff
HyS0002.482	HSymV2.0_g11.19385	HiC_scaffold_11	6573244	6574271	-	Liftoff
HyS0002.483	HSymV2.0_g11.19384	HiC_scaffold_11	6560298	6560525	-	Liftoff
HyS0002.484	HSymV2.0_g11.19383	HiC_scaffold_11	6540587	6559475	-	Liftoff
HyS0002.485	HSymV2.0_g11.19381	HiC_scaffold_11	6528161	6538997	+	Liftoff
HyS0002.486	HSymV2.0_g11.19382	HiC_scaffold_11	6529967	6532146	+	Liftoff
HyS0002.487	HSymV2.0_g11.19380	HiC_scaffold_11	6522290	6526256	-	Liftoff
HyS0002.488	HSymV2.0_g11.19379	HiC_scaffold_11	6514637	6520523	-	Liftoff
HyS0002.489	HSymV2.0_g11.19378	HiC_scaffold_11	6502382	6513491	-	Liftoff
HyS0002.490	HSymV2.0_g11.19377	HiC_scaffold_11	6501074	6501741	-	Liftoff
HyS0002.491	HSymV2.0_g11.19376	HiC_scaffold_11	6489618	6493633	-	Liftoff
HyS0002.492	HSymV2.0_g11.19375	HiC_scaffold_11	6487134	6488246	-	Liftoff
HyS0002.493	HSymV2.0_g11.19374	HiC_scaffold_11	6478079	6484115	+	Liftoff
HyS0002.494	HSymV2.0_g11.19373	HiC_scaffold_11	6460842	6473213	-	Liftoff
HyS0002.495	HSymV2.0_g11.19371	HiC_scaffold_11	6402442	6449980	+	Liftoff
HyS0002.496	HSymV2.0_g11.19372	HiC_scaffold_11	6408216	6408619	-	Liftoff
HyS0002.497	HSymV2.0_g11.19370	HiC_scaffold_11	6401763	6402406	+	Liftoff
HyS0002.498	HSymV2.0_g11.19369	HiC_scaffold_11	6384033	6399387	+	Liftoff
HyS0002.499	HSymV2.0_g11.19367	HiC_scaffold_11	6342291	6343899	-	Liftoff
HyS0002.500	HSymV2.0_g11.19365	HiC_scaffold_11	6308289	6319053	-	BLAST
HyS0002.501	HSymV2.0_g11.19365	HiC_scaffold_11	6308289	6319053	-	BLAST
HyS0002.502	HSymV2.0_g15.25337	HiC_scaffold_15	7366957	7369940	+	Liftoff
HyS0002.503	HSymV2.0_g15.25337	HiC_scaffold_15	7366957	7369940	+	BLAST
HyS0002.504	HSymV2.0_g11.19364	HiC_scaffold_11	6287163	6292600	-	Liftoff
HyS0002.505	HSymV2.0_g11.19363	HiC_scaffold_11	6261864	6264828	-	Liftoff
HyS0002.506	HSymV2.0_g11.19362	HiC_scaffold_11	6256415	6257656	-	Liftoff
HyS0002.507	HSymV2.0_g11.19361	HiC_scaffold_11	6250393	6256374	-	Liftoff
HyS0002.508	HSymV2.0_g11.19360	HiC_scaffold_11	6246555	6248223	-	Liftoff
HyS0002.509	HSymV2.0_g11.19359	HiC_scaffold_11	6233173	6237147	-	Liftoff
HyS0002.510	HSymV2.0_g11.19358	HiC_scaffold_11	6228010	6232114	-	Liftoff
HyS0002.511	HSymV2.0_g11.19357	HiC_scaffold_11	6221402	6227063	+	Liftoff
HyS0002.512	HSymV2.0_g11.19356	HiC_scaffold_11	6213257	6221112	+	Liftoff
HyS0002.513	HSymV2.0_g11.19354	HiC_scaffold_11	6201819	6202976	+	Liftoff
HyS0002.514	HSymV2.0_g11.19353	HiC_scaffold_11	6197038	6198348	+	Liftoff
HyS0002.515	HSymV2.0_g11.19352	HiC_scaffold_11	6190931	6193601	+	Liftoff
HyS0002.516	HSymV2.0_g11.19351	HiC_scaffold_11	6187321	6189286	+	Liftoff
HyS0002.517	HSymV2.0_g11.19350	HiC_scaffold_11	6184251	6185541	+	Liftoff
HyS0002.518	HSymV2.0_g11.19349	HiC_scaffold_11	6177432	6180591	+	Liftoff
HyS0002.519	HSymV2.0_g11.19348	HiC_scaffold_11	6165353	6173900	-	Liftoff
HyS0002.520	HSymV2.0_g11.19347	HiC_scaffold_11	6158730	6161886	-	Liftoff
HyS0002.521	HSymV2.0_g11.19346	HiC_scaffold_11	6133764	6156348	+	Liftoff
HyS0002.522	HSymV2.0_g11.19345	HiC_scaffold_11	6121690	6124819	-	Liftoff
HyS0002.523	HSymV2.0_g11.19344	HiC_scaffold_11	6110989	6118742	+	BLAST
HyS0002.524	HSymV2.0_g11.19343	HiC_scaffold_11	6095590	6104148	+	Liftoff
HyS0002.525	HSymV2.0_g11.19342	HiC_scaffold_11	6085365	6086773	-	Liftoff
HyS0002.526	HSymV2.0_g11.19339	HiC_scaffold_11	6056624	6058284	+	Liftoff
HyS0002.527	HSymV2.0_g11.19338	HiC_scaffold_11	6031040	6046387	+	Liftoff
HyS0002.528	HSymV2.0_g11.19337	HiC_scaffold_11	6020821	6023893	-	BLAST
HyS0002.529	HSymV2.0_g11.19336	HiC_scaffold_11	5985259	5989952	+	Liftoff
HyS0002.530	HSymV2.0_g11.19335	HiC_scaffold_11	5969836	5975743	+	BLAST
HyS0002.531	HSymV2.0_g11.19334	HiC_scaffold_11	5966894	5967345	+	Liftoff
HyS0002.532	HSymV2.0_g11.19332	HiC_scaffold_11	5952183	5960479	+	Liftoff
HyS0002.533	HSymV2.0_g11.19330	HiC_scaffold_11	5939449	5946147	-	Liftoff
HyS0002.534	HSymV2.0_g11.19329	HiC_scaffold_11	5921236	5939554	-	BLAST
HyS0002.535	HSymV2.0_g11.19329	HiC_scaffold_11	5921236	5939554	-	BLAST
HyS0002.536	HSymV2.0_g11.19328	HiC_scaffold_11	5915122	5917003	+	BLAST
HyS0002.537	HSymV2.0_g11.19327	HiC_scaffold_11	5904701	5913270	+	Liftoff
HyS0002.538	HSymV2.0_g11.19325	HiC_scaffold_11	5871569	5886865	-	Liftoff
HyS0002.539	HSymV2.0_g11.19324	HiC_scaffold_11	5864521	5870864	-	Liftoff
HyS0002.540	HSymV2.0_g11.19323	HiC_scaffold_11	5850884	5862468	+	BLAST
HyS0002.541	HSymV2.0_g11.19322	HiC_scaffold_11	5844116	5846038	+	Liftoff
HyS0002.542	HSymV2.0_g11.19321	HiC_scaffold_11	5842229	5842889	+	Liftoff
HyS0002.543	HSymV2.0_g11.19318	HiC_scaffold_11	5814733	5824025	+	Liftoff
HyS0002.544	HSymV2.0_g11.19317	HiC_scaffold_11	5800335	5814545	-	Liftoff
HyS0002.545	HSymV2.0_g05.08892	HiC_scaffold_5	17708111	17708833	+	Liftoff
HyS0002.546	HSymV2.0_g13.22345	HiC_scaffold_13	7057712	7059124	-	BLAST
HyS0002.547	HSymV2.0_g11.19316	HiC_scaffold_11	5760672	5779705	+	Liftoff
HyS0002.548	HSymV2.0_g11.19315	HiC_scaffold_11	5749796	5758468	+	Liftoff
HyS0002.549	HSymV2.0_g11.19314	HiC_scaffold_11	5744962	5748153	+	Liftoff
HyS0002.550	HSymV2.0_g11.19313	HiC_scaffold_11	5728638	5744203	+	Liftoff
HyS0002.551	HSymV2.0_g11.19312	HiC_scaffold_11	5722379	5723605	+	Liftoff
HyS0002.552	HSymV2.0_g11.19311	HiC_scaffold_11	5719428	5720551	+	Liftoff
HyS0002.553	HSymV2.0_g11.19310	HiC_scaffold_11	5710777	5718028	+	Liftoff
HyS0002.554	HSymV2.0_g11.19309	HiC_scaffold_11	5709852	5710607	-	Liftoff
HyS0002.555	HSymV2.0_g11.19308	HiC_scaffold_11	5704755	5709439	+	Liftoff
HyS0002.556	.	.	.	.	.	.
HyS0002.557	HSymV2.0_g02.03591	HiC_scaffold_2	23980284	23980958	+	BLAST
HyS0002.558	.	.	.	.	.	.
HyS0002.559	HSymV2.0_g02.03591	HiC_scaffold_2	23980284	23980958	+	BLAST
HyS0002.560	HSymV2.0_g11.19307	HiC_scaffold_11	5666348	5689831	+	Liftoff
HyS0002.561	HSymV2.0_g11.19306	HiC_scaffold_11	5656861	5658618	+	Liftoff
HyS0002.562	HSymV2.0_g11.19305	HiC_scaffold_11	5618357	5648169	+	Liftoff
HyS0002.563	HSymV2.0_g11.19304	HiC_scaffold_11	5613727	5617377	+	Liftoff
HyS0002.564	HSymV2.0_g11.19303	HiC_scaffold_11	5607317	5612420	+	Liftoff
HyS0002.565	HSymV2.0_g11.19302	HiC_scaffold_11	5590155	5605730	+	Liftoff
HyS0002.566	HSymV2.0_g11.19301	HiC_scaffold_11	5564559	5587677	+	Liftoff
HyS0002.567	HSymV2.0_g11.19300	HiC_scaffold_11	5563116	5564498	-	Liftoff
HyS0002.568	HSymV2.0_g11.19299	HiC_scaffold_11	5546508	5553463	-	Liftoff
HyS0002.569	HSymV2.0_g11.19298	HiC_scaffold_11	5542599	5543794	-	Liftoff
HyS0002.570	HSymV2.0_g11.19297	HiC_scaffold_11	5528539	5540986	-	Liftoff
HyS0002.571	HSymV2.0_g11.19296	HiC_scaffold_11	5519893	5525745	+	BLAST
HyS0002.572	HSymV2.0_g11.19291	HiC_scaffold_11	5443210	5454344	+	Liftoff
HyS0002.573	HSymV2.0_g11.19290	HiC_scaffold_11	5441764	5442960	+	Liftoff
HyS0002.574	HSymV2.0_g11.19289	HiC_scaffold_11	5436395	5436874	-	Liftoff
HyS0002.575	HSymV2.0_g11.19287	HiC_scaffold_11	5428398	5433276	-	Liftoff
HyS0002.576	HSymV2.0_g11.19286	HiC_scaffold_11	5416355	5422654	-	Liftoff
HyS0002.577	HSymV2.0_g11.19285	HiC_scaffold_11	5404562	5407355	+	Liftoff
HyS0002.578	HSymV2.0_g11.19284	HiC_scaffold_11	5384213	5403244	+	Liftoff
HyS0002.579	HSymV2.0_g10.18523	HiC_scaffold_10	16211819	16212994	-	BLAST
HyS0002.580	HSymV2.0_g11.19563	HiC_scaffold_11	9012155	9020247	+	BLAST
HyS0002.581	HSymV2.0_g11.19283	HiC_scaffold_11	5370818	5381315	-	Liftoff
HyS0002.582	HSymV2.0_g11.19281	HiC_scaffold_11	5358505	5365333	+	Liftoff
HyS0002.583	HSymV2.0_g11.19280	HiC_scaffold_11	5333359	5347686	-	Liftoff
HyS0002.584	HSymV2.0_g11.19279	HiC_scaffold_11	5293110	5293849	+	Liftoff
HyS0002.585	HSymV2.0_g11.19275	HiC_scaffold_11	4282633	4289571	+	Liftoff
HyS0003.1	.	.	.	.	.	.
HyS0003.2	HSymV2.0_g05.08989	HiC_scaffold_5	19086029	19087417	+	BLAST
HyS0003.3	HSymV2.0_g09.17567	HiC_scaffold_9	28841535	28847364	-	BLAST
HyS0003.4	HSymV2.0_g09.17564	HiC_scaffold_9	28791661	28793036	+	Liftoff
HyS0003.5	HSymV2.0_g09.17563	HiC_scaffold_9	28732795	28786062	+	Liftoff
HyS0003.6	HSymV2.0_g09.17562	HiC_scaffold_9	28702310	28723779	+	Liftoff
HyS0003.7	HSymV2.0_g09.17561	HiC_scaffold_9	28698126	28702235	+	Liftoff
HyS0003.8	HSymV2.0_g09.17560	HiC_scaffold_9	28681712	28688488	+	BLAST
HyS0003.9	HSymV2.0_g09.17559	HiC_scaffold_9	28675484	28676912	+	Liftoff
HyS0003.10	HSymV2.0_g09.17558	HiC_scaffold_9	28665971	28666375	-	Liftoff
HyS0003.11	HSymV2.0_g09.17555	HiC_scaffold_9	28660192	28661015	-	Liftoff
HyS0003.12	HSymV2.0_g09.17554	HiC_scaffold_9	28637807	28638739	-	Liftoff
HyS0003.13	HSymV2.0_g09.17553	HiC_scaffold_9	28629149	28630236	+	Liftoff
HyS0003.14	HSymV2.0_g09.17551	HiC_scaffold_9	28586553	28591442	-	Liftoff
HyS0003.15	HSymV2.0_g09.17550	HiC_scaffold_9	28582408	28582846	+	Liftoff
HyS0003.16	HSymV2.0_g09.17549	HiC_scaffold_9	28566344	28574312	+	Liftoff
HyS0003.17	HSymV2.0_g09.17548	HiC_scaffold_9	28555432	28556443	+	Liftoff
HyS0003.18	HSymV2.0_g09.17547	HiC_scaffold_9	28513580	28514535	+	Liftoff
HyS0003.19	HSymV2.0_g09.17546	HiC_scaffold_9	28487455	28510694	-	Liftoff
HyS0003.20	HSymV2.0_g09.17546	HiC_scaffold_9	28487455	28510694	-	BLAST
HyS0003.21	HSymV2.0_g09.17546	HiC_scaffold_9	28487455	28510694	-	BLAST
HyS0003.22	HSymV2.0_g09.17546	HiC_scaffold_9	28487455	28510694	-	BLAST
HyS0003.23	HSymV2.0_g09.17545	HiC_scaffold_9	28481470	28485405	-	BLAST
HyS0003.24	HSymV2.0_g09.17544	HiC_scaffold_9	28475781	28484583	+	BLAST
HyS0003.25	HSymV2.0_g09.17544	HiC_scaffold_9	28475781	28484583	+	BLAST
HyS0003.26	HSymV2.0_g09.17541	HiC_scaffold_9	28445487	28448938	+	Liftoff
HyS0003.27	HSymV2.0_g09.17540	HiC_scaffold_9	28441108	28443766	+	Liftoff
HyS0003.28	HSymV2.0_g09.17539	HiC_scaffold_9	28435289	28440666	+	Liftoff
HyS0003.29	HSymV2.0_g09.17538	HiC_scaffold_9	28432533	28435216	+	Liftoff
HyS0003.30	HSymV2.0_g09.17537	HiC_scaffold_9	28414621	28430463	-	Liftoff
HyS0003.31	HSymV2.0_g09.17536	HiC_scaffold_9	28410768	28411274	+	Liftoff
HyS0003.32	HSymV2.0_g09.17535	HiC_scaffold_9	28405996	28408598	+	Liftoff
HyS0003.33	HSymV2.0_g09.17534	HiC_scaffold_9	28404444	28405783	-	Liftoff
HyS0003.34	HSymV2.0_g09.17533	HiC_scaffold_9	28402487	28404072	+	Liftoff
HyS0003.35	HSymV2.0_g09.17532	HiC_scaffold_9	28396255	28400474	+	Liftoff
HyS0003.36	HSymV2.0_g09.17531	HiC_scaffold_9	28380368	28393695	+	Liftoff
HyS0003.37	HSymV2.0_g09.17530	HiC_scaffold_9	28375048	28376472	+	Liftoff
HyS0003.38	HSymV2.0_g09.17529	HiC_scaffold_9	28360429	28369660	+	Liftoff
HyS0003.39	HSymV2.0_g09.17527	HiC_scaffold_9	28337925	28358098	-	Liftoff
HyS0003.40	HSymV2.0_g09.17528	HiC_scaffold_9	28346068	28347616	+	Liftoff
HyS0003.41	HSymV2.0_g09.17526	HiC_scaffold_9	28335796	28337686	-	Liftoff
HyS0003.42	HSymV2.0_g09.17525	HiC_scaffold_9	28325998	28332261	-	Liftoff
HyS0003.43	HSymV2.0_g09.17524	HiC_scaffold_9	28322547	28325889	+	Liftoff
HyS0003.44	HSymV2.0_g09.17523	HiC_scaffold_9	28320903	28322588	-	Liftoff
HyS0003.45	HSymV2.0_g09.17522	HiC_scaffold_9	28315413	28320142	+	Liftoff
HyS0003.46	HSymV2.0_g09.17521	HiC_scaffold_9	28305554	28315198	-	Liftoff
HyS0003.47	HSymV2.0_g09.17519	HiC_scaffold_9	28293987	28303531	-	Liftoff
HyS0003.48	HSymV2.0_g09.17520	HiC_scaffold_9	28297494	28298921	+	BLAST
HyS0003.49	HSymV2.0_g09.17518	HiC_scaffold_9	28291605	28292652	+	Liftoff
HyS0003.50	HSymV2.0_g09.17516	HiC_scaffold_9	28283757	28284792	-	Liftoff
HyS0003.51	HSymV2.0_g09.17515	HiC_scaffold_9	28280005	28280727	-	Liftoff
HyS0003.52	HSymV2.0_g09.17514	HiC_scaffold_9	28276168	28276518	+	Liftoff
HyS0003.53	HSymV2.0_g09.17513	HiC_scaffold_9	28271399	28275923	+	Liftoff
HyS0003.54	HSymV2.0_g09.17512	HiC_scaffold_9	28264658	28268146	-	Liftoff
HyS0003.55	HSymV2.0_g09.17511	HiC_scaffold_9	28258957	28261902	+	Liftoff
HyS0003.56	HSymV2.0_g09.17510	HiC_scaffold_9	28247512	28254049	-	Liftoff
HyS0003.57	HSymV2.0_g09.17508	HiC_scaffold_9	28230247	28231736	-	Liftoff
HyS0003.58	HSymV2.0_g09.17507	HiC_scaffold_9	28208830	28228984	-	Liftoff
HyS0003.59	HSymV2.0_g09.17506	HiC_scaffold_9	28192479	28207649	-	Liftoff
HyS0003.60	HSymV2.0_g09.17505	HiC_scaffold_9	28190350	28191082	-	Liftoff
HyS0003.61	HSymV2.0_g09.17504	HiC_scaffold_9	28179447	28179707	-	Liftoff
HyS0003.62	HSymV2.0_g09.17503	HiC_scaffold_9	28173418	28174968	+	Liftoff
HyS0003.63	HSymV2.0_g09.17502	HiC_scaffold_9	28155948	28167049	+	Liftoff
HyS0003.64	HSymV2.0_g09.17501	HiC_scaffold_9	28154839	28155459	+	Liftoff
HyS0003.65	HSymV2.0_g09.17500	HiC_scaffold_9	28145921	28149940	-	Liftoff
HyS0003.66	HSymV2.0_g09.17499	HiC_scaffold_9	28142443	28143924	+	Liftoff
HyS0003.67	HSymV2.0_g09.17498	HiC_scaffold_9	28132176	28138273	+	BLAST
HyS0003.68	HSymV2.0_g09.17507	HiC_scaffold_9	28208830	28228984	-	BLAST
HyS0003.69	HSymV2.0_g09.16712	HiC_scaffold_9	18919314	18920119	-	BLAST
HyS0003.70	HSymV2.0_g09.17506	HiC_scaffold_9	28192479	28207649	-	BLAST
HyS0003.71	HSymV2.0_g09.17503	HiC_scaffold_9	28173418	28174968	+	BLAST
HyS0003.72	HSymV2.0_g09.17504	HiC_scaffold_9	28179447	28179707	-	BLAST
HyS0003.73	HSymV2.0_g09.17502	HiC_scaffold_9	28155948	28167049	+	BLAST
HyS0003.74	HSymV2.0_g09.17501	HiC_scaffold_9	28154839	28155459	+	BLAST
HyS0003.75	HSymV2.0_g09.17500	HiC_scaffold_9	28145921	28149940	-	BLAST
HyS0003.76	HSymV2.0_g09.17499	HiC_scaffold_9	28142443	28143924	+	BLAST
HyS0003.77	HSymV2.0_g09.17498	HiC_scaffold_9	28132176	28138273	+	Liftoff
HyS0003.78	HSymV2.0_g09.17497	HiC_scaffold_9	28122165	28129275	+	Liftoff
HyS0003.79	HSymV2.0_g09.17496	HiC_scaffold_9	28107479	28118557	+	Liftoff
HyS0003.80	HSymV2.0_g09.17494	HiC_scaffold_9	28071420	28079401	-	Liftoff
HyS0003.81	HSymV2.0_g09.17493	HiC_scaffold_9	28066218	28069522	+	Liftoff
HyS0003.82	HSymV2.0_g09.17492	HiC_scaffold_9	28037220	28064234	+	Liftoff
HyS0003.83	HSymV2.0_g09.17490	HiC_scaffold_9	28026260	28032026	-	Liftoff
HyS0003.84	HSymV2.0_g09.17487	HiC_scaffold_9	28002704	28010281	-	Liftoff
HyS0003.85	HSymV2.0_g09.17486	HiC_scaffold_9	27993678	28000959	+	Liftoff
HyS0003.86	HSymV2.0_g09.17485	HiC_scaffold_9	27990877	27993111	+	Liftoff
HyS0003.87	HSymV2.0_g09.17484	HiC_scaffold_9	27989208	27989771	-	Liftoff
HyS0003.88	HSymV2.0_g09.17482	HiC_scaffold_9	27970508	27971833	-	BLAST
HyS0003.89	HSymV2.0_g09.17482	HiC_scaffold_9	27970508	27971833	-	Liftoff
HyS0003.90	HSymV2.0_g09.17481	HiC_scaffold_9	27962976	27963848	-	BLAST
HyS0003.91	HSymV2.0_g09.17480	HiC_scaffold_9	27952193	27960449	+	Liftoff
HyS0003.92	HSymV2.0_g09.17479	HiC_scaffold_9	27951124	27951546	-	Liftoff
HyS0003.93	HSymV2.0_g09.17478	HiC_scaffold_9	27943515	27947061	-	Liftoff
HyS0003.94	HSymV2.0_g09.17477	HiC_scaffold_9	27934503	27939164	-	Liftoff
HyS0003.95	HSymV2.0_g09.17476	HiC_scaffold_9	27919433	27921342	-	BLAST
HyS0003.96	HSymV2.0_g09.17476	HiC_scaffold_9	27919433	27921342	-	BLAST
HyS0003.97	HSymV2.0_g09.17476	HiC_scaffold_9	27919433	27921342	-	Liftoff
HyS0003.98	HSymV2.0_g09.17474	HiC_scaffold_9	27908038	27913471	+	Liftoff
HyS0003.99	.	.	.	.	.	.
HyS0003.100	HSymV2.0_g09.17473	HiC_scaffold_9	27896608	27898487	+	Liftoff
HyS0003.101	HSymV2.0_g09.17472	HiC_scaffold_9	27886112	27888693	+	Liftoff
HyS0003.102	HSymV2.0_g09.17471	HiC_scaffold_9	27871714	27873930	+	Liftoff
HyS0003.103	HSymV2.0_g09.17470	HiC_scaffold_9	27859183	27867357	+	Liftoff
HyS0003.104	HSymV2.0_g09.17470	HiC_scaffold_9	27859183	27867357	+	BLAST
HyS0003.105	HSymV2.0_g09.17470	HiC_scaffold_9	27859183	27867357	+	BLAST
HyS0003.106	HSymV2.0_g09.17469	HiC_scaffold_9	27851766	27854167	+	Liftoff
HyS0003.107	HSymV2.0_g09.17468	HiC_scaffold_9	27809704	27834436	-	Liftoff
HyS0003.108	HSymV2.0_g09.17467	HiC_scaffold_9	27794781	27804960	-	BLAST
HyS0003.109	HSymV2.0_g09.17466	HiC_scaffold_9	27793127	27795958	+	Liftoff
HyS0003.110	HSymV2.0_g09.17465	HiC_scaffold_9	27789055	27792835	+	Liftoff
HyS0003.111	HSymV2.0_g09.17464	HiC_scaffold_9	27777496	27789784	-	BLAST
HyS0003.112	HSymV2.0_g09.17463	HiC_scaffold_9	27764061	27770579	-	Liftoff
HyS0003.113	HSymV2.0_g09.17462	HiC_scaffold_9	27759373	27761509	+	Liftoff
HyS0003.114	HSymV2.0_g09.17461	HiC_scaffold_9	27753101	27758410	-	Liftoff
HyS0003.115	HSymV2.0_g09.17460	HiC_scaffold_9	27741111	27749868	-	BLAST
HyS0003.116	HSymV2.0_g09.17458	HiC_scaffold_9	27735769	27736062	+	Liftoff
HyS0003.117	HSymV2.0_g09.17457	HiC_scaffold_9	27734505	27735686	+	Liftoff
HyS0003.118	HSymV2.0_g09.17456	HiC_scaffold_9	27732733	27733601	-	Liftoff
HyS0003.119	HSymV2.0_g09.17455	HiC_scaffold_9	27722575	27727551	+	Liftoff
HyS0003.120	HSymV2.0_g09.17454	HiC_scaffold_9	27704422	27717707	+	Liftoff
HyS0003.121	HSymV2.0_g09.16461	HiC_scaffold_9	13533673	13534275	+	BLAST
HyS0003.122	HSymV2.0_g09.17453	HiC_scaffold_9	27679676	27691209	+	Liftoff
HyS0003.123	HSymV2.0_g09.17452	HiC_scaffold_9	27660753	27675200	+	BLAST
HyS0003.124	HSymV2.0_g09.17451	HiC_scaffold_9	27656505	27658175	+	Liftoff
HyS0003.125	HSymV2.0_g09.17450	HiC_scaffold_9	27593121	27593615	+	Liftoff
HyS0003.126	HSymV2.0_g09.17449	HiC_scaffold_9	27585210	27588339	+	Liftoff
HyS0003.127	HSymV2.0_g09.17448	HiC_scaffold_9	27573489	27584668	+	Liftoff
HyS0003.128	HSymV2.0_g09.17447	HiC_scaffold_9	27557757	27564796	-	Liftoff
HyS0003.129	HSymV2.0_g09.17446	HiC_scaffold_9	27551066	27557614	+	Liftoff
HyS0003.130	HSymV2.0_g09.17445	HiC_scaffold_9	27550170	27550818	-	Liftoff
HyS0003.131	HSymV2.0_g09.17444	HiC_scaffold_9	27543941	27548904	+	Liftoff
HyS0003.132	HSymV2.0_g09.17443	HiC_scaffold_9	27521253	27541825	-	Liftoff
HyS0003.133	HSymV2.0_g09.17442	HiC_scaffold_9	27509599	27519890	-	Liftoff
HyS0003.134	HSymV2.0_g09.17441	HiC_scaffold_9	27497014	27507666	+	Liftoff
HyS0003.135	HSymV2.0_g09.17440	HiC_scaffold_9	27486505	27495624	-	Liftoff
HyS0003.136	HSymV2.0_g09.17439	HiC_scaffold_9	27484518	27485781	+	Liftoff
HyS0003.137	HSymV2.0_g09.17438	HiC_scaffold_9	27476898	27484508	-	Liftoff
HyS0003.138	HSymV2.0_g09.17437	HiC_scaffold_9	27473917	27475809	+	Liftoff
HyS0003.139	HSymV2.0_g09.17436	HiC_scaffold_9	27466459	27471775	-	Liftoff
HyS0003.140	HSymV2.0_g09.17435	HiC_scaffold_9	27433445	27464441	+	Liftoff
HyS0003.141	HSymV2.0_g09.17433	HiC_scaffold_9	27406318	27425582	-	Liftoff
HyS0003.142	HSymV2.0_g09.17432	HiC_scaffold_9	27388323	27398298	-	Liftoff
HyS0003.143	HSymV2.0_g09.17431	HiC_scaffold_9	27383142	27384885	+	Liftoff
HyS0003.144	HSymV2.0_g09.17430	HiC_scaffold_9	27365043	27371407	-	Liftoff
HyS0003.145	.	.	.	.	.	.
HyS0003.146	HSymV2.0_g09.17429	HiC_scaffold_9	27357453	27360386	-	Liftoff
HyS0003.147	HSymV2.0_g09.17428	HiC_scaffold_9	27340200	27345286	+	Liftoff
HyS0003.148	HSymV2.0_g09.17427	HiC_scaffold_9	27333053	27333628	-	Liftoff
HyS0003.149	HSymV2.0_g09.17426	HiC_scaffold_9	27321079	27332306	-	Liftoff
HyS0003.150	HSymV2.0_g09.17425	HiC_scaffold_9	27316757	27317962	+	Liftoff
HyS0003.151	HSymV2.0_g09.17424	HiC_scaffold_9	27302907	27311601	+	Liftoff
HyS0003.152	HSymV2.0_g09.17423	HiC_scaffold_9	27293646	27302809	-	Liftoff
HyS0003.153	HSymV2.0_g09.17422	HiC_scaffold_9	27282830	27291740	+	Liftoff
HyS0003.154	HSymV2.0_g09.17421	HiC_scaffold_9	27280849	27282531	+	Liftoff
HyS0003.155	HSymV2.0_g09.17420	HiC_scaffold_9	27271928	27279059	+	Liftoff
HyS0003.156	HSymV2.0_g09.17419	HiC_scaffold_9	27246549	27258268	-	Liftoff
HyS0003.157	HSymV2.0_g09.17418	HiC_scaffold_9	27231007	27240913	+	Liftoff
HyS0003.158	HSymV2.0_g09.17417	HiC_scaffold_9	27215116	27216583	-	Liftoff
HyS0003.159	HSymV2.0_g09.17416	HiC_scaffold_9	27212390	27213824	+	Liftoff
HyS0003.160	HSymV2.0_g09.17415	HiC_scaffold_9	27198149	27201873	-	Liftoff
HyS0003.161	HSymV2.0_g09.17413	HiC_scaffold_9	27188657	27194224	-	Liftoff
HyS0003.162	HSymV2.0_g09.17412	HiC_scaffold_9	27171225	27172238	+	Liftoff
HyS0003.163	HSymV2.0_g09.17410	HiC_scaffold_9	27148135	27149383	+	Liftoff
HyS0003.164	HSymV2.0_g09.17409	HiC_scaffold_9	27142122	27143296	+	Liftoff
HyS0003.165	HSymV2.0_g09.17408	HiC_scaffold_9	27139429	27140430	+	Liftoff
HyS0003.166	HSymV2.0_g09.17407	HiC_scaffold_9	27126883	27136237	+	BLAST
HyS0003.167	HSymV2.0_g09.17406	HiC_scaffold_9	27110722	27117561	-	Liftoff
HyS0003.168	HSymV2.0_g09.17405	HiC_scaffold_9	27106567	27108605	+	Liftoff
HyS0003.169	HSymV2.0_g09.17404	HiC_scaffold_9	27094176	27101899	+	Liftoff
HyS0003.170	HSymV2.0_g09.17403	HiC_scaffold_9	27084865	27092546	-	BLAST
HyS0003.171	HSymV2.0_g09.17402	HiC_scaffold_9	27080827	27083127	-	BLAST
HyS0003.172	HSymV2.0_g09.17401	HiC_scaffold_9	27076276	27079630	+	Liftoff
HyS0003.173	HSymV2.0_g09.17400	HiC_scaffold_9	27040411	27072425	+	Liftoff
HyS0003.174	HSymV2.0_g09.17399	HiC_scaffold_9	27021300	27029854	-	Liftoff
HyS0003.175	HSymV2.0_g09.17398	HiC_scaffold_9	27018989	27020570	-	Liftoff
HyS0003.176	HSymV2.0_g09.17397	HiC_scaffold_9	27010763	27017814	-	Liftoff
HyS0003.177	HSymV2.0_g09.17396	HiC_scaffold_9	27000912	27002370	+	Liftoff
HyS0003.178	HSymV2.0_g09.17395	HiC_scaffold_9	26997801	26999018	+	Liftoff
HyS0003.179	HSymV2.0_g09.17394	HiC_scaffold_9	26985402	26993737	-	Liftoff
HyS0003.180	HSymV2.0_g09.17393	HiC_scaffold_9	26976030	26980542	-	Liftoff
HyS0003.181	HSymV2.0_g09.17392	HiC_scaffold_9	26928276	26963979	-	Liftoff
HyS0003.182	HSymV2.0_g09.17391	HiC_scaffold_9	26922892	26925894	+	Liftoff
HyS0003.183	HSymV2.0_g09.17390	HiC_scaffold_9	26910374	26919264	-	Liftoff
HyS0003.184	HSymV2.0_g09.17389	HiC_scaffold_9	26901585	26904780	-	Liftoff
HyS0003.185	HSymV2.0_g09.17388	HiC_scaffold_9	26888072	26900849	-	Liftoff
HyS0003.186	HSymV2.0_g09.17387	HiC_scaffold_9	26882959	26887282	+	Liftoff
HyS0003.187	HSymV2.0_g09.17386	HiC_scaffold_9	26876013	26879663	+	Liftoff
HyS0003.188	HSymV2.0_g09.17385	HiC_scaffold_9	26869284	26872952	+	Liftoff
HyS0003.189	HSymV2.0_g09.17384	HiC_scaffold_9	26842184	26846989	-	BLAST
HyS0003.190	HSymV2.0_g09.17383	HiC_scaffold_9	26838458	26841305	-	BLAST
HyS0003.191	HSymV2.0_g09.17382	HiC_scaffold_9	26830038	26832267	-	BLAST
HyS0003.192	HSymV2.0_g09.17381	HiC_scaffold_9	26825244	26827547	+	BLAST
HyS0003.193	HSymV2.0_g09.17380	HiC_scaffold_9	26805704	26823081	+	Liftoff
HyS0003.194	HSymV2.0_g09.17379	HiC_scaffold_9	26762336	26798198	+	Liftoff
HyS0003.195	HSymV2.0_g09.17378	HiC_scaffold_9	26755981	26758419	+	Liftoff
HyS0003.196	HSymV2.0_g09.17377	HiC_scaffold_9	26753677	26754450	+	Liftoff
HyS0003.197	HSymV2.0_g09.17376	HiC_scaffold_9	26748848	26750096	+	Liftoff
HyS0003.198	HSymV2.0_g09.17375	HiC_scaffold_9	26745777	26747293	+	Liftoff
HyS0003.199	HSymV2.0_g09.17374	HiC_scaffold_9	26724019	26745188	-	Liftoff
HyS0003.200	HSymV2.0_g09.17373	HiC_scaffold_9	26701916	26718364	-	Liftoff
HyS0003.201	HSymV2.0_g09.17372	HiC_scaffold_9	26696508	26700047	+	Liftoff
HyS0003.202	HSymV2.0_g09.17371	HiC_scaffold_9	26640471	26665302	-	Liftoff
HyS0003.203	HSymV2.0_g09.17369	HiC_scaffold_9	26623282	26628215	+	BLAST
HyS0003.204	HSymV2.0_g09.17192	HiC_scaffold_9	24753067	24755851	+	Liftoff
HyS0003.205	HSymV2.0_g09.17368	HiC_scaffold_9	26576717	26593089	+	Liftoff
HyS0003.206	HSymV2.0_g09.17366	HiC_scaffold_9	26534045	26561867	-	Liftoff
HyS0003.207	HSymV2.0_g09.17365	HiC_scaffold_9	26533394	26533891	-	Liftoff
HyS0003.208	HSymV2.0_g09.17358	HiC_scaffold_9	26502898	26503493	+	Liftoff
HyS0003.209	HSymV2.0_g09.17355	HiC_scaffold_9	26495574	26496308	-	Liftoff
HyS0003.210	HSymV2.0_g09.17352	HiC_scaffold_9	26471482	26471826	+	Liftoff
HyS0003.211	HSymV2.0_g09.17353	HiC_scaffold_9	26484560	26487834	+	BLAST
HyS0003.212	HSymV2.0_g09.17345	HiC_scaffold_9	26436707	26439959	+	Liftoff
HyS0003.213	HSymV2.0_g09.17342	HiC_scaffold_9	26384573	26404198	-	Liftoff
HyS0003.214	HSymV2.0_g06.10168	HiC_scaffold_6	11021235	11023980	+	BLAST
HyS0003.215	HSymV2.0_g09.17341	HiC_scaffold_9	26381724	26382335	-	Liftoff
HyS0003.216	HSymV2.0_g09.17340	HiC_scaffold_9	26369008	26372355	-	BLAST
HyS0003.217	HSymV2.0_g09.17337	HiC_scaffold_9	26333222	26344891	-	Liftoff
HyS0003.218	HSymV2.0_g09.17336	HiC_scaffold_9	26310485	26313849	-	Liftoff
HyS0003.219	HSymV2.0_g09.17335	HiC_scaffold_9	26295799	26299595	+	Liftoff
HyS0003.220	HSymV2.0_g09.17334	HiC_scaffold_9	26263075	26294341	+	Liftoff
HyS0003.221	HSymV2.0_g09.17331	HiC_scaffold_9	26255667	26260273	+	Liftoff
HyS0003.222	HSymV2.0_g09.17330	HiC_scaffold_9	26239533	26254356	+	Liftoff
HyS0003.223	HSymV2.0_g09.17329	HiC_scaffold_9	26208448	26223210	+	Liftoff
HyS0003.224	HSymV2.0_g09.17328	HiC_scaffold_9	26195673	26205040	+	Liftoff
HyS0003.225	HSymV2.0_g09.17327	HiC_scaffold_9	26180136	26182887	-	Liftoff
HyS0003.226	HSymV2.0_g09.17326	HiC_scaffold_9	26172699	26178968	-	Liftoff
HyS0003.227	HSymV2.0_g09.17325	HiC_scaffold_9	26169671	26172444	-	Liftoff
HyS0003.228	HSymV2.0_g09.17324	HiC_scaffold_9	26167659	26168387	-	Liftoff
HyS0003.229	HSymV2.0_g09.17323	HiC_scaffold_9	26125211	26165100	+	Liftoff
HyS0003.230	HSymV2.0_g09.17322	HiC_scaffold_9	26116678	26120506	-	BLAST
HyS0003.231	HSymV2.0_g09.17320	HiC_scaffold_9	26085306	26098858	+	Liftoff
HyS0003.232	HSymV2.0_g09.17319	HiC_scaffold_9	26078396	26084754	-	Liftoff
HyS0003.233	HSymV2.0_g09.17318	HiC_scaffold_9	26050271	26077691	+	Liftoff
HyS0003.234	HSymV2.0_g09.17317	HiC_scaffold_9	26042431	26042990	-	Liftoff
HyS0003.235	HSymV2.0_g09.17316	HiC_scaffold_9	26036446	26038883	+	Liftoff
HyS0003.236	HSymV2.0_g09.17314	HiC_scaffold_9	26026028	26035245	+	Liftoff
HyS0003.237	HSymV2.0_g09.17315	HiC_scaffold_9	26031047	26032979	-	Liftoff
HyS0003.238	HSymV2.0_g09.17313	HiC_scaffold_9	26010851	26023767	+	Liftoff
HyS0003.239	HSymV2.0_g09.17312	HiC_scaffold_9	25994082	26010663	-	Liftoff
HyS0003.240	HSymV2.0_g09.17311	HiC_scaffold_9	25983349	25983798	-	Liftoff
HyS0003.241	HSymV2.0_g09.17307	HiC_scaffold_9	25959229	25974438	+	Liftoff
HyS0003.242	HSymV2.0_g09.17305	HiC_scaffold_9	25958239	25958795	+	Liftoff
HyS0003.243	HSymV2.0_g09.17304	HiC_scaffold_9	25954894	25955335	-	Liftoff
HyS0003.244	HSymV2.0_g09.17303	HiC_scaffold_9	25946065	25952211	+	Liftoff
HyS0003.245	HSymV2.0_g09.17301	HiC_scaffold_9	25911486	25913196	+	Liftoff
HyS0003.246	HSymV2.0_g09.17300	HiC_scaffold_9	25906048	25912109	-	Liftoff
HyS0003.247	HSymV2.0_g09.17299	HiC_scaffold_9	25904498	25906013	+	Liftoff
HyS0003.248	HSymV2.0_g09.17298	HiC_scaffold_9	25898802	25903959	+	Liftoff
HyS0003.249	HSymV2.0_g09.17297	HiC_scaffold_9	25893950	25895374	-	Liftoff
HyS0003.250	HSymV2.0_g09.17296	HiC_scaffold_9	25882048	25884944	-	Liftoff
HyS0003.251	HSymV2.0_g09.17295	HiC_scaffold_9	25869801	25874914	-	Liftoff
HyS0003.252	HSymV2.0_g09.17293	HiC_scaffold_9	25864816	25867122	+	Liftoff
HyS0003.253	HSymV2.0_g09.17291	HiC_scaffold_9	25838176	25856935	+	BLAST
HyS0003.254	HSymV2.0_g09.17295	HiC_scaffold_9	25869801	25874914	-	BLAST
HyS0003.255	HSymV2.0_g09.17293	HiC_scaffold_9	25864816	25867122	+	BLAST
HyS0003.256	HSymV2.0_g09.17291	HiC_scaffold_9	25838176	25856935	+	Liftoff
HyS0003.257	HSymV2.0_g01.00112	HiC_scaffold_1	4695712	4748499	-	BLAST
HyS0003.258	HSymV2.0_g09.17289	HiC_scaffold_9	25819519	25820621	+	Liftoff
HyS0003.259	HSymV2.0_g09.17287	HiC_scaffold_9	25734487	25757292	-	BLAST
HyS0003.260	HSymV2.0_g09.17286	HiC_scaffold_9	25730358	25732220	-	Liftoff
HyS0003.261	HSymV2.0_g09.17285	HiC_scaffold_9	25726984	25729286	+	Liftoff
HyS0003.262	HSymV2.0_g09.17284	HiC_scaffold_9	25721694	25726256	-	Liftoff
HyS0003.263	HSymV2.0_g09.17283	HiC_scaffold_9	25718343	25719657	+	Liftoff
HyS0003.264	HSymV2.0_g09.17282	HiC_scaffold_9	25713307	25718297	+	Liftoff
HyS0003.265	HSymV2.0_g09.17281	HiC_scaffold_9	25700194	25706359	-	Liftoff
HyS0003.266	HSymV2.0_g09.17279	HiC_scaffold_9	25678066	25689597	-	Liftoff
HyS0003.267	HSymV2.0_g09.17278	HiC_scaffold_9	25670509	25674425	+	Liftoff
HyS0003.268	HSymV2.0_g09.17277	HiC_scaffold_9	25660953	25670163	-	Liftoff
HyS0003.269	HSymV2.0_g09.17276	HiC_scaffold_9	25654530	25656832	-	Liftoff
HyS0003.270	HSymV2.0_g09.17275	HiC_scaffold_9	25642808	25651290	+	Liftoff
HyS0003.271	HSymV2.0_g09.17274	HiC_scaffold_9	25619713	25637301	-	Liftoff
HyS0003.272	HSymV2.0_g09.17273	HiC_scaffold_9	25617056	25618494	-	Liftoff
HyS0003.273	HSymV2.0_g09.17272	HiC_scaffold_9	25615158	25616537	+	Liftoff
HyS0003.274	HSymV2.0_g09.17271	HiC_scaffold_9	25609445	25611190	-	Liftoff
HyS0003.275	HSymV2.0_g09.17270	HiC_scaffold_9	25601124	25606686	-	Liftoff
HyS0003.276	HSymV2.0_g09.17268	HiC_scaffold_9	25593567	25595422	+	Liftoff
HyS0003.277	HSymV2.0_g09.17267	HiC_scaffold_9	25587861	25592694	-	Liftoff
HyS0003.278	HSymV2.0_g09.17265	HiC_scaffold_9	25581365	25582099	+	Liftoff
HyS0003.279	HSymV2.0_g09.17261	HiC_scaffold_9	25560992	25565152	-	Liftoff
HyS0003.280	HSymV2.0_g09.17260	HiC_scaffold_9	25544779	25560244	+	Liftoff
HyS0003.281	HSymV2.0_g09.17259	HiC_scaffold_9	25516521	25518779	-	Liftoff
HyS0003.282	HSymV2.0_g09.17258	HiC_scaffold_9	25506279	25509983	-	Liftoff
HyS0003.283	HSymV2.0_g09.17257	HiC_scaffold_9	25499160	25504646	+	Liftoff
HyS0003.284	HSymV2.0_g09.17256	HiC_scaffold_9	25456826	25483670	-	Liftoff
HyS0003.285	HSymV2.0_g09.17255	HiC_scaffold_9	25452868	25453832	+	Liftoff
HyS0003.286	HSymV2.0_g09.17254	HiC_scaffold_9	25443012	25445206	-	Liftoff
HyS0003.287	HSymV2.0_g09.17253	HiC_scaffold_9	25434570	25441221	-	Liftoff
HyS0003.288	HSymV2.0_g09.17251	HiC_scaffold_9	25414550	25419101	-	Liftoff
HyS0003.289	HSymV2.0_g09.17250	HiC_scaffold_9	25406081	25411237	+	BLAST
HyS0003.290	HSymV2.0_g09.17254	HiC_scaffold_9	25443012	25445206	-	BLAST
HyS0003.291	HSymV2.0_g09.17253	HiC_scaffold_9	25434570	25441221	-	BLAST
HyS0003.292	HSymV2.0_g09.17252	HiC_scaffold_9	25423290	25432439	-	Liftoff
HyS0003.293	HSymV2.0_g09.17251	HiC_scaffold_9	25414550	25419101	-	BLAST
HyS0003.294	HSymV2.0_g09.17250	HiC_scaffold_9	25406081	25411237	+	Liftoff
HyS0003.295	HSymV2.0_g09.17249	HiC_scaffold_9	25392538	25401576	-	Liftoff
HyS0003.296	HSymV2.0_g08.14184	HiC_scaffold_8	21427004	21427292	-	Liftoff
HyS0003.297	HSymV2.0_g09.17248	HiC_scaffold_9	25369886	25385576	-	Liftoff
HyS0003.298	HSymV2.0_g09.17247	HiC_scaffold_9	25355908	25357441	+	BLAST
HyS0003.299	HSymV2.0_g09.17246	HiC_scaffold_9	25320851	25332242	+	BLAST
HyS0003.300	HSymV2.0_g09.17245	HiC_scaffold_9	25313731	25317792	+	Liftoff
HyS0003.301	HSymV2.0_g09.17244	HiC_scaffold_9	25305090	25308883	-	Liftoff
HyS0003.302	HSymV2.0_g09.17243	HiC_scaffold_9	25300940	25301632	+	Liftoff
HyS0003.303	HSymV2.0_g09.17242	HiC_scaffold_9	25294427	25297509	+	Liftoff
HyS0003.304	HSymV2.0_g09.17241	HiC_scaffold_9	25255833	25289115	+	Liftoff
HyS0003.305	HSymV2.0_g09.17240	HiC_scaffold_9	25249973	25254778	+	Liftoff
HyS0003.306	HSymV2.0_g05.09369	HiC_scaffold_5	24022122	24024997	+	BLAST
HyS0003.307	HSymV2.0_g09.17237	HiC_scaffold_9	25221628	25226777	+	BLAST
HyS0003.308	HSymV2.0_g09.17236	HiC_scaffold_9	25213611	25214546	-	Liftoff
HyS0003.309	HSymV2.0_g09.17235	HiC_scaffold_9	25201553	25211509	+	Liftoff
HyS0003.310	HSymV2.0_g09.17234	HiC_scaffold_9	25195841	25199638	+	Liftoff
HyS0003.311	HSymV2.0_g09.17233	HiC_scaffold_9	25184245	25188675	-	Liftoff
HyS0003.312	HSymV2.0_g09.17232	HiC_scaffold_9	25176544	25179635	+	Liftoff
HyS0003.313	HSymV2.0_g09.17231	HiC_scaffold_9	25161286	25166730	-	BLAST
HyS0003.314	HSymV2.0_g09.17230	HiC_scaffold_9	25146446	25147397	+	Liftoff
HyS0003.315	HSymV2.0_g09.17229	HiC_scaffold_9	25129957	25143415	+	Liftoff
HyS0003.316	HSymV2.0_g09.17228	HiC_scaffold_9	25124194	25129227	+	Liftoff
HyS0003.317	HSymV2.0_g09.17227	HiC_scaffold_9	25116956	25121651	-	Liftoff
HyS0003.318	HSymV2.0_g09.17226	HiC_scaffold_9	25111095	25115273	+	Liftoff
HyS0003.319	HSymV2.0_g09.17225	HiC_scaffold_9	25109506	25109992	+	Liftoff
HyS0003.320	HSymV2.0_g09.17224	HiC_scaffold_9	25087513	25107841	+	Liftoff
HyS0003.321	HSymV2.0_g09.17223	HiC_scaffold_9	25066519	25085782	+	Liftoff
HyS0003.322	HSymV2.0_g09.17222	HiC_scaffold_9	25050627	25051573	-	Liftoff
HyS0003.323	HSymV2.0_g09.17221	HiC_scaffold_9	25047364	25049295	-	Liftoff
HyS0003.324	HSymV2.0_g09.17219	HiC_scaffold_9	25038387	25039551	-	Liftoff
HyS0003.325	HSymV2.0_g09.17218	HiC_scaffold_9	25031740	25036656	+	Liftoff
HyS0003.326	HSymV2.0_g09.17217	HiC_scaffold_9	25023979	25028380	+	Liftoff
HyS0003.327	HSymV2.0_g09.17216	HiC_scaffold_9	25022213	25023436	+	BLAST
HyS0003.328	HSymV2.0_g09.17216	HiC_scaffold_9	25022213	25023436	+	BLAST
HyS0003.329	HSymV2.0_g09.17215	HiC_scaffold_9	25010463	25018477	+	Liftoff
HyS0003.330	HSymV2.0_g09.17214	HiC_scaffold_9	25010022	25010384	+	Liftoff
HyS0003.331	HSymV2.0_g09.17213	HiC_scaffold_9	25001970	25009505	-	Liftoff
HyS0003.332	HSymV2.0_g09.17212	HiC_scaffold_9	24998861	25000606	+	Liftoff
HyS0003.333	HSymV2.0_g09.17211	HiC_scaffold_9	24993690	24994292	-	Liftoff
HyS0003.334	HSymV2.0_g09.17208	HiC_scaffold_9	24986952	24988260	-	Liftoff
HyS0003.335	HSymV2.0_g09.17207	HiC_scaffold_9	24967171	24967389	-	Liftoff
HyS0003.336	HSymV2.0_g09.17205	HiC_scaffold_9	24943857	24948517	-	BLAST
HyS0003.337	HSymV2.0_g09.17206	HiC_scaffold_9	24944193	24945783	-	Liftoff
HyS0003.338	HSymV2.0_g09.17204	HiC_scaffold_9	24933528	24935254	-	BLAST
HyS0003.339	HSymV2.0_g09.17203	HiC_scaffold_9	24925943	24928707	+	Liftoff
HyS0003.340	HSymV2.0_g09.17342	HiC_scaffold_9	26384573	26404198	-	BLAST
HyS0003.341	HSymV2.0_g09.17202	HiC_scaffold_9	24894828	24895617	+	Liftoff
HyS0003.342	HSymV2.0_g09.17199	HiC_scaffold_9	24846708	24847535	-	Liftoff
HyS0003.343	HSymV2.0_g09.17198	HiC_scaffold_9	24827708	24828430	+	Liftoff
HyS0003.344	HSymV2.0_g09.17197	HiC_scaffold_9	24826096	24827508	-	Liftoff
HyS0003.345	HSymV2.0_g09.17195	HiC_scaffold_9	24814851	24815288	-	Liftoff
HyS0003.346	HSymV2.0_g09.17193	HiC_scaffold_9	24772756	24773668	-	Liftoff
HyS0003.347	HSymV2.0_g09.17191	HiC_scaffold_9	24739221	24750211	-	Liftoff
HyS0003.348	HSymV2.0_g09.17190	HiC_scaffold_9	24727632	24736223	-	Liftoff
HyS0003.349	HSymV2.0_g09.17189	HiC_scaffold_9	24714093	24715379	-	Liftoff
HyS0003.350	HSymV2.0_g09.17188	HiC_scaffold_9	24709594	24711400	+	Liftoff
HyS0003.351	HSymV2.0_g09.17187	HiC_scaffold_9	24702799	24705078	+	BLAST
HyS0003.352	HSymV2.0_g09.17185	HiC_scaffold_9	24688605	24692040	+	Liftoff
HyS0003.353	HSymV2.0_g09.17184	HiC_scaffold_9	24683936	24686204	-	Liftoff
HyS0003.354	HSymV2.0_g09.17183	HiC_scaffold_9	24679313	24684892	+	BLAST
HyS0003.355	HSymV2.0_g09.17182	HiC_scaffold_9	24673013	24677424	+	BLAST
HyS0003.356	HSymV2.0_g09.17181	HiC_scaffold_9	24662585	24664680	-	Liftoff
HyS0003.357	HSymV2.0_g09.17180	HiC_scaffold_9	24643822	24660959	-	Liftoff
HyS0003.358	HSymV2.0_g09.17179	HiC_scaffold_9	24639951	24640193	-	Liftoff
HyS0003.359	HSymV2.0_g09.17178	HiC_scaffold_9	24637914	24638381	-	Liftoff
HyS0003.360	HSymV2.0_g09.17177	HiC_scaffold_9	24637543	24637860	-	Liftoff
HyS0003.361	HSymV2.0_g09.17176	HiC_scaffold_9	24628551	24635508	-	Liftoff
HyS0003.362	HSymV2.0_g09.17175	HiC_scaffold_9	24618720	24625808	-	Liftoff
HyS0003.363	HSymV2.0_g09.17174	HiC_scaffold_9	24610633	24617521	-	Liftoff
HyS0003.364	HSymV2.0_g09.17173	HiC_scaffold_9	24599382	24606668	+	Liftoff
HyS0003.365	HSymV2.0_g09.17172	HiC_scaffold_9	24590789	24597167	+	Liftoff
HyS0003.366	HSymV2.0_g09.17171	HiC_scaffold_9	24588689	24590549	-	Liftoff
HyS0003.367	HSymV2.0_g09.17170	HiC_scaffold_9	24574314	24585322	+	Liftoff
HyS0003.368	HSymV2.0_g09.17169	HiC_scaffold_9	24567954	24573675	-	Liftoff
HyS0003.369	HSymV2.0_g09.17168	HiC_scaffold_9	24539092	24557483	+	Liftoff
HyS0003.370	HSymV2.0_g04.07624	HiC_scaffold_4	25494219	25499421	-	BLAST
HyS0003.371	HSymV2.0_g08.14326	HiC_scaffold_8	23481469	23485417	+	BLAST
HyS0003.372	HSymV2.0_g09.17165	HiC_scaffold_9	24526794	24528060	+	BLAST
HyS0003.373	HSymV2.0_g09.17164	HiC_scaffold_9	24525574	24526391	+	Liftoff
HyS0003.374	HSymV2.0_g09.17162	HiC_scaffold_9	24500564	24512953	-	Liftoff
HyS0003.375	HSymV2.0_g09.17161	HiC_scaffold_9	24485647	24498166	-	Liftoff
HyS0003.376	HSymV2.0_g09.17160	HiC_scaffold_9	24440841	24483008	+	Liftoff
HyS0003.377	HSymV2.0_g09.17159	HiC_scaffold_9	24421975	24432392	+	Liftoff
HyS0003.378	HSymV2.0_g09.17157	HiC_scaffold_9	24400733	24417514	+	Liftoff
HyS0003.379	HSymV2.0_g09.17152	HiC_scaffold_9	24365545	24365895	+	BLAST
HyS0003.380	HSymV2.0_g09.17152	HiC_scaffold_9	24365545	24365895	+	Liftoff
HyS0003.381	HSymV2.0_g09.17150	HiC_scaffold_9	24354326	24354839	-	Liftoff
HyS0003.382	HSymV2.0_g09.17149	HiC_scaffold_9	24344070	24350373	+	Liftoff
HyS0003.383	HSymV2.0_g09.17148	HiC_scaffold_9	24334075	24343763	-	Liftoff
HyS0003.384	HSymV2.0_g09.17147	HiC_scaffold_9	24327762	24333404	+	Liftoff
HyS0003.385	HSymV2.0_g09.17146	HiC_scaffold_9	24303958	24327682	+	Liftoff
HyS0003.386	HSymV2.0_g09.17145	HiC_scaffold_9	24296774	24299830	+	Liftoff
HyS0003.387	HSymV2.0_g09.17144	HiC_scaffold_9	24280024	24287350	+	Liftoff
HyS0003.388	HSymV2.0_g09.17143	HiC_scaffold_9	24260375	24277755	+	Liftoff
HyS0003.389	HSymV2.0_g09.17142	HiC_scaffold_9	24250114	24257693	-	Liftoff
HyS0003.390	HSymV2.0_g09.17140	HiC_scaffold_9	24242568	24244550	-	Liftoff
HyS0003.391	HSymV2.0_g09.17139	HiC_scaffold_9	24237443	24241139	+	Liftoff
HyS0003.392	HSymV2.0_g09.17138	HiC_scaffold_9	24222035	24236589	-	Liftoff
HyS0003.393	HSymV2.0_g09.17137	HiC_scaffold_9	24217798	24220740	+	Liftoff
HyS0003.394	HSymV2.0_g09.17136	HiC_scaffold_9	24210026	24214562	+	Liftoff
HyS0003.395	HSymV2.0_g09.17135	HiC_scaffold_9	24205110	24209161	+	Liftoff
HyS0003.396	HSymV2.0_g09.17134	HiC_scaffold_9	24186678	24203943	-	Liftoff
HyS0003.397	HSymV2.0_g09.17133	HiC_scaffold_9	24174954	24182215	-	Liftoff
HyS0003.398	HSymV2.0_g09.17132	HiC_scaffold_9	24168245	24173536	+	Liftoff
HyS0003.399	HSymV2.0_g09.17131	HiC_scaffold_9	24161491	24162275	-	Liftoff
HyS0003.400	HSymV2.0_g09.17130	HiC_scaffold_9	24147175	24160200	-	Liftoff
HyS0003.401	HSymV2.0_g09.17128	HiC_scaffold_9	24116252	24143939	+	Liftoff
HyS0003.402	HSymV2.0_g09.17129	HiC_scaffold_9	24121823	24124503	-	Liftoff
HyS0003.403	HSymV2.0_g09.17126	HiC_scaffold_9	24107209	24110445	-	Liftoff
HyS0003.404	HSymV2.0_g09.17125	HiC_scaffold_9	24106520	24107026	-	Liftoff
HyS0003.405	HSymV2.0_g09.17124	HiC_scaffold_9	24082206	24104009	+	Liftoff
HyS0003.406	HSymV2.0_g09.17123	HiC_scaffold_9	24067283	24081544	-	BLAST
HyS0003.407	HSymV2.0_g09.17122	HiC_scaffold_9	24057477	24065227	+	Liftoff
HyS0003.408	HSymV2.0_g09.17121	HiC_scaffold_9	24043567	24046810	-	Liftoff
HyS0003.409	HSymV2.0_g09.17120	HiC_scaffold_9	24034283	24041428	+	Liftoff
HyS0003.410	HSymV2.0_g09.16479	HiC_scaffold_9	13821357	13821701	-	Liftoff
HyS0003.411	HSymV2.0_g09.17118	HiC_scaffold_9	24008180	24010912	+	BLAST
HyS0003.412	HSymV2.0_g05.09301	HiC_scaffold_5	23006181	23008584	-	BLAST
HyS0003.413	HSymV2.0_g05.09301	HiC_scaffold_5	23006181	23008584	-	BLAST
HyS0003.414	HSymV2.0_g09.17117	HiC_scaffold_9	23930779	23938950	+	Liftoff
HyS0003.415	HSymV2.0_g09.17116	HiC_scaffold_9	23921492	23922250	+	Liftoff
HyS0003.416	HSymV2.0_g08.12861	HiC_scaffold_8	2414748	2416331	+	BLAST
HyS0003.417	HSymV2.0_g09.17115	HiC_scaffold_9	23912855	23917541	+	Liftoff
HyS0003.418	HSymV2.0_g09.17114	HiC_scaffold_9	23903853	23909014	+	Liftoff
HyS0003.419	HSymV2.0_g09.17113	HiC_scaffold_9	23898434	23901102	+	BLAST
HyS0003.420	HSymV2.0_g09.17110	HiC_scaffold_9	23860476	23871516	+	Liftoff
HyS0003.421	HSymV2.0_g09.17109	HiC_scaffold_9	23859478	23859991	+	Liftoff
HyS0003.422	HSymV2.0_g09.17108	HiC_scaffold_9	23840124	23841163	-	Liftoff
HyS0003.423	HSymV2.0_g09.17107	HiC_scaffold_9	23810257	23839319	-	Liftoff
HyS0003.424	HSymV2.0_g09.17106	HiC_scaffold_9	23789929	23808652	+	Liftoff
HyS0003.425	HSymV2.0_g09.17105	HiC_scaffold_9	23776088	23787263	+	Liftoff
HyS0003.426	HSymV2.0_g09.17104	HiC_scaffold_9	23770577	23773022	-	Liftoff
HyS0003.427	HSymV2.0_g09.17103	HiC_scaffold_9	23767330	23768554	+	Liftoff
HyS0003.428	HSymV2.0_g09.17102	HiC_scaffold_9	23725203	23762574	+	Liftoff
HyS0003.429	HSymV2.0_g09.17101	HiC_scaffold_9	23710266	23720193	+	Liftoff
HyS0003.430	HSymV2.0_g09.17100	HiC_scaffold_9	23707062	23708739	-	Liftoff
HyS0003.431	.	.	.	.	.	.
HyS0003.432	HSymV2.0_g09.17099	HiC_scaffold_9	23699576	23700850	+	Liftoff
HyS0003.433	HSymV2.0_g09.17098	HiC_scaffold_9	23689571	23698645	+	Liftoff
HyS0003.434	HSymV2.0_g09.17097	HiC_scaffold_9	23680481	23689500	-	Liftoff
HyS0003.435	HSymV2.0_g09.17096	HiC_scaffold_9	23666021	23678975	+	Liftoff
HyS0003.436	HSymV2.0_g09.17095	HiC_scaffold_9	23631732	23661161	+	Liftoff
HyS0003.437	HSymV2.0_g09.17094	HiC_scaffold_9	23619683	23621609	-	Liftoff
HyS0003.438	HSymV2.0_g09.17093	HiC_scaffold_9	23605433	23608826	-	Liftoff
HyS0003.439	HSymV2.0_g09.17092	HiC_scaffold_9	23546239	23583821	-	Liftoff
HyS0003.440	HSymV2.0_g09.17091	HiC_scaffold_9	23529363	23543353	+	Liftoff
HyS0003.441	HSymV2.0_g09.17090	HiC_scaffold_9	23528089	23528688	+	Liftoff
HyS0003.442	HSymV2.0_g09.17089	HiC_scaffold_9	23526482	23527300	+	Liftoff
HyS0003.443	HSymV2.0_g09.17088	HiC_scaffold_9	23524909	23525502	+	Liftoff
HyS0003.444	HSymV2.0_g09.17087	HiC_scaffold_9	23518557	23522482	-	Liftoff
HyS0003.445	HSymV2.0_g09.17086	HiC_scaffold_9	23510439	23516021	+	Liftoff
HyS0003.446	HSymV2.0_g09.17084	HiC_scaffold_9	23487478	23499291	+	Liftoff
HyS0003.447	HSymV2.0_g09.17083	HiC_scaffold_9	23479136	23486912	+	Liftoff
HyS0003.448	HSymV2.0_g09.17082	HiC_scaffold_9	23467267	23471312	+	Liftoff
HyS0003.449	HSymV2.0_g09.17081	HiC_scaffold_9	23460298	23463223	-	Liftoff
HyS0003.450	HSymV2.0_g09.17080	HiC_scaffold_9	23440667	23454950	+	Liftoff
HyS0003.451	HSymV2.0_g09.17079	HiC_scaffold_9	23432225	23437847	-	Liftoff
HyS0003.452	HSymV2.0_g09.17078	HiC_scaffold_9	23428786	23430921	+	Liftoff
HyS0003.453	HSymV2.0_g09.17077	HiC_scaffold_9	23425243	23427238	-	BLAST
HyS0003.454	HSymV2.0_g09.17076	HiC_scaffold_9	23421886	23423003	-	BLAST
HyS0003.455	HSymV2.0_g09.17075	HiC_scaffold_9	23418206	23419219	-	Liftoff
HyS0003.456	HSymV2.0_g04.07006	HiC_scaffold_4	15345085	15363680	+	BLAST
HyS0003.457	HSymV2.0_g14.23741	HiC_scaffold_14	2286296	2286538	+	BLAST
HyS0003.458	HSymV2.0_g09.17073	HiC_scaffold_9	23405149	23405833	+	Liftoff
HyS0003.459	HSymV2.0_g09.17071	HiC_scaffold_9	23396384	23397489	-	Liftoff
HyS0003.460	HSymV2.0_g09.17070	HiC_scaffold_9	23386476	23394810	-	Liftoff
HyS0003.461	HSymV2.0_g09.17066	HiC_scaffold_9	23364588	23369836	+	Liftoff
HyS0003.462	HSymV2.0_g09.17064	HiC_scaffold_9	23357689	23360097	+	Liftoff
HyS0003.463	HSymV2.0_g09.17063	HiC_scaffold_9	23351570	23355902	+	Liftoff
HyS0003.464	HSymV2.0_g09.17062	HiC_scaffold_9	23329982	23346721	-	Liftoff
HyS0003.465	HSymV2.0_g09.17061	HiC_scaffold_9	23317253	23328550	-	Liftoff
HyS0003.466	HSymV2.0_g09.17060	HiC_scaffold_9	23313884	23317137	-	Liftoff
HyS0003.467	HSymV2.0_g09.17058	HiC_scaffold_9	23303926	23309135	-	Liftoff
HyS0003.468	HSymV2.0_g09.17057	HiC_scaffold_9	23292135	23300555	+	Liftoff
HyS0003.469	HSymV2.0_g09.17056	HiC_scaffold_9	23289000	23291462	+	Liftoff
HyS0003.470	HSymV2.0_g09.17055	HiC_scaffold_9	23267007	23270488	+	Liftoff
HyS0003.471	HSymV2.0_g09.17054	HiC_scaffold_9	23249228	23264505	+	Liftoff
HyS0003.472	HSymV2.0_g09.17053	HiC_scaffold_9	23230708	23240635	-	Liftoff
HyS0003.473	HSymV2.0_g09.17052	HiC_scaffold_9	23223085	23223297	+	Liftoff
HyS0003.474	HSymV2.0_g09.17051	HiC_scaffold_9	23218366	23221077	+	Liftoff
HyS0003.475	HSymV2.0_g09.17050	HiC_scaffold_9	23204439	23211979	+	Liftoff
HyS0003.476	HSymV2.0_g09.17049	HiC_scaffold_9	23180842	23202478	+	Liftoff
HyS0003.477	HSymV2.0_g09.17047	HiC_scaffold_9	23153207	23157470	-	Liftoff
HyS0003.478	HSymV2.0_g09.17046	HiC_scaffold_9	23147270	23151224	-	Liftoff
HyS0003.479	HSymV2.0_g09.17045	HiC_scaffold_9	23121329	23144774	-	Liftoff
HyS0003.480	HSymV2.0_g09.17044	HiC_scaffold_9	23117618	23121318	+	Liftoff
HyS0003.481	HSymV2.0_g09.17043	HiC_scaffold_9	23107896	23113575	+	Liftoff
HyS0003.482	HSymV2.0_g09.17042	HiC_scaffold_9	23076363	23095821	+	Liftoff
HyS0003.483	HSymV2.0_g09.17041	HiC_scaffold_9	23064824	23071468	-	Liftoff
HyS0003.484	HSymV2.0_g09.17040	HiC_scaffold_9	23062905	23064792	+	Liftoff
HyS0003.485	HSymV2.0_g09.17039	HiC_scaffold_9	23049617	23052301	-	Liftoff
HyS0003.486	HSymV2.0_g09.17038	HiC_scaffold_9	23047100	23048321	-	Liftoff
HyS0003.487	HSymV2.0_g09.17037	HiC_scaffold_9	23034138	23045442	-	Liftoff
HyS0003.488	HSymV2.0_g09.17036	HiC_scaffold_9	23026318	23033576	+	Liftoff
HyS0003.489	HSymV2.0_g09.17035	HiC_scaffold_9	23014710	23026277	-	Liftoff
HyS0003.490	HSymV2.0_g09.17034	HiC_scaffold_9	23006444	23010667	-	Liftoff
HyS0003.491	HSymV2.0_g09.17033	HiC_scaffold_9	22995076	23004591	+	Liftoff
HyS0003.492	HSymV2.0_g09.17031	HiC_scaffold_9	22966966	22984930	-	Liftoff
HyS0003.493	HSymV2.0_g09.17028	HiC_scaffold_9	22927794	22932757	-	Liftoff
HyS0003.494	HSymV2.0_g09.17027	HiC_scaffold_9	22886410	22894506	+	BLAST
HyS0003.495	HSymV2.0_g09.17026	HiC_scaffold_9	22868417	22875001	-	BLAST
HyS0003.496	HSymV2.0_g09.17025	HiC_scaffold_9	22858464	22865441	+	BLAST
HyS0003.497	HSymV2.0_g09.17024	HiC_scaffold_9	22836511	22844977	-	BLAST
HyS0003.498	HSymV2.0_g09.17022	HiC_scaffold_9	22816622	22833897	+	BLAST
HyS0003.499	HSymV2.0_g09.17020	HiC_scaffold_9	22789907	22790224	-	Liftoff
HyS0003.500	HSymV2.0_g09.17019	HiC_scaffold_9	22781984	22783429	-	Liftoff
HyS0003.501	HSymV2.0_g09.17018	HiC_scaffold_9	22775384	22776481	-	Liftoff
HyS0003.502	HSymV2.0_g09.17017	HiC_scaffold_9	22769327	22769614	+	Liftoff
HyS0003.503	HSymV2.0_g09.17016	HiC_scaffold_9	22757578	22765729	-	Liftoff
HyS0003.504	HSymV2.0_g09.17015	HiC_scaffold_9	22741578	22749813	-	Liftoff
HyS0003.505	HSymV2.0_g09.17013	HiC_scaffold_9	22727741	22736170	+	Liftoff
HyS0003.506	HSymV2.0_g09.17012	HiC_scaffold_9	22703537	22727282	+	Liftoff
HyS0003.507	HSymV2.0_g09.17011	HiC_scaffold_9	22685417	22696751	-	Liftoff
HyS0003.508	HSymV2.0_g09.17010	HiC_scaffold_9	22674204	22680518	+	Liftoff
HyS0003.509	HSymV2.0_g09.17009	HiC_scaffold_9	22639450	22672047	-	Liftoff
HyS0003.510	HSymV2.0_g09.17008	HiC_scaffold_9	22618553	22636720	-	Liftoff
HyS0003.511	HSymV2.0_g09.17007	HiC_scaffold_9	22604030	22616515	+	Liftoff
HyS0003.512	HSymV2.0_g09.17006	HiC_scaffold_9	22593995	22601618	+	Liftoff
HyS0003.513	HSymV2.0_g09.17005	HiC_scaffold_9	22568863	22580537	-	Liftoff
HyS0003.514	HSymV2.0_g09.17004	HiC_scaffold_9	22562302	22565481	+	Liftoff
HyS0003.515	HSymV2.0_g09.17003	HiC_scaffold_9	22552067	22559224	-	Liftoff
HyS0003.516	HSymV2.0_g09.17002	HiC_scaffold_9	22548404	22550519	+	Liftoff
HyS0003.517	HSymV2.0_g09.17001	HiC_scaffold_9	22525922	22534849	-	BLAST
HyS0003.518	HSymV2.0_g09.17000	HiC_scaffold_9	22500692	22507953	-	BLAST
HyS0003.519	HSymV2.0_g09.17000	HiC_scaffold_9	22500692	22507953	-	BLAST
HyS0003.520	HSymV2.0_g09.16999	HiC_scaffold_9	22494711	22499398	-	Liftoff
HyS0003.521	HSymV2.0_g09.16998	HiC_scaffold_9	22474734	22494295	-	Liftoff
HyS0003.522	HSymV2.0_g09.16997	HiC_scaffold_9	22470255	22473619	-	Liftoff
HyS0003.523	HSymV2.0_g09.16996	HiC_scaffold_9	22468396	22469116	+	Liftoff
HyS0003.524	HSymV2.0_g09.16993	HiC_scaffold_9	22452088	22453266	-	Liftoff
HyS0003.525	HSymV2.0_g09.16992	HiC_scaffold_9	22446984	22447805	-	Liftoff
HyS0003.526	HSymV2.0_g09.16991	HiC_scaffold_9	22429231	22441277	-	Liftoff
HyS0003.527	HSymV2.0_g09.16990	HiC_scaffold_9	22426219	22428633	+	Liftoff
HyS0003.528	HSymV2.0_g09.16989	HiC_scaffold_9	22410018	22417511	-	BLAST
HyS0003.529	HSymV2.0_g09.16988	HiC_scaffold_9	22383191	22389802	-	BLAST
HyS0003.530	HSymV2.0_g09.16987	HiC_scaffold_9	22371346	22374764	+	Liftoff
HyS0003.531	HSymV2.0_g09.16986	HiC_scaffold_9	22354763	22357704	+	Liftoff
HyS0003.532	HSymV2.0_g09.16985	HiC_scaffold_9	22352015	22353894	+	Liftoff
HyS0003.533	HSymV2.0_g09.16986	HiC_scaffold_9	22354763	22357704	+	BLAST
HyS0003.534	HSymV2.0_g09.16985	HiC_scaffold_9	22352015	22353894	+	BLAST
HyS0003.535	HSymV2.0_g09.16984	HiC_scaffold_9	22345382	22347586	+	BLAST
HyS0003.536	HSymV2.0_g09.16983	HiC_scaffold_9	22312813	22328578	-	Liftoff
HyS0003.537	HSymV2.0_g09.16982	HiC_scaffold_9	22301989	22311472	+	Liftoff
HyS0003.538	HSymV2.0_g09.16981	HiC_scaffold_9	22300557	22305892	-	Liftoff
HyS0003.539	HSymV2.0_g09.16983	HiC_scaffold_9	22312813	22328578	-	BLAST
HyS0003.540	HSymV2.0_g09.16982	HiC_scaffold_9	22301989	22311472	+	BLAST
HyS0003.541	HSymV2.0_g09.16981	HiC_scaffold_9	22300557	22305892	-	BLAST
HyS0003.542	HSymV2.0_g09.16980	HiC_scaffold_9	22285804	22286883	-	BLAST
HyS0003.543	HSymV2.0_g09.16979	HiC_scaffold_9	22280241	22284809	-	BLAST
HyS0003.544	HSymV2.0_g09.16980	HiC_scaffold_9	22285804	22286883	-	Liftoff
HyS0003.545	HSymV2.0_g09.16979	HiC_scaffold_9	22280241	22284809	-	Liftoff
HyS0003.546	HSymV2.0_g09.16978	HiC_scaffold_9	22268002	22278394	-	Liftoff
HyS0003.547	HSymV2.0_g09.16977	HiC_scaffold_9	22266868	22267599	-	Liftoff
HyS0003.548	HSymV2.0_g09.16976	HiC_scaffold_9	22265196	22266338	+	Liftoff
HyS0003.549	HSymV2.0_g09.16975	HiC_scaffold_9	22255282	22257381	+	Liftoff
HyS0003.550	HSymV2.0_g09.16974	HiC_scaffold_9	22245807	22255043	-	Liftoff
HyS0003.551	HSymV2.0_g09.16973	HiC_scaffold_9	22235338	22242855	+	Liftoff
HyS0003.552	HSymV2.0_g09.16972	HiC_scaffold_9	22234116	22234600	+	Liftoff
HyS0003.553	HSymV2.0_g09.16971	HiC_scaffold_9	22232379	22233456	-	Liftoff
HyS0003.554	HSymV2.0_g09.16970	HiC_scaffold_9	22226051	22227502	+	Liftoff
HyS0003.555	HSymV2.0_g09.16967	HiC_scaffold_9	22209605	22211002	+	Liftoff
HyS0003.556	HSymV2.0_g09.16966	HiC_scaffold_9	22197737	22198771	+	Liftoff
HyS0003.557	HSymV2.0_g09.16965	HiC_scaffold_9	22186307	22195828	-	Liftoff
HyS0003.558	HSymV2.0_g09.16964	HiC_scaffold_9	22180434	22183884	-	Liftoff
HyS0003.559	HSymV2.0_g09.16963	HiC_scaffold_9	22155677	22175437	-	Liftoff
HyS0003.560	HSymV2.0_g09.16962	HiC_scaffold_9	22148396	22154302	-	Liftoff
HyS0003.561	HSymV2.0_g09.16961	HiC_scaffold_9	22145860	22148188	-	Liftoff
HyS0003.562	HSymV2.0_g09.16960	HiC_scaffold_9	22139195	22144623	+	Liftoff
HyS0003.563	HSymV2.0_g09.16959	HiC_scaffold_9	22133305	22137516	+	Liftoff
HyS0003.564	HSymV2.0_g09.16958	HiC_scaffold_9	22123707	22128879	+	Liftoff
HyS0003.565	HSymV2.0_g09.16957	HiC_scaffold_9	22110228	22115911	-	Liftoff
HyS0003.566	HSymV2.0_g09.16956	HiC_scaffold_9	22106885	22107383	-	Liftoff
HyS0003.567	HSymV2.0_g09.16955	HiC_scaffold_9	22101168	22102974	-	Liftoff
HyS0003.568	HSymV2.0_g09.16954	HiC_scaffold_9	22075690	22077895	-	Liftoff
HyS0003.569	HSymV2.0_g09.16953	HiC_scaffold_9	22072539	22074058	+	Liftoff
HyS0003.570	HSymV2.0_g09.16952	HiC_scaffold_9	22060328	22065787	+	Liftoff
HyS0003.571	HSymV2.0_g09.16951	HiC_scaffold_9	22058865	22059492	+	Liftoff
HyS0003.572	HSymV2.0_g09.16950	HiC_scaffold_9	22052950	22057921	+	Liftoff
HyS0003.573	HSymV2.0_g09.16949	HiC_scaffold_9	22051287	22052727	+	Liftoff
HyS0003.574	HSymV2.0_g09.16948	HiC_scaffold_9	22044528	22049681	+	Liftoff
HyS0003.575	HSymV2.0_g09.16947	HiC_scaffold_9	22036801	22042445	-	Liftoff
HyS0003.576	HSymV2.0_g09.16946	HiC_scaffold_9	22021458	22025433	-	Liftoff
HyS0003.577	HSymV2.0_g09.16945	HiC_scaffold_9	21989600	21994187	-	BLAST
HyS0004.1	HSymV2.0_g12.21277	HiC_scaffold_12	12073868	12083084	+	BLAST
HyS0004.2	HSymV2.0_g12.21276	HiC_scaffold_12	12017962	12051734	-	Liftoff
HyS0004.3	HSymV2.0_g12.21275	HiC_scaffold_12	12005666	12014104	+	BLAST
HyS0004.4	HSymV2.0_g12.21274	HiC_scaffold_12	11919945	12001083	-	Liftoff
HyS0004.5	HSymV2.0_g12.21273	HiC_scaffold_12	11918344	11919264	-	Liftoff
HyS0004.6	HSymV2.0_g12.21270	HiC_scaffold_12	11893893	11913399	-	Liftoff
HyS0004.7	HSymV2.0_g12.21269	HiC_scaffold_12	11880327	11893857	-	Liftoff
HyS0004.8	HSymV2.0_g12.21267	HiC_scaffold_12	11819285	11837521	+	Liftoff
HyS0004.9	HSymV2.0_g12.21259	HiC_scaffold_12	11782271	11783485	-	Liftoff
HyS0004.10	HSymV2.0_g12.21258	HiC_scaffold_12	11780579	11782009	+	Liftoff
HyS0004.11	HSymV2.0_g12.21254	HiC_scaffold_12	11736421	11744728	-	Liftoff
HyS0004.12	HSymV2.0_g12.21252	HiC_scaffold_12	11718104	11720014	+	Liftoff
HyS0004.13	HSymV2.0_g12.21251	HiC_scaffold_12	11667229	11699199	+	Liftoff
HyS0004.14	HSymV2.0_g12.21250	HiC_scaffold_12	11664928	11665374	-	Liftoff
HyS0004.15	HSymV2.0_g12.21249	HiC_scaffold_12	11663735	11664154	+	Liftoff
HyS0004.16	HSymV2.0_g12.21248	HiC_scaffold_12	11653903	11663223	+	Liftoff
HyS0004.17	HSymV2.0_g12.21246	HiC_scaffold_12	11565635	11590527	-	Liftoff
HyS0004.18	HSymV2.0_g12.21245	HiC_scaffold_12	11555946	11558808	-	Liftoff
HyS0004.19	HSymV2.0_g12.21244	HiC_scaffold_12	11546138	11554566	+	Liftoff
HyS0004.20	HSymV2.0_g12.21243	HiC_scaffold_12	11529193	11544195	+	Liftoff
HyS0004.21	HSymV2.0_g12.21241	HiC_scaffold_12	11493850	11497248	+	BLAST
HyS0004.22	HSymV2.0_g12.21240	HiC_scaffold_12	11472348	11473589	-	Liftoff
HyS0004.23	HSymV2.0_g12.21239	HiC_scaffold_12	11439432	11461846	-	Liftoff
HyS0004.24	HSymV2.0_g12.21238	HiC_scaffold_12	11420455	11424073	-	Liftoff
HyS0004.25	HSymV2.0_g12.21237	HiC_scaffold_12	11388838	11417250	+	Liftoff
HyS0004.26	HSymV2.0_g12.21236	HiC_scaffold_12	11356926	11365125	-	Liftoff
HyS0004.27	HSymV2.0_g12.21235	HiC_scaffold_12	11340017	11351407	+	Liftoff
HyS0004.28	HSymV2.0_g12.21234	HiC_scaffold_12	11333442	11335159	+	Liftoff
HyS0004.29	HSymV2.0_g12.21233	HiC_scaffold_12	11302211	11331717	+	Liftoff
HyS0004.30	HSymV2.0_g12.21232	HiC_scaffold_12	11294853	11295332	-	Liftoff
HyS0004.31	HSymV2.0_g12.21231	HiC_scaffold_12	11292220	11293833	-	Liftoff
HyS0004.32	HSymV2.0_g12.21230	HiC_scaffold_12	11285201	11290200	+	Liftoff
HyS0004.33	HSymV2.0_g12.21229	HiC_scaffold_12	11257685	11258137	+	Liftoff
HyS0004.34	HSymV2.0_g12.21227	HiC_scaffold_12	11251736	11254394	+	Liftoff
HyS0004.35	HSymV2.0_g12.21226	HiC_scaffold_12	11246396	11248761	+	Liftoff
HyS0004.36	HSymV2.0_g12.21225	HiC_scaffold_12	11216156	11229249	-	Liftoff
HyS0004.37	HSymV2.0_g12.21225	HiC_scaffold_12	11216156	11229249	-	BLAST
HyS0004.38	HSymV2.0_g01.01465	HiC_scaffold_1	25066505	25067617	+	BLAST
HyS0004.39	.	.	.	.	.	.
HyS0004.40	HSymV2.0_g12.21224	HiC_scaffold_12	11187953	11193331	-	Liftoff
HyS0004.41	HSymV2.0_g12.21223	HiC_scaffold_12	11167141	11179114	-	Liftoff
HyS0004.42	HSymV2.0_g12.21222	HiC_scaffold_12	11153351	11156862	+	Liftoff
HyS0004.43	HSymV2.0_g12.21221	HiC_scaffold_12	11149935	11151025	+	Liftoff
HyS0004.44	HSymV2.0_g12.21220	HiC_scaffold_12	11134031	11142992	-	Liftoff
HyS0004.45	HSymV2.0_g12.21219	HiC_scaffold_12	11119993	11120752	+	Liftoff
HyS0004.46	HSymV2.0_g12.21218	HiC_scaffold_12	11109104	11110711	-	Liftoff
HyS0004.47	HSymV2.0_g12.21217	HiC_scaffold_12	11101535	11106637	+	Liftoff
HyS0004.48	HSymV2.0_g12.21216	HiC_scaffold_12	11098866	11100854	+	Liftoff
HyS0004.49	HSymV2.0_g12.21215	HiC_scaffold_12	11089146	11094105	-	Liftoff
HyS0004.50	HSymV2.0_g12.21214	HiC_scaffold_12	11075035	11082251	-	Liftoff
HyS0004.51	HSymV2.0_g12.21213	HiC_scaffold_12	11071618	11073563	+	Liftoff
HyS0004.52	HSymV2.0_g12.21212	HiC_scaffold_12	11062020	11071338	+	Liftoff
HyS0004.53	HSymV2.0_g12.21211	HiC_scaffold_12	11019377	11059018	-	Liftoff
HyS0004.54	HSymV2.0_g12.21210	HiC_scaffold_12	11006154	11013953	-	Liftoff
HyS0004.55	HSymV2.0_g12.21209	HiC_scaffold_12	10988250	11004077	-	Liftoff
HyS0004.56	HSymV2.0_g12.21208	HiC_scaffold_12	10987103	10987417	+	Liftoff
HyS0004.57	HSymV2.0_g12.21206	HiC_scaffold_12	10965468	10984184	+	Liftoff
HyS0004.58	HSymV2.0_g12.21205	HiC_scaffold_12	10958880	10965172	-	Liftoff
HyS0004.59	HSymV2.0_g12.21204	HiC_scaffold_12	10952700	10953751	-	Liftoff
HyS0004.60	HSymV2.0_g12.21203	HiC_scaffold_12	10951561	10952005	-	Liftoff
HyS0004.61	HSymV2.0_g12.21202	HiC_scaffold_12	10947970	10950121	-	Liftoff
HyS0004.62	HSymV2.0_g12.21201	HiC_scaffold_12	10941005	10942655	+	Liftoff
HyS0004.63	HSymV2.0_g12.21200	HiC_scaffold_12	10913895	10919970	-	Liftoff
HyS0004.64	HSymV2.0_g12.21197	HiC_scaffold_12	10876385	10896596	-	Liftoff
HyS0004.65	HSymV2.0_g12.21196	HiC_scaffold_12	10855309	10874226	+	BLAST
HyS0004.66	HSymV2.0_g12.21195	HiC_scaffold_12	10848194	10853893	+	Liftoff
HyS0004.67	HSymV2.0_g10.18629	HiC_scaffold_10	19325436	19327798	+	BLAST
HyS0004.68	HSymV2.0_g04.06646	HiC_scaffold_4	11062625	11062894	-	Liftoff
HyS0004.69	HSymV2.0_g12.21193	HiC_scaffold_12	10834561	10841349	+	BLAST
HyS0004.70	HSymV2.0_g12.21193	HiC_scaffold_12	10834561	10841349	+	BLAST
HyS0004.71	HSymV2.0_g12.21193	HiC_scaffold_12	10834561	10841349	+	BLAST
HyS0004.72	HSymV2.0_g12.21191	HiC_scaffold_12	10794815	10795774	-	Liftoff
HyS0004.73	HSymV2.0_g12.21190	HiC_scaffold_12	10789231	10792303	+	Liftoff
HyS0004.74	HSymV2.0_g12.21189	HiC_scaffold_12	10776409	10783444	-	BLAST
HyS0004.75	HSymV2.0_g12.21188	HiC_scaffold_12	10773943	10775306	+	Liftoff
HyS0004.76	HSymV2.0_g12.21187	HiC_scaffold_12	10766725	10769107	-	Liftoff
[truncated: 20,024 more rows]
