# Supplementary material for: Chromosome-level genome assembly of Hydractinia symbiolongicarpus
Source: G3 (Bethesda). 2023 May 18;13(8):jkad107. doi: 10.1093/g3journal/jkad107 (PMC10411563; doi:10.1093/g3journal/jkad107)
Supplement: jkad107_Supplementary_Data [file jkad107_supplementary_data.zip › Table_S2_G3-2023-404160.xlsx]

## Sheet: Supplementary Table 2
Supplementary Table 2. BLAST top hits of predicted protein-coding genes on the NCBI nr database
Query ID (HSymV2.0 protein ID)	Subject ID (NCBI nr)	Species	Subject title	E-value	Bit-score	Query sequence length	Subject sequence length	Alignment length
HSymV2.0_g01.00001_t1	gb|ELT87099.1|	Capitella teleta	hypothetical protein CAPTEDRAFT_189343, partial [Capitella teleta]	9.51e-07	52.8	107	125	111
HSymV2.0_g01.00004_t1	ref|XP_020612191.1|	Orbicella faveolata	TNF receptor-associated factor 5-like [Orbicella faveolata]	1.43e-31	137	611	462	313
HSymV2.0_g01.00005_t1	ref|XP_045587292.1|	Procambarus clarkii	vegetative cell wall protein gp1-like [Procambarus clarkii]	1.07e-30	120	107	368	106
HSymV2.0_g01.00006_t1	ref|XP_047146288.1|	Hydra vulgaris	adrenocorticotropic hormone receptor-like [Hydra vulgaris]	5.13e-08	62.8	280	289	296
HSymV2.0_g01.00007_t1	ref|XP_047140771.1|	Hydra vulgaris	uncharacterized protein LOC100207093 isoform X2 [Hydra vulgaris]	6.49e-69	244	714	571	629
HSymV2.0_g01.00008_t1	gb|RUS90527.1|	Elysia chlorotica	hypothetical protein EGW08_001704, partial [Elysia chlorotica]	3.3e-31	129	435	270	150
HSymV2.0_g01.00009_t1	ref|XP_047140081.1|	Hydra vulgaris	very-long-chain (3R)-3-hydroxyacyl-CoA dehydratase [Hydra vulgaris]	1.19e-63	209	193	370	184
HSymV2.0_g01.00010_t1	ref|XP_047140081.1|	Hydra vulgaris	very-long-chain (3R)-3-hydroxyacyl-CoA dehydratase [Hydra vulgaris]	1.21e-61	213	475	370	181
HSymV2.0_g01.00011_t1	gb|EDO39682.1|	Nematostella vectensis	predicted protein [Nematostella vectensis]	8.05e-75	250	405	515	500
HSymV2.0_g01.00012_t1	ref|XP_047139503.1|	Hydra vulgaris	structural maintenance of chromosomes protein 5 isoform X1 [Hydra vulgaris]	0	1148	1337	1048	1032
HSymV2.0_g01.00013_t1	ref|XP_028404172.1|	Dendronephthya gigantea	T-cell-specific guanine nucleotide triphosphate-binding protein 1-like [Dendronephthya gigantea]	1.73e-92	292	412	412	387
HSymV2.0_g01.00014_t1	ref|XP_028404172.1|	Dendronephthya gigantea	T-cell-specific guanine nucleotide triphosphate-binding protein 1-like [Dendronephthya gigantea]	1.54e-92	293	412	412	405
HSymV2.0_g01.00015_t1	ref|XP_002153855.2|	Hydra vulgaris	zinc metalloproteinase nas-4 [Hydra vulgaris]	2.6e-65	217	304	366	282
HSymV2.0_g01.00017_t1	ref|XP_047140649.1|	Hydra vulgaris	3-hydroxy-3-methylglutaryl-coenzyme A reductase [Hydra vulgaris]	0	949	736	778	738
HSymV2.0_g01.00018_t1	ref|XP_047136738.1|	Hydra vulgaris	isopentenyl-diphosphate Delta-isomerase 1 [Hydra vulgaris]	4.53e-78	243	251	241	225
HSymV2.0_g01.00019_t1	ref|XP_002160219.2|	Hydra vulgaris	heterogeneous nuclear ribonucleoprotein K isoform X1 [Hydra vulgaris]	1.76e-150	438	374	393	407
HSymV2.0_g01.00020_t1	emb|CAB3995543.1|	Paramuricea clavata	zinc finger 862-like [Paramuricea clavata]	2.72e-45	168	440	312	271
HSymV2.0_g01.00021_t1	ref|XP_047128376.1|	Hydra vulgaris	probable ATP-dependent RNA helicase DDX10 [Hydra vulgaris]	0	825	739	743	747
HSymV2.0_g01.00023_t1	ref|XP_047140126.1|	Hydra vulgaris	glycerol kinase [Hydra vulgaris]<>glycerol kinase [Hydra vulgaris]<>glycerol kinase [Hydra vulgaris]	0	739	508	504	507
HSymV2.0_g01.00024_t1	ref|XP_020916340.1|	Exaiptasia diaphana	uncharacterized protein LOC110253729 [Exaiptasia diaphana]<>hypothetical protein AC249_AIPGENE15190 [Exaiptasia diaphana]	2.83e-51	201	744	796	452
HSymV2.0_g01.00025_t1	ref|XP_046574458.1|	Haliotis rubra	uncharacterized protein LOC124282491 [Haliotis rubra]	1.51e-54	209	787	655	598
HSymV2.0_g01.00026_t1	ref|XP_047140385.1|	Hydra vulgaris	regulator of nonsense transcripts 1 [Hydra vulgaris]	0	2159	1145	1152	1152
HSymV2.0_g01.00027_t1	ref|XP_002161066.1|	Hydra vulgaris	zinc finger protein 679 [Hydra vulgaris]	1.01e-58	197	322	258	220
HSymV2.0_g01.00028_t1	ref|XP_002162155.1|	Hydra vulgaris	frataxin, mitochondrial isoform X1 [Hydra vulgaris]	3.26e-45	156	187	201	175
HSymV2.0_g01.00029_t1	ref|XP_047139598.1|	Hydra vulgaris	uncharacterized protein LOC105843703 [Hydra vulgaris]	1.55e-135	449	1185	1125	1237
HSymV2.0_g01.00030_t1	ref|XP_028411183.1|	Dendronephthya gigantea	ryncolin-4-like isoform X1 [Dendronephthya gigantea]	3.3e-45	160	283	233	219
HSymV2.0_g01.00031_t1	ref|XP_002165471.2|	Hydra vulgaris	30S ribosomal protein S11 [Hydra vulgaris]	2.58e-66	208	179	173	170
HSymV2.0_g01.00032_t1	ref|XP_047140572.1|	Hydra vulgaris	RNA polymerase II elongation factor ELL [Hydra vulgaris]	2.84e-11	66.2	78	543	61
HSymV2.0_g01.00033_t1	ref|XP_047139390.1|	Hydra vulgaris	peptide transporter family 2 isoform X1 [Hydra vulgaris]	0	860	742	743	746
HSymV2.0_g01.00034_t1	emb|CAJ57450.1|	Hydractinia echinata	astacin 4 [Hydractinia echinata]	2.35e-17	88.6	232	339	264
HSymV2.0_g01.00035_t1	gb|KAI8498279.1|	Branchiostoma belcheri	Mucin-4, partial [Branchiostoma belcheri]	3.21e-06	59.7	374	3306	105
HSymV2.0_g01.00038_t1	emb|CAJ57450.1|	Hydractinia echinata	astacin 4 [Hydractinia echinata]	9.77e-30	120	194	339	192
HSymV2.0_g01.00039_t1	ref|XP_022790033.1|	Stylophora pistillata	beta-1,3-galactosyltransferase 5-like [Stylophora pistillata]	7.01e-20	99	403	324	285
HSymV2.0_g01.00040_t1	ref|XP_012555244.1|	Hydra vulgaris	RNA-binding protein Musashi homolog 2 isoform X3 [Hydra vulgaris]	3.4e-163	475	442	453	467
HSymV2.0_g01.00041_t1	ref|XP_012555247.1|	Hydra vulgaris	RNA-binding protein Musashi homolog 2 isoform X2 [Hydra vulgaris]	6.09e-150	438	394	402	407
HSymV2.0_g01.00042_t1	ref|XP_013400447.1|	Lingula anatina	junction-mediating and -regulatory protein-like, partial [Lingula anatina]	2.17e-37	158	867	602	395
HSymV2.0_g01.00043_t1	ref|XP_047139700.1|	Hydra vulgaris	ubiquitin-associated protein 1 isoform X1 [Hydra vulgaris]	1.23e-36	157	765	683	119
HSymV2.0_g01.00044_t1	ref|XP_012555247.1|	Hydra vulgaris	RNA-binding protein Musashi homolog 2 isoform X2 [Hydra vulgaris]	4.72e-83	263	290	402	187
HSymV2.0_g01.00045_t1	ref|NP_001296580.1|	Hydra vulgaris	DNA repair protein complementing XP-A cells homolog [Hydra vulgaris]<>xeroderma pigmentosum group A [Hydra vulgaris]	1.36e-113	335	264	257	254
HSymV2.0_g01.00046_t1	ref|XP_012557246.1|	Hydra vulgaris	sorting nexin-24 [Hydra vulgaris]	1.3e-52	174	183	173	179
HSymV2.0_g01.00047_t1	ref|XP_012557209.1|	Hydra vulgaris	inversin-B [Hydra vulgaris]	0	848	1191	1122	1063
HSymV2.0_g01.00050_t1	ref|XP_047140681.1|	Hydra vulgaris	S phase cyclin A-associated protein in the endoplasmic reticulum-like [Hydra vulgaris]	0	1425	1437	1398	1423
HSymV2.0_g01.00051_t1	emb|CAB4041415.1|	Paramuricea clavata	Hypothetical predicted protein [Paramuricea clavata]	9.86e-19	89	114	488	107
HSymV2.0_g01.00052_t1	ref|XP_002160772.3|	Hydra vulgaris	alpha-aminoadipic semialdehyde dehydrogenase [Hydra vulgaris]	0	875	534	528	513
HSymV2.0_g01.00053_t1	ref|XP_047140076.1|	Hydra vulgaris	uncharacterized protein LOC100213036 isoform X1 [Hydra vulgaris]<>uncharacterized protein LOC100213036 isoform X1 [Hydra vulgaris]<>uncharacterized protein LOC100213036 isoform X1 [Hydra vulgaris]	4.85e-76	249	416	384	384
HSymV2.0_g01.00054_t1	ref|XP_047139380.1|	Hydra vulgaris	activating signal cointegrator 1 [Hydra vulgaris]	0	577	572	589	598
HSymV2.0_g01.00055_t1	ref|XP_047129806.1|	Hydra vulgaris	protein NO VEIN-like [Hydra vulgaris]	0	2252	3126	2834	2836
HSymV2.0_g01.00056_t1	ref|XP_012553619.1|	Hydra vulgaris	metabotropic glutamate receptor 3-like [Hydra vulgaris]	1.44e-167	518	876	891	852
HSymV2.0_g01.00057_t1	ref|XP_047139770.1|	Hydra vulgaris	tRNA:m(4)X modification enzyme TRM13 homolog isoform X1 [Hydra vulgaris]<>tRNA:m(4)X modification enzyme TRM13 homolog isoform X1 [Hydra vulgaris]	9.22e-178	530	905	457	464
HSymV2.0_g01.00058_t1	ref|XP_047131483.1|	Hydra vulgaris	uncharacterized protein LOC124810519 isoform X1 [Hydra vulgaris]<>uncharacterized protein LOC124810519 isoform X1 [Hydra vulgaris]	3.45e-28	129	520	1328	271
HSymV2.0_g01.00059_t1	ref|XP_047140267.1|	Hydra vulgaris	alpha-N-acetylgalactosaminidase [Hydra vulgaris]	0	650	419	394	392
HSymV2.0_g01.00060_t1	ref|XP_047140266.1|	Hydra vulgaris	MAU2 chromatid cohesion factor homolog [Hydra vulgaris]	2.77e-163	479	407	588	407
HSymV2.0_g01.00061_t1	ref|XP_047133690.1|	Hydra vulgaris	leucine-rich repeats and immunoglobulin-like domains protein 1 isoform X2 [Hydra vulgaris]	0	635	884	734	658
HSymV2.0_g01.00062_t1	ref|XP_047123037.1|	Hydra vulgaris	uncharacterized protein LOC124806313 [Hydra vulgaris]	3.59e-43	166	284	917	245
HSymV2.0_g01.00063_t1	ref|XP_047126197.1|	Hydra vulgaris	uncharacterized protein LOC124807812 [Hydra vulgaris]	1.23e-84	276	222	835	206
HSymV2.0_g01.00064_t1	gb|PIK51826.1|	Apostichopus japonicus	putative RIIa domain-containing protein 1-like [Apostichopus japonicus]	1.93e-31	114	99	105	94
HSymV2.0_g01.00065_t1	ref|XP_047140731.1|	Hydra vulgaris	high affinity cAMP-specific and IBMX-insensitive 3',5'-cyclic phosphodiesterase 8A isoform X1 [Hydra vulgaris]	0	1196	825	869	781
HSymV2.0_g01.00066_t1	ref|XP_047140047.1|	Hydra vulgaris	gamma-interferon-inducible lysosomal thiol reductase [Hydra vulgaris]<>gamma-interferon-inducible lysosomal thiol reductase [Hydra vulgaris]	3.74e-106	318	307	274	275
HSymV2.0_g01.00067_t1	ref|XP_047139939.1|	Hydra vulgaris	G kinase-anchoring protein 1 [Hydra vulgaris]	8.41e-73	240	393	373	331
HSymV2.0_g01.00068_t1	ref|XP_047139354.1|	Hydra vulgaris	fibrillin-2 [Hydra vulgaris]<>fibrillin-2 [Hydra vulgaris]	0	3044	2904	3247	2885
HSymV2.0_g01.00069_t1	ref|XP_012559526.2|	Hydra vulgaris	receptor-interacting serine/threonine-protein kinase 4 [Hydra vulgaris]	3.65e-69	248	794	607	255
HSymV2.0_g01.00070_t1	emb|CAB4000680.1|	Paramuricea clavata	Hypothetical predicted protein [Paramuricea clavata]	1.72e-12	76.6	436	242	45
HSymV2.0_g01.00071_t1	ref|XP_012556053.1|	Hydra vulgaris	ARL14 effector protein [Hydra vulgaris]	2.2e-47	161	233	143	118
HSymV2.0_g01.00072_t1	emb|CAB4009857.1|	Paramuricea clavata	uncharacterized protein LOC110985605, partial [Paramuricea clavata]	0	915	949	2086	994
HSymV2.0_g01.00073_t1	ref|XP_012560459.1|	Hydra vulgaris	transcription termination factor 3, mitochondrial [Hydra vulgaris]	1.23e-80	258	355	366	302
HSymV2.0_g01.00074_t1	ref|XP_002164602.1|	Hydra vulgaris	uncharacterized protein LOC100211834 [Hydra vulgaris]	2.33e-121	380	587	610	629
HSymV2.0_g01.00075_t1	ref|XP_029196586.2|	Acropora millepora	myosin heavy chain, non-muscle-like [Acropora millepora]	0	983	1577	1667	1417
HSymV2.0_g01.00076_t1	ref|XP_002167956.1|	Hydra vulgaris	m7GpppN-mRNA hydrolase [Hydra vulgaris]	2.36e-168	494	527	501	532
HSymV2.0_g01.00077_t1	ref|XP_002158539.1|	Hydra vulgaris	beta-1,3-galactosyltransferase sqv-2 [Hydra vulgaris]	7.95e-116	354	458	416	326
HSymV2.0_g01.00078_t1	ref|XP_047139854.1|	Hydra vulgaris	PWWP domain-containing DNA repair factor 3B-like isoform X5 [Hydra vulgaris]<>PWWP domain-containing DNA repair factor 3B-like isoform X5 [Hydra vulgaris]	1.13e-54	189	333	324	303
HSymV2.0_g01.00079_t1	ref|XP_047139857.1|	Hydra vulgaris	large subunit GTPase 1 homolog [Hydra vulgaris]	3.59e-68	225	174	592	175
HSymV2.0_g01.00080_t1	ref|XP_048583821.1|	Nematostella vectensis	cilia- and flagella-associated protein 161 [Nematostella vectensis]	6.75e-103	312	330	305	256
HSymV2.0_g01.00081_t1	ref|XP_047143676.1|	Hydra vulgaris	uncharacterized protein LOC124817516 isoform X2 [Hydra vulgaris]	9.03e-67	253	943	1096	839
HSymV2.0_g01.00082_t1	ref|XP_002161828.2|	Hydra vulgaris	alpha-(1,6)-fucosyltransferase [Hydra vulgaris]	1.41e-151	450	442	575	444
HSymV2.0_g01.00083_t1	ref|XP_044761980.1|	Coccinella septempunctata	aquaporin AQPAn.G-like isoform X2 [Coccinella septempunctata]	1.16e-41	150	220	250	194
HSymV2.0_g01.00084_t1	ref|XP_047139383.1|	Hydra vulgaris	stimulated by retinoic acid gene 6 protein-like isoform X1 [Hydra vulgaris]	3.84e-101	330	628	674	533
HSymV2.0_g01.00085_t1	ref|XP_012555170.1|	Hydra vulgaris	stimulated by retinoic acid gene 6 protein-like [Hydra vulgaris]	1.35e-139	442	884	784	818
HSymV2.0_g01.00086_t1	ref|XP_002161561.2|	Hydra vulgaris	uncharacterized protein LOC100199564 isoform X1 [Hydra vulgaris]	0	1616	1362	1357	1386
HSymV2.0_g01.00087_t1	ref|XP_015766532.1|	Acropora digitifera	PREDICTED: SHC-transforming protein 1-like [Acropora digitifera]	1.82e-87	286	478	558	528
HSymV2.0_g01.00088_t1	ref|XP_047139664.1|	Hydra vulgaris	dual specificity mitogen-activated protein kinase kinase 1 [Hydra vulgaris]<>dual specificity mitogen-activated protein kinase kinase 1 [Hydra vulgaris]<>dual specificity mitogen-activated protein kinase kinase 1 [Hydra vulgaris]	0	638	395	399	398
HSymV2.0_g01.00089_t1	ref|XP_047139556.1|	Hydra vulgaris	anoctamin-7 [Hydra vulgaris]	0	906	955	873	846
HSymV2.0_g01.00090_t1	emb|CAG2246093.1|	Mytilus edulis	EGL [Mytilus edulis]	1.72e-14	80.1	194	444	204
HSymV2.0_g01.00092_t1	ref|XP_047139368.1|	Hydra vulgaris	uncharacterized protein LOC100199803 [Hydra vulgaris]	8.32e-42	169	579	714	293
HSymV2.0_g01.00093_t1	ref|XP_002162348.3|	Hydra vulgaris	uncharacterized protein LOC100202392 [Hydra vulgaris]<>uncharacterized protein LOC100202392 [Hydra vulgaris]	6.1e-95	307	526	554	560
HSymV2.0_g01.00094_t1	ref|XP_012559579.2|	Hydra vulgaris	uncharacterized protein LOC105845893 [Hydra vulgaris]	2.02e-154	482	863	840	877
HSymV2.0_g01.00095_t1	ref|XP_004207650.2|	Hydra vulgaris	protein PRRC1-B [Hydra vulgaris]	9.57e-72	250	684	522	344
HSymV2.0_g01.00096_t1	ref|XP_002163680.1|	Hydra vulgaris	uncharacterized protein C9orf85 homolog [Hydra vulgaris]	2.67e-57	186	182	178	178
HSymV2.0_g01.00097_t1	ref|XP_012554587.1|	Hydra vulgaris	uncharacterized protein LOC100199564 isoform X3 [Hydra vulgaris]	1.9e-82	300	1074	1111	757
HSymV2.0_g01.00100_t1	ref|XP_047139511.1|	Hydra vulgaris	DIS3-like exonuclease 1 [Hydra vulgaris]	0	1132	992	1036	987
HSymV2.0_g01.00101_t1	gb|KAI5652166.1|	Phthorimaea operculella	ubiquitin-like autophagy protein apg12 domain-containing protein [Phthorimaea operculella]	2.35e-52	170	144	126	119
HSymV2.0_g01.00102_t1	ref|XP_047139659.1|	Hydra vulgaris	NADH-quinone oxidoreductase subunit B [Hydra vulgaris]	9.37e-93	280	232	226	180
HSymV2.0_g01.00103_t1	emb|CAD21522.1|	Podocoryna carnea	Mef2 myocyte enhancer factor 2 [Podocoryna carnea]	0	765	427	430	433
HSymV2.0_g01.00104_t1	ref|XP_002168217.2|	Hydra vulgaris	protein FMP52, mitochondrial [Hydra vulgaris]	5.58e-91	277	277	241	225
HSymV2.0_g01.00105_t1	ref|XP_002168208.2|	Hydra vulgaris	ceramide transfer protein [Hydra vulgaris]	0	863	606	594	607
HSymV2.0_g01.00106_t1	ref|XP_047139997.1|	Hydra vulgaris	GPI mannosyltransferase 4-like [Hydra vulgaris]	3.29e-98	315	547	505	470
HSymV2.0_g01.00107_t1	ref|XP_047140001.1|	Hydra vulgaris	nephrocystin-1 isoform X4 [Hydra vulgaris]	0	716	681	727	710
HSymV2.0_g01.00109_t1	emb|CAB4043324.1|	Paramuricea clavata	Hypothetical predicted protein, partial [Paramuricea clavata]	1.44e-23	97.8	123	170	111
HSymV2.0_g01.00111_t1	ref|XP_047139658.1|	Hydra vulgaris	U4/U6.U5 tri-snRNP-associated protein 2-like [Hydra vulgaris]	0	795	511	501	493
HSymV2.0_g01.00112_t1	ref|XP_047139471.1|	Hydra vulgaris	N-alpha-acetyltransferase 35, NatC auxiliary subunit [Hydra vulgaris]	0	981	1032	701	692
HSymV2.0_g01.00113_t1	ref|XP_047141005.1|	Hydra vulgaris	uncharacterized protein LOC100211324 [Hydra vulgaris]	0	771	1976	1071	968
HSymV2.0_g01.00114_t1	ref|XP_002156501.1|	Hydra vulgaris	nucleoporin NUP35 [Hydra vulgaris]	7.3e-90	280	343	329	356
HSymV2.0_g01.00115_t1	ref|XP_047140695.1|	Hydra vulgaris	myb-binding protein 1A-like protein [Hydra vulgaris]	0	1027	1184	1142	1158
HSymV2.0_g01.00116_t1	gb|EAT41452.1|	Aedes aegypti	AAEL006916-PA, partial [Aedes aegypti]	4.75e-38	143	328	221	188
HSymV2.0_g01.00117_t1	ref|XP_047139462.1|	Hydra vulgaris	nuclear receptor subfamily 2 group F member 1-B isoform X3 [Hydra vulgaris]	1.17e-105	327	434	415	446
HSymV2.0_g01.00118_t1	ref|XP_048590336.1|	Nematostella vectensis	uncharacterized protein LOC5519158 [Nematostella vectensis]	6.61e-59	207	268	735	266
HSymV2.0_g01.00119_t1	ref|XP_047125722.1|	Hydra vulgaris	putative methyltransferase GWCH70_2453 [Hydra vulgaris]	2.82e-62	206	347	233	231
HSymV2.0_g01.00121_t1	ref|XP_002155900.2|	Hydra vulgaris	peptidyl-prolyl cis-trans isomerase 5 [Hydra vulgaris]	2.74e-104	309	231	229	234
HSymV2.0_g01.00122_t1	ref|XP_022111414.1|	Acanthaster planci	uncharacterized protein LOC110990643 [Acanthaster planci]	8.18e-48	186	614	657	335
HSymV2.0_g01.00123_t1	ref|XP_020606694.1|	Orbicella faveolata	proteasome assembly chaperone 2-like [Orbicella faveolata]	9e-42	151	229	278	223
HSymV2.0_g01.00124_t1	ref|XP_012566448.2|	Hydra vulgaris	ankyrin repeat domain-containing protein 49 [Hydra vulgaris]	1.3e-39	154	397	381	163
HSymV2.0_g01.00125_t1	ref|XP_047140674.1|	Hydra vulgaris	pregnancy zone protein-like [Hydra vulgaris]	0	1639	1532	1522	1516
HSymV2.0_g01.00127_t1	ref|XP_047144876.1|	Hydra vulgaris	protein ZINC INDUCED FACILITATOR-LIKE 1 [Hydra vulgaris]<>protein ZINC INDUCED FACILITATOR-LIKE 1 [Hydra vulgaris]<>protein ZINC INDUCED FACILITATOR-LIKE 1 [Hydra vulgaris]<>protein ZINC INDUCED FACILITATOR-LIKE 1 [Hydra vulgaris]<>protein ZINC INDUCED FACILITATOR-LIKE 1 [Hydra vulgaris]<>protein ZINC INDUCED FACILITATOR-LIKE 1 [Hydra vulgaris]	1.8e-102	328	591	517	485
HSymV2.0_g01.00128_t1	ref|XP_037558510.1|	Dermacentor silvarum	uncharacterized protein K02A2.6-like [Dermacentor silvarum]	1.59e-12	73.2	152	1199	145
HSymV2.0_g01.00129_t1	ref|XP_047139926.1|	Hydra vulgaris	C-myc promoter-binding protein [Hydra vulgaris]<>C-myc promoter-binding protein [Hydra vulgaris]	1.37e-30	121	86	1437	85
HSymV2.0_g01.00130_t1	ref|XP_047133449.1|	Hydra vulgaris	coadhesin isoform X2 [Hydra vulgaris]	3.33e-12	76.3	288	693	229
HSymV2.0_g01.00131_t1	ref|XP_047133450.1|	Hydra vulgaris	SCO-spondin isoform X3 [Hydra vulgaris]	8.71e-12	71.6	173	561	215
HSymV2.0_g01.00133_t1	ref|XP_047133451.1|	Hydra vulgaris	SCO-spondin isoform X4 [Hydra vulgaris]	6.85e-20	97.4	239	561	236
HSymV2.0_g01.00135_t1	gb|OXA58557.1|	Folsomia candida	hypothetical protein Fcan01_06675 [Folsomia candida]	1.17e-08	60.1	101	375	85
HSymV2.0_g01.00136_t1	ref|XP_047141327.1|	Hydra vulgaris	uncharacterized protein LOC124816257 [Hydra vulgaris]	3.92e-09	60.8	116	231	47
HSymV2.0_g01.00137_t1	ref|XP_031568177.1|	Actinia tenebrosa	leucine-rich repeat serine/threonine-protein kinase 1-like [Actinia tenebrosa]	1.49e-14	88.2	603	2708	224
HSymV2.0_g01.00138_t1	emb|VDH90843.1|	Mytilus galloprovincialis	Hypothetical predicted protein [Mytilus galloprovincialis]	2.37e-10	63.9	86	456	86
HSymV2.0_g01.00139_t1	pdb|4ZFH|A	Homo sapiens	Crystal structure of Artificial ankyrin repeat protein_Ank(GAG)1D4 mutant -Y56A [Homo sapiens]	3.28e-18	91.3	620	159	139
HSymV2.0_g01.00140_t1	emb|CAB4033672.1|	Paramuricea clavata	Hypothetical predicted protein [Paramuricea clavata]	1.53e-154	448	383	382	362
HSymV2.0_g01.00141_t1	emb|CAB4033672.1|	Paramuricea clavata	Hypothetical predicted protein [Paramuricea clavata]	1.47e-148	433	377	382	383
HSymV2.0_g01.00143_t1	ref|XP_047127769.1|	Hydra vulgaris	uncharacterized protein LOC105848180 [Hydra vulgaris]	1.62e-58	214	428	832	400
HSymV2.0_g01.00145_t1	dbj|GIY54417.1|	Caerostris darwini	platelet endothelial aggregation receptor 1 [Caerostris darwini]	6.98e-06	57	263	979	179
HSymV2.0_g01.00146_t1	ref|XP_012566719.2|	Hydra vulgaris	PAX-interacting protein 1 isoform X1 [Hydra vulgaris]	0	883	708	651	700
HSymV2.0_g01.00147_t1	ref|XP_002168620.3|	Hydra vulgaris	calcipressin-1-like [Hydra vulgaris]	3.28e-60	194	200	198	188
HSymV2.0_g01.00148_t1	ref|XP_006629816.2|	Lepisosteus oculatus	PREDICTED: stimulated by retinoic acid gene 6 protein homolog [Lepisosteus oculatus]	1.52e-19	100	403	662	266
HSymV2.0_g01.00149_t1	ref|XP_033322256.1|	Megalopta genalis	serine/threonine-protein phosphatase 6 regulatory ankyrin repeat subunit B-like [Megalopta genalis]	1.5e-08	64.7	241	1249	166
HSymV2.0_g01.00150_t1	ref|XP_029207132.2|	Acropora millepora	interferon-inducible GTPase 5-like [Acropora millepora]	1.2e-97	306	411	411	388
HSymV2.0_g01.00151_t1	ref|XP_047137902.1|	Hydra vulgaris	uncharacterized protein LOC124814343 [Hydra vulgaris]	1.85e-40	145	136	333	135
HSymV2.0_g01.00152_t1	dbj|GFO24386.1|	Plakobranchus ocellatus	protein alp1-like [Plakobranchus ocellatus]	3.99e-47	164	208	289	210
HSymV2.0_g01.00153_t1	ref|XP_044185069.1|	Acropora millepora	helicase-like transcription factor [Acropora millepora]	0	764	1499	1275	844
HSymV2.0_g01.00154_t1	ref|XP_047139749.1|	Hydra vulgaris	cyclic AMP-responsive element-binding protein 3-like protein 3 [Hydra vulgaris]	4.55e-79	266	543	545	565
HSymV2.0_g01.00155_t1	ref|XP_047139865.1|	Hydra vulgaris	chromodomain-helicase-DNA-binding protein 1 isoform X1 [Hydra vulgaris]	4.02e-26	115	224	1711	200
HSymV2.0_g01.00156_t1	ref|XP_047139867.1|	Hydra vulgaris	fibroblast growth factor 6-like [Hydra vulgaris]	7.6e-82	248	187	161	150
HSymV2.0_g01.00157_t1	ref|XP_047139865.1|	Hydra vulgaris	chromodomain-helicase-DNA-binding protein 1 isoform X1 [Hydra vulgaris]	0	1969	1566	1711	1553
HSymV2.0_g01.00158_t1	ref|XP_047139886.1|	Hydra vulgaris	26S proteasome regulatory subunit 6A-B [Hydra vulgaris]	0	828	428	428	428
HSymV2.0_g01.00159_t1	ref|XP_002164939.3|	Hydra vulgaris	threonine--tRNA ligase 1, cytoplasmic isoform X1 [Hydra vulgaris]	0	1211	718	716	719
HSymV2.0_g01.00161_t1	ref|XP_009060729.1|	Lottia gigantea	hypothetical protein LOTGIDRAFT_234481 [Lottia gigantea]<>hypothetical protein LOTGIDRAFT_234481 [Lottia gigantea]	2.32e-30	127	235	626	225
HSymV2.0_g01.00162_t1	ref|XP_047139493.1|	Hydra vulgaris	GAS2-like protein 3 [Hydra vulgaris]	8.77e-99	349	2262	834	292
HSymV2.0_g01.00163_t1	ref|XP_047131228.1|	Hydra vulgaris	NACHT, LRR and PYD domains-containing protein 14-like isoform X3 [Hydra vulgaris]	4.89e-25	120	725	689	421
HSymV2.0_g01.00164_t1	emb|CAC5394571.1|	Mytilus coruscus	unnamed protein product [Mytilus coruscus]	8.67e-12	73.2	313	245	135
HSymV2.0_g01.00165_t1	gb|AWO67319.1|	Clytia hemisphaerica	GPCR13 [Clytia hemisphaerica]	4.09e-53	190	375	432	392
HSymV2.0_g01.00166_t1	ref|XP_004208987.2|	Hydra vulgaris	leucine-rich repeat protein SHOC-2 [Hydra vulgaris]	2.41e-75	237	261	252	252
HSymV2.0_g01.00167_t1	ref|XP_047140166.1|	Hydra vulgaris	proteasome subunit alpha type-4 [Hydra vulgaris]	4.68e-164	462	261	261	261
HSymV2.0_g01.00168_t1	ref|XP_012559085.1|	Hydra vulgaris	DDB1- and CUL4-associated factor 12 isoform X1 [Hydra vulgaris]<>DDB1- and CUL4-associated factor 12 isoform X1 [Hydra vulgaris]	2.3e-163	485	746	390	382
HSymV2.0_g01.00169_t1	ref|XP_020615229.1|	Orbicella faveolata	lysine-specific demethylase 8-like isoform X1 [Orbicella faveolata]	4.58e-100	312	413	415	365
HSymV2.0_g01.00170_t1	ref|XP_047139773.1|	Hydra vulgaris	E3 SUMO-protein ligase PIAS2 isoform X1 [Hydra vulgaris]	0	673	617	623	640
HSymV2.0_g01.00171_t1	ref|XP_002160279.3|	Hydra vulgaris	survival motor neuron protein [Hydra vulgaris]	6.01e-55	194	339	450	361
HSymV2.0_g01.00172_t1	ref|XP_004210045.1|	Hydra vulgaris	solute carrier family 35 member G1 [Hydra vulgaris]	9.91e-132	391	418	371	392
HSymV2.0_g01.00174_t1	ref|XP_052441355.1|	Carassius gibelio	integumentary mucin A.1-like isoform X3 [Carassius gibelio]	2.59e-09	66.2	617	180	87
HSymV2.0_g01.00176_t1	gb|EDO49330.1|	Nematostella vectensis	predicted protein [Nematostella vectensis]	1.68e-06	62	682	1117	321
HSymV2.0_g01.00177_t1	emb|CAI77215.1|	Hydractinia echinata	cnidarian tachylectin-related protein precursor [Hydractinia echinata]	6.59e-65	219	479	279	278
HSymV2.0_g01.00178_t1	ref|XP_047139793.1|	Hydra vulgaris	protein ABHD8 [Hydra vulgaris]	2.14e-128	382	431	345	320
HSymV2.0_g01.00179_t1	ref|XP_047141005.1|	Hydra vulgaris	uncharacterized protein LOC100211324 [Hydra vulgaris]	0	600	2442	1071	1061
HSymV2.0_g01.00180_t1	ref|XP_027042036.1|	Pocillopora damicornis	protein sidekick-1-like [Pocillopora damicornis]	1.99e-57	215	494	1511	414
HSymV2.0_g01.00181_t1	ref|XP_002166747.3|	Hydra vulgaris	poly(A) RNA polymerase GLD2-A [Hydra vulgaris]	5.97e-161	469	440	437	446
HSymV2.0_g01.00182_t1	ref|XP_004206975.1|	Hydra vulgaris	60S ribosomal protein L36 [Hydra vulgaris]<>60S ribosomal protein L36 [Hydra vulgaris]<>60S ribosomal protein L36 [Hydra vulgaris]	1.28e-42	142	101	99	95
HSymV2.0_g01.00183_t1	ref|XP_047140721.1|	Hydra vulgaris	uncharacterized protein LOC100199317 [Hydra vulgaris]	8.24e-31	126	322	287	327
HSymV2.0_g01.00184_t1	gb|AGM32390.1|	Coptotermes formosanus	cofilin/tropomyosin-type actin-binding protein [Coptotermes formosanus]	4.95e-17	80.5	139	140	132
HSymV2.0_g01.00185_t1	ref|XP_047139479.1|	Hydra vulgaris	proline-serine-threonine phosphatase-interacting protein 2 isoform X1 [Hydra vulgaris]	1.95e-137	406	407	378	402
HSymV2.0_g01.00186_t1	ref|XP_047139377.1|	Hydra vulgaris	osteoclast-stimulating factor 1 [Hydra vulgaris]	4.26e-107	316	242	214	191
HSymV2.0_g01.00187_t1	ref|XP_047140720.1|	Hydra vulgaris	sorting nexin-2-like [Hydra vulgaris]	0	632	468	456	470
HSymV2.0_g01.00188_t1	ref|XP_034316139.1|	Crassostrea gigas	P2X purinoceptor 7-like [Crassostrea gigas]	2.58e-30	115	148	162	143
HSymV2.0_g01.00189_t1	emb|CAB3977239.1|	Paramuricea clavata	Hypothetical predicted protein [Paramuricea clavata]	8.08e-81	276	517	776	494
HSymV2.0_g01.00190_t1	ref|XP_047139579.1|	Hydra vulgaris	hemicentin-1 [Hydra vulgaris]	0	1871	2667	2640	2658
HSymV2.0_g01.00191_t1	ref|XP_047134889.1|	Hydra vulgaris	glycoprotein 3-alpha-L-fucosyltransferase A-like [Hydra vulgaris]	2.68e-84	266	290	382	289
HSymV2.0_g01.00193_t1	ref|XP_047139914.1|	Hydra vulgaris	SH2 domain-containing adapter protein B isoform X1 [Hydra vulgaris]	2.07e-113	365	932	487	501
HSymV2.0_g01.00194_t1	emb|CAI77215.1|	Hydractinia echinata	cnidarian tachylectin-related protein precursor [Hydractinia echinata]	6.95e-51	186	628	279	262
HSymV2.0_g01.00195_t1	emb|VDI61492.1|	Mytilus galloprovincialis	Hypothetical predicted protein, partial [Mytilus galloprovincialis]	8.33e-33	143	859	504	221
HSymV2.0_g01.00196_t1	emb|CAF2020091.1|	Rotaria magnacalcarata	unnamed protein product [Rotaria magnacalcarata]<>unnamed protein product [Rotaria magnacalcarata]	1.67e-20	100	351	387	304
HSymV2.0_g01.00197_t1	ref|XP_038211865.1|	Zerene cesonia	26S proteasome non-ATPase regulatory subunit 10-like [Zerene cesonia]	3.93e-16	87.8	787	222	159
HSymV2.0_g01.00198_t1	gb|KAF4525090.1|	Ephemera danica	hypothetical protein B566_EDAN014286 [Ephemera danica]	1.49e-24	111	254	568	235
HSymV2.0_g01.00199_t1	ref|XP_022288663.1|	Crassostrea virginica	uncharacterized protein LOC111100843 isoform X1 [Crassostrea virginica]	4.36e-06	59.3	482	533	401
HSymV2.0_g01.00200_t1	ref|XP_038211865.1|	Zerene cesonia	26S proteasome non-ATPase regulatory subunit 10-like [Zerene cesonia]	5.25e-14	75.5	165	222	103
HSymV2.0_g01.00201_t1	ref|XP_002167933.2|	Hydra vulgaris	uncharacterized protein LOC100205887 [Hydra vulgaris]	0	1034	800	806	724
HSymV2.0_g01.00202_t1	ref|XP_002716052.1|	Oryctolagus cuniculus	MICOS complex subunit MIC10 [Oryctolagus cuniculus]	1.76e-27	103	96	85	85
HSymV2.0_g01.00203_t1	ref|XP_012564932.1|	Hydra vulgaris	nuclear cap-binding protein subunit 2-like [Hydra vulgaris]<>nuclear cap-binding protein subunit 2-like [Hydra vulgaris]	8.99e-92	271	155	160	153
HSymV2.0_g01.00204_t1	emb|CAB4019372.1|	Paramuricea clavata	katanin p60 ATPase-containing subunit A-like 2 [Paramuricea clavata]	0	712	821	542	558
HSymV2.0_g01.00206_t1	ref|XP_038058711.1|	Patiria miniata	E3 ubiquitin-protein ligase TRIM33-like [Patiria miniata]	1.14e-17	95.1	593	404	282
HSymV2.0_g01.00207_t1	emb|CAH1248348.1|	Branchiostoma lanceolatum	RANBP2 [Branchiostoma lanceolatum]	4.69e-08	61.6	195	774	66
HSymV2.0_g01.00208_t1	ref|XP_047145361.1|	Hydra vulgaris	uncharacterized protein LOC105850459 [Hydra vulgaris]	5.82e-53	193	471	477	470
HSymV2.0_g01.00209_t1	ref|XP_047145361.1|	Hydra vulgaris	uncharacterized protein LOC105850459 [Hydra vulgaris]	2.72e-53	194	471	477	470
HSymV2.0_g01.00210_t1	ref|XP_047145361.1|	Hydra vulgaris	uncharacterized protein LOC105850459 [Hydra vulgaris]	3.76e-53	194	471	477	473
HSymV2.0_g01.00211_t1	ref|XP_047145361.1|	Hydra vulgaris	uncharacterized protein LOC105850459 [Hydra vulgaris]	1.73e-53	195	472	477	463
HSymV2.0_g01.00212_t1	ref|XP_047145361.1|	Hydra vulgaris	uncharacterized protein LOC105850459 [Hydra vulgaris]	3.42e-54	197	471	477	467
HSymV2.0_g01.00213_t1	ref|XP_004210041.3|	Hydra vulgaris	uncharacterized protein LOC101241831 [Hydra vulgaris]	2.7e-18	89	226	224	207
HSymV2.0_g01.00214_t1	ref|XP_002163780.1|	Hydra vulgaris	ATP synthase subunit alpha, mitochondrial [Hydra vulgaris]	0	974	549	545	550
HSymV2.0_g01.00216_t1	ref|XP_047139789.1|	Hydra vulgaris	tetraspanin-3 isoform X2 [Hydra vulgaris]	2.72e-76	239	227	258	218
HSymV2.0_g01.00217_t1	ref|XP_047139581.1|	Hydra vulgaris	aldehyde dehydrogenase, mitochondrial [Hydra vulgaris]	0	886	491	491	491
HSymV2.0_g01.00218_t1	emb|CAJ57450.1|	Hydractinia echinata	astacin 4 [Hydractinia echinata]	2.26e-47	176	495	339	286
HSymV2.0_g01.00219_t1	ref|XP_012555244.1|	Hydra vulgaris	RNA-binding protein Musashi homolog 2 isoform X3 [Hydra vulgaris]	0	544	461	453	475
HSymV2.0_g01.00221_t1	ref|XP_002161165.3|	Hydra vulgaris	myogenesis-regulating glycosidase [Hydra vulgaris]	0	763	781	758	720
HSymV2.0_g01.00223_t1	ref|XP_033634104.1|	Asterias rubens	zinc transporter 5-like [Asterias rubens]	0	632	762	763	748
HSymV2.0_g01.00225_t1	ref|XP_047126660.1|	Hydra vulgaris	uncharacterized protein LOC100206568 [Hydra vulgaris]	1.16e-12	76.6	250	502	229
HSymV2.0_g01.00226_t1	emb|CAF4580314.1|	Rotaria sp. Silwood2	unnamed protein product [Rotaria sp. Silwood2]	4.49e-26	106	132	234	135
HSymV2.0_g01.00227_t1	ref|NP_001296712.1|	Hydra vulgaris	uncharacterized LOC101237999 [Hydra vulgaris]<>bcl-2-like 5 [Hydra vulgaris]	9.52e-40	140	135	205	135
HSymV2.0_g01.00229_t1	ref|XP_002167466.1|	Hydra vulgaris	U3 small nucleolar RNA-associated protein 15 homolog [Hydra vulgaris]	0	714	540	532	533
HSymV2.0_g01.00230_t1	ref|XP_001638191.3|	Nematostella vectensis	protein FAM227B [Nematostella vectensis]	6.29e-98	313	492	543	498
HSymV2.0_g01.00231_t1	ref|XP_001638867.3|	Nematostella vectensis	centriole, cilia and spindle-associated protein [Nematostella vectensis]	3.83e-10	67	214	262	264
HSymV2.0_g01.00232_t1	ref|XP_012559158.2|	Hydra vulgaris	uncharacterized protein LOC100215248 isoform X1 [Hydra vulgaris]	4.73e-105	320	364	347	318
HSymV2.0_g01.00233_t1	ref|XP_047139828.1|	Hydra vulgaris	uncharacterized protein LOC100198837 [Hydra vulgaris]	1.01e-27	108	151	140	85
HSymV2.0_g01.00234_t1	ref|XP_047141005.1|	Hydra vulgaris	uncharacterized protein LOC100211324 [Hydra vulgaris]	2.97e-147	499	2700	1071	968
HSymV2.0_g01.00235_t1	ref|XP_047139356.1|	Hydra vulgaris	cubilin [Hydra vulgaris]	0	1315	4508	5120	2856
HSymV2.0_g01.00236_t1	ref|XP_032235417.2|	Nematostella vectensis	shieldin complex subunit 2 [Nematostella vectensis]	1.88e-33	146	703	680	336
HSymV2.0_g01.00237_t1	ref|XP_022805013.1|	Stylophora pistillata	tubulin polyglutamylase complex subunit 2-like [Stylophora pistillata]<>Tubulin polyglutamylase complex subunit 2 [Stylophora pistillata]	6.82e-76	241	284	304	300
HSymV2.0_g01.00238_t1	ref|XP_047140175.1|	Hydra vulgaris	zinc finger CCHC domain-containing protein 9 [Hydra vulgaris]	3.7e-75	234	230	207	215
HSymV2.0_g01.00239_t1	ref|XP_002156731.1|	Hydra vulgaris	coatomer subunit epsilon [Hydra vulgaris]	1.24e-168	489	595	299	299
HSymV2.0_g01.00240_t1	ref|XP_029200714.1|	Acropora millepora	ADP-ribose glycohydrolase OARD1-like isoform X2 [Acropora millepora]	4.9e-61	195	190	173	135
HSymV2.0_g01.00241_t1	ref|XP_002159189.2|	Hydra vulgaris	kinase suppressor of Ras 2 [Hydra vulgaris]	0	579	532	543	526
HSymV2.0_g01.00242_t1	ref|XP_047127764.1|	Hydra vulgaris	growth arrest-specific protein 1-like [Hydra vulgaris]	2.5e-15	77.8	157	169	118
HSymV2.0_g01.00243_t1	ref|XP_047127764.1|	Hydra vulgaris	growth arrest-specific protein 1-like [Hydra vulgaris]	6.49e-19	89.4	234	169	162
HSymV2.0_g01.00245_t1	ref|XP_002165494.1|	Hydra vulgaris	metalloproteinase inhibitor 3 [Hydra vulgaris]	4.24e-44	153	178	209	161
HSymV2.0_g01.00246_t1	ref|XP_002165494.1|	Hydra vulgaris	metalloproteinase inhibitor 3 [Hydra vulgaris]	4.06e-60	196	224	209	201
HSymV2.0_g01.00248_t1	ref|XP_020621103.1|	Orbicella faveolata	shaker-related potassium channel tsha2-like [Orbicella faveolata]	1.36e-74	248	440	427	408
HSymV2.0_g01.00249_t1	ref|XP_048583496.1|	Nematostella vectensis	leucine-rich repeat-containing protein 49 isoform X4 [Nematostella vectensis]	0	644	787	785	670
HSymV2.0_g01.00250_t1	ref|XP_047140746.1|	Hydra vulgaris	nuclear cap-binding protein subunit 1 [Hydra vulgaris]	0	1287	804	812	812
HSymV2.0_g01.00251_t1	emb|CAB4009645.1|	Paramuricea clavata	---NA--- [Paramuricea clavata]	6.43e-119	357	345	395	353
HSymV2.0_g01.00252_t1	ref|XP_022791967.1|	Stylophora pistillata	uncharacterized protein LOC111331170 [Stylophora pistillata]	9.93e-28	114	134	417	131
HSymV2.0_g01.00254_t1	ref|XP_048738397.1|	Ostrea edulis	uncharacterized protein LOC125652949 [Ostrea edulis]	4.94e-64	227	336	985	269
HSymV2.0_g01.00255_t1	ref|XP_020628861.1|	Orbicella faveolata	cytochrome c oxidase subunit 5A, mitochondrial-like [Orbicella faveolata]	3.04e-58	185	139	136	139
HSymV2.0_g01.00257_t1	ref|XP_012567100.1|	Hydra vulgaris	uncharacterized protein LOC105851003 [Hydra vulgaris]	3.74e-08	63.5	278	349	161
HSymV2.0_g01.00263_t1	gb|AKU77031.1|	Malo kingi	331-2 propeptide [Malo kingi]	1.39e-25	106	189	216	172
HSymV2.0_g01.00264_t1	ref|XP_047140340.1|	Hydra vulgaris	histone H1A-like [Hydra vulgaris]	2.48e-26	111	235	268	263
HSymV2.0_g01.00265_t1	ref|XP_002158539.1|	Hydra vulgaris	beta-1,3-galactosyltransferase sqv-2 [Hydra vulgaris]	3.13e-105	337	762	416	329
HSymV2.0_g01.00266_t1	ref|XP_044177334.1|	Acropora millepora	kelch domain-containing protein 10-like [Acropora millepora]	1.18e-79	258	395	375	373
HSymV2.0_g01.00267_t1	ref|XP_047139983.1|	Hydra vulgaris	transmembrane prolyl 4-hydroxylase [Hydra vulgaris]	3.69e-175	507	468	455	457
HSymV2.0_g01.00268_t1	ref|NP_001296700.1|	Hydra vulgaris	putative insulin-like peptide receptor precursor [Hydra vulgaris]<>RecName: Full=Putative insulin-like peptide receptor; Flags: Precursor [Hydra vulgaris]<>protein-tyrosine kinase [Hydra vulgaris]	0	1405	1449	1477	1472
HSymV2.0_g01.00269_t1	gb|PFX24306.1|	Stylophora pistillata	Pogo transposable element with KRAB domain [Stylophora pistillata]	3.32e-11	66.2	82	424	76
HSymV2.0_g01.00270_t1	ref|XP_047140845.1|	Hydra vulgaris	casein kinase I [Hydra vulgaris]	0	652	410	431	421
HSymV2.0_g01.00271_t1	ref|XP_002164519.2|	Hydra vulgaris	endophilin-A3 [Hydra vulgaris]	4.79e-152	469	1252	359	346
HSymV2.0_g01.00272_t1	ref|XP_002164491.1|	Hydra vulgaris	threonine aspartase 1-like [Hydra vulgaris]	3.78e-68	228	378	386	390
HSymV2.0_g01.00273_t1	ref|XP_047139725.1|	Hydra vulgaris	N6-adenosine-methyltransferase subunit METTL3 isoform X2 [Hydra vulgaris]	0	742	560	545	556
HSymV2.0_g01.00274_t1	ref|XP_047139926.1|	Hydra vulgaris	C-myc promoter-binding protein [Hydra vulgaris]<>C-myc promoter-binding protein [Hydra vulgaris]	0	1905	1473	1437	1486
HSymV2.0_g01.00275_t1	emb|CAB4033672.1|	Paramuricea clavata	Hypothetical predicted protein [Paramuricea clavata]	2.29e-158	458	383	382	362
HSymV2.0_g01.00276_t1	emb|CAB4033672.1|	Paramuricea clavata	Hypothetical predicted protein [Paramuricea clavata]	7.54e-158	457	383	382	362
HSymV2.0_g01.00277_t1	emb|CAB4033672.1|	Paramuricea clavata	Hypothetical predicted protein [Paramuricea clavata]	2.88e-158	458	383	382	362
HSymV2.0_g01.00278_t1	emb|CAB4033673.1|	Paramuricea clavata	Hypothetical predicted protein [Paramuricea clavata]	6.07e-120	358	350	362	289
HSymV2.0_g01.00279_t1	emb|CAB4033673.1|	Paramuricea clavata	Hypothetical predicted protein [Paramuricea clavata]	4.06e-133	390	321	362	318
HSymV2.0_g01.00280_t1	emb|CAB4033672.1|	Paramuricea clavata	Hypothetical predicted protein [Paramuricea clavata]	3.2e-117	360	560	382	289
HSymV2.0_g01.00281_t1	emb|CAB4033672.1|	Paramuricea clavata	Hypothetical predicted protein [Paramuricea clavata]	2.29e-158	458	383	382	362
HSymV2.0_g01.00282_t1	emb|CAB4033672.1|	Paramuricea clavata	Hypothetical predicted protein [Paramuricea clavata]	2.57e-19	89.7	107	382	78
HSymV2.0_g01.00283_t1	emb|CAB4033672.1|	Paramuricea clavata	Hypothetical predicted protein [Paramuricea clavata]	7.37e-158	457	383	382	362
HSymV2.0_g01.00285_t1	ref|XP_030213111.1|	Gadus morhua	potassium channel subfamily K member 10-like [Gadus morhua]	3.05e-16	85.5	195	612	179
HSymV2.0_g01.00287_t1	gb|AWO67319.1|	Clytia hemisphaerica	GPCR13 [Clytia hemisphaerica]	2.41e-59	205	349	432	373
HSymV2.0_g01.00288_t1	gb|AWO67319.1|	Clytia hemisphaerica	GPCR13 [Clytia hemisphaerica]	2.54e-34	136	254	432	163
HSymV2.0_g01.00289_t1	gb|AWO67319.1|	Clytia hemisphaerica	GPCR13 [Clytia hemisphaerica]	1.27e-31	131	313	432	296
HSymV2.0_g01.00290_t1	emb|CAG9861550.1|	Phyllotreta striolata	unnamed protein product [Phyllotreta striolata]	3.58e-13	81.3	363	5887	125
HSymV2.0_g01.00291_t1	ref|XP_047144496.1|	Hydra vulgaris	von Willebrand factor D and EGF domain-containing protein-like isoform X5 [Hydra vulgaris]	1.62e-119	424	1835	1511	747
HSymV2.0_g01.00293_t1	ref|XP_047140734.1|	Hydra vulgaris	uncharacterized protein LOC100215907 [Hydra vulgaris]	4.06e-39	154	253	2750	203
HSymV2.0_g01.00295_t1	gb|PIK43414.1|	Apostichopus japonicus	hypothetical protein BSL78_19745 [Apostichopus japonicus]	4.97e-22	97.1	117	329	145
HSymV2.0_g01.00296_t1	ref|XP_047140734.1|	Hydra vulgaris	uncharacterized protein LOC100215907 [Hydra vulgaris]	1.97e-79	278	441	2750	427
HSymV2.0_g01.00305_t1	ref|XP_047144496.1|	Hydra vulgaris	von Willebrand factor D and EGF domain-containing protein-like isoform X5 [Hydra vulgaris]	4.73e-142	484	1541	1511	874
HSymV2.0_g01.00306_t1	emb|CAJ57450.1|	Hydractinia echinata	astacin 4 [Hydractinia echinata]	1.69e-41	155	316	339	211
HSymV2.0_g01.00307_t1	ref|XP_041457388.1|	Lytechinus variegatus	uncharacterized protein LOC121409538 [Lytechinus variegatus]	6.14e-17	91.3	336	611	286
HSymV2.0_g01.00308_t1	gb|KAE9547128.1|	Halicephalobus sp. NKZ332	hypothetical protein FO519_009660 [Halicephalobus sp. NKZ332]	5.42e-16	81.3	126	361	117
HSymV2.0_g01.00309_t1	ref|XP_047145478.1|	Hydra vulgaris	cell division cycle-associated protein 7 [Hydra vulgaris]	1.05e-76	242	274	265	281
HSymV2.0_g01.00310_t1	ref|XP_002154663.4|	Hydra vulgaris	actin-related protein 10 [Hydra vulgaris]	0	520	428	414	413
HSymV2.0_g01.00311_t1	ref|XP_047141184.1|	Hydra vulgaris	probable E3 ubiquitin-protein ligase HERC1 isoform X1 [Hydra vulgaris]	0	1462	4170	4044	1411
HSymV2.0_g01.00312_t1	ref|XP_047131445.1|	Hydra vulgaris	uncharacterized protein LOC124810507 [Hydra vulgaris]	4.2e-46	188	1009	766	411
HSymV2.0_g01.00313_t1	ref|XP_002157687.1|	Hydra vulgaris	peptidyl-prolyl cis-trans isomerase, mitochondrial-like [Hydra vulgaris]	1.06e-100	309	338	372	245
HSymV2.0_g01.00314_t1	emb|CAB4001431.1|	Paramuricea clavata	Leucine-rich repeat-containing 28 [Paramuricea clavata]	1.41e-36	144	340	381	342
HSymV2.0_g01.00315_t1	ref|XP_020600878.1|	Orbicella faveolata	uncharacterized protein LOC110040033 isoform X1 [Orbicella faveolata]	3.25e-64	241	834	949	731
HSymV2.0_g01.00316_t1	ref|XP_047142216.1|	Hydra vulgaris	skeletal aspartic acid-rich protein 1-like [Hydra vulgaris]	1.01e-06	59.7	290	430	254
HSymV2.0_g01.00317_t1	ref|XP_047146682.1|	Hydra vulgaris	sphingomyelinase phosphodiesterase D-like isoform X1 [Hydra vulgaris]	6.6e-102	324	513	525	489
HSymV2.0_g01.00318_t1	gb|MCL4152262.1|	Idotea baltica	hypothetical protein [Idotea baltica]	3.5e-67	229	388	524	277
HSymV2.0_g01.00320_t1	emb|CAB4014747.1|	Paramuricea clavata	zinc finger 862-like [Paramuricea clavata]	0	657	713	737	738
HSymV2.0_g01.00322_t1	ref|XP_047139443.1|	Hydra vulgaris	putative elongator complex protein 1 [Hydra vulgaris]	0	1253	1275	1273	1288
HSymV2.0_g01.00323_t1	gb|AFM90434.1|	Callorhinchus milii	cytochrome b-c1 complex subunit 10-like isoform 1 [Callorhinchus milii]	5.72e-07	50.1	66	55	47
HSymV2.0_g01.00324_t1	ref|XP_020897438.1|	Exaiptasia diaphana	cytosolic carboxypeptidase 1 [Exaiptasia diaphana]<>Cytosolic carboxypeptidase 1 [Exaiptasia diaphana]	0	829	1122	1118	1129
HSymV2.0_g01.00325_t1	ref|XP_028404000.1|	Dendronephthya gigantea	piggyBac transposable element-derived protein 2-like [Dendronephthya gigantea]<>piggyBac transposable element-derived protein 2-like [Dendronephthya gigantea]	1.71e-28	125	337	621	118
HSymV2.0_g01.00326_t1	emb|CAF2093399.1|	Rotaria magnacalcarata	unnamed protein product [Rotaria magnacalcarata]<>unnamed protein product [Rotaria magnacalcarata]	5.87e-31	127	314	337	335
HSymV2.0_g01.00327_t1	ref|XP_047139843.1|	Hydra vulgaris	uncharacterized protein LOC100207344 isoform X1 [Hydra vulgaris]	1.07e-14	87.4	605	584	154
HSymV2.0_g01.00328_t1	gb|KAI0220116.1|	Lamellibrachia satsuma	Fumarate reductase [Lamellibrachia satsuma]	0	635	515	488	486
HSymV2.0_g01.00329_t1	ref|XP_047140651.1|	Hydra vulgaris	phospholipid-transporting ATPase ID isoform X1 [Hydra vulgaris]	0	1605	1239	1197	1206
HSymV2.0_g01.00331_t1	ref|XP_047139361.1|	Hydra vulgaris	uncharacterized protein LOC101240632 isoform X2 [Hydra vulgaris]<>uncharacterized protein LOC101240632 isoform X2 [Hydra vulgaris]	0	837	778	761	770
HSymV2.0_g01.00332_t1	ref|XP_022782417.1|	Stylophora pistillata	putative leucine-rich repeat-containing protein DDB_G0290503 [Stylophora pistillata]<>Protein FAM184A [Stylophora pistillata]	1.71e-08	65.1	329	386	329
HSymV2.0_g01.00333_t1	ref|XP_002166515.3|	Hydra vulgaris	histidine triad nucleotide-binding protein 1-like [Hydra vulgaris]	3.12e-65	205	169	174	136
HSymV2.0_g01.00335_t1	ref|XP_047140229.1|	Hydra vulgaris	tumor necrosis factor alpha-induced protein 8-like protein isoform X2 [Hydra vulgaris]	2.53e-91	273	188	188	188
HSymV2.0_g01.00336_t1	ref|XP_027045072.1|	Pocillopora damicornis	transient receptor potential cation channel subfamily M member 3-like [Pocillopora damicornis]<>transient receptor potential cation channel subfamily M member 3-like [Pocillopora damicornis]	0	1212	1748	1695	1750
HSymV2.0_g01.00338_t1	ref|XP_002170706.2|	Hydra vulgaris	RNA-binding protein 8A [Hydra vulgaris]	9.76e-80	241	163	164	165
HSymV2.0_g01.00340_t1	ref|XP_046385478.1|	Ischnura elegans	methyltransferase-like protein 27 [Ischnura elegans]	1.46e-24	105	228	223	154
HSymV2.0_g01.00341_t1	ref|XP_021370202.1|	Mizuhopecten yessoensis	Williams-Beuren syndrome chromosomal region 27 protein-like [Mizuhopecten yessoensis]<>Williams-Beuren syndrome chromosomal region 27 protein [Mizuhopecten yessoensis]	1.29e-28	115	228	218	189
HSymV2.0_g01.00342_t1	emb|CAB3986336.1|	Paramuricea clavata	Pao retrotransposon peptidase superfamily [Paramuricea clavata]	0	1440	1763	1768	1821
HSymV2.0_g01.00343_t1	ref|XP_028412543.1|	Dendronephthya gigantea	uncharacterized protein LOC114535434 [Dendronephthya gigantea]	6.22e-17	81.3	175	131	70
HSymV2.0_g01.00344_t1	ref|XP_014789059.1|	Octopus bimaculoides	PREDICTED: uncharacterized protein LOC106882791 [Octopus bimaculoides]	2.96e-15	79	107	2355	95
HSymV2.0_g01.00345_t1	ref|XP_014789060.1|	Octopus bimaculoides	PREDICTED: receptor-interacting serine/threonine-protein kinase 4-like, partial [Octopus bimaculoides]	1.31e-29	120	197	324	199
HSymV2.0_g01.00346_t1	ref|XP_014789059.1|	Octopus bimaculoides	PREDICTED: uncharacterized protein LOC106882791 [Octopus bimaculoides]	7.86e-28	129	571	2355	221
HSymV2.0_g01.00347_t1	ref|XP_042316121.1|	Sceloporus undulatus	tripartite motif-containing protein 59 [Sceloporus undulatus]	9.12e-11	65.5	90	405	91
HSymV2.0_g01.00348_t1	ref|XP_047139594.1|	Hydra vulgaris	multiple C2 and transmembrane domain-containing protein 1 isoform X2 [Hydra vulgaris]	0	710	789	736	519
HSymV2.0_g01.00349_t1	ref|XP_004207735.1|	Hydra vulgaris	cyclin-dependent kinase 7 [Hydra vulgaris]<>cyclin-dependent kinase 7 [Hydra vulgaris]	0	543	345	346	342
HSymV2.0_g01.00351_t1	ref|XP_012558082.1|	Hydra vulgaris	U3 small nucleolar ribonucleoprotein protein MPP10 [Hydra vulgaris]	1.68e-163	488	598	601	591
HSymV2.0_g01.00352_t1	ref|XP_020621427.1|	Orbicella faveolata	double-stranded RNA-specific adenosine deaminase-like isoform X3 [Orbicella faveolata]	0	620	840	1147	690
HSymV2.0_g01.00353_t1	ref|XP_047139737.1|	Hydra vulgaris	AT-rich interactive domain-containing protein 3C isoform X2 [Hydra vulgaris]	0	577	559	522	545
HSymV2.0_g01.00354_t1	emb|CAH1715810.1|	Chironomus riparius	unnamed protein product [Chironomus riparius]	9.65e-18	92.4	286	493	272
HSymV2.0_g01.00355_t1	ref|XP_047127212.1|	Hydra vulgaris	uncharacterized protein LOC124808208 [Hydra vulgaris]	6.16e-14	80.1	283	328	268
HSymV2.0_g01.00357_t1	ref|XP_029214259.2|	Acropora millepora	degenerin unc-8-like isoform X1 [Acropora millepora]	2.41e-34	144	469	566	509
HSymV2.0_g01.00358_t1	ref|XP_047127139.1|	Hydra vulgaris	uncharacterized protein LOC105843287 [Hydra vulgaris]	2.65e-27	107	156	152	144
HSymV2.0_g01.00360_t1	ref|XP_012555640.1|	Hydra vulgaris	E3 ubiquitin-protein ligase RNF126-B [Hydra vulgaris]	1.36e-62	204	257	248	248
HSymV2.0_g01.00361_t1	ref|XP_047131272.1|	Hydra vulgaris	protein NLRC5-like isoform X4 [Hydra vulgaris]	1.05e-45	184	1227	585	540
HSymV2.0_g01.00362_t1	ref|XP_047131450.1|	Hydra vulgaris	NACHT, LRR and PYD domains-containing protein 14-like isoform X3 [Hydra vulgaris]	9.09e-42	172	1227	576	560
HSymV2.0_g01.00363_t1	ref|XP_047139693.1|	Hydra vulgaris	adhesion G-protein coupled receptor V1 isoform X1 [Hydra vulgaris]<>adhesion G-protein coupled receptor V1 isoform X1 [Hydra vulgaris]	0	4194	6030	5965	6056
HSymV2.0_g01.00364_t1	ref|XP_047140282.1|	Hydra vulgaris	alpha-ketoglutarate dehydrogenase component 4-like [Hydra vulgaris]	1.47e-11	65.5	124	122	101
HSymV2.0_g01.00366_t1	ref|XP_047141712.1|	Hydra vulgaris	uncharacterized protein LOC100197130 isoform X2 [Hydra vulgaris]	8.28e-15	79.3	142	1120	117
HSymV2.0_g01.00369_t1	ref|XP_047134533.1|	Hydra vulgaris	cytochrome P450 4V2-like [Hydra vulgaris]	3.99e-171	499	493	491	496
HSymV2.0_g01.00370_t1	ref|XP_047139746.1|	Hydra vulgaris	putative uncharacterized protein DDB_G0282499 [Hydra vulgaris]	6.28e-10	72.8	641	878	234
HSymV2.0_g01.00371_t1	gb|KAF5297496.1|	Lamprigera yunnana	hypothetical protein FQA39_LY12090 [Lamprigera yunnana]	1.28e-34	138	229	557	211
HSymV2.0_g01.00374_t1	ref|XP_031574054.1|	Actinia tenebrosa	two pore potassium channel protein sup-9-like [Actinia tenebrosa]	1.23e-17	90.1	296	286	268
HSymV2.0_g01.00375_t1	ref|XP_047139616.1|	Hydra vulgaris	vacuolar protein sorting-associated protein 45 [Hydra vulgaris]	0	966	573	572	572
HSymV2.0_g01.00376_t1	ref|XP_012563343.1|	Hydra vulgaris	unnamed protein product [Hydra vulgaris]	3.03e-111	331	349	228	209
HSymV2.0_g01.00377_t1	ref|NP_001274311.1|	Hydra vulgaris	uncharacterized protein LOC100215682 [Hydra vulgaris]<>uncharacterized protein LOC100215682 isoform X1 [Hydra vulgaris]<>bcl-2 [Hydra vulgaris]	2.26e-66	209	186	178	180
HSymV2.0_g01.00378_t1	ref|XP_002155701.1|	Hydra vulgaris	probable ribosome biogenesis protein RLP24 [Hydra vulgaris]	1.76e-91	271	160	160	160
HSymV2.0_g01.00379_t1	ref|XP_047139807.1|	Hydra vulgaris	KAT8 regulatory NSL complex subunit 2 [Hydra vulgaris]<>KAT8 regulatory NSL complex subunit 2 [Hydra vulgaris]	4.4e-102	325	575	485	410
HSymV2.0_g01.00382_t1	ref|XP_002158132.1|	Hydra vulgaris	transcription and mRNA export factor ENY2 [Hydra vulgaris]	2.86e-45	149	96	95	95
HSymV2.0_g01.00383_t1	ref|XP_012558787.2|	Hydra vulgaris	GPI ethanolamine phosphate transferase 3 [Hydra vulgaris]	0	1126	1112	1131	1133
HSymV2.0_g01.00384_t1	gb|EDO42917.1|	Nematostella vectensis	predicted protein [Nematostella vectensis]	3.01e-29	119	276	229	229
HSymV2.0_g01.00385_t1	ref|XP_029189422.2|	Acropora millepora	uncharacterized protein LOC114956474 [Acropora millepora]	1.33e-29	120	274	255	246
HSymV2.0_g01.00386_t1	ref|XP_012556383.2|	Hydra vulgaris	WD repeat-containing protein 93 isoform X1 [Hydra vulgaris]	1.49e-71	250	643	570	596
HSymV2.0_g01.00387_t1	emb|CAF1095028.1|	Didymodactylos carnosus	unnamed protein product [Didymodactylos carnosus]<>unnamed protein product [Didymodactylos carnosus]	1.96e-15	79.3	139	268	99
HSymV2.0_g01.00388_t1	ref|XP_032221604.1|	Nematostella vectensis	uncharacterized protein LOC5520663 [Nematostella vectensis]	2.69e-31	122	219	205	212
HSymV2.0_g01.00389_t1	ref|XP_032220272.1|	Nematostella vectensis	conodipine-P1 [Nematostella vectensis]	3.57e-23	102	299	178	125
HSymV2.0_g01.00390_t1	ref|XP_032220272.1|	Nematostella vectensis	conodipine-P1 [Nematostella vectensis]	2.03e-21	96.3	243	178	127
HSymV2.0_g01.00399_t1	ref|XP_015812499.1|	Nothobranchius furzeri	PREDICTED: uncharacterized protein LOC107384021 [Nothobranchius furzeri]	6.93e-15	83.6	256	2347	100
HSymV2.0_g01.00400_t1	ref|XP_047143676.1|	Hydra vulgaris	uncharacterized protein LOC124817516 isoform X2 [Hydra vulgaris]	5.16e-42	176	873	1096	626
HSymV2.0_g01.00401_t1	ref|XP_012554826.1|	Hydra vulgaris	uncharacterized protein LOC100205133 [Hydra vulgaris]	1.21e-49	188	540	548	302
HSymV2.0_g01.00402_t1	ref|XP_012554826.1|	Hydra vulgaris	uncharacterized protein LOC100205133 [Hydra vulgaris]	5.98e-37	153	543	548	502
HSymV2.0_g01.00403_t1	gb|RMX45086.1|	Pocillopora damicornis	hypothetical protein pdam_00014050 [Pocillopora damicornis]	0	636	1519	1575	1543
HSymV2.0_g01.00405_t1	ref|XP_012553500.1|	Hydra vulgaris	PSME3-interacting protein [Hydra vulgaris]	4.75e-52	175	205	220	221
HSymV2.0_g01.00406_t1	ref|XP_004206384.1|	Hydra vulgaris	histone-lysine N-methyltransferase, H3 lysine-79 specific [Hydra vulgaris]	7.78e-82	274	509	592	405
HSymV2.0_g01.00407_t1	emb|CAH1803127.1|	Owenia fusiformis	unnamed protein product, partial [Owenia fusiformis]	3.96e-47	175	416	410	391
HSymV2.0_g01.00408_t1	dbj|GFO09997.1|	Plakobranchus ocellatus	E3 ubiquitin-protein ligase mib2 [Plakobranchus ocellatus]	2.11e-17	91.3	274	914	324
HSymV2.0_g01.00409_t1	ref|XP_021695049.1|	Aedes aegypti	uncharacterized protein LOC110674850 [Aedes aegypti]	1.77e-16	89.4	293	1681	167
HSymV2.0_g01.00410_t1	ref|XP_044170731.1|	Acropora millepora	uncharacterized protein LOC122954835 [Acropora millepora]	2.3e-33	138	363	502	227
HSymV2.0_g01.00414_t1	ref|XP_020897310.1|	Exaiptasia diaphana	uncharacterized protein LOC114574145 [Exaiptasia diaphana]<>uncharacterized protein LOC114574145 [Exaiptasia diaphana]	8.17e-12	77.4	632	369	250
HSymV2.0_g01.00416_t1	gb|PFX13478.1|	Stylophora pistillata	UPF0573 protein C2orf70 [Stylophora pistillata]	1.74e-32	127	112	549	107
HSymV2.0_g01.00417_t1	ref|XP_027044362.1|	Pocillopora damicornis	uncharacterized protein LOC113672283, partial [Pocillopora damicornis]	2.25e-19	95.1	311	276	203
HSymV2.0_g01.00418_t1	ref|XP_015753880.1|	Acropora digitifera	PREDICTED: uncharacterized protein LOC107333563 [Acropora digitifera]	2.25e-17	87.8	381	158	74
HSymV2.0_g01.00419_t1	ref|XP_021695049.1|	Aedes aegypti	uncharacterized protein LOC110674850 [Aedes aegypti]	2.28e-16	89	293	1681	167
HSymV2.0_g01.00421_t1	ref|XP_044170488.1|	Acropora millepora	uncharacterized protein LOC122954502 [Acropora millepora]	6.88e-37	137	192	266	161
HSymV2.0_g01.00422_t1	emb|CAC5411995.1|	Mytilus coruscus	unnamed protein product [Mytilus coruscus]	4.88e-40	168	746	913	591
HSymV2.0_g01.00426_t1	ref|XP_047140505.1|	Hydra vulgaris	A-kinase anchor protein 13 isoform X1 [Hydra vulgaris]<>A-kinase anchor protein 13 isoform X1 [Hydra vulgaris]	0	1116	1785	1721	1776
HSymV2.0_g01.00427_t1	ref|XP_004209838.1|	Hydra vulgaris	CREB-regulated transcription coactivator 3 [Hydra vulgaris]	1.49e-94	302	479	473	521
HSymV2.0_g01.00428_t1	ref|XP_047140741.1|	Hydra vulgaris	uncharacterized protein LOC100200726 isoform X2 [Hydra vulgaris]	0	734	1156	1076	1067
HSymV2.0_g01.00429_t1	ref|XP_047140741.1|	Hydra vulgaris	uncharacterized protein LOC100200726 isoform X2 [Hydra vulgaris]	3.84e-112	382	1077	1076	717
HSymV2.0_g01.00430_t1	ref|XP_047139357.1|	Hydra vulgaris	integrator complex subunit 3 isoform X1 [Hydra vulgaris]	0	1363	1092	1073	1041
HSymV2.0_g01.00432_t1	dbj|GFR66074.1|	Elysia marginata	hypothetical protein ElyMa_005548100 [Elysia marginata]	9.07e-80	254	325	331	327
HSymV2.0_g01.00433_t1	gb|ELU13791.1|	Capitella teleta	hypothetical protein CAPTEDRAFT_213860 [Capitella teleta]	5.99e-08	60.1	195	230	193
HSymV2.0_g01.00435_t1	ref|XP_002158539.1|	Hydra vulgaris	beta-1,3-galactosyltransferase sqv-2 [Hydra vulgaris]	3.77e-106	339	755	416	329
HSymV2.0_g01.00436_t1	ref|XP_044177334.1|	Acropora millepora	kelch domain-containing protein 10-like [Acropora millepora]	1.18e-79	258	395	375	373
HSymV2.0_g01.00437_t1	ref|XP_047139983.1|	Hydra vulgaris	transmembrane prolyl 4-hydroxylase [Hydra vulgaris]	1.03e-174	506	468	455	457
HSymV2.0_g01.00438_t1	ref|NP_001296700.1|	Hydra vulgaris	putative insulin-like peptide receptor precursor [Hydra vulgaris]<>RecName: Full=Putative insulin-like peptide receptor; Flags: Precursor [Hydra vulgaris]<>protein-tyrosine kinase [Hydra vulgaris]	0	1404	1449	1477	1472
HSymV2.0_g01.00439_t1	ref|XP_047140845.1|	Hydra vulgaris	casein kinase I [Hydra vulgaris]	0	630	879	431	333
HSymV2.0_g01.00440_t1	ref|XP_042894113.1|	Penaeus japonicus	LOW QUALITY PROTEIN: agrin-like [Penaeus japonicus]	2.79e-87	293	591	689	573
HSymV2.0_g01.00441_t1	ref|XP_002164491.1|	Hydra vulgaris	threonine aspartase 1-like [Hydra vulgaris]	1.38e-68	229	378	386	390
HSymV2.0_g01.00442_t1	ref|XP_047139725.1|	Hydra vulgaris	N6-adenosine-methyltransferase subunit METTL3 isoform X2 [Hydra vulgaris]	0	741	560	545	553
HSymV2.0_g01.00443_t1	ref|XP_047139926.1|	Hydra vulgaris	C-myc promoter-binding protein [Hydra vulgaris]<>C-myc promoter-binding protein [Hydra vulgaris]	0	1900	1473	1437	1486
HSymV2.0_g01.00444_t1	ref|XP_027057765.1|	Pocillopora damicornis	uncharacterized protein LOC113684566 [Pocillopora damicornis]	1.54e-15	86.3	296	612	262
HSymV2.0_g01.00445_t1	emb|CAF1015107.1|	Adineta steineri	unnamed protein product [Adineta steineri]<>unnamed protein product [Adineta steineri]	1.87e-10	67.4	206	238	129
HSymV2.0_g01.00446_t1	gb|AWO67319.1|	Clytia hemisphaerica	GPCR13 [Clytia hemisphaerica]	2.41e-59	205	349	432	373
HSymV2.0_g01.00447_t1	gb|AWO67319.1|	Clytia hemisphaerica	GPCR13 [Clytia hemisphaerica]	2.51e-66	225	392	432	384
HSymV2.0_g01.00448_t1	gb|AWO67319.1|	Clytia hemisphaerica	GPCR13 [Clytia hemisphaerica]	1.27e-31	131	313	432	296
HSymV2.0_g01.00449_t1	emb|CAG9861550.1|	Phyllotreta striolata	unnamed protein product [Phyllotreta striolata]	3.58e-13	81.3	363	5887	125
HSymV2.0_g01.00450_t1	ref|XP_047144496.1|	Hydra vulgaris	von Willebrand factor D and EGF domain-containing protein-like isoform X5 [Hydra vulgaris]	4.63e-106	369	931	1511	616
HSymV2.0_g01.00452_t1	ref|XP_047140734.1|	Hydra vulgaris	uncharacterized protein LOC100215907 [Hydra vulgaris]	1.79e-39	154	253	2750	203
HSymV2.0_g01.00453_t1	ref|XP_047140734.1|	Hydra vulgaris	uncharacterized protein LOC100215907 [Hydra vulgaris]	3.21e-73	258	390	2750	379
HSymV2.0_g01.00460_t1	gb|EDO32724.1|	Nematostella vectensis	predicted protein [Nematostella vectensis]	8.32e-07	57.8	213	291	56
HSymV2.0_g01.00462_t1	ref|XP_047144496.1|	Hydra vulgaris	von Willebrand factor D and EGF domain-containing protein-like isoform X5 [Hydra vulgaris]	2.06e-141	482	1541	1511	874
HSymV2.0_g01.00464_t1	emb|CAJ57450.1|	Hydractinia echinata	astacin 4 [Hydractinia echinata]	5.08e-26	113	281	339	205
HSymV2.0_g01.00465_t1	gb|KAG7235334.1|	Caranx melampygus	hypothetical protein INR49_002757 [Caranx melampygus]	6.31e-06	52.4	102	1148	87
HSymV2.0_g01.00466_t1	ref|XP_047128703.1|	Hydra vulgaris	uncharacterized protein LOC105844710 [Hydra vulgaris]	5.2e-21	96.7	135	1225	118
HSymV2.0_g01.00468_t1	gb|KAI6171424.1|	Aphelenchoides bicaudatus	(wild Malaysian banana) hypothetical protein [Aphelenchoides bicaudatus]	1.16e-16	91.3	462	381	139
HSymV2.0_g01.00469_t1	gb|KAE9547128.1|	Halicephalobus sp. NKZ332	hypothetical protein FO519_009660 [Halicephalobus sp. NKZ332]	2.94e-15	86.3	409	361	132
HSymV2.0_g01.00470_t1	ref|XP_047145478.1|	Hydra vulgaris	cell division cycle-associated protein 7 [Hydra vulgaris]	6.99e-77	242	274	265	280
HSymV2.0_g01.00471_t1	ref|XP_002154663.4|	Hydra vulgaris	actin-related protein 10 [Hydra vulgaris]	0	518	428	414	413
HSymV2.0_g01.00472_t1	ref|XP_047141185.1|	Hydra vulgaris	probable E3 ubiquitin-protein ligase HERC1 isoform X2 [Hydra vulgaris]<>probable E3 ubiquitin-protein ligase HERC1 isoform X2 [Hydra vulgaris]	0	752	3651	3658	856
HSymV2.0_g01.00473_t1	ref|XP_002157687.1|	Hydra vulgaris	peptidyl-prolyl cis-trans isomerase, mitochondrial-like [Hydra vulgaris]	1.06e-100	309	338	372	245
HSymV2.0_g01.00474_t1	emb|CAB4001431.1|	Paramuricea clavata	Leucine-rich repeat-containing 28 [Paramuricea clavata]	1.41e-36	144	340	381	342
HSymV2.0_g01.00475_t1	ref|XP_020600878.1|	Orbicella faveolata	uncharacterized protein LOC110040033 isoform X1 [Orbicella faveolata]	3.25e-64	241	834	949	731
HSymV2.0_g01.00476_t1	ref|XP_047142216.1|	Hydra vulgaris	skeletal aspartic acid-rich protein 1-like [Hydra vulgaris]	1.01e-06	59.7	290	430	254
HSymV2.0_g01.00477_t1	gb|KAG0717075.1|	Chionoecetes opilio	hypothetical protein GWK47_000877 [Chionoecetes opilio]	1.47e-10	65.1	96	719	96
HSymV2.0_g01.00478_t1	emb|CAB4039006.1|	Paramuricea clavata	Hypothetical predicted protein [Paramuricea clavata]	7.37e-41	150	239	297	211
HSymV2.0_g01.00479_t1	emb|CAB3978723.1|	Paramuricea clavata	Hypothetical predicted protein [Paramuricea clavata]	2.41e-20	94.7	182	313	155
HSymV2.0_g01.00480_t1	ref|XP_047146682.1|	Hydra vulgaris	sphingomyelinase phosphodiesterase D-like isoform X1 [Hydra vulgaris]	4.35e-101	323	531	525	460
HSymV2.0_g01.00481_t1	gb|MCL4152262.1|	Idotea baltica	hypothetical protein [Idotea baltica]	3.11e-73	258	840	524	342
HSymV2.0_g01.00483_t1	ref|XP_028408661.1|	Dendronephthya gigantea	zinc finger protein 862-like [Dendronephthya gigantea]	6.03e-87	274	280	439	270
HSymV2.0_g01.00484_t1	ref|XP_047139443.1|	Hydra vulgaris	putative elongator complex protein 1 [Hydra vulgaris]	0	1254	1275	1273	1288
HSymV2.0_g01.00485_t1	gb|AFM90434.1|	Callorhinchus milii	cytochrome b-c1 complex subunit 10-like isoform 1 [Callorhinchus milii]	5.72e-07	50.1	66	55	47
HSymV2.0_g01.00486_t1	ref|XP_020897438.1|	Exaiptasia diaphana	cytosolic carboxypeptidase 1 [Exaiptasia diaphana]<>Cytosolic carboxypeptidase 1 [Exaiptasia diaphana]	0	827	1122	1118	1129
HSymV2.0_g01.00487_t1	ref|XP_028404000.1|	Dendronephthya gigantea	piggyBac transposable element-derived protein 2-like [Dendronephthya gigantea]<>piggyBac transposable element-derived protein 2-like [Dendronephthya gigantea]	4.21e-39	155	362	621	144
HSymV2.0_g01.00488_t1	emb|CAF4616544.1|	Rotaria socialis	unnamed protein product [Rotaria socialis]	1.54e-29	122	285	295	236
HSymV2.0_g01.00489_t1	ref|XP_047139843.1|	Hydra vulgaris	uncharacterized protein LOC100207344 isoform X1 [Hydra vulgaris]	2.16e-14	86.7	609	584	154
HSymV2.0_g01.00490_t1	gb|KAI0220116.1|	Lamellibrachia satsuma	Fumarate reductase [Lamellibrachia satsuma]	0	637	515	488	486
HSymV2.0_g01.00491_t1	ref|XP_047140651.1|	Hydra vulgaris	phospholipid-transporting ATPase ID isoform X1 [Hydra vulgaris]	0	979	1865	1197	825
HSymV2.0_g01.00493_t1	ref|XP_047139360.1|	Hydra vulgaris	uncharacterized protein LOC101240632 isoform X1 [Hydra vulgaris]	0	843	785	774	795
HSymV2.0_g01.00494_t1	ref|XP_015754020.1|	Acropora digitifera	PREDICTED: girdin-like [Acropora digitifera]	1.09e-07	62.8	328	386	372
HSymV2.0_g01.00495_t1	ref|XP_044164821.1|	Acropora millepora	uncharacterized protein LOC114962432 [Acropora millepora]	9.3e-12	73.6	223	1276	143
HSymV2.0_g01.00496_t1	ref|XP_002166515.3|	Hydra vulgaris	histidine triad nucleotide-binding protein 1-like [Hydra vulgaris]	3.52e-65	205	169	174	136
HSymV2.0_g01.00497_t1	ref|XP_002737624.1|	Saccoglossus kowalevskii	PREDICTED: uncharacterized protein K02A2.6-like [Saccoglossus kowalevskii]	2.15e-32	137	325	1219	252
HSymV2.0_g01.00499_t1	ref|XP_002165766.2|	Hydra vulgaris	tumor necrosis factor alpha-induced protein 8-like protein isoform X1 [Hydra vulgaris]	1.17e-91	274	195	197	190
HSymV2.0_g01.00500_t1	ref|XP_015762686.1|	Acropora digitifera	PREDICTED: uncharacterized protein LOC107341736 [Acropora digitifera]	2.8e-08	63.9	269	390	143
HSymV2.0_g01.00501_t1	ref|XP_027045072.1|	Pocillopora damicornis	transient receptor potential cation channel subfamily M member 3-like [Pocillopora damicornis]<>transient receptor potential cation channel subfamily M member 3-like [Pocillopora damicornis]	0	1213	1758	1695	1774
HSymV2.0_g01.00503_t1	ref|XP_002170706.2|	Hydra vulgaris	RNA-binding protein 8A [Hydra vulgaris]	9.76e-80	241	163	164	165
HSymV2.0_g01.00506_t1	ref|XP_046385478.1|	Ischnura elegans	methyltransferase-like protein 27 [Ischnura elegans]	1.27e-24	105	228	223	154
HSymV2.0_g01.00507_t1	ref|XP_021370202.1|	Mizuhopecten yessoensis	Williams-Beuren syndrome chromosomal region 27 protein-like [Mizuhopecten yessoensis]<>Williams-Beuren syndrome chromosomal region 27 protein [Mizuhopecten yessoensis]	2.2e-28	115	228	218	189
HSymV2.0_g01.00508_t1	ref|XP_028414266.1|	Dendronephthya gigantea	uncharacterized protein LOC114537410 [Dendronephthya gigantea]	1.96e-18	89	202	243	196
HSymV2.0_g01.00509_t1	gb|KAG5711174.1|	Batillaria attramentaria	hypothetical protein BaRGS_004818 [Batillaria attramentaria]	3.25e-10	63.9	141	181	119
HSymV2.0_g01.00510_t1	ref|XP_047122329.1|	Hydra vulgaris	serine/threonine-protein phosphatase 6 regulatory ankyrin repeat subunit B-like [Hydra vulgaris]	1.39e-17	97.4	593	1463	157
HSymV2.0_g01.00511_t1	ref|XP_014789059.1|	Octopus bimaculoides	PREDICTED: uncharacterized protein LOC106882791 [Octopus bimaculoides]	5.1e-28	130	571	2355	221
HSymV2.0_g01.00512_t1	ref|XP_047139593.1|	Hydra vulgaris	multiple C2 and transmembrane domain-containing protein 1 isoform X1 [Hydra vulgaris]	0	887	1154	810	689
HSymV2.0_g01.00514_t1	ref|XP_004207735.1|	Hydra vulgaris	cyclin-dependent kinase 7 [Hydra vulgaris]<>cyclin-dependent kinase 7 [Hydra vulgaris]	0	542	345	346	342
HSymV2.0_g01.00515_t1	ref|XP_012558082.1|	Hydra vulgaris	U3 small nucleolar ribonucleoprotein protein MPP10 [Hydra vulgaris]	1.68e-163	488	598	601	591
HSymV2.0_g01.00516_t1	ref|XP_020621427.1|	Orbicella faveolata	double-stranded RNA-specific adenosine deaminase-like isoform X3 [Orbicella faveolata]	0	620	840	1147	690
HSymV2.0_g01.00517_t1	ref|XP_047139737.1|	Hydra vulgaris	AT-rich interactive domain-containing protein 3C isoform X2 [Hydra vulgaris]	0	563	502	522	498
HSymV2.0_g01.00518_t1	dbj|GBM53642.1|	Araneus ventricosus	hypothetical protein AVEN_105523-1 [Araneus ventricosus]	1.98e-10	65.9	289	101	86
HSymV2.0_g01.00519_t1	ref|XP_012554412.1|	Hydra vulgaris	uncharacterized protein LOC105843510 [Hydra vulgaris]<>uncharacterized protein LOC105843510 [Hydra vulgaris]<>uncharacterized protein LOC105843510 [Hydra vulgaris]<>uncharacterized protein LOC105843510 [Hydra vulgaris]	7.71e-14	79.7	283	311	251
HSymV2.0_g01.00520_t1	ref|XP_028418267.1|	Dendronephthya gigantea	amiloride-sensitive sodium channel subunit alpha-like [Dendronephthya gigantea]	4.82e-22	107	364	578	313
HSymV2.0_g01.00522_t1	ref|XP_047127139.1|	Hydra vulgaris	uncharacterized protein LOC105843287 [Hydra vulgaris]	2.65e-27	107	156	152	144
HSymV2.0_g01.00523_t1	ref|XP_047138326.1|	Hydra vulgaris	uncharacterized protein LOC101234787 [Hydra vulgaris]	3.85e-13	72.8	105	552	86
HSymV2.0_g01.00524_t1	ref|XP_012555640.1|	Hydra vulgaris	E3 ubiquitin-protein ligase RNF126-B [Hydra vulgaris]	1.36e-62	204	257	248	248
HSymV2.0_g01.00525_t1	ref|XP_047131270.1|	Hydra vulgaris	protein NLRC5-like isoform X3 [Hydra vulgaris]	6.87e-46	185	1227	589	538
HSymV2.0_g01.00526_t1	ref|XP_047131450.1|	Hydra vulgaris	NACHT, LRR and PYD domains-containing protein 14-like isoform X3 [Hydra vulgaris]	5.03e-42	173	1227	576	560
HSymV2.0_g01.00527_t1	ref|XP_047139693.1|	Hydra vulgaris	adhesion G-protein coupled receptor V1 isoform X1 [Hydra vulgaris]<>adhesion G-protein coupled receptor V1 isoform X1 [Hydra vulgaris]	0	4197	6030	5965	6056
HSymV2.0_g01.00528_t1	ref|XP_047140282.1|	Hydra vulgaris	alpha-ketoglutarate dehydrogenase component 4-like [Hydra vulgaris]	1.47e-11	65.5	124	122	101
HSymV2.0_g01.00530_t1	ref|XP_047141713.1|	Hydra vulgaris	uncharacterized protein LOC100197130 isoform X3 [Hydra vulgaris]	6.65e-15	79.3	135	1109	117
HSymV2.0_g01.00531_t1	emb|CAB4033768.1|	Paramuricea clavata	ankyrin, partial, partial [Paramuricea clavata]	1e-12	71.2	126	236	110
HSymV2.0_g01.00532_t1	ref|XP_047134533.1|	Hydra vulgaris	cytochrome P450 4V2-like [Hydra vulgaris]	1.32e-169	495	493	491	496
HSymV2.0_g01.00533_t1	ref|XP_047139746.1|	Hydra vulgaris	putative uncharacterized protein DDB_G0282499 [Hydra vulgaris]	7.2e-13	82.4	641	878	68
HSymV2.0_g01.00534_t1	ref|XP_037779428.1|	Penaeus monodon	tigger transposable element-derived protein 4-like [Penaeus monodon]	9.63e-48	169	172	459	172
HSymV2.0_g01.00535_t1	ref|XP_022795949.1|	Stylophora pistillata	potassium channel subfamily K member 9-like [Stylophora pistillata]<>Potassium channel subfamily K member 9 [Stylophora pistillata]	7.74e-16	85.5	297	310	265
HSymV2.0_g01.00536_t1	ref|XP_047139616.1|	Hydra vulgaris	vacuolar protein sorting-associated protein 45 [Hydra vulgaris]	0	966	573	572	572
HSymV2.0_g01.00537_t1	ref|XP_002159093.1|	Hydra vulgaris	uncharacterized protein LOC100208249 [Hydra vulgaris]	1.3e-09	68.2	415	264	103
HSymV2.0_g01.00538_t1	ref|NP_001274311.1|	Hydra vulgaris	uncharacterized protein LOC100215682 [Hydra vulgaris]<>uncharacterized protein LOC100215682 isoform X1 [Hydra vulgaris]<>bcl-2 [Hydra vulgaris]	2.91e-66	209	186	178	180
HSymV2.0_g01.00539_t1	ref|XP_002155701.1|	Hydra vulgaris	probable ribosome biogenesis protein RLP24 [Hydra vulgaris]	1.76e-91	271	160	160	160
HSymV2.0_g01.00540_t1	ref|XP_047139807.1|	Hydra vulgaris	KAT8 regulatory NSL complex subunit 2 [Hydra vulgaris]<>KAT8 regulatory NSL complex subunit 2 [Hydra vulgaris]	1.59e-101	325	611	485	410
HSymV2.0_g01.00541_t1	ref|XP_037793642.1|	Penaeus monodon	tigger transposable element-derived protein 6-like [Penaeus monodon]	3.93e-57	203	607	302	203
HSymV2.0_g01.00542_t1	ref|XP_050707713.1|	Eriocheir sinensis	uncharacterized protein LOC126992925 [Eriocheir sinensis]	1.54e-25	110	353	193	185
HSymV2.0_g01.00543_t1	ref|XP_002158132.1|	Hydra vulgaris	transcription and mRNA export factor ENY2 [Hydra vulgaris]	2.86e-45	149	96	95	95
HSymV2.0_g01.00544_t1	ref|XP_012558787.2|	Hydra vulgaris	GPI ethanolamine phosphate transferase 3 [Hydra vulgaris]	0	1132	1112	1131	1133
HSymV2.0_g01.00545_t1	ref|XP_015748367.1|	Acropora digitifera	PREDICTED: uncharacterized protein LOC107328148 isoform X2 [Acropora digitifera]	3.42e-13	76.6	334	194	153
HSymV2.0_g01.00546_t1	ref|XP_012556383.2|	Hydra vulgaris	WD repeat-containing protein 93 isoform X1 [Hydra vulgaris]	1.47e-74	258	643	570	596
HSymV2.0_g01.00547_t1	ref|XP_022799806.1|	Stylophora pistillata	uncharacterized protein LOC111337722 isoform X3 [Stylophora pistillata]	3.14e-35	134	213	272	224
HSymV2.0_g01.00548_t1	emb|CAF1095028.1|	Didymodactylos carnosus	unnamed protein product [Didymodactylos carnosus]<>unnamed protein product [Didymodactylos carnosus]	1.19e-13	73.9	129	268	99
HSymV2.0_g01.00549_t1	dbj|GFT39287.1|	Nephila pilipes	THAP domain-containing protein 3 [Nephila pilipes]	1.05e-15	79.3	176	179	100
HSymV2.0_g01.00550_t1	gb|RMX51064.1|	Pocillopora damicornis	hypothetical protein pdam_00018899, partial [Pocillopora damicornis]	6.88e-26	118	510	383	331
HSymV2.0_g01.00557_t1	ref|XP_015812499.1|	Nothobranchius furzeri	PREDICTED: uncharacterized protein LOC107384021 [Nothobranchius furzeri]	6.08e-16	86.3	242	2347	100
HSymV2.0_g01.00559_t1	ref|XP_012554826.1|	Hydra vulgaris	uncharacterized protein LOC100205133 [Hydra vulgaris]	8.35e-16	82.4	149	548	126
HSymV2.0_g01.00560_t1	ref|XP_012554826.1|	Hydra vulgaris	uncharacterized protein LOC100205133 [Hydra vulgaris]	2.08e-50	190	540	548	302
HSymV2.0_g01.00561_t1	ref|XP_012554826.1|	Hydra vulgaris	uncharacterized protein LOC100205133 [Hydra vulgaris]	1.52e-36	151	504	548	283
HSymV2.0_g01.00562_t1	gb|RMX45086.1|	Pocillopora damicornis	hypothetical protein pdam_00014050 [Pocillopora damicornis]	0	641	1519	1575	1542
HSymV2.0_g01.00564_t1	ref|XP_012553500.1|	Hydra vulgaris	PSME3-interacting protein [Hydra vulgaris]	4.75e-52	175	205	220	221
HSymV2.0_g01.00565_t1	ref|XP_004206384.1|	Hydra vulgaris	histone-lysine N-methyltransferase, H3 lysine-79 specific [Hydra vulgaris]	3.8e-83	277	509	592	405
HSymV2.0_g01.00566_t1	emb|CAH1803127.1|	Owenia fusiformis	unnamed protein product, partial [Owenia fusiformis]	1.16e-47	176	417	410	387
HSymV2.0_g01.00567_t1	dbj|GFO09997.1|	Plakobranchus ocellatus	E3 ubiquitin-protein ligase mib2 [Plakobranchus ocellatus]	2.11e-17	91.3	274	914	324
HSymV2.0_g01.00568_t1	ref|XP_021695049.1|	Aedes aegypti	uncharacterized protein LOC110674850 [Aedes aegypti]	1.77e-16	89.4	293	1681	167
HSymV2.0_g01.00569_t1	ref|XP_020608787.1|	Orbicella faveolata	uncharacterized protein LOC110047381 [Orbicella faveolata]	4.24e-16	81.3	154	248	84
HSymV2.0_g01.00570_t1	ref|XP_029198623.2|	Acropora millepora	tigger transposable element-derived protein 1-like [Acropora millepora]	8.39e-111	348	570	518	505
HSymV2.0_g01.00571_t1	gb|KXJ21091.1|	Exaiptasia diaphana	hypothetical protein AC249_AIPGENE27769 [Exaiptasia diaphana]	5.79e-16	83.2	216	259	106
HSymV2.0_g01.00572_t1	ref|XP_048587966.1|	Nematostella vectensis	uncharacterized protein LOC125572130 isoform X1 [Nematostella vectensis]	3.23e-35	145	423	495	399
HSymV2.0_g01.00573_t1	ref|XP_044170488.1|	Acropora millepora	uncharacterized protein LOC122954502 [Acropora millepora]	6.88e-37	137	192	266	161
HSymV2.0_g01.00574_t1	ref|XP_020608787.1|	Orbicella faveolata	uncharacterized protein LOC110047381 [Orbicella faveolata]	4.24e-16	81.3	154	248	84
HSymV2.0_g01.00575_t1	ref|XP_029198623.2|	Acropora millepora	tigger transposable element-derived protein 1-like [Acropora millepora]	8.39e-111	348	570	518	505
HSymV2.0_g01.00576_t1	gb|KXJ21091.1|	Exaiptasia diaphana	hypothetical protein AC249_AIPGENE27769 [Exaiptasia diaphana]	5.79e-16	83.2	216	259	106
HSymV2.0_g01.00577_t1	emb|CAB4008637.1|	Paramuricea clavata	Hypothetical predicted protein [Paramuricea clavata]	1.53e-124	418	1096	1155	917
HSymV2.0_g01.00578_t1	ref|XP_015752623.1|	Acropora digitifera	PREDICTED: uncharacterized protein LOC107332404 [Acropora digitifera]	3.11e-11	72	245	378	250
HSymV2.0_g01.00580_t1	ref|XP_044166341.1|	Acropora millepora	uncharacterized protein LOC122950350 [Acropora millepora]	5.6e-152	453	506	554	478
HSymV2.0_g01.00582_t1	gb|PFX27295.1|	Stylophora pistillata	putative RNA-directed DNA polymerase from transposon BS [Stylophora pistillata]	1.24e-46	172	339	466	373
HSymV2.0_g01.00583_t1	ref|XP_015760432.1|	Acropora digitifera	PREDICTED: uncharacterized protein LOC107339630 [Acropora digitifera]	8.67e-20	93.2	230	229	225
HSymV2.0_g01.00586_t1	ref|XP_047140507.1|	Hydra vulgaris	A-kinase anchor protein 13 isoform X2 [Hydra vulgaris]<>A-kinase anchor protein 13 isoform X2 [Hydra vulgaris]	1.72e-12	71.2	106	1712	81
HSymV2.0_g01.00587_t1	ref|XP_012554050.1|	Hydra vulgaris	serine/threonine-protein phosphatase 6 regulatory ankyrin repeat subunit B [Hydra vulgaris]<>serine/threonine-protein phosphatase 6 regulatory ankyrin repeat subunit B [Hydra vulgaris]<>serine/threonine-protein phosphatase 6 regulatory ankyrin repeat subunit B [Hydra vulgaris]	9.75e-52	174	208	209	209
HSymV2.0_g01.00588_t1	ref|XP_004209838.1|	Hydra vulgaris	CREB-regulated transcription coactivator 3 [Hydra vulgaris]	5.76e-94	301	479	473	521
HSymV2.0_g01.00589_t1	ref|XP_047140741.1|	Hydra vulgaris	uncharacterized protein LOC100200726 isoform X2 [Hydra vulgaris]	0	735	1160	1076	1070
HSymV2.0_g01.00590_t1	ref|XP_047140741.1|	Hydra vulgaris	uncharacterized protein LOC100200726 isoform X2 [Hydra vulgaris]	2.73e-111	380	1077	1076	717
HSymV2.0_g01.00591_t1	ref|XP_020603132.1|	Orbicella faveolata	tubulin polyglutamylase ttll6-like [Orbicella faveolata]	0	777	909	912	683
HSymV2.0_g01.00592_t1	ref|XP_047139357.1|	Hydra vulgaris	integrator complex subunit 3 isoform X1 [Hydra vulgaris]	0	1362	1092	1073	1041
HSymV2.0_g01.00593_t1	ref|XP_002163403.3|	Hydra vulgaris	uncharacterized protein LOC100205322 [Hydra vulgaris]	2.61e-30	135	628	535	180
HSymV2.0_g01.00595_t1	emb|CAB3984164.1|	Paramuricea clavata	zinc finger SWIM domain-containing 3-like [Paramuricea clavata]	4.53e-29	117	94	547	88
HSymV2.0_g01.00596_t1	ref|XP_041471656.1|	Lytechinus variegatus	uncharacterized protein LOC121421100 [Lytechinus variegatus]	6.44e-10	65.9	154	836	104
HSymV2.0_g01.00597_t1	dbj|BDP28888.1|	Cladonema pacificum	WntA protein [Cladonema pacificum]	2.43e-148	432	379	365	370
HSymV2.0_g01.00598_t1	ref|XP_032234413.2|	Nematostella vectensis	uncharacterized protein LOC5509612 [Nematostella vectensis]	2.32e-22	105	335	395	276
HSymV2.0_g01.00600_t1	ref|XP_012557801.2|	Hydra vulgaris	epidermal retinol dehydrogenase 2 [Hydra vulgaris]	1.51e-115	345	314	340	298
HSymV2.0_g01.00601_t1	gb|PIO69696.1|	Teladorsagia circumcincta	TIGR00251 family protein [Teladorsagia circumcincta]	1.07e-25	101	124	106	94
HSymV2.0_g01.00602_t1	gb|PFX29338.1|	Stylophora pistillata	hypothetical protein AWC38_SpisGene5881 [Stylophora pistillata]	2.3e-19	93.6	169	1004	192
HSymV2.0_g01.00603_t1	emb|CAB3977032.1|	Paramuricea clavata	Hypothetical predicted protein [Paramuricea clavata]	1.22e-11	67.8	96	326	68
HSymV2.0_g01.00604_t1	ref|XP_047139673.1|	Hydra vulgaris	mucosa-associated lymphoid tissue lymphoma translocation protein 1 isoform X1 [Hydra vulgaris]	0	721	717	704	719
HSymV2.0_g01.00606_t1	ref|XP_020614628.1|	Orbicella faveolata	GTP-binding protein Rit2-like [Orbicella faveolata]	2.76e-61	199	225	211	180
HSymV2.0_g01.00608_t1	ref|XP_047144498.1|	Hydra vulgaris	von Willebrand factor D and EGF domain-containing protein-like isoform X6 [Hydra vulgaris]	8.63e-151	499	1184	1497	822
HSymV2.0_g01.00609_t1	ref|XP_037779428.1|	Penaeus monodon	tigger transposable element-derived protein 4-like [Penaeus monodon]	2.71e-51	178	172	459	172
HSymV2.0_g01.00610_t1	ref|XP_022318566.1|	Crassostrea virginica	uncharacterized protein LOC111121540 [Crassostrea virginica]	3.86e-16	88.6	394	362	211
HSymV2.0_g01.00611_t1	ref|XP_012557526.2|	Hydra vulgaris	uncharacterized protein LOC105844920 [Hydra vulgaris]	4.76e-35	133	106	475	103
HSymV2.0_g01.00612_t1	ref|XP_041918206.1|	Alosa sapidissima	uncharacterized protein LOC121682219 [Alosa sapidissima]<>uncharacterized protein LOC121682219 [Alosa sapidissima]	7.27e-20	93.2	179	301	160
HSymV2.0_g01.00613_t1	ref|XP_047139171.1|	Hydra vulgaris	uncharacterized protein LOC101240330 [Hydra vulgaris]	1.1e-59	196	139	352	138
HSymV2.0_g01.00615_t1	ref|XP_002169182.3|	Hydra vulgaris	28S ribosomal protein S29, mitochondrial [Hydra vulgaris]	8.47e-110	335	391	388	392
HSymV2.0_g01.00616_t1	ref|XP_047139610.1|	Hydra vulgaris	RAB6A-GEF complex partner protein 2-like [Hydra vulgaris]	8.16e-137	407	446	417	438
HSymV2.0_g01.00617_t1	gb|PIK39696.1|	Apostichopus japonicus	putative SCAN domain-containing protein 3-like [Apostichopus japonicus]	1.26e-19	105	1043	822	291
HSymV2.0_g01.00618_t1	ref|XP_047140162.1|	Hydra vulgaris	probable gluconokinase [Hydra vulgaris]	2.74e-46	157	177	167	168
HSymV2.0_g01.00619_t1	ref|XP_047140492.1|	Hydra vulgaris	FERM domain-containing protein 3 isoform X3 [Hydra vulgaris]	0	527	537	517	544
HSymV2.0_g01.00620_t1	ref|XP_012557582.2|	Hydra vulgaris	uncharacterized protein LOC100212286 [Hydra vulgaris]	1.3e-79	285	865	934	874
HSymV2.0_g01.00621_t1	ref|XP_020900229.1|	Exaiptasia diaphana	arginine kinase [Exaiptasia diaphana]	2.57e-144	423	273	520	272
HSymV2.0_g01.00622_t1	ref|XP_012557582.2|	Hydra vulgaris	uncharacterized protein LOC100212286 [Hydra vulgaris]	1.01e-10	68.2	153	934	139
HSymV2.0_g01.00623_t1	ref|XP_002158990.1|	Hydra vulgaris	mitogen-activated protein kinase 1 [Hydra vulgaris]	0	561	578	531	578
HSymV2.0_g01.00624_t1	ref|XP_047140167.1|	Hydra vulgaris	HAUS augmin-like complex subunit 6 [Hydra vulgaris]	3.07e-125	412	1065	883	703
HSymV2.0_g01.00625_t1	ref|XP_047139925.1|	Hydra vulgaris	chromatin assembly factor 1 subunit A-like [Hydra vulgaris]	1.88e-55	204	769	403	326
HSymV2.0_g01.00626_t1	ref|XP_012556902.2|	Hydra vulgaris	la-related protein 6 [Hydra vulgaris]	3.67e-110	341	470	437	410
HSymV2.0_g01.00627_t1	ref|XP_047140405.1|	Hydra vulgaris	uncharacterized protein LOC124815680 [Hydra vulgaris]	5.61e-56	181	159	165	159
HSymV2.0_g01.00628_t1	ref|XP_004207573.1|	Hydra vulgaris	alpha- and gamma-adaptin-binding protein p34 isoform X1 [Hydra vulgaris]	1.71e-30	122	259	251	221
HSymV2.0_g01.00631_t1	ref|XP_012555170.1|	Hydra vulgaris	stimulated by retinoic acid gene 6 protein-like [Hydra vulgaris]	5.59e-160	496	901	784	752
HSymV2.0_g01.00632_t1	ref|XP_047141172.1|	Hydra vulgaris	unconventional myosin-Ie [Hydra vulgaris]	0	1162	727	1090	730
HSymV2.0_g01.00633_t1	ref|XP_012558557.2|	Hydra vulgaris	dual specificity mitogen-activated protein kinase kinase 5 isoform X1 [Hydra vulgaris]	0	551	450	446	444
HSymV2.0_g01.00634_t1	ref|XP_047143249.1|	Hydra vulgaris	protein ZINC INDUCED FACILITATOR 1-like isoform X1 [Hydra vulgaris]<>protein ZINC INDUCED FACILITATOR 1-like isoform X1 [Hydra vulgaris]	1.75e-107	337	496	514	479
HSymV2.0_g01.00636_t1	emb|CAH1248348.1|	Branchiostoma lanceolatum	RANBP2 [Branchiostoma lanceolatum]	7.2e-14	84.3	487	774	410
HSymV2.0_g01.00637_t1	ref|XP_047144876.1|	Hydra vulgaris	protein ZINC INDUCED FACILITATOR-LIKE 1 [Hydra vulgaris]<>protein ZINC INDUCED FACILITATOR-LIKE 1 [Hydra vulgaris]<>protein ZINC INDUCED FACILITATOR-LIKE 1 [Hydra vulgaris]<>protein ZINC INDUCED FACILITATOR-LIKE 1 [Hydra vulgaris]<>protein ZINC INDUCED FACILITATOR-LIKE 1 [Hydra vulgaris]<>protein ZINC INDUCED FACILITATOR-LIKE 1 [Hydra vulgaris]	2.09e-114	355	493	517	508
HSymV2.0_g01.00638_t1	ref|XP_047143249.1|	Hydra vulgaris	protein ZINC INDUCED FACILITATOR 1-like isoform X1 [Hydra vulgaris]<>protein ZINC INDUCED FACILITATOR 1-like isoform X1 [Hydra vulgaris]	4.02e-106	333	488	514	452
HSymV2.0_g01.00639_t1	ref|XP_002161530.1|	Hydra vulgaris	BTB/POZ domain-containing protein 2 [Hydra vulgaris]	0	737	492	484	497
HSymV2.0_g01.00640_t1	ref|XP_002161530.1|	Hydra vulgaris	BTB/POZ domain-containing protein 2 [Hydra vulgaris]	1.71e-135	397	227	484	218
HSymV2.0_g01.00642_t1	emb|CAB3983997.1|	Paramuricea clavata	uncharacterized protein LOC110446769 [Paramuricea clavata]	7.16e-160	469	480	462	442
HSymV2.0_g01.00643_t1	ref|XP_047140070.1|	Hydra vulgaris	uncharacterized protein LOC101234753 [Hydra vulgaris]<>uncharacterized protein LOC101234753 [Hydra vulgaris]	0	1407	2198	2183	2011
HSymV2.0_g01.00644_t1	ref|XP_002161146.2|	Hydra vulgaris	snRNA-activating protein complex subunit 3 isoform X1 [Hydra vulgaris]	1.43e-137	406	416	371	367
HSymV2.0_g01.00645_t1	ref|XP_027035725.1|	Pocillopora damicornis	transient receptor potential cation channel subfamily M member 3-like isoform X1 [Pocillopora damicornis]	0	683	1507	1599	1447
HSymV2.0_g01.00646_t1	ref|XP_044160402.1|	Bufo gargarizans	tyrosine-protein phosphatase non-receptor type 9-like isoform X1 [Bufo gargarizans]	2.09e-162	494	762	693	763
HSymV2.0_g01.00647_t1	ref|XP_033644576.1|	Asterias rubens	fibrinogen-like protein A [Asterias rubens]	4.66e-41	155	309	377	231
HSymV2.0_g01.00648_t1	ref|XP_020914478.1|	Exaiptasia diaphana	uncharacterized protein LOC110252055 [Exaiptasia diaphana]	2.1e-10	70.5	398	268	75
HSymV2.0_g01.00649_t1	ref|XP_047139709.1|	Hydra vulgaris	jouberin [Hydra vulgaris]	0	969	2057	1019	1075
HSymV2.0_g01.00650_t1	ref|XP_012560277.2|	Hydra vulgaris	multifunctional methyltransferase subunit TRM112 homolog A [Hydra vulgaris]<>multifunctional methyltransferase subunit TRM112 homolog A [Hydra vulgaris]	9.51e-70	213	126	126	126
HSymV2.0_g01.00651_t1	ref|XP_012556081.2|	Hydra vulgaris	uncharacterized protein LOC101237030 isoform X1 [Hydra vulgaris]	2.36e-148	477	1045	1020	567
HSymV2.0_g01.00652_t1	ref|XP_002153900.3|	Hydra vulgaris	amino acid transporter AVT1D [Hydra vulgaris]<>amino acid transporter AVT1D [Hydra vulgaris]	0	560	471	471	463
HSymV2.0_g01.00653_t1	ref|XP_047140631.1|	Hydra vulgaris	deoxyribonuclease-1 [Hydra vulgaris]	9.19e-97	295	305	292	260
HSymV2.0_g01.00654_t1	ref|NP_001274698.1|	Hydra vulgaris	apoptosis regulator BAX-like [Hydra vulgaris]<>bcl-2-like 1 [Hydra vulgaris]	4.85e-43	153	242	230	233
HSymV2.0_g01.00655_t1	ref|XP_012557771.2|	Hydra vulgaris	A disintegrin and metalloproteinase with thrombospondin motifs 7 isoform X1 [Hydra vulgaris]	0	840	1826	836	769
HSymV2.0_g01.00656_t1	ref|XP_012560752.1|	Hydra vulgaris	glutamine synthetase-like isoform X1 [Hydra vulgaris]	0	639	369	370	365
HSymV2.0_g01.00657_t1	ref|XP_051785576.1|	Erpetoichthys calabaricus	ras-specific guanine nucleotide-releasing factor 2 isoform X1 [Erpetoichthys calabaricus]	0	860	1347	1265	1327
HSymV2.0_g01.00658_t1	ref|XP_047134889.1|	Hydra vulgaris	glycoprotein 3-alpha-L-fucosyltransferase A-like [Hydra vulgaris]	1.22e-75	248	403	382	345
HSymV2.0_g01.00659_t1	ref|XP_009060729.1|	Lottia gigantea	hypothetical protein LOTGIDRAFT_234481 [Lottia gigantea]<>hypothetical protein LOTGIDRAFT_234481 [Lottia gigantea]	0	538	638	626	638
HSymV2.0_g01.00660_t1	ref|XP_009060729.1|	Lottia gigantea	hypothetical protein LOTGIDRAFT_234481 [Lottia gigantea]<>hypothetical protein LOTGIDRAFT_234481 [Lottia gigantea]	8.44e-175	519	632	626	637
HSymV2.0_g01.00661_t1	ref|XP_967011.1|	Tribolium castaneum	PREDICTED: activated RNA polymerase II transcriptional coactivator p15 [Tribolium castaneum]<>RNA polymerase II transcriptional coactivator-like Protein [Tribolium castaneum]	2.3e-23	94.7	109	106	109
HSymV2.0_g01.00662_t1	ref|XP_047140562.1|	Hydra vulgaris	synembryn-A isoform X1 [Hydra vulgaris]	5.18e-122	396	1262	511	522
HSymV2.0_g01.00663_t1	gb|WAR10492.1|	Mya arenaria	P2RX7-like protein [Mya arenaria]	8.96e-07	53.5	97	192	80
HSymV2.0_g01.00664_t1	ref|XP_047144496.1|	Hydra vulgaris	von Willebrand factor D and EGF domain-containing protein-like isoform X5 [Hydra vulgaris]	7.52e-97	349	1227	1511	574
HSymV2.0_g01.00665_t1	ref|XP_047132380.1|	Hydra vulgaris	uncharacterized protein LOC100201064 [Hydra vulgaris]	4.5e-86	280	476	468	472
HSymV2.0_g01.00667_t1	ref|XP_047143666.1|	Hydra vulgaris	uncharacterized protein LOC124817516 isoform X1 [Hydra vulgaris]	4.13e-54	215	981	1145	805
HSymV2.0_g01.00668_t1	ref|XP_047140605.1|	Hydra vulgaris	neuroendocrine convertase 1 [Hydra vulgaris]	0	1206	855	863	861
HSymV2.0_g01.00669_t1	ref|XP_047141005.1|	Hydra vulgaris	uncharacterized protein LOC100211324 [Hydra vulgaris]	3.25e-168	553	2038	1071	1033
HSymV2.0_g01.00674_t1	ref|XP_052220203.1|	Dreissena polymorpha	A disintegrin and metalloproteinase with thrombospondin motifs adt-1-like isoform X24 [Dreissena polymorpha]	4.04e-69	256	719	1619	524
HSymV2.0_g01.00675_t1	ref|XP_028406411.1|	Dendronephthya gigantea	tyrosine-protein kinase SRK2-like [Dendronephthya gigantea]	6.28e-15	79	127	520	120
HSymV2.0_g01.00677_t1	ref|XP_038059869.1|	Patiria miniata	E3 ubiquitin-protein ligase TRIM33-like [Patiria miniata]	1.36e-15	89.4	478	663	328
HSymV2.0_g01.00678_t1	ref|XP_024104977.1|	Pongo abelii	tyrosine-protein kinase FRK [Pongo abelii]<>FRK isoform 1 [Pongo abelii]	1.16e-10	73.9	529	505	107
HSymV2.0_g01.00680_t1	ref|XP_047139824.1|	Hydra vulgaris	eukaryotic translation initiation factor 3 subunit J [Hydra vulgaris]	2.15e-79	247	244	245	249
HSymV2.0_g01.00681_t1	gb|KAG0716222.1|	Chionoecetes opilio	hypothetical protein GWK47_010228 [Chionoecetes opilio]	8.7e-42	150	199	289	189
HSymV2.0_g01.00682_t1	ref|XP_037793642.1|	Penaeus monodon	tigger transposable element-derived protein 6-like [Penaeus monodon]	7.52e-51	179	333	302	193
HSymV2.0_g01.00683_t1	ref|XP_002159271.1|	Hydra vulgaris	methylosome protein 50 [Hydra vulgaris]<>methylosome protein 50 [Hydra vulgaris]	1.28e-87	289	866	308	283
HSymV2.0_g01.00684_t1	ref|XP_002166122.1|	Hydra vulgaris	U6 snRNA-associated Sm-like protein LSm6 [Hydra vulgaris]	5.35e-48	159	198	79	78
HSymV2.0_g01.00685_t1	ref|XP_047140604.1|	Hydra vulgaris	uncharacterized protein PF3D7_1409500 [Hydra vulgaris]	3.61e-10	75.5	1270	1194	321
HSymV2.0_g01.00687_t1	ref|XP_037647815.1|	Sebastes umbrosus	enoyl-CoA delta isomerase 1, mitochondrial-like [Sebastes umbrosus]	1.03e-78	248	278	303	254
HSymV2.0_g01.00688_t1	ref|XP_047139351.1|	Hydra vulgaris	NAD-dependent protein deacetylase sirtuin-6 [Hydra vulgaris]	1.16e-17	87.8	177	346	96
HSymV2.0_g01.00689_t1	emb|VDI19257.1|	Mytilus galloprovincialis	Hypothetical predicted protein [Mytilus galloprovincialis]	6.8e-68	239	411	824	356
HSymV2.0_g01.00690_t1	dbj|BAJ05271.1|	Diadumene lineata	alpha-2-macroglobulin [Diadumene lineata]	0	936	1438	1672	1536
HSymV2.0_g01.00691_t1	ref|XP_047140599.1|	Hydra vulgaris	elongation factor-like GTPase 1 isoform X1 [Hydra vulgaris]	0	1433	1184	1107	1105
HSymV2.0_g01.00692_t1	ref|XP_048587374.1|	Nematostella vectensis	pappalysin-1 [Nematostella vectensis]<>pappalysin-1 [Nematostella vectensis]<>pappalysin-1 [Nematostella vectensis]<>pappalysin-1 [Nematostella vectensis]<>pappalysin-1 [Nematostella vectensis]<>pappalysin-1 [Nematostella vectensis]<>pappalysin-1 [Nematostella vectensis]<>pappalysin-1 [Nematostella vectensis]<>pappalysin-1 [Nematostella vectensis]<>pappalysin-1 [Nematostella vectensis]<>pappalysi…	0	1015	1523	1591	1527
HSymV2.0_g01.00696_t1	ref|XP_044176560.1|	Acropora millepora	proteoglycan 4-like isoform X6 [Acropora millepora]	1.58e-50	188	496	496	404
HSymV2.0_g01.00697_t1	ref|XP_047135723.1|	Hydra vulgaris	uncharacterized protein LOC100198726 isoform X1 [Hydra vulgaris]	4.81e-19	97.4	463	324	162
HSymV2.0_g01.00701_t1	ref|XP_047139513.1|	Hydra vulgaris	lariat debranching enzyme-like isoform X1 [Hydra vulgaris]	0	563	518	523	539
HSymV2.0_g01.00705_t1	gb|AEW90239.1|	Clytia hemisphaerica	voltage-gated sodium channel Nav2.1, partial [Clytia hemisphaerica]	0	2331	2337	2018	1854
HSymV2.0_g01.00708_t1	ref|XP_047140543.1|	Hydra vulgaris	phosphatidylinositol 3-kinase catalytic subunit type 3 isoform X1 [Hydra vulgaris]<>phosphatidylinositol 3-kinase catalytic subunit type 3 isoform X2 [Hydra vulgaris]	0	1437	1262	883	894
HSymV2.0_g01.00710_t1	emb|CAB3992479.1|	Paramuricea clavata	Hypothetical predicted protein [Paramuricea clavata]	9.38e-44	159	255	359	188
HSymV2.0_g01.00711_t1	gb|PIK46428.1|	Apostichopus japonicus	hypothetical protein BSL78_16714 [Apostichopus japonicus]	1.5e-10	69.3	510	167	60
HSymV2.0_g01.00712_t1	ref|XP_015768377.1|	Acropora digitifera	PREDICTED: D-galactoside-specific lectin-like [Acropora digitifera]	6.82e-09	64.3	428	163	103
HSymV2.0_g01.00713_t1	ref|XP_029030642.1|	Betta splendens	nidogen-2 isoform X2 [Betta splendens]<>nidogen-2 isoform X3 [Betta splendens]	1.58e-47	186	483	1598	226
HSymV2.0_g01.00714_t1	ref|XP_012558089.1|	Hydra vulgaris	death-associated protein kinase 1 [Hydra vulgaris]<>death-associated protein kinase 1 [Hydra vulgaris]<>death-associated protein kinase 1 [Hydra vulgaris]	4.27e-160	489	823	663	320
HSymV2.0_g01.00716_t1	ref|XP_022778558.1|	Stylophora pistillata	uncharacterized protein LOC111320021 isoform X2 [Stylophora pistillata]<>hypothetical protein AWC38_SpisGene60 [Stylophora pistillata]	2.79e-14	84	448	371	264
HSymV2.0_g01.00717_t1	emb|CAB4043014.1|	Paramuricea clavata	disulfide-isomerase A3-like [Paramuricea clavata]	4.48e-34	129	172	251	75
HSymV2.0_g01.00718_t1	emb|CDW59480.1|	Trichuris trichiura	protein disulfide isomerase A3 [Trichuris trichiura]	1.12e-25	108	113	484	109
HSymV2.0_g01.00719_t1	ref|XP_002160150.2|	Hydra vulgaris	protein disulfide-isomerase A3 [Hydra vulgaris]	0	653	487	490	490
HSymV2.0_g01.00720_t1	ref|XP_020603091.1|	Orbicella faveolata	potassium channel subfamily K member 3-like [Orbicella faveolata]<>potassium channel subfamily K member 3-like [Orbicella faveolata]	3.48e-14	80.9	293	316	308
HSymV2.0_g01.00721_t1	ref|XP_047140596.1|	Hydra vulgaris	uncharacterized protein LOC105843520 isoform X2 [Hydra vulgaris]	4.26e-76	249	433	347	400
HSymV2.0_g01.00722_t1	ref|XP_012556415.2|	Hydra vulgaris	histone-lysine N-methyltransferase PRDM9 isoform X2 [Hydra vulgaris]<>histone-lysine N-methyltransferase PRDM9 isoform X2 [Hydra vulgaris]	0	625	741	644	707
HSymV2.0_g01.00723_t1	ref|XP_047139549.1|	Hydra vulgaris	fructose-1,6-bisphosphatase 1 isoform X1 [Hydra vulgaris]	0	574	331	463	328
HSymV2.0_g01.00724_t1	ref|XP_047139551.1|	Hydra vulgaris	uncharacterized protein LOC100213518 [Hydra vulgaris]	7.32e-23	109	425	414	124
HSymV2.0_g01.00725_t1	ref|XP_047139551.1|	Hydra vulgaris	uncharacterized protein LOC100213518 [Hydra vulgaris]	6.4e-158	460	427	414	439
HSymV2.0_g01.00726_t1	ref|XP_047139557.1|	Hydra vulgaris	amyloid-beta A4 precursor protein-binding family A member 2 isoform X1 [Hydra vulgaris]	0	761	901	824	666
HSymV2.0_g01.00727_t1	ref|XP_002159338.3|	Hydra vulgaris	major facilitator superfamily domain-containing protein 12 isoform X1 [Hydra vulgaris]	0	606	513	485	487
HSymV2.0_g01.00728_t1	ref|XP_047140140.1|	Hydra vulgaris	pituitary tumor-transforming gene 1 protein-interacting protein-like [Hydra vulgaris]	1.85e-60	194	200	179	136
HSymV2.0_g01.00729_t1	ref|XP_047139592.1|	Hydra vulgaris	peptidyl-glycine alpha-amidating monooxygenase B-like [Hydra vulgaris]	0	743	824	761	679
HSymV2.0_g01.00730_t1	ref|XP_012559629.1|	Hydra vulgaris	uncharacterized protein LOC105845921 [Hydra vulgaris]	5.62e-31	119	188	186	180
HSymV2.0_g01.00731_t1	ref|XP_047139935.1|	Hydra vulgaris	alpha-methylacyl-CoA racemase isoform X1 [Hydra vulgaris]	0	518	389	389	390
HSymV2.0_g01.00732_t1	ref|XP_004207580.1|	Hydra vulgaris	protein FAM219A [Hydra vulgaris]	3.26e-21	92.8	170	154	138
HSymV2.0_g01.00733_t1	ref|XP_047140564.1|	Hydra vulgaris	sorting nexin-27 [Hydra vulgaris]	0	690	562	560	566
HSymV2.0_g01.00734_t1	ref|XP_002429045.1|	Pediculus humanus corporis	tyrosine-protein phosphatase non-receptor type, putative [Pediculus humanus corporis]<>tyrosine-protein phosphatase non-receptor type, putative [Pediculus humanus corporis]	6.54e-48	182	741	352	267
HSymV2.0_g01.00735_t1	ref|XP_047139562.1|	Hydra vulgaris	transcriptional repressor p66-beta isoform X2 [Hydra vulgaris]	1.33e-134	421	838	578	479
HSymV2.0_g01.00736_t1	ref|XP_004206762.1|	Hydra vulgaris	farnesyl pyrophosphate synthase [Hydra vulgaris]<>farnesyl pyrophosphate synthase [Hydra vulgaris]	3.02e-156	450	355	353	349
HSymV2.0_g01.00737_t1	ref|XP_047139352.1|	Hydra vulgaris	cactin isoform X1 [Hydra vulgaris]	0	879	650	621	626
HSymV2.0_g01.00738_t1	ref|XP_002157290.3|	Hydra vulgaris	outer dense fiber protein 3-like [Hydra vulgaris]	1.54e-140	402	249	251	245
HSymV2.0_g01.00739_t1	ref|XP_047140011.1|	Hydra vulgaris	50S ribosomal protein L20-like [Hydra vulgaris]	5.94e-70	214	132	132	132
HSymV2.0_g01.00740_t1	gb|KXJ22981.1|	Exaiptasia diaphana	hypothetical protein AC249_AIPGENE24246 [Exaiptasia diaphana]	2.04e-31	127	155	639	154
HSymV2.0_g01.00741_t1	ref|XP_047135726.1|	Hydra vulgaris	autophagy-related protein 11-like [Hydra vulgaris]	6.64e-15	77.4	121	276	98
HSymV2.0_g01.00742_t1	ref|XP_002158539.1|	Hydra vulgaris	beta-1,3-galactosyltransferase sqv-2 [Hydra vulgaris]	1.48e-107	343	793	416	336
HSymV2.0_g01.00743_t1	ref|XP_002158539.1|	Hydra vulgaris	beta-1,3-galactosyltransferase sqv-2 [Hydra vulgaris]	3.61e-115	352	437	416	373
HSymV2.0_g01.00747_t1	ref|XP_047141390.1|	Hydra vulgaris	uncharacterized protein LOC124816300 [Hydra vulgaris]	2.8e-39	145	263	241	233
HSymV2.0_g01.00752_t1	ref|XP_015779093.1|	Acropora digitifera	PREDICTED: steroid 17-alpha-hydroxylase/17,20 lyase-like isoform X2 [Acropora digitifera]<>PREDICTED: steroid 17-alpha-hydroxylase/17,20 lyase-like isoform X2 [Acropora digitifera]<>PREDICTED: steroid 17-alpha-hydroxylase/17,20 lyase-like isoform X2 [Acropora digitifera]<>PREDICTED: steroid 17-alpha-hydroxylase/17,20 lyase-like isoform X2 [Acropora digitifera]<>PREDICTED: steroid 17-alpha-hydroxy…	1.77e-143	429	500	496	494
HSymV2.0_g01.00753_t1	ref|XP_027053051.1|	Pocillopora damicornis	uncharacterized protein LOC113680233 [Pocillopora damicornis]	2.09e-82	273	514	493	490
HSymV2.0_g01.00754_t1	ref|XP_044164525.1|	Acropora millepora	uncharacterized protein LOC114963477 [Acropora millepora]<>uncharacterized protein LOC114948676 [Acropora millepora]	1.45e-15	84.3	274	323	240
HSymV2.0_g01.00755_t1	ref|XP_031991220.1|	Hylobates moloch	slit homolog 1 protein isoform X1 [Hylobates moloch]	6.36e-19	99	400	1534	335
HSymV2.0_g01.00756_t1	ref|XP_014781155.1|	Octopus bimaculoides	PREDICTED: insulin-like growth factor-binding protein complex acid labile subunit, partial [Octopus bimaculoides]	2.76e-62	235	863	830	804
HSymV2.0_g01.00757_t1	ref|XP_047139605.1|	Hydra vulgaris	dynein intermediate chain 2, ciliary [Hydra vulgaris]<>dynein intermediate chain 2, ciliary [Hydra vulgaris]<>dynein intermediate chain 2, ciliary [Hydra vulgaris]	0	936	691	677	673
HSymV2.0_g01.00759_t1	ref|XP_047140546.1|	Hydra vulgaris	methyltransferase-like protein 25B isoform X3 [Hydra vulgaris]	0	574	581	570	582
HSymV2.0_g01.00760_t1	emb|CAD7263808.1|	Timema californicum	unnamed protein product [Timema shepardi]<>unnamed protein product [Timema californicum]	3.2e-11	72.4	323	268	106
HSymV2.0_g01.00761_t1	ref|XP_047139457.1|	Hydra vulgaris	arf-GAP with coiled-coil, ANK repeat and PH domain-containing protein 2 isoform X1 [Hydra vulgaris]	0	870	710	737	706
HSymV2.0_g01.00762_t1	ref|XP_002160642.4|	Hydra vulgaris	cytochrome P450 4V2-like [Hydra vulgaris]	5.29e-172	503	537	497	491
HSymV2.0_g01.00763_t1	ref|XP_047125732.1|	Hydra vulgaris	uncharacterized protein LOC105845888 [Hydra vulgaris]	4.6e-48	170	246	334	250
HSymV2.0_g01.00764_t1	ref|XP_047125732.1|	Hydra vulgaris	uncharacterized protein LOC105845888 [Hydra vulgaris]	4.6e-57	197	362	334	261
HSymV2.0_g01.00765_t1	ref|XP_047125732.1|	Hydra vulgaris	uncharacterized protein LOC105845888 [Hydra vulgaris]	1.64e-45	166	320	334	263
HSymV2.0_g01.00766_t1	ref|XP_029187323.2|	Acropora millepora	beta-1,3-galactosyltransferase 6-like [Acropora millepora]	6.01e-42	159	366	406	309
HSymV2.0_g01.00767_t1	ref|XP_028393696.1|	Dendronephthya gigantea	hydroxyproline O-galactosyltransferase GALT5-like [Dendronephthya gigantea]	2.34e-32	131	288	395	200
HSymV2.0_g01.00776_t1	ref|XP_047127212.1|	Hydra vulgaris	uncharacterized protein LOC124808208 [Hydra vulgaris]	2.2e-23	106	304	328	300
HSymV2.0_g01.00778_t1	ref|XP_048241055.1|	Haliotis rufescens	uncharacterized protein LOC124121659 [Haliotis rufescens]<>uncharacterized protein LOC124121659 [Haliotis rufescens]<>uncharacterized protein LOC124121659 [Haliotis rufescens]	3.48e-26	117	277	2335	163
HSymV2.0_g01.00779_t1	emb|CAB4039084.1|	Paramuricea clavata	HEG-like 1 [Paramuricea clavata]	1.55e-66	224	323	455	253
HSymV2.0_g01.00780_t1	ref|XP_038058711.1|	Patiria miniata	E3 ubiquitin-protein ligase TRIM33-like [Patiria miniata]	3.24e-15	86.7	432	404	384
HSymV2.0_g01.00782_t1	ref|XP_047139331.1|	Hydra vulgaris	laminin subunit alpha-1 isoform X1 [Hydra vulgaris]	0	661	498	2873	467
HSymV2.0_g01.00783_t1	ref|XP_047139333.1|	Hydra vulgaris	galactosylceramide sulfotransferase-like isoform X1 [Hydra vulgaris]	0	561	516	512	486
HSymV2.0_g01.00785_t1	ref|XP_047139332.1|	Hydra vulgaris	uncharacterized protein LOC100197510 isoform X2 [Hydra vulgaris]	0	727	591	2402	593
HSymV2.0_g01.00786_t1	ref|XP_027058968.1|	Pocillopora damicornis	leucine-rich repeat-containing protein 61-like isoform X1 [Pocillopora damicornis]	2.71e-36	137	239	252	190
HSymV2.0_g01.00787_t1	ref|XP_047140346.1|	Hydra vulgaris	protein lingerer-like isoform X4 [Hydra vulgaris]	7.58e-143	463	1108	976	980
HSymV2.0_g01.00788_t1	ref|XP_025418661.1|	Sipha flava	follistatin-A isoform X4 [Sipha flava]<>follistatin-A isoform X4 [Sipha flava]<>follistatin-A isoform X4 [Sipha flava]	6.46e-38	146	298	368	320
HSymV2.0_g01.00789_t1	emb|CAG5121156.1|	Candidula unifasciata	unnamed protein product [Candidula unifasciata]	1.42e-81	250	235	205	200
HSymV2.0_g01.00790_t1	ref|XP_012557436.2|	Hydra vulgaris	protein disulfide-isomerase A3 isoform X2 [Hydra vulgaris]	8.62e-71	223	220	218	222
HSymV2.0_g01.00791_t1	ref|XP_047140043.1|	Hydra vulgaris	glycosylated lysosomal membrane protein B [Hydra vulgaris]	3.79e-80	259	396	394	404
HSymV2.0_g01.00792_t1	ref|XP_047140150.1|	Hydra vulgaris	cAMP-regulated phosphoprotein 19 [Hydra vulgaris]	4.88e-37	130	121	112	88
HSymV2.0_g01.00793_t1	ref|XP_027038926.1|	Pocillopora damicornis	WD repeat-containing protein 41-like isoform X1 [Pocillopora damicornis]<>hypothetical protein pdam_00013943 [Pocillopora damicornis]	1.38e-116	357	449	444	436
HSymV2.0_g01.00794_t1	ref|XP_012554080.1|	Hydra vulgaris	uncharacterized protein LOC105843359 isoform X1 [Hydra vulgaris]	3.09e-36	148	460	484	479
HSymV2.0_g01.00795_t1	ref|XP_047139825.1|	Hydra vulgaris	kelch-like protein 3 [Hydra vulgaris]	5.93e-135	403	340	557	332
HSymV2.0_g01.00796_t1	ref|XP_047139825.1|	Hydra vulgaris	kelch-like protein 3 [Hydra vulgaris]	0	740	556	557	555
HSymV2.0_g01.00797_t1	ref|XP_047139464.1|	Hydra vulgaris	E3 ubiquitin-protein ligase NEDD4 isoform X1 [Hydra vulgaris]	0	960	672	843	625
HSymV2.0_g01.00798_t1	ref|XP_014679040.1|	Priapulus caudatus	PREDICTED: zinc finger C4H2 domain-containing protein-like [Priapulus caudatus]	3.08e-18	88.6	220	235	211
HSymV2.0_g01.00799_t1	ref|XP_047139464.1|	Hydra vulgaris	E3 ubiquitin-protein ligase NEDD4 isoform X1 [Hydra vulgaris]	2.16e-53	192	229	843	170
HSymV2.0_g01.00800_t1	ref|XP_047139347.1|	Hydra vulgaris	asparagine--tRNA ligase, cytoplasmic isoform X2 [Hydra vulgaris]	0	976	564	562	560
HSymV2.0_g01.00801_t1	gb|QBC65504.1|	Dynamena pumila	brachyury 2 [Dynamena pumila]	0	579	375	382	384
HSymV2.0_g01.00802_t1	ref|XP_002153846.1|	Hydra vulgaris	zinc finger RNA-binding protein [Hydra vulgaris]	0	1091	896	910	929
HSymV2.0_g01.00803_t1	ref|XP_002167244.2|	Hydra vulgaris	ubiquitin carboxyl-terminal hydrolase 3 isoform X1 [Hydra vulgaris]<>ubiquitin carboxyl-terminal hydrolase 3 isoform X1 [Hydra vulgaris]	0	761	508	503	507
HSymV2.0_g01.00804_t1	ref|XP_047139623.1|	Hydra vulgaris	NCK-interacting protein with SH3 domain isoform X1 [Hydra vulgaris]<>NCK-interacting protein with SH3 domain isoform X1 [Hydra vulgaris]	0	582	722	676	736
HSymV2.0_g01.00805_t1	ref|XP_044177323.1|	Acropora millepora	uncharacterized protein LOC122959816 [Acropora millepora]	3.69e-21	100	316	305	301
HSymV2.0_g01.00806_t1	ref|XP_002167925.3|	Hydra vulgaris	tetratricopeptide repeat protein 39C isoform X1 [Hydra vulgaris]<>tetratricopeptide repeat protein 39C isoform X1 [Hydra vulgaris]	0	702	591	580	592
HSymV2.0_g01.00807_t1	emb|CAB4026784.1|	Paramuricea clavata	prostaglandin reductase 1-like, partial [Paramuricea clavata]	4.2e-22	97.8	118	380	131
HSymV2.0_g01.00808_t1	ref|XP_028392236.1|	Dendronephthya gigantea	E3 ubiquitin-protein ligase TRIM33-like [Dendronephthya gigantea]	3.07e-16	92	599	573	341
HSymV2.0_g01.00810_t1	ref|XP_012554114.2|	Hydra vulgaris	importin-11 [Hydra vulgaris]	0	939	969	947	972
HSymV2.0_g01.00811_t1	ref|XP_002163432.1|	Hydra vulgaris	T-complex protein 1 subunit gamma [Hydra vulgaris]	0	976	546	545	530
HSymV2.0_g01.00812_t1	ref|XP_020600886.1|	Orbicella faveolata	growth arrest-specific protein 1-like [Orbicella faveolata]	1.17e-11	69.7	164	256	144
HSymV2.0_g01.00813_t1	ref|XP_004206650.3|	Hydra vulgaris	phenylalanine--tRNA ligase, mitochondrial [Hydra vulgaris]	0	620	436	428	417
HSymV2.0_g01.00814_t1	ref|XP_020600886.1|	Orbicella faveolata	growth arrest-specific protein 1-like [Orbicella faveolata]	3.55e-11	70.1	228	256	144
HSymV2.0_g01.00816_t1	ref|XP_015769770.1|	Acropora digitifera	PREDICTED: ganglioside GM2 activator-like isoform X3 [Acropora digitifera]	1.3e-11	72.8	423	194	149
HSymV2.0_g01.00817_t1	gb|KAI8510552.1|	Branchiostoma belcheri	hypothetical protein Bbelb_114680 [Branchiostoma belcheri]	5.61e-09	57.4	73	140	49
HSymV2.0_g01.00818_t1	gb|AKU77028.1|	Carukia barnesi	TX-I [Carukia barnesi]	1.48e-23	106	305	296	305
HSymV2.0_g01.00819_t1	ref|XP_047141988.1|	Hydra vulgaris	uncharacterized protein sll0103 [Hydra vulgaris]	1.26e-167	493	544	515	518
HSymV2.0_g01.00821_t1	ref|XP_047139582.1|	Hydra vulgaris	maspardin [Hydra vulgaris]	0	546	341	312	313
HSymV2.0_g01.00822_t1	ref|XP_012565667.2|	Hydra vulgaris	uncharacterized protein LOC105849775 [Hydra vulgaris]	1.26e-131	399	348	684	347
HSymV2.0_g01.00823_t1	ref|XP_020913499.1|	Exaiptasia diaphana	F-box only protein 36-like [Exaiptasia diaphana]	6.45e-21	95.5	224	209	124
HSymV2.0_g01.00824_t1	ref|XP_004206439.2|	Hydra vulgaris	TIMELESS-interacting protein [Hydra vulgaris]	5.19e-51	175	264	241	251
HSymV2.0_g01.00825_t1	ref|XP_012556601.1|	Hydra vulgaris	adducin-related protein C1289.14 [Hydra vulgaris]	9.74e-119	350	289	292	266
HSymV2.0_g01.00826_t1	ref|XP_032238614.1|	Nematostella vectensis	cellular tumor antigen p53 isoform X2 [Nematostella vectensis]<>cellular tumor antigen p53 isoform X2 [Nematostella vectensis]<>transcription factor p63 [Nematostella vectensis]<>TPA_exp: transcription factor p63 [Nematostella vectensis]	9.86e-28	124	462	492	214
HSymV2.0_g01.00827_t1	ref|XP_047139972.1|	Hydra vulgaris	cellular tumor antigen p53 [Hydra vulgaris]	2.67e-28	124	509	360	196
HSymV2.0_g01.00828_t1	ref|XP_002164087.1|	Hydra vulgaris	protein mono-ADP-ribosyltransferase PARP16 [Hydra vulgaris]<>protein mono-ADP-ribosyltransferase PARP16 [Hydra vulgaris]	1.32e-113	340	330	323	324
HSymV2.0_g01.00829_t1	ref|XP_012566940.2|	Hydra vulgaris	N-acetyl-beta-glucosaminyl-glycoprotein 4-beta-N-acetylgalactosaminyltransferase 1 [Hydra vulgaris]	0	943	694	692	617
HSymV2.0_g01.00830_t1	ref|XP_022805503.1|	Stylophora pistillata	uncharacterized protein LOC111342669 [Stylophora pistillata]<>uncharacterized protein LOC111344107 [Stylophora pistillata]<>uncharacterized protein LOC111347568 [Stylophora pistillata]	6.21e-15	75.1	136	135	124
HSymV2.0_g01.00831_t1	emb|CAI77215.1|	Hydractinia echinata	cnidarian tachylectin-related protein precursor [Hydractinia echinata]	0	528	279	279	279
HSymV2.0_g01.00833_t1	emb|CAC5397516.1|	Mytilus coruscus	unnamed protein product [Mytilus coruscus]	1.53e-09	63.5	124	1041	89
HSymV2.0_g01.00835_t1	ref|XP_047123868.1|	Hydra vulgaris	4-aminobutyrate aminotransferase, mitochondrial isoform X2 [Hydra vulgaris]	5.14e-172	502	508	501	461
HSymV2.0_g01.00836_t1	ref|XP_012561659.2|	Hydra vulgaris	RNA-binding protein MEX3B [Hydra vulgaris]	0	715	570	585	582
HSymV2.0_g01.00839_t1	ref|XP_002155920.1|	Hydra vulgaris	stabilizer of axonemal microtubules 1-like [Hydra vulgaris]	4.26e-60	211	486	416	483
HSymV2.0_g01.00840_t1	ref|XP_004208260.2|	Hydra vulgaris	tetratricopeptide repeat protein 24 [Hydra vulgaris]	1.66e-124	384	554	519	516
HSymV2.0_g01.00841_t1	ref|XP_033465257.1|	Epinephelus lanceolatus	NLR family CARD domain-containing protein 3-like [Epinephelus lanceolatus]	5.42e-20	107	1377	1063	340
HSymV2.0_g01.00842_t1	ref|XP_029179991.2|	Acropora millepora	cilia- and flagella-associated protein 53-like [Acropora millepora]	6.67e-169	495	514	513	507
HSymV2.0_g01.00843_t1	ref|XP_047139840.1|	Hydra vulgaris	neural cell adhesion molecule 1 [Hydra vulgaris]	2.7e-36	145	398	401	362
HSymV2.0_g01.00844_t1	ref|XP_047139994.1|	Hydra vulgaris	early endosome antigen 1-like isoform X2 [Hydra vulgaris]	5.34e-46	164	285	283	292
HSymV2.0_g01.00845_t1	ref|XP_012567032.2|	Hydra vulgaris	G patch domain and ankyrin repeat-containing protein 1 homolog [Hydra vulgaris]	4.49e-70	231	349	375	392
HSymV2.0_g01.00846_t1	ref|XP_012567031.1|	Hydra vulgaris	glutaredoxin-like protein C5orf63 homolog [Hydra vulgaris]	1.05e-32	118	104	117	87
HSymV2.0_g01.00847_t1	ref|XP_004206288.1|	Hydra vulgaris	bidirectional sugar transporter SWEET15 [Hydra vulgaris]	1.08e-32	122	110	224	99
HSymV2.0_g01.00848_t1	ref|XP_004206288.1|	Hydra vulgaris	bidirectional sugar transporter SWEET15 [Hydra vulgaris]	1.12e-30	116	105	224	84
HSymV2.0_g01.00849_t1	ref|XP_002160774.2|	Hydra vulgaris	solute carrier family 23 member 2 [Hydra vulgaris]	1.15e-120	364	272	573	271
HSymV2.0_g01.00850_t1	ref|XP_002160774.2|	Hydra vulgaris	solute carrier family 23 member 2 [Hydra vulgaris]	1.97e-108	335	320	573	331
HSymV2.0_g01.00851_t1	emb|CAB4003404.1|	Paramuricea clavata	Hypothetical predicted protein, partial [Paramuricea clavata]	3.27e-13	72.8	97	497	77
HSymV2.0_g01.00852_t1	emb|CAB4003404.1|	Paramuricea clavata	Hypothetical predicted protein, partial [Paramuricea clavata]	3.27e-13	72.8	97	497	77
HSymV2.0_g01.00853_t1	ref|XP_012565006.2|	Hydra vulgaris	uncharacterized protein LOC100196957 [Hydra vulgaris]	0	625	1159	957	728
HSymV2.0_g01.00854_t1	ref|XP_022803384.1|	Stylophora pistillata	sodium/potassium/calcium exchanger 2-like [Stylophora pistillata]<>sodium/potassium/calcium exchanger 2-like [Stylophora pistillata]<>sodium/potassium/calcium exchanger 2-like [Stylophora pistillata]<>sodium/potassium/calcium exchanger 2-like [Stylophora pistillata]<>Sodium/potassium/calcium exchanger 2 [Stylophora pistillata]	0	552	735	690	665
HSymV2.0_g01.00855_t1	ref|XP_032227960.2|	Nematostella vectensis	semaphorin-3B isoform X2 [Nematostella vectensis]	3.86e-62	235	793	983	653
HSymV2.0_g01.00856_t1	gb|KAI8509919.1|	Branchiostoma belcheri	hypothetical protein Bbelb_123470 [Branchiostoma belcheri]	1.67e-84	271	189	700	172
HSymV2.0_g01.00857_t1	ref|XP_047139412.1|	Hydra vulgaris	neuronal acetylcholine receptor subunit alpha-2 [Hydra vulgaris]<>neuronal acetylcholine receptor subunit alpha-2 [Hydra vulgaris]	0	656	488	479	496
HSymV2.0_g01.00858_t1	ref|XP_047135810.1|	Hydra vulgaris	uncharacterized protein LOC124812840 [Hydra vulgaris]	1.91e-28	115	115	417	94
HSymV2.0_g01.00859_t1	ref|XP_047139718.1|	Hydra vulgaris	ubiquitin-conjugating enzyme E2 Q2-like [Hydra vulgaris]	2.16e-162	468	370	374	371
HSymV2.0_g01.00860_t1	ref|XP_020603132.1|	Orbicella faveolata	tubulin polyglutamylase ttll6-like [Orbicella faveolata]	0	772	909	912	685
HSymV2.0_g01.00861_t1	ref|XP_002163403.3|	Hydra vulgaris	uncharacterized protein LOC100205322 [Hydra vulgaris]	4.33e-30	134	628	535	193
HSymV2.0_g01.00863_t1	ref|XP_002167502.1|	Hydra vulgaris	isocitrate dehydrogenase [NAD] subunit alpha, mitochondrial [Hydra vulgaris]	0	607	383	379	341
HSymV2.0_g01.00864_t1	dbj|BDP28888.1|	Cladonema pacificum	WntA protein [Cladonema pacificum]	2.83e-148	432	379	365	370
HSymV2.0_g01.00865_t1	ref|XP_022780338.1|	Stylophora pistillata	uncharacterized protein LOC111321659 isoform X3 [Stylophora pistillata]	1.93e-22	105	335	356	322
HSymV2.0_g01.00866_t1	gb|KAI8764078.1|	Biomphalaria glabrata	hepatocyte growth factor receptor-like, partial [Biomphalaria glabrata]	1.78e-06	62.8	1314	631	197
HSymV2.0_g01.00867_t1	ref|XP_012557801.2|	Hydra vulgaris	epidermal retinol dehydrogenase 2 [Hydra vulgaris]	6.43e-116	346	314	340	298
HSymV2.0_g01.00868_t1	gb|PIO69696.1|	Teladorsagia circumcincta	TIGR00251 family protein [Teladorsagia circumcincta]	4.57e-25	99.8	124	106	90
HSymV2.0_g01.00869_t1	ref|XP_047139673.1|	Hydra vulgaris	mucosa-associated lymphoid tissue lymphoma translocation protein 1 isoform X1 [Hydra vulgaris]	0	708	811	704	714
HSymV2.0_g01.00870_t1	ref|XP_020614628.1|	Orbicella faveolata	GTP-binding protein Rit2-like [Orbicella faveolata]	2.76e-61	199	225	211	180
HSymV2.0_g01.00873_t1	ref|XP_047144498.1|	Hydra vulgaris	von Willebrand factor D and EGF domain-containing protein-like isoform X6 [Hydra vulgaris]	3.35e-157	519	1276	1497	824
HSymV2.0_g01.00874_t1	ref|XP_033635558.1|	Asterias rubens	uncharacterized protein LOC117296645 [Asterias rubens]	1.45e-09	64.7	154	507	100
HSymV2.0_g01.00876_t1	ref|XP_002169182.3|	Hydra vulgaris	28S ribosomal protein S29, mitochondrial [Hydra vulgaris]	8.47e-110	335	391	388	392
HSymV2.0_g01.00877_t1	ref|XP_047139610.1|	Hydra vulgaris	RAB6A-GEF complex partner protein 2-like [Hydra vulgaris]	8.68e-137	407	441	417	438
HSymV2.0_g01.00878_t1	ref|XP_047140492.1|	Hydra vulgaris	FERM domain-containing protein 3 isoform X3 [Hydra vulgaris]	0	526	537	517	544
HSymV2.0_g01.00879_t1	ref|XP_012557582.2|	Hydra vulgaris	uncharacterized protein LOC100212286 [Hydra vulgaris]	1.83e-100	346	1010	934	1012
HSymV2.0_g01.00880_t1	ref|XP_002158990.1|	Hydra vulgaris	mitogen-activated protein kinase 1 [Hydra vulgaris]	0	561	578	531	583
HSymV2.0_g01.00881_t1	ref|XP_047140167.1|	Hydra vulgaris	HAUS augmin-like complex subunit 6 [Hydra vulgaris]	1.77e-125	413	1065	883	709
HSymV2.0_g01.00882_t1	ref|XP_047139925.1|	Hydra vulgaris	chromatin assembly factor 1 subunit A-like [Hydra vulgaris]	1.88e-36	150	635	403	247
HSymV2.0_g01.00883_t1	ref|XP_012556902.2|	Hydra vulgaris	la-related protein 6 [Hydra vulgaris]	3.47e-110	341	470	437	410
HSymV2.0_g01.00884_t1	ref|XP_047140405.1|	Hydra vulgaris	uncharacterized protein LOC124815680 [Hydra vulgaris]	7.96e-56	181	159	165	159
HSymV2.0_g01.00885_t1	ref|XP_004207573.1|	Hydra vulgaris	alpha- and gamma-adaptin-binding protein p34 isoform X1 [Hydra vulgaris]	4.93e-30	121	259	251	221
HSymV2.0_g01.00888_t1	ref|XP_012555170.1|	Hydra vulgaris	stimulated by retinoic acid gene 6 protein-like [Hydra vulgaris]	2.78e-159	494	901	784	752
HSymV2.0_g01.00889_t1	ref|XP_047141172.1|	Hydra vulgaris	unconventional myosin-Ie [Hydra vulgaris]	0	1838	1091	1090	1095
HSymV2.0_g01.00890_t1	ref|XP_012558557.2|	Hydra vulgaris	dual specificity mitogen-activated protein kinase kinase 5 isoform X1 [Hydra vulgaris]	0	555	445	446	439
HSymV2.0_g01.00893_t1	ref|XP_047144876.1|	Hydra vulgaris	protein ZINC INDUCED FACILITATOR-LIKE 1 [Hydra vulgaris]<>protein ZINC INDUCED FACILITATOR-LIKE 1 [Hydra vulgaris]<>protein ZINC INDUCED FACILITATOR-LIKE 1 [Hydra vulgaris]<>protein ZINC INDUCED FACILITATOR-LIKE 1 [Hydra vulgaris]<>protein ZINC INDUCED FACILITATOR-LIKE 1 [Hydra vulgaris]<>protein ZINC INDUCED FACILITATOR-LIKE 1 [Hydra vulgaris]	2.09e-114	355	493	517	508
HSymV2.0_g01.00894_t1	ref|XP_047143249.1|	Hydra vulgaris	protein ZINC INDUCED FACILITATOR 1-like isoform X1 [Hydra vulgaris]<>protein ZINC INDUCED FACILITATOR 1-like isoform X1 [Hydra vulgaris]	1.18e-86	282	443	514	437
HSymV2.0_g01.00895_t1	ref|XP_002161530.1|	Hydra vulgaris	BTB/POZ domain-containing protein 2 [Hydra vulgaris]	0	737	492	484	497
HSymV2.0_g01.00896_t1	emb|CAB4024352.1|	Paramuricea clavata	Hypothetical predicted protein [Paramuricea clavata]	5.93e-14	76.6	191	239	101
HSymV2.0_g01.00897_t1	ref|XP_047140070.1|	Hydra vulgaris	uncharacterized protein LOC101234753 [Hydra vulgaris]<>uncharacterized protein LOC101234753 [Hydra vulgaris]	0	1407	2198	2183	2011
HSymV2.0_g01.00898_t1	ref|XP_002161146.2|	Hydra vulgaris	snRNA-activating protein complex subunit 3 isoform X1 [Hydra vulgaris]	9.52e-137	402	371	371	367
HSymV2.0_g01.00899_t1	ref|XP_044178078.1|	Acropora millepora	transient receptor potential cation channel subfamily M member-like 2 isoform X3 [Acropora millepora]	0	718	1577	1584	1620
HSymV2.0_g01.00901_t1	ref|XP_044160402.1|	Bufo gargarizans	tyrosine-protein phosphatase non-receptor type 9-like isoform X1 [Bufo gargarizans]	6.07e-162	493	762	693	763
HSymV2.0_g01.00902_t1	ref|XP_033644576.1|	Asterias rubens	fibrinogen-like protein A [Asterias rubens]	4.57e-41	155	309	377	231
HSymV2.0_g01.00903_t1	ref|XP_020914478.1|	Exaiptasia diaphana	uncharacterized protein LOC110252055 [Exaiptasia diaphana]	3.56e-11	72.8	398	268	75
HSymV2.0_g01.00904_t1	ref|XP_047139709.1|	Hydra vulgaris	jouberin [Hydra vulgaris]	0	970	1102	1019	1075
HSymV2.0_g01.00905_t1	ref|XP_047139473.1|	Hydra vulgaris	conserved oligomeric Golgi complex subunit 1 [Hydra vulgaris]	0	813	962	902	961
HSymV2.0_g01.00906_t1	ref|XP_012560277.2|	Hydra vulgaris	multifunctional methyltransferase subunit TRM112 homolog A [Hydra vulgaris]<>multifunctional methyltransferase subunit TRM112 homolog A [Hydra vulgaris]	2.33e-70	214	126	126	126
HSymV2.0_g01.00907_t1	ref|XP_012556081.2|	Hydra vulgaris	uncharacterized protein LOC101237030 isoform X1 [Hydra vulgaris]	4.58e-148	476	1043	1020	567
HSymV2.0_g01.00908_t1	ref|XP_002153900.3|	Hydra vulgaris	amino acid transporter AVT1D [Hydra vulgaris]<>amino acid transporter AVT1D [Hydra vulgaris]	0	559	471	471	463
HSymV2.0_g01.00909_t1	ref|XP_047140631.1|	Hydra vulgaris	deoxyribonuclease-1 [Hydra vulgaris]	1.83e-96	294	305	292	260
HSymV2.0_g01.00910_t1	ref|NP_001274698.1|	Hydra vulgaris	apoptosis regulator BAX-like [Hydra vulgaris]<>bcl-2-like 1 [Hydra vulgaris]	4.4e-43	154	242	230	233
HSymV2.0_g01.00911_t1	ref|XP_002155455.2|	Hydra vulgaris	GATA zinc finger domain-containing protein 7-like [Hydra vulgaris]<>GATA zinc finger domain-containing protein 7-like [Hydra vulgaris]	3.2e-52	200	708	639	562
HSymV2.0_g01.00912_t1	ref|XP_027050425.1|	Pocillopora damicornis	A disintegrin and metalloproteinase with thrombospondin motifs 19-like [Pocillopora damicornis]	0	838	1173	1092	1077
HSymV2.0_g01.00913_t1	ref|XP_012560752.1|	Hydra vulgaris	glutamine synthetase-like isoform X1 [Hydra vulgaris]	0	639	369	370	365
HSymV2.0_g01.00914_t1	ref|XP_051785576.1|	Erpetoichthys calabaricus	ras-specific guanine nucleotide-releasing factor 2 isoform X1 [Erpetoichthys calabaricus]	0	858	1331	1265	1331
HSymV2.0_g01.00915_t1	ref|XP_047134889.1|	Hydra vulgaris	glycoprotein 3-alpha-L-fucosyltransferase A-like [Hydra vulgaris]	5.4e-77	251	386	382	360
HSymV2.0_g01.00916_t1	ref|XP_009060729.1|	Lottia gigantea	hypothetical protein LOTGIDRAFT_234481 [Lottia gigantea]<>hypothetical protein LOTGIDRAFT_234481 [Lottia gigantea]	0	536	629	626	631
HSymV2.0_g01.00917_t1	ref|XP_009060729.1|	Lottia gigantea	hypothetical protein LOTGIDRAFT_234481 [Lottia gigantea]<>hypothetical protein LOTGIDRAFT_234481 [Lottia gigantea]	6.18e-176	522	632	626	635
HSymV2.0_g01.00918_t1	ref|XP_967011.1|	Tribolium castaneum	PREDICTED: activated RNA polymerase II transcriptional coactivator p15 [Tribolium castaneum]<>RNA polymerase II transcriptional coactivator-like Protein [Tribolium castaneum]	6.34e-23	93.6	109	106	109
HSymV2.0_g01.00919_t1	ref|XP_047140562.1|	Hydra vulgaris	synembryn-A isoform X1 [Hydra vulgaris]	5.32e-133	404	516	511	522
HSymV2.0_g01.00920_t1	ref|XP_047144496.1|	Hydra vulgaris	von Willebrand factor D and EGF domain-containing protein-like isoform X5 [Hydra vulgaris]	9.16e-149	504	1636	1511	822
HSymV2.0_g01.00921_t1	ref|XP_047132380.1|	Hydra vulgaris	uncharacterized protein LOC100201064 [Hydra vulgaris]	4.5e-86	280	476	468	472
HSymV2.0_g01.00922_t1	ref|XP_047140605.1|	Hydra vulgaris	neuroendocrine convertase 1 [Hydra vulgaris]	0	1206	855	863	861
HSymV2.0_g01.00924_t1	ref|XP_047141005.1|	Hydra vulgaris	uncharacterized protein LOC100211324 [Hydra vulgaris]	5.73e-169	555	2038	1071	1033
HSymV2.0_g01.00929_t1	ref|XP_052278780.1|	Dreissena polymorpha	SCO-spondin-like isoform X2 [Dreissena polymorpha]	3.42e-64	247	1004	1596	788
HSymV2.0_g01.00930_t1	ref|XP_012563017.1|	Hydra vulgaris	GTP-binding protein drn-1 [Hydra vulgaris]	2.62e-19	91.3	232	200	173
HSymV2.0_g01.00931_t1	ref|XP_028406411.1|	Dendronephthya gigantea	tyrosine-protein kinase SRK2-like [Dendronephthya gigantea]	3.85e-13	79	294	520	118
HSymV2.0_g01.00932_t1	ref|XP_038059869.1|	Patiria miniata	E3 ubiquitin-protein ligase TRIM33-like [Patiria miniata]	1.04e-15	89.7	478	663	328
HSymV2.0_g01.00933_t1	ref|XP_028408713.1|	Dendronephthya gigantea	uncharacterized protein LOC114531276 [Dendronephthya gigantea]	1.42e-22	100	138	389	139
HSymV2.0_g01.00935_t1	ref|XP_002159271.1|	Hydra vulgaris	methylosome protein 50 [Hydra vulgaris]<>methylosome protein 50 [Hydra vulgaris]	9.03e-91	289	544	308	283
HSymV2.0_g01.00936_t1	gb|ALJ33544.1|	Clytia hemisphaerica	Otp [Clytia hemisphaerica]<>homeobox transcription factor Orthopedia [Clytia hemisphaerica]	2.5e-71	233	329	339	335
HSymV2.0_g01.00937_t1	ref|XP_002166122.1|	Hydra vulgaris	U6 snRNA-associated Sm-like protein LSm6 [Hydra vulgaris]	7.27e-48	159	198	79	78
HSymV2.0_g01.00938_t1	ref|XP_047140604.1|	Hydra vulgaris	uncharacterized protein PF3D7_1409500 [Hydra vulgaris]	2.42e-10	75.9	1270	1194	317
HSymV2.0_g01.00940_t1	ref|XP_037647815.1|	Sebastes umbrosus	enoyl-CoA delta isomerase 1, mitochondrial-like [Sebastes umbrosus]	1.03e-78	248	278	303	254
HSymV2.0_g01.00942_t1	emb|VDI19257.1|	Mytilus galloprovincialis	Hypothetical predicted protein [Mytilus galloprovincialis]	6.8e-68	239	411	824	356
HSymV2.0_g01.00943_t1	dbj|BAJ05271.1|	Diadumene lineata	alpha-2-macroglobulin [Diadumene lineata]	0	926	1443	1672	1543
HSymV2.0_g01.00944_t1	gb|ACE77071.1|	Carukia barnesi	complement component C3-like protein, partial [Carukia barnesi]	2.98e-82	268	606	302	300
HSymV2.0_g01.00945_t1	ref|XP_047140599.1|	Hydra vulgaris	elongation factor-like GTPase 1 isoform X1 [Hydra vulgaris]	0	1482	1116	1107	1126
HSymV2.0_g01.00946_t1	ref|XP_048587374.1|	Nematostella vectensis	pappalysin-1 [Nematostella vectensis]<>pappalysin-1 [Nematostella vectensis]<>pappalysin-1 [Nematostella vectensis]<>pappalysin-1 [Nematostella vectensis]<>pappalysin-1 [Nematostella vectensis]<>pappalysin-1 [Nematostella vectensis]<>pappalysin-1 [Nematostella vectensis]<>pappalysin-1 [Nematostella vectensis]<>pappalysin-1 [Nematostella vectensis]<>pappalysin-1 [Nematostella vectensis]<>pappalysi…	0	1015	1523	1591	1529
HSymV2.0_g01.00951_t1	emb|CAJ57450.1|	Hydractinia echinata	astacin 4 [Hydractinia echinata]	7.51e-32	129	275	339	176
HSymV2.0_g01.00952_t1	ref|XP_050690947.1|	Eriocheir sinensis	astacin-like isoform X2 [Eriocheir sinensis]<>astacin-like isoform X3 [Eriocheir sinensis]	1.35e-31	127	314	253	149
HSymV2.0_g01.00953_t1	ref|XP_047135724.1|	Hydra vulgaris	uncharacterized protein LOC100198726 isoform X2 [Hydra vulgaris]	5.17e-19	96.7	463	303	149
HSymV2.0_g01.00958_t1	ref|XP_047139513.1|	Hydra vulgaris	lariat debranching enzyme-like isoform X1 [Hydra vulgaris]	0	563	518	523	539
HSymV2.0_g01.00961_t1	ref|XP_002158854.1|	Hydra vulgaris	hydralysin-like [Hydra vulgaris]	2.73e-70	224	247	244	244
HSymV2.0_g01.00962_t1	gb|AEW90239.1|	Clytia hemisphaerica	voltage-gated sodium channel Nav2.1, partial [Clytia hemisphaerica]	0	2327	1950	2018	1850
HSymV2.0_g01.00966_t1	ref|XP_047140543.1|	Hydra vulgaris	phosphatidylinositol 3-kinase catalytic subunit type 3 isoform X1 [Hydra vulgaris]<>phosphatidylinositol 3-kinase catalytic subunit type 3 isoform X2 [Hydra vulgaris]	0	1433	895	883	896
HSymV2.0_g01.00967_t1	ref|XP_028407116.1|	Dendronephthya gigantea	protein phosphatase 1 regulatory subunit 12A-like [Dendronephthya gigantea]	8.76e-18	89.4	283	248	134
HSymV2.0_g01.00969_t1	ref|XP_046662618.1|	Homalodisca vitripennis	repetitive proline-rich cell wall protein-like [Homalodisca vitripennis]	2.99e-22	95.5	166	161	154
HSymV2.0_g01.00970_t1	ref|XP_001640176.1|	Nematostella vectensis	proton channel OtopLc [Nematostella vectensis]<>predicted protein [Nematostella vectensis]	1.37e-13	83.6	506	614	499
HSymV2.0_g01.00971_t1	ref|XP_022317167.1|	Crassostrea virginica	uncharacterized protein LOC111120611 [Crassostrea virginica]	4.77e-09	66.6	428	255	109
HSymV2.0_g01.00973_t1	ref|XP_034032647.1|	Thalassophryne amazonica	thyroglobulin-like isoform X17 [Thalassophryne amazonica]	2.95e-180	546	779	860	703
HSymV2.0_g01.00974_t1	ref|XP_048589311.1|	Nematostella vectensis	uncharacterized protein LOC116615661 [Nematostella vectensis]	1.96e-108	350	588	752	564
HSymV2.0_g01.00975_t1	ref|XP_022807415.1|	Stylophora pistillata	uncharacterized protein LOC111344452 [Stylophora pistillata]	1.9e-09	60.8	76	419	56
HSymV2.0_g01.00976_t1	ref|XP_012558089.1|	Hydra vulgaris	death-associated protein kinase 1 [Hydra vulgaris]<>death-associated protein kinase 1 [Hydra vulgaris]<>death-associated protein kinase 1 [Hydra vulgaris]	4.36e-160	489	823	663	320
HSymV2.0_g01.00977_t1	ref|XP_022778620.1|	Stylophora pistillata	uncharacterized protein LOC111320021 isoform X3 [Stylophora pistillata]	1.84e-13	81.3	448	370	266
HSymV2.0_g01.00978_t1	gb|AGH70133.1|	Placozoa sp. H4	protein disulfide-isomerase, partial [Placozoa sp. H4]	7.85e-26	103	113	195	112
HSymV2.0_g01.00979_t1	gb|KFD54923.1|	Trichuris suis	hypothetical protein M513_04105 [Trichuris suis]<>hypothetical protein M514_04105 [Trichuris suis]<>protein disulfide-isomerase domain protein [Trichuris suis]	1.33e-25	108	113	484	108
HSymV2.0_g01.00980_t1	ref|XP_002160150.2|	Hydra vulgaris	protein disulfide-isomerase A3 [Hydra vulgaris]	0	653	488	490	478
HSymV2.0_g01.00981_t1	ref|XP_020603091.1|	Orbicella faveolata	potassium channel subfamily K member 3-like [Orbicella faveolata]<>potassium channel subfamily K member 3-like [Orbicella faveolata]	3.48e-14	80.9	293	316	308
HSymV2.0_g01.00982_t1	ref|XP_047140595.1|	Hydra vulgaris	uncharacterized protein LOC105843520 isoform X1 [Hydra vulgaris]	8.8e-79	258	453	376	441
HSymV2.0_g01.00983_t1	ref|XP_012556415.2|	Hydra vulgaris	histone-lysine N-methyltransferase PRDM9 isoform X2 [Hydra vulgaris]<>histone-lysine N-methyltransferase PRDM9 isoform X2 [Hydra vulgaris]	0	625	741	644	707
HSymV2.0_g01.00984_t1	ref|XP_047139549.1|	Hydra vulgaris	fructose-1,6-bisphosphatase 1 isoform X1 [Hydra vulgaris]	0	572	331	463	328
HSymV2.0_g01.00985_t1	ref|XP_028406909.1|	Dendronephthya gigantea	uncharacterized protein LOC114529342 [Dendronephthya gigantea]	3.45e-20	100	382	399	406
HSymV2.0_g01.00986_t1	ref|XP_047139551.1|	Hydra vulgaris	uncharacterized protein LOC100213518 [Hydra vulgaris]	1.12e-158	462	427	414	439
HSymV2.0_g01.00987_t1	ref|XP_047139557.1|	Hydra vulgaris	amyloid-beta A4 precursor protein-binding family A member 2 isoform X1 [Hydra vulgaris]	0	761	932	824	666
HSymV2.0_g01.00988_t1	ref|XP_002159338.3|	Hydra vulgaris	major facilitator superfamily domain-containing protein 12 isoform X1 [Hydra vulgaris]	0	608	522	485	487
HSymV2.0_g01.00989_t1	ref|XP_047140140.1|	Hydra vulgaris	pituitary tumor-transforming gene 1 protein-interacting protein-like [Hydra vulgaris]	1.85e-60	194	200	179	136
HSymV2.0_g01.00990_t1	ref|XP_047139592.1|	Hydra vulgaris	peptidyl-glycine alpha-amidating monooxygenase B-like [Hydra vulgaris]	0	743	824	761	679
HSymV2.0_g01.00991_t1	ref|XP_012559629.1|	Hydra vulgaris	uncharacterized protein LOC105845921 [Hydra vulgaris]	4.73e-31	119	188	186	180
HSymV2.0_g01.00992_t1	ref|XP_047139935.1|	Hydra vulgaris	alpha-methylacyl-CoA racemase isoform X1 [Hydra vulgaris]	1.3e-179	513	389	389	381
HSymV2.0_g01.00993_t1	ref|XP_004207580.1|	Hydra vulgaris	protein FAM219A [Hydra vulgaris]	2.96e-21	92.8	170	154	138
HSymV2.0_g01.00994_t1	ref|XP_047140564.1|	Hydra vulgaris	sorting nexin-27 [Hydra vulgaris]	0	692	562	560	566
HSymV2.0_g01.00995_t1	ref|XP_002429045.1|	Pediculus humanus corporis	tyrosine-protein phosphatase non-receptor type, putative [Pediculus humanus corporis]<>tyrosine-protein phosphatase non-receptor type, putative [Pediculus humanus corporis]	5.29e-48	182	741	352	267
HSymV2.0_g01.00996_t1	ref|XP_047139562.1|	Hydra vulgaris	transcriptional repressor p66-beta isoform X2 [Hydra vulgaris]	2.98e-135	422	838	578	479
HSymV2.0_g01.00997_t1	ref|XP_004206762.1|	Hydra vulgaris	farnesyl pyrophosphate synthase [Hydra vulgaris]<>farnesyl pyrophosphate synthase [Hydra vulgaris]	7.33e-156	449	355	353	349
HSymV2.0_g01.00998_t1	ref|XP_047139352.1|	Hydra vulgaris	cactin isoform X1 [Hydra vulgaris]	0	876	649	621	624
HSymV2.0_g01.00999_t1	ref|XP_002157290.3|	Hydra vulgaris	outer dense fiber protein 3-like [Hydra vulgaris]	1.54e-140	402	249	251	245
HSymV2.0_g01.01000_t1	ref|XP_047140011.1|	Hydra vulgaris	50S ribosomal protein L20-like [Hydra vulgaris]	6.34e-71	216	132	132	132
HSymV2.0_g01.01001_t1	gb|KXJ22981.1|	Exaiptasia diaphana	hypothetical protein AC249_AIPGENE24246 [Exaiptasia diaphana]	1.95e-29	121	155	639	154
HSymV2.0_g01.01002_t1	ref|XP_002158539.1|	Hydra vulgaris	beta-1,3-galactosyltransferase sqv-2 [Hydra vulgaris]	1.07e-113	346	391	416	336
HSymV2.0_g01.01003_t1	ref|XP_002158539.1|	Hydra vulgaris	beta-1,3-galactosyltransferase sqv-2 [Hydra vulgaris]	2.16e-112	343	388	416	341
HSymV2.0_g01.01004_t1	ref|XP_002158539.1|	Hydra vulgaris	beta-1,3-galactosyltransferase sqv-2 [Hydra vulgaris]	9.29e-116	351	391	416	373
HSymV2.0_g01.01008_t1	emb|CAJ57450.1|	Hydractinia echinata	astacin 4 [Hydractinia echinata]	7.94e-11	70.1	221	339	72
HSymV2.0_g01.01010_t1	ref|XP_011403635.1|	Amphimedon queenslandica	PREDICTED: uncharacterized protein LOC100635271 [Amphimedon queenslandica]	2.56e-19	90.5	180	249	117
HSymV2.0_g01.01011_t1	ref|XP_015779093.1|	Acropora digitifera	PREDICTED: steroid 17-alpha-hydroxylase/17,20 lyase-like isoform X2 [Acropora digitifera]<>PREDICTED: steroid 17-alpha-hydroxylase/17,20 lyase-like isoform X2 [Acropora digitifera]<>PREDICTED: steroid 17-alpha-hydroxylase/17,20 lyase-like isoform X2 [Acropora digitifera]<>PREDICTED: steroid 17-alpha-hydroxylase/17,20 lyase-like isoform X2 [Acropora digitifera]<>PREDICTED: steroid 17-alpha-hydroxy…	5.81e-143	429	521	496	494
HSymV2.0_g01.01012_t1	ref|XP_027053051.1|	Pocillopora damicornis	uncharacterized protein LOC113680233 [Pocillopora damicornis]	2.09e-82	273	514	493	490
HSymV2.0_g01.01013_t1	ref|XP_031991229.1|	Hylobates moloch	slit homolog 1 protein isoform X2 [Hylobates moloch]	1.35e-18	100	631	1228	335
HSymV2.0_g01.01014_t1	ref|XP_014781155.1|	Octopus bimaculoides	PREDICTED: insulin-like growth factor-binding protein complex acid labile subunit, partial [Octopus bimaculoides]	1e-63	239	901	830	805
HSymV2.0_g01.01015_t1	ref|XP_047139605.1|	Hydra vulgaris	dynein intermediate chain 2, ciliary [Hydra vulgaris]<>dynein intermediate chain 2, ciliary [Hydra vulgaris]<>dynein intermediate chain 2, ciliary [Hydra vulgaris]	0	936	691	677	673
HSymV2.0_g01.01017_t1	ref|XP_047140546.1|	Hydra vulgaris	methyltransferase-like protein 25B isoform X3 [Hydra vulgaris]	0	577	584	570	584
HSymV2.0_g01.01018_t1	emb|CAD7263808.1|	Timema californicum	unnamed protein product [Timema shepardi]<>unnamed protein product [Timema californicum]	2.46e-11	72.4	323	268	106
HSymV2.0_g01.01019_t1	ref|XP_047139457.1|	Hydra vulgaris	arf-GAP with coiled-coil, ANK repeat and PH domain-containing protein 2 isoform X1 [Hydra vulgaris]	0	943	759	737	756
HSymV2.0_g01.01021_t1	ref|XP_002160642.4|	Hydra vulgaris	cytochrome P450 4V2-like [Hydra vulgaris]	5.18e-172	503	537	497	491
HSymV2.0_g01.01022_t1	ref|XP_047125732.1|	Hydra vulgaris	uncharacterized protein LOC105845888 [Hydra vulgaris]	2.53e-29	124	372	334	188
HSymV2.0_g01.01023_t1	ref|XP_047125732.1|	Hydra vulgaris	uncharacterized protein LOC105845888 [Hydra vulgaris]	6.67e-51	176	233	334	228
HSymV2.0_g01.01024_t1	ref|XP_047125732.1|	Hydra vulgaris	uncharacterized protein LOC105845888 [Hydra vulgaris]	9.72e-48	171	320	334	263
HSymV2.0_g01.01025_t1	ref|XP_047125732.1|	Hydra vulgaris	uncharacterized protein LOC105845888 [Hydra vulgaris]	9.53e-52	179	233	334	228
HSymV2.0_g01.01026_t1	ref|XP_047125732.1|	Hydra vulgaris	uncharacterized protein LOC105845888 [Hydra vulgaris]	2.38e-37	143	286	334	263
HSymV2.0_g01.01027_t1	ref|XP_047125732.1|	Hydra vulgaris	uncharacterized protein LOC105845888 [Hydra vulgaris]	1.05e-57	199	362	334	261
HSymV2.0_g01.01028_t1	ref|XP_047125732.1|	Hydra vulgaris	uncharacterized protein LOC105845888 [Hydra vulgaris]	1.64e-45	166	320	334	263
HSymV2.0_g01.01029_t1	ref|XP_029187323.2|	Acropora millepora	beta-1,3-galactosyltransferase 6-like [Acropora millepora]	2.14e-41	158	366	406	309
HSymV2.0_g01.01032_t1	ref|XP_032229849.2|	Nematostella vectensis	acid-sensing ion channel 2 [Nematostella vectensis]	2.52e-35	146	477	510	509
HSymV2.0_g01.01034_t1	ref|XP_032235399.2|	Nematostella vectensis	degenerin mec-4 isoform X2 [Nematostella vectensis]	8.58e-25	112	314	474	308
HSymV2.0_g01.01036_t1	ref|XP_020892112.1|	Exaiptasia diaphana	amiloride-sensitive sodium channel subunit beta-2 [Exaiptasia diaphana]	3.04e-24	110	349	371	353
HSymV2.0_g01.01038_t1	ref|XP_032229849.2|	Nematostella vectensis	acid-sensing ion channel 2 [Nematostella vectensis]	2.83e-34	144	477	510	509
HSymV2.0_g01.01039_t1	ref|XP_029214259.2|	Acropora millepora	degenerin unc-8-like isoform X1 [Acropora millepora]	8.49e-31	134	483	566	499
HSymV2.0_g01.01040_t1	ref|XP_047127212.1|	Hydra vulgaris	uncharacterized protein LOC124808208 [Hydra vulgaris]	2.2e-23	106	304	328	300
HSymV2.0_g01.01041_t1	ref|XP_047139331.1|	Hydra vulgaris	laminin subunit alpha-1 isoform X1 [Hydra vulgaris]	0	3386	3256	2873	2861
HSymV2.0_g01.01042_t1	ref|XP_047139333.1|	Hydra vulgaris	galactosylceramide sulfotransferase-like isoform X1 [Hydra vulgaris]	0	561	525	512	484
HSymV2.0_g01.01044_t1	ref|XP_027058969.1|	Pocillopora damicornis	leucine-rich repeat-containing protein 61-like isoform X2 [Pocillopora damicornis]	2.07e-35	134	239	251	190
HSymV2.0_g01.01045_t1	ref|XP_047140346.1|	Hydra vulgaris	protein lingerer-like isoform X4 [Hydra vulgaris]	1.77e-142	462	1108	976	974
HSymV2.0_g01.01046_t1	ref|XP_025418661.1|	Sipha flava	follistatin-A isoform X4 [Sipha flava]<>follistatin-A isoform X4 [Sipha flava]<>follistatin-A isoform X4 [Sipha flava]	1.11e-38	148	298	368	317
HSymV2.0_g01.01047_t1	emb|CAG5121156.1|	Candidula unifasciata	unnamed protein product [Candidula unifasciata]	1.73e-81	250	235	205	200
HSymV2.0_g01.01048_t1	ref|XP_012557436.2|	Hydra vulgaris	protein disulfide-isomerase A3 isoform X2 [Hydra vulgaris]	8.62e-71	223	220	218	222
HSymV2.0_g01.01049_t1	ref|XP_047140043.1|	Hydra vulgaris	glycosylated lysosomal membrane protein B [Hydra vulgaris]	1.23e-79	258	396	394	404
HSymV2.0_g01.01050_t1	ref|XP_047140150.1|	Hydra vulgaris	cAMP-regulated phosphoprotein 19 [Hydra vulgaris]	4.88e-37	130	121	112	88
HSymV2.0_g01.01051_t1	ref|XP_027038926.1|	Pocillopora damicornis	WD repeat-containing protein 41-like isoform X1 [Pocillopora damicornis]<>hypothetical protein pdam_00013943 [Pocillopora damicornis]	5.39e-117	358	449	444	436
HSymV2.0_g01.01052_t1	ref|XP_012554080.1|	Hydra vulgaris	uncharacterized protein LOC105843359 isoform X1 [Hydra vulgaris]	1.43e-35	146	460	484	480
HSymV2.0_g01.01053_t1	ref|XP_047139825.1|	Hydra vulgaris	kelch-like protein 3 [Hydra vulgaris]	5.93e-135	403	340	557	332
HSymV2.0_g01.01054_t1	ref|XP_047139825.1|	Hydra vulgaris	kelch-like protein 3 [Hydra vulgaris]	5.93e-135	403	340	557	332
HSymV2.0_g01.01055_t1	ref|XP_047139825.1|	Hydra vulgaris	kelch-like protein 3 [Hydra vulgaris]	0	740	556	557	555
HSymV2.0_g01.01056_t1	ref|XP_047139464.1|	Hydra vulgaris	E3 ubiquitin-protein ligase NEDD4 isoform X1 [Hydra vulgaris]	0	1140	854	843	845
HSymV2.0_g01.01057_t1	ref|XP_014679040.1|	Priapulus caudatus	PREDICTED: zinc finger C4H2 domain-containing protein-like [Priapulus caudatus]	1.41e-18	89.7	220	235	211
HSymV2.0_g01.01058_t1	ref|XP_047139346.1|	Hydra vulgaris	asparagine--tRNA ligase, cytoplasmic isoform X1 [Hydra vulgaris]	0	960	547	605	546
HSymV2.0_g01.01059_t1	ref|XP_047139347.1|	Hydra vulgaris	asparagine--tRNA ligase, cytoplasmic isoform X2 [Hydra vulgaris]	3.91e-99	304	158	562	158
HSymV2.0_g01.01060_t1	gb|QBC65504.1|	Dynamena pumila	brachyury 2 [Dynamena pumila]	0	580	375	382	384
HSymV2.0_g01.01061_t1	ref|XP_002153846.1|	Hydra vulgaris	zinc finger RNA-binding protein [Hydra vulgaris]	0	1088	1149	910	912
HSymV2.0_g01.01062_t1	ref|XP_002167244.2|	Hydra vulgaris	ubiquitin carboxyl-terminal hydrolase 3 isoform X1 [Hydra vulgaris]<>ubiquitin carboxyl-terminal hydrolase 3 isoform X1 [Hydra vulgaris]	0	759	508	503	506
HSymV2.0_g01.01063_t1	ref|XP_047139623.1|	Hydra vulgaris	NCK-interacting protein with SH3 domain isoform X1 [Hydra vulgaris]<>NCK-interacting protein with SH3 domain isoform X1 [Hydra vulgaris]	0	583	722	676	736
HSymV2.0_g01.01064_t1	ref|XP_044171688.1|	Acropora millepora	uncharacterized protein LOC122956018 [Acropora millepora]	1.6e-11	67.4	157	150	119
HSymV2.0_g01.01066_t1	ref|XP_002167925.3|	Hydra vulgaris	tetratricopeptide repeat protein 39C isoform X1 [Hydra vulgaris]<>tetratricopeptide repeat protein 39C isoform X1 [Hydra vulgaris]	0	706	591	580	592
HSymV2.0_g01.01067_t1	ref|XP_028392236.1|	Dendronephthya gigantea	E3 ubiquitin-protein ligase TRIM33-like [Dendronephthya gigantea]	1.05e-15	90.1	512	573	341
HSymV2.0_g01.01070_t1	ref|XP_012554114.2|	Hydra vulgaris	importin-11 [Hydra vulgaris]	5.66e-76	258	302	947	303
HSymV2.0_g01.01071_t1	ref|XP_012554114.2|	Hydra vulgaris	importin-11 [Hydra vulgaris]	0	937	969	947	972
HSymV2.0_g01.01072_t1	ref|XP_002163432.1|	Hydra vulgaris	T-complex protein 1 subunit gamma [Hydra vulgaris]	0	976	546	545	530
HSymV2.0_g01.01073_t1	ref|XP_020600886.1|	Orbicella faveolata	growth arrest-specific protein 1-like [Orbicella faveolata]	5.62e-11	67.8	164	256	144
HSymV2.0_g01.01074_t1	ref|XP_004206650.3|	Hydra vulgaris	phenylalanine--tRNA ligase, mitochondrial [Hydra vulgaris]	0	619	436	428	417
HSymV2.0_g01.01075_t1	ref|XP_020600886.1|	Orbicella faveolata	growth arrest-specific protein 1-like [Orbicella faveolata]	2.39e-10	67.8	228	256	144
HSymV2.0_g01.01078_t1	ref|XP_015754653.1|	Acropora digitifera	PREDICTED: uncharacterized protein LOC107334236 [Acropora digitifera]	5.62e-37	135	153	235	145
HSymV2.0_g01.01079_t1	gb|KXJ06434.1|	Exaiptasia diaphana	hypothetical protein AC249_AIPGENE17188 [Exaiptasia diaphana]	5.99e-50	179	201	639	179
HSymV2.0_g01.01080_t1	emb|CAB3994550.1|	Paramuricea clavata	Hypothetical predicted protein [Paramuricea clavata]	2.72e-08	58.5	89	563	80
HSymV2.0_g01.01081_t1	gb|KAI8510552.1|	Branchiostoma belcheri	hypothetical protein Bbelb_114680 [Branchiostoma belcheri]	5.61e-09	57.4	73	140	49
HSymV2.0_g01.01082_t1	gb|AKU77028.1|	Carukia barnesi	TX-I [Carukia barnesi]	2.86e-22	103	353	296	272
HSymV2.0_g01.01083_t1	ref|XP_047141988.1|	Hydra vulgaris	uncharacterized protein sll0103 [Hydra vulgaris]	8.96e-166	488	544	515	517
HSymV2.0_g01.01085_t1	ref|XP_047139582.1|	Hydra vulgaris	maspardin [Hydra vulgaris]	0	546	341	312	313
HSymV2.0_g01.01086_t1	ref|XP_012565667.2|	Hydra vulgaris	uncharacterized protein LOC105849775 [Hydra vulgaris]	4.23e-169	499	436	684	433
HSymV2.0_g01.01087_t1	ref|XP_047140222.1|	Hydra vulgaris	probable UDP-sugar transporter protein SLC35A4 isoform X1 [Hydra vulgaris]	1.13e-84	272	496	314	260
HSymV2.0_g01.01088_t1	ref|XP_004206439.2|	Hydra vulgaris	TIMELESS-interacting protein [Hydra vulgaris]	3.26e-51	176	264	241	251
HSymV2.0_g01.01089_t1	ref|XP_012556601.1|	Hydra vulgaris	adducin-related protein C1289.14 [Hydra vulgaris]	9.74e-119	350	289	292	266
HSymV2.0_g01.01090_t1	ref|XP_032238614.1|	Nematostella vectensis	cellular tumor antigen p53 isoform X2 [Nematostella vectensis]<>cellular tumor antigen p53 isoform X2 [Nematostella vectensis]<>transcription factor p63 [Nematostella vectensis]<>TPA_exp: transcription factor p63 [Nematostella vectensis]	1.04e-27	124	462	492	214
HSymV2.0_g01.01091_t1	ref|XP_032238610.1|	Nematostella vectensis	cellular tumor antigen p53 isoform X1 [Nematostella vectensis]<>cellular tumor antigen p53 isoform X1 [Nematostella vectensis]<>cellular tumor antigen p53 isoform X1 [Nematostella vectensis]	7.15e-29	129	509	494	240
HSymV2.0_g01.01092_t1	ref|XP_002164087.1|	Hydra vulgaris	protein mono-ADP-ribosyltransferase PARP16 [Hydra vulgaris]<>protein mono-ADP-ribosyltransferase PARP16 [Hydra vulgaris]	5.62e-114	341	330	323	324
HSymV2.0_g01.01093_t1	ref|XP_012566940.2|	Hydra vulgaris	N-acetyl-beta-glucosaminyl-glycoprotein 4-beta-N-acetylgalactosaminyltransferase 1 [Hydra vulgaris]	0	943	694	692	617
HSymV2.0_g01.01094_t1	emb|CAI77215.1|	Hydractinia echinata	cnidarian tachylectin-related protein precursor [Hydractinia echinata]	0	530	279	279	279
HSymV2.0_g01.01095_t1	ref|XP_034339370.1|	Crassostrea gigas	antistasin [Crassostrea gigas]	4.21e-11	67.4	141	242	42
HSymV2.0_g01.01096_t1	emb|CAC5397516.1|	Mytilus coruscus	unnamed protein product [Mytilus coruscus]	1.53e-09	63.5	124	1041	89
HSymV2.0_g01.01097_t1	ref|XP_029182626.2|	Acropora millepora	uncharacterized protein LOC114950650 [Acropora millepora]	7.48e-59	199	314	310	213
HSymV2.0_g01.01098_t1	gb|PFX23934.1|	Stylophora pistillata	hypothetical protein AWC38_SpisGene11474 [Stylophora pistillata]	5.71e-93	310	705	641	336
HSymV2.0_g01.01099_t1	ref|XP_047123868.1|	Hydra vulgaris	4-aminobutyrate aminotransferase, mitochondrial isoform X2 [Hydra vulgaris]	3.63e-172	503	508	501	461
HSymV2.0_g01.01100_t1	ref|XP_012561659.2|	Hydra vulgaris	RNA-binding protein MEX3B [Hydra vulgaris]	0	715	570	585	582
HSymV2.0_g01.01104_t1	ref|XP_002155920.1|	Hydra vulgaris	stabilizer of axonemal microtubules 1-like [Hydra vulgaris]	1.24e-59	210	486	416	483
HSymV2.0_g01.01105_t1	ref|XP_004208260.2|	Hydra vulgaris	tetratricopeptide repeat protein 24 [Hydra vulgaris]	2.03e-122	378	554	519	491
HSymV2.0_g01.01106_t1	ref|XP_033465257.1|	Epinephelus lanceolatus	NLR family CARD domain-containing protein 3-like [Epinephelus lanceolatus]	5.51e-20	107	1377	1063	340
HSymV2.0_g01.01107_t1	ref|XP_029179991.2|	Acropora millepora	cilia- and flagella-associated protein 53-like [Acropora millepora]	3.87e-169	496	514	513	507
HSymV2.0_g01.01108_t1	ref|XP_047139840.1|	Hydra vulgaris	neural cell adhesion molecule 1 [Hydra vulgaris]	3.31e-36	145	424	401	362
HSymV2.0_g01.01109_t1	ref|XP_047139994.1|	Hydra vulgaris	early endosome antigen 1-like isoform X2 [Hydra vulgaris]	7.69e-46	164	285	283	292
HSymV2.0_g01.01110_t1	ref|XP_012567032.2|	Hydra vulgaris	G patch domain and ankyrin repeat-containing protein 1 homolog [Hydra vulgaris]	4.49e-70	231	349	375	392
HSymV2.0_g01.01111_t1	ref|XP_012567031.1|	Hydra vulgaris	glutaredoxin-like protein C5orf63 homolog [Hydra vulgaris]	1.02e-27	104	80	117	72
HSymV2.0_g01.01112_t1	ref|XP_004206288.1|	Hydra vulgaris	bidirectional sugar transporter SWEET15 [Hydra vulgaris]	2.54e-76	238	226	224	202
HSymV2.0_g01.01113_t1	ref|XP_002160774.2|	Hydra vulgaris	solute carrier family 23 member 2 [Hydra vulgaris]	0	701	593	573	602
HSymV2.0_g01.01114_t1	ref|XP_012565006.2|	Hydra vulgaris	uncharacterized protein LOC100196957 [Hydra vulgaris]	0	625	1159	957	728
HSymV2.0_g01.01115_t1	ref|XP_022803384.1|	Stylophora pistillata	sodium/potassium/calcium exchanger 2-like [Stylophora pistillata]<>sodium/potassium/calcium exchanger 2-like [Stylophora pistillata]<>sodium/potassium/calcium exchanger 2-like [Stylophora pistillata]<>sodium/potassium/calcium exchanger 2-like [Stylophora pistillata]<>Sodium/potassium/calcium exchanger 2 [Stylophora pistillata]	0	552	735	690	665
HSymV2.0_g01.01116_t1	ref|XP_032227960.2|	Nematostella vectensis	semaphorin-3B isoform X2 [Nematostella vectensis]	1.33e-62	236	793	983	653
HSymV2.0_g01.01117_t1	ref|XP_047126212.1|	Hydra vulgaris	uncharacterized protein LOC124807816 [Hydra vulgaris]<>uncharacterized protein LOC124807816 [Hydra vulgaris]<>uncharacterized protein LOC124807816 [Hydra vulgaris]<>uncharacterized protein LOC124807816 [Hydra vulgaris]<>uncharacterized protein LOC124807816 [Hydra vulgaris]<>uncharacterized protein LOC124807816 [Hydra vulgaris]<>uncharacterized protein LOC124807816 [Hydra vulgaris]<>uncharacterize…	2.5e-30	125	184	886	99
HSymV2.0_g01.01119_t1	ref|XP_047139412.1|	Hydra vulgaris	neuronal acetylcholine receptor subunit alpha-2 [Hydra vulgaris]<>neuronal acetylcholine receptor subunit alpha-2 [Hydra vulgaris]	0	654	488	479	496
HSymV2.0_g01.01120_t1	ref|XP_047135810.1|	Hydra vulgaris	uncharacterized protein LOC124812840 [Hydra vulgaris]	2.18e-15	77.4	72	417	51
HSymV2.0_g01.01121_t1	ref|XP_047139718.1|	Hydra vulgaris	ubiquitin-conjugating enzyme E2 Q2-like [Hydra vulgaris]	5.77e-163	469	370	374	371
HSymV2.0_g01.01122_t1	gb|KAG8265529.1|	Homalodisca vitripennis	Belongs to the protein-tyrosine phosphatase [Homalodisca vitripennis]	9.71e-19	92	180	582	164
HSymV2.0_g01.01123_t1	ref|XP_031551343.1|	Actinia tenebrosa	MAM and LDL-receptor class A domain-containing protein 1-like [Actinia tenebrosa]	8.95e-128	424	1149	988	786
HSymV2.0_g01.01124_t1	ref|XP_047139840.1|	Hydra vulgaris	neural cell adhesion molecule 1 [Hydra vulgaris]	1.24e-19	94	180	401	126
HSymV2.0_g01.01125_t1	ref|XP_022780571.1|	Stylophora pistillata	A disintegrin and metalloproteinase with thrombospondin motifs 6-like isoform X1 [Stylophora pistillata]<>A disintegrin and metalloproteinase with thrombospondin motifs 6-like isoform X1 [Stylophora pistillata]<>A disintegrin and metalloproteinase with thrombospondin motifs 6-like isoform X1 [Stylophora pistillata]<>A disintegrin and metalloproteinase with thrombospondin motifs 6-like isoform X1 …	5.83e-76	275	1040	762	690
HSymV2.0_g01.01126_t1	ref|XP_047139928.1|	Hydra vulgaris	ubiquitin-conjugating enzyme E2 R2-like [Hydra vulgaris]	2.66e-111	327	241	233	240
HSymV2.0_g01.01128_t1	ref|XP_012559119.2|	Hydra vulgaris	integrator complex subunit 14 [Hydra vulgaris]	0	679	504	505	505
HSymV2.0_g01.01129_t1	ref|XP_042905016.1|	Parasteatoda tepidariorum	carboxypeptidase B-like [Parasteatoda tepidariorum]	2.35e-78	258	444	419	417
HSymV2.0_g01.01130_t1	ref|XP_049948263.1|	Schistocerca serialis cubense	carboxypeptidase B-like [Schistocerca serialis cubense]	1.41e-74	249	419	482	427
HSymV2.0_g01.01131_t1	ref|XP_012556067.2|	Hydra vulgaris	dimethylglycine dehydrogenase, mitochondrial [Hydra vulgaris]	0	1234	859	861	837
HSymV2.0_g01.01132_t1	ref|XP_031558118.1|	Actinia tenebrosa	betaine--homocysteine S-methyltransferase 1-like [Actinia tenebrosa]	0	619	392	404	389
HSymV2.0_g01.01133_t1	ref|XP_002161715.1|	Hydra vulgaris	zinc transporter ZIP1 [Hydra vulgaris]	1.49e-90	285	362	396	357
HSymV2.0_g01.01134_t1	ref|XP_047139816.1|	Hydra vulgaris	galactose-1-phosphate uridylyltransferase isoform X1 [Hydra vulgaris]<>galactose-1-phosphate uridylyltransferase isoform X1 [Hydra vulgaris]	1.28e-159	457	326	347	319
HSymV2.0_g01.01135_t1	ref|XP_047141922.1|	Hydra vulgaris	uncharacterized protein LOC100200907 [Hydra vulgaris]<>uncharacterized protein LOC100200907 [Hydra vulgaris]<>uncharacterized protein LOC100200907 [Hydra vulgaris]	3.75e-17	84.7	238	161	79
HSymV2.0_g01.01136_t1	ref|XP_012561173.2|	Hydra vulgaris	uncharacterized protein LOC105846713 [Hydra vulgaris]	1.9e-72	236	347	330	336
HSymV2.0_g01.01137_t1	ref|XP_012555414.1|	Hydra vulgaris	COP9 signalosome complex subunit 2 [Hydra vulgaris]	0	771	440	440	426
HSymV2.0_g01.01138_t1	ref|XP_047139708.1|	Hydra vulgaris	5'-nucleotidase domain-containing protein 3 [Hydra vulgaris]	0	641	527	532	475
HSymV2.0_g01.01139_t1	ref|XP_047139609.1|	Hydra vulgaris	fanconi-associated nuclease 1 isoform X1 [Hydra vulgaris]	8.13e-161	489	527	925	495
HSymV2.0_g01.01140_t1	ref|XP_012555851.2|	Hydra vulgaris	uncharacterized protein LOC105844140 [Hydra vulgaris]	2.66e-38	139	200	196	182
HSymV2.0_g01.01141_t1	ref|XP_047126144.1|	Hydra vulgaris	uncharacterized protein LOC124807794 [Hydra vulgaris]	4.04e-16	81.6	183	222	183
HSymV2.0_g01.01142_t1	gb|PFX18468.1|	Stylophora pistillata	ATP-dependent DNA helicase Q1 [Stylophora pistillata]	3.67e-28	116	145	475	123
HSymV2.0_g01.01143_t1	ref|XP_047132275.1|	Hydra vulgaris	DNA topoisomerase 3-alpha isoform X2 [Hydra vulgaris]	0	766	1492	991	705
HSymV2.0_g01.01144_t1	ref|XP_047139762.1|	Hydra vulgaris	gamma-tubulin complex component 4 [Hydra vulgaris]	0	890	655	685	663
HSymV2.0_g01.01145_t1	ref|XP_004207839.1|	Hydra vulgaris	40S ribosomal protein S6 [Hydra vulgaris]	6.43e-148	421	247	248	248
HSymV2.0_g01.01146_t1	ref|XP_031571049.1|	Actinia tenebrosa	uncharacterized protein LOC116305307, partial [Actinia tenebrosa]	8.67e-12	75.5	425	321	102
HSymV2.0_g01.01147_t1	ref|XP_047134452.1|	Hydra vulgaris	ubiquitin-like-specific protease 1 [Hydra vulgaris]	5.62e-33	133	297	384	199
HSymV2.0_g01.01148_t1	ref|XP_012559920.2|	Hydra vulgaris	translocon-associated protein subunit beta [Hydra vulgaris]	3.06e-83	252	185	183	183
HSymV2.0_g01.01149_t1	ref|XP_002157964.1|	Hydra vulgaris	Golgi phosphoprotein 3 [Hydra vulgaris]	0	521	289	290	290
HSymV2.0_g01.01151_t1	ref|XP_002161536.1|	Hydra vulgaris	synaptotagmin-7 [Hydra vulgaris]	1.41e-116	358	458	469	332
HSymV2.0_g01.01152_t1	ref|XP_047139796.1|	Hydra vulgaris	electron transfer flavoprotein subunit alpha, mitochondrial [Hydra vulgaris]	3.31e-169	481	334	332	334
HSymV2.0_g01.01153_t1	emb|CAB4017808.1|	Paramuricea clavata	Hypothetical predicted protein [Paramuricea clavata]	1.49e-70	244	571	538	357
HSymV2.0_g01.01155_t1	ref|XP_002165177.3|	Hydra vulgaris	protein AF-9 [Hydra vulgaris]	4.34e-97	312	535	520	559
HSymV2.0_g01.01156_t1	ref|NP_001274311.1|	Hydra vulgaris	uncharacterized protein LOC100215682 [Hydra vulgaris]<>uncharacterized protein LOC100215682 isoform X1 [Hydra vulgaris]<>bcl-2 [Hydra vulgaris]	4.38e-13	72.4	166	178	159
HSymV2.0_g01.01158_t1	ref|XP_012558673.1|	Hydra vulgaris	lysM and putative peptidoglycan-binding domain-containing protein 4 isoform X2 [Hydra vulgaris]	4.15e-28	117	326	242	246
HSymV2.0_g01.01159_t1	ref|XP_047139485.1|	Hydra vulgaris	ATP-dependent Clp protease ATP-binding subunit clpX-like, mitochondrial isoform X1 [Hydra vulgaris]<>ATP-dependent Clp protease ATP-binding subunit clpX-like, mitochondrial isoform X1 [Hydra vulgaris]<>ATP-dependent Clp protease ATP-binding subunit clpX-like, mitochondrial isoform X1 [Hydra vulgaris]	0	685	622	614	534
HSymV2.0_g01.01160_t1	emb|CAB4039552.1|	Paramuricea clavata	Transposon Ty3-I Gag-Pol poly, partial [Paramuricea clavata]	5.94e-10	63.5	100	982	91
HSymV2.0_g01.01161_t1	ref|XP_047139440.1|	Hydra vulgaris	uncharacterized protein LOC105843327 isoform X22 [Hydra vulgaris]	1.05e-56	214	790	642	624
HSymV2.0_g01.01163_t1	ref|XP_047139411.1|	Hydra vulgaris	uncharacterized protein LOC101240970 isoform X3 [Hydra vulgaris]	7.41e-62	226	650	635	608
HSymV2.0_g01.01164_t1	emb|CAF4866077.1|	Rotaria socialis	unnamed protein product, partial [Rotaria socialis]	1.99e-15	77.4	108	234	75
HSymV2.0_g01.01165_t1	gb|PIK47522.1|	Apostichopus japonicus	putative endonucleasereverse transcriptase [Apostichopus japonicus]	1.69e-09	63.5	147	257	150
HSymV2.0_g01.01166_t1	emb|CAB4045093.1|	Paramuricea clavata	Scavenger receptor cysteine-rich type 1 M130, partial [Paramuricea clavata]	1.15e-08	61.2	250	132	77
HSymV2.0_g01.01167_t1	ref|XP_015764289.1|	Acropora digitifera	PREDICTED: uncharacterized protein LOC107343240 [Acropora digitifera]	1.94e-56	205	444	630	449
HSymV2.0_g01.01168_t1	ref|XP_047140601.1|	Hydra vulgaris	transcription initiation factor IIA subunit 1-like [Hydra vulgaris]	8.6e-109	331	361	372	382
HSymV2.0_g01.01169_t1	ref|XP_047139394.1|	Hydra vulgaris	dmX-like protein 1 [Hydra vulgaris]	0	2814	2840	2797	2915
HSymV2.0_g01.01171_t1	ref|XP_047133085.1|	Hydra vulgaris	uncharacterized protein LOC101238207 [Hydra vulgaris]	9.22e-156	483	636	1020	636
HSymV2.0_g01.01172_t1	ref|XP_047139667.1|	Hydra vulgaris	chondroitin sulfate synthase 1 [Hydra vulgaris]	7.58e-35	133	87	728	84
HSymV2.0_g01.01173_t1	ref|XP_002165552.2|	Hydra vulgaris	tigger transposable element-derived protein 4-like [Hydra vulgaris]	1.31e-08	62.4	223	210	70
HSymV2.0_g01.01174_t1	gb|PAA54677.1|	Macrostomum lignano	hypothetical protein BOX15_Mlig022030g3 [Macrostomum lignano]<>hypothetical protein BOX15_Mlig022030g2 [Macrostomum lignano]	5.34e-56	186	241	202	175
HSymV2.0_g01.01175_t1	ref|XP_002163996.1|	Hydra vulgaris	ras-related protein Rab-18-like [Hydra vulgaris]	4.55e-118	341	202	204	189
HSymV2.0_g01.01177_t1	ref|XP_047139555.1|	Hydra vulgaris	nicalin-1 [Hydra vulgaris]	0	756	552	555	548
HSymV2.0_g01.01178_t1	ref|XP_022808392.1|	Stylophora pistillata	uncharacterized protein LOC111345373 [Stylophora pistillata]	2.21e-67	218	213	343	208
HSymV2.0_g01.01180_t1	ref|XP_039217627.1|	Crotalus tigris	steroid 17-alpha-hydroxylase/17,20 lyase [Crotalus tigris]<>steroid 17-alpha-hydroxylase/17,20 lyase [Crotalus tigris]<>steroid 17-alpha-hydroxylase/17,20 lyase [Crotalus tigris]	9.64e-68	235	518	508	506
HSymV2.0_g01.01181_t1	emb|CAB3986847.1|	Paramuricea clavata	Hypothetical predicted protein [Paramuricea clavata]	1.66e-30	123	169	444	146
HSymV2.0_g01.01182_t1	emb|CAB3990515.1|	Paramuricea clavata	Hypothetical predicted protein [Paramuricea clavata]	1.37e-16	85.9	180	658	143
HSymV2.0_g01.01184_t1	emb|VDI38853.1|	Mytilus galloprovincialis	Hypothetical predicted protein [Mytilus galloprovincialis]	6.31e-47	167	268	323	283
HSymV2.0_g01.01185_t1	dbj|GFR59460.1|	Elysia marginata	hypothetical protein ElyMa_001794900 [Elysia marginata]	7.78e-19	83.2	113	98	83
HSymV2.0_g01.01186_t1	dbj|GFR59455.1|	Elysia marginata	hypothetical protein ElyMa_001794700 [Elysia marginata]	4.1e-29	113	131	212	132
HSymV2.0_g01.01187_t1	ref|XP_044139329.1|	Bufo gargarizans	DAN domain family member 5 [Bufo gargarizans]	9.24e-09	59.3	139	141	86
HSymV2.0_g01.01188_t1	ref|XP_044171836.1|	Acropora millepora	uncharacterized protein LOC122956232 [Acropora millepora]	2.77e-06	52.8	88	512	83
HSymV2.0_g01.01189_t1	gb|KXJ10654.1|	Exaiptasia diaphana	ATP-dependent DNA helicase PIF1 [Exaiptasia diaphana]	2.12e-58	207	227	1211	211
HSymV2.0_g01.01190_t1	ref|XP_012566046.2|	Hydra vulgaris	uncharacterized protein LOC105850102 [Hydra vulgaris]	2.42e-81	291	933	933	373
HSymV2.0_g01.01191_t1	ref|XP_047127141.1|	Hydra vulgaris	peroxisomal membrane protein 11B [Hydra vulgaris]	2.91e-61	199	221	227	226
HSymV2.0_g01.01192_t1	gb|AAX48891.1|	Suberites domuncula	S15 [Suberites domuncula]	1.88e-61	192	114	151	106
HSymV2.0_g01.01193_t1	ref|XP_020614626.1|	Orbicella faveolata	swi5-dependent recombination DNA repair protein 1 homolog isoform X2 [Orbicella faveolata]	1.44e-18	85.9	126	210	105
HSymV2.0_g01.01194_t1	emb|CAB4030207.1|	Paramuricea clavata	Hypothetical predicted protein, partial [Paramuricea clavata]	1.12e-44	159	148	410	133
HSymV2.0_g01.01195_t1	ref|XP_047123845.1|	Hydra vulgaris	uncharacterized protein K02A2.6-like [Hydra vulgaris]	7.31e-52	184	145	843	154
HSymV2.0_g01.01196_t1	ref|XP_047123845.1|	Hydra vulgaris	uncharacterized protein K02A2.6-like [Hydra vulgaris]	8.39e-61	211	199	843	200
HSymV2.0_g01.01197_t1	ref|XP_047139761.1|	Hydra vulgaris	cingulin [Hydra vulgaris]	1.09e-132	402	501	495	473
HSymV2.0_g01.01198_t1	ref|XP_044182234.1|	Acropora millepora	uncharacterized protein LOC122963034 [Acropora millepora]	5.01e-20	89.4	118	210	129
HSymV2.0_g01.01199_t1	gb|PIK61381.1|	Apostichopus japonicus	putative insulin protein enhancer protein ISL-1, partial [Apostichopus japonicus]	2.72e-59	198	231	348	228
HSymV2.0_g01.01202_t1	ref|XP_044164859.1|	Acropora millepora	uncharacterized protein LOC122948824 [Acropora millepora]	1.2e-12	70.9	104	290	107
HSymV2.0_g01.01203_t1	ref|XP_002162878.1|	Hydra vulgaris	Golgi pH regulator [Hydra vulgaris]	2.35e-34	146	791	457	93
HSymV2.0_g01.01204_t1	ref|XP_045210891.1|	Mercenaria mercenaria	uncharacterized protein LOC123562315 [Mercenaria mercenaria]	1.28e-35	142	386	364	190
HSymV2.0_g01.01205_t1	dbj|BAQ19161.1|	Cladonema pacificum	forkhead box 2c protein, partial [Cladonema pacificum]	3.1e-67	220	402	211	204
HSymV2.0_g01.01210_t1	emb|CAB4029272.1|	Paramuricea clavata	Hypothetical predicted protein, partial [Paramuricea clavata]	3.94e-06	52.8	106	350	44
HSymV2.0_g01.01211_t1	ref|XP_047141178.1|	Hydra vulgaris	uncharacterized protein LOC105845397 isoform X2 [Hydra vulgaris]	1.29e-17	97.1	663	600	279
HSymV2.0_g01.01212_t1	ref|XP_028414242.1|	Dendronephthya gigantea	uncharacterized protein K02A2.6-like [Dendronephthya gigantea]	4.22e-14	78.2	164	614	151
HSymV2.0_g01.01214_t1	emb|CAB4003750.1|	Paramuricea clavata	Sulfatase-modifying factor 1 [Paramuricea clavata]	1.25e-49	186	350	829	155
HSymV2.0_g01.01215_t1	emb|CAB4003750.1|	Paramuricea clavata	Sulfatase-modifying factor 1 [Paramuricea clavata]	2.09e-23	110	325	829	120
HSymV2.0_g01.01216_t1	ref|XP_047132817.1|	Hydra vulgaris	uncharacterized protein LOC105850372 [Hydra vulgaris]	2.6e-46	163	208	315	210
HSymV2.0_g01.01217_t1	ref|XP_020612464.1|	Orbicella faveolata	uncharacterized protein LOC110050834 isoform X1 [Orbicella faveolata]	2.07e-70	248	662	607	613
HSymV2.0_g01.01218_t1	ref|XP_020612467.1|	Orbicella faveolata	uncharacterized protein LOC110050835 [Orbicella faveolata]	1.3e-163	482	502	546	490
HSymV2.0_g01.01219_t1	ref|XP_029206841.2|	Acropora millepora	uncharacterized protein LOC114970547 [Acropora millepora]	1.13e-29	127	382	411	307
HSymV2.0_g01.01220_t1	emb|CAB4003961.1|	Paramuricea clavata	DNA polymerase [Paramuricea clavata]	6.77e-40	145	249	231	236
HSymV2.0_g01.01221_t1	emb|CAB3990886.1|	Paramuricea clavata	PREDICTED: uncharacterized protein LOC107352855 [Paramuricea clavata]	5.16e-29	120	225	412	166
HSymV2.0_g01.01222_t1	ref|XP_047140849.1|	Hydra vulgaris	uncharacterized protein LOC100202602 isoform X2 [Hydra vulgaris]	2.27e-08	69.7	1516	1321	123
HSymV2.0_g01.01223_t1	emb|CAB4033365.1|	Paramuricea clavata	52 kDa repressor of the inhibitor of the kinase-like [Paramuricea clavata]	2.44e-10	67.8	171	1063	47
HSymV2.0_g01.01224_t1	ref|XP_002164622.2|	Hydra vulgaris	LIM and senescent cell antigen-like-containing domain protein 1 [Hydra vulgaris]	0	613	329	324	323
HSymV2.0_g01.01225_t1	gb|AEB21388.1|	Hydractinia echinata	COUP-TF protein, partial [Hydractinia echinata]	5.07e-92	281	231	339	191
HSymV2.0_g01.01226_t1	gb|AEB21388.1|	Hydractinia echinata	COUP-TF protein, partial [Hydractinia echinata]	2.32e-180	513	410	339	323
HSymV2.0_g01.01227_t1	ref|XP_047140598.1|	Hydra vulgaris	COUP transcription factor 2-like [Hydra vulgaris]	0	523	458	384	365
HSymV2.0_g01.01228_t1	ref|XP_014467730.1|	Dinoponera quadriceps	PREDICTED: GRB2-associated-binding protein 2 isoform X1 [Dinoponera quadriceps]	4.5e-09	68.9	478	602	116
HSymV2.0_g01.01229_t1	gb|AEB21388.1|	Hydractinia echinata	COUP-TF protein, partial [Hydractinia echinata]	0	675	441	339	326
HSymV2.0_g01.01230_t1	emb|CAB4038238.1|	Paramuricea clavata	Hypothetical predicted protein [Paramuricea clavata]	8.33e-11	66.6	112	466	60
HSymV2.0_g01.01231_t1	emb|CAB3983340.1|	Paramuricea clavata	Hypothetical predicted protein [Paramuricea clavata]	1.81e-44	160	182	437	181
HSymV2.0_g01.01232_t1	gb|AWU22326.1|	Hydra vulgaris	nuclear lamin protein [Hydra vulgaris]	0	680	552	549	555
HSymV2.0_g01.01233_t1	gb|KAF4531417.1|	Ephemera danica	hypothetical protein B566_EDAN009662 [Ephemera danica]	1.32e-11	62.8	67	102	59
HSymV2.0_g01.01234_t1	ref|XP_047139649.1|	Hydra vulgaris	receptor expression-enhancing protein 5 [Hydra vulgaris]	5.54e-106	310	197	196	194
HSymV2.0_g01.01235_t1	sp|P37380.1|	Podocoryna carnea	RecName: Full=60S ribosomal protein L17 [Podocoryna carnea]<>60S ribosomal protein L17 [Podocoryna carnea]	4.98e-129	367	183	183	183
HSymV2.0_g01.01236_t1	ref|XP_029192311.2|	Acropora millepora	46 kDa FK506-binding nuclear protein-like isoform X1 [Acropora millepora]	1.42e-40	154	267	457	125
HSymV2.0_g01.01238_t1	ref|XP_002155069.1|	Hydra vulgaris	NADH dehydrogenase [ubiquinone] 1 alpha subcomplex subunit 13 [Hydra vulgaris]	2.61e-61	192	132	131	130
HSymV2.0_g01.01239_t1	ref|XP_047122975.1|	Hydra vulgaris	uncharacterized protein LOC124806267 [Hydra vulgaris]	1.74e-18	92.8	219	553	222
HSymV2.0_g01.01240_t1	ref|XP_047139618.1|	Hydra vulgaris	zinc finger protein 454-like [Hydra vulgaris]<>zinc finger protein 454-like [Hydra vulgaris]	1.87e-70	251	717	648	408
HSymV2.0_g01.01241_t1	ref|XP_047139514.1|	Hydra vulgaris	homer protein homolog 2-like isoform X2 [Hydra vulgaris]	1.24e-100	310	361	374	376
HSymV2.0_g01.01242_t1	ref|XP_047140518.1|	Hydra vulgaris	uncharacterized protein LOC101238046 [Hydra vulgaris]<>uncharacterized protein LOC101238046 [Hydra vulgaris]<>uncharacterized protein LOC101238046 [Hydra vulgaris]	6.99e-136	453	1277	1157	1346
HSymV2.0_g01.01243_t1	ref|XP_047143753.1|	Hydra vulgaris	52 kDa repressor of the inhibitor of the protein kinase-like [Hydra vulgaris]	0	853	1147	1077	1052
HSymV2.0_g01.01244_t1	ref|XP_047141366.1|	Hydra vulgaris	zinc finger SWIM domain-containing protein 1-like [Hydra vulgaris]	9.51e-58	196	205	447	200
HSymV2.0_g01.01245_t1	ref|XP_047140440.1|	Hydra vulgaris	ras-specific guanine nucleotide-releasing factor 1-like isoform X2 [Hydra vulgaris]	0	1083	1419	1571	1433
HSymV2.0_g01.01246_t1	ref|XP_047140440.1|	Hydra vulgaris	ras-specific guanine nucleotide-releasing factor 1-like isoform X2 [Hydra vulgaris]	1.49e-17	86.7	132	1571	117
HSymV2.0_g01.01247_t1	ref|XP_047140440.1|	Hydra vulgaris	ras-specific guanine nucleotide-releasing factor 1-like isoform X2 [Hydra vulgaris]	2.11e-35	137	128	1571	124
HSymV2.0_g01.01248_t1	ref|XP_002164517.3|	Hydra vulgaris	uncharacterized protein LOC100198745 [Hydra vulgaris]	0	744	587	579	568
HSymV2.0_g01.01249_t1	ref|XP_047139508.1|	Hydra vulgaris	mitochondrial outer membrane protein SLC25A46 [Hydra vulgaris]	4.65e-147	429	375	376	374
HSymV2.0_g01.01250_t1	ref|XP_028415327.1|	Dendronephthya gigantea	protocadherin-23-like isoform X1 [Dendronephthya gigantea]<>protocadherin-23-like isoform X1 [Dendronephthya gigantea]	4.5e-20	103	479	1677	114
HSymV2.0_g01.01251_t1	ref|XP_002157278.1|	Hydra vulgaris	ribosome biogenesis protein NSA2 homolog [Hydra vulgaris]	5.56e-174	488	260	260	260
HSymV2.0_g01.01252_t1	emb|CAC5405118.1|	Mytilus coruscus	unnamed protein product [Mytilus coruscus]	6.33e-35	131	123	354	121
HSymV2.0_g01.01253_t1	sp|P41114.1|	Podocoryna carnea	RecName: Full=Tropomyosin-1 [Podocoryna carnea]<>Tropomyosin [Podocoryna carnea]<>tropomyosin [Podocoryna carnea]	3.98e-94	284	242	242	242
HSymV2.0_g01.01254_t1	ref|XP_002166788.1|	Hydra vulgaris	tropomyosin-1 isoform X2 [Hydra vulgaris]	4.22e-84	259	244	244	244
HSymV2.0_g01.01256_t1	ref|XP_012567028.2|	Hydra vulgaris	protein dispatched homolog 1 isoform X1 [Hydra vulgaris]	0	860	1055	995	979
HSymV2.0_g01.01257_t1	ref|XP_012567028.2|	Hydra vulgaris	protein dispatched homolog 1 isoform X1 [Hydra vulgaris]	0	904	1024	995	1009
HSymV2.0_g01.01258_t1	gb|RMX58149.1|	Pocillopora damicornis	hypothetical protein pdam_00000202 [Pocillopora damicornis]	4.8e-25	107	181	337	133
HSymV2.0_g01.01259_t1	ref|XP_002164179.3|	Hydra vulgaris	uncharacterized protein LOC100201999 [Hydra vulgaris]	1.16e-52	183	305	325	323
HSymV2.0_g01.01261_t1	ref|XP_002159555.2|	Hydra vulgaris	uncharacterized protein LOC100213905 [Hydra vulgaris]	2.1e-177	507	399	393	382
HSymV2.0_g01.01263_t1	ref|XP_031811267.1|	Sarcophilus harrisii	peptidyl-prolyl cis-trans isomerase B [Sarcophilus harrisii]	9.29e-100	295	197	216	199
HSymV2.0_g01.01264_t1	ref|XP_047139564.1|	Hydra vulgaris	uncharacterized protein LOC124815218 isoform X2 [Hydra vulgaris]	1.54e-23	119	1174	1620	278
HSymV2.0_g01.01266_t1	ref|XP_047139564.1|	Hydra vulgaris	uncharacterized protein LOC124815218 isoform X2 [Hydra vulgaris]	2.88e-42	179	1130	1620	131
HSymV2.0_g01.01267_t1	gb|PFX30044.1|	Stylophora pistillata	hypothetical protein AWC38_SpisGene5150 [Stylophora pistillata]	2.99e-23	117	824	1837	203
HSymV2.0_g01.01268_t1	ref|XP_047139722.1|	Hydra vulgaris	microsomal glutathione S-transferase 2 [Hydra vulgaris]	9.78e-51	165	108	148	108
HSymV2.0_g01.01269_t1	ref|XP_047139470.1|	Hydra vulgaris	uncharacterized protein LOC100203104 [Hydra vulgaris]	7.83e-111	378	1090	1036	1150
HSymV2.0_g01.01270_t1	ref|XP_012563320.2|	Hydra vulgaris	uncharacterized protein LOC101238360 [Hydra vulgaris]	3.42e-157	473	673	571	522
HSymV2.0_g01.01271_t1	gb|KAF3850551.1|	Dissostichus mawsoni	hypothetical protein F7725_012323, partial [Dissostichus mawsoni]	3.84e-91	301	584	633	523
HSymV2.0_g01.01272_t1	ref|XP_041753320.1|	Coregonus clupeaformis	peptidyl-glycine alpha-amidating monooxygenase B isoform X2 [Coregonus clupeaformis]	3.52e-115	369	514	910	506
HSymV2.0_g01.01273_t1	ref|XP_013790147.1|	Limulus polyphemus	uncharacterized protein LOC106474008 [Limulus polyphemus]	2.38e-56	196	363	361	318
HSymV2.0_g01.01274_t1	ref|XP_041465825.1|	Lytechinus variegatus	peptidyl-glycine alpha-amidating monooxygenase B-like isoform X2 [Lytechinus variegatus]<>peptidyl-glycine alpha-amidating monooxygenase B-like isoform X2 [Lytechinus variegatus]	5.66e-24	110	275	895	268
HSymV2.0_g01.01275_t1	emb|CAB3983278.1|	Paramuricea clavata	hepatocyte growth factor receptor-like [Paramuricea clavata]	1.17e-88	302	783	682	433
HSymV2.0_g01.01276_t1	ref|XP_047140744.1|	Hydra vulgaris	ras GTPase-activating protein 1 [Hydra vulgaris]	0	1371	920	915	891
HSymV2.0_g01.01277_t1	ref|XP_047140550.1|	Hydra vulgaris	secretory carrier-associated membrane protein 2 isoform X2 [Hydra vulgaris]	4.71e-108	336	608	333	322
HSymV2.0_g01.01278_t1	ref|XP_004208005.1|	Hydra vulgaris	transcription factor HES-2 [Hydra vulgaris]	1.22e-39	142	235	172	116
HSymV2.0_g01.01279_t1	ref|XP_047140959.1|	Hydra vulgaris	uncharacterized protein LOC101235722 [Hydra vulgaris]	8.28e-83	263	254	450	210
HSymV2.0_g01.01283_t1	ref|XP_004209887.1|	Hydra vulgaris	synaptotagmin-10 [Hydra vulgaris]	9.3e-73	237	342	351	365
HSymV2.0_g01.01284_t1	ref|XP_048585738.1|	Nematostella vectensis	zinc metalloproteinase nas-14 isoform X3 [Nematostella vectensis]<>zinc metalloproteinase nas-14 isoform X3 [Nematostella vectensis]<>zinc metalloproteinase nas-14 isoform X3 [Nematostella vectensis]<>zinc metalloproteinase nas-14 isoform X3 [Nematostella vectensis]	6.55e-38	148	260	564	256
HSymV2.0_g01.01285_t1	ref|XP_048578167.1|	Nematostella vectensis	contactin-associated protein-like 2 [Nematostella vectensis]	1.34e-21	102	316	334	339
HSymV2.0_g01.01286_t1	ref|XP_015772818.1|	Acropora digitifera	PREDICTED: fibroblast growth factor receptor 2-like [Acropora digitifera]	3.07e-102	359	1831	873	465
HSymV2.0_g01.01287_t1	ref|XP_033733491.1|	Pecten maximus	serine-rich adhesin for platelets-like [Pecten maximus]	3.57e-24	118	1223	511	449
HSymV2.0_g01.01289_t1	ref|XP_047140645.1|	Hydra vulgaris	DNA polymerase alpha catalytic subunit [Hydra vulgaris]	0	1711	1421	1445	1449
HSymV2.0_g01.01290_t1	ref|XP_020625983.1|	Orbicella faveolata	IQ domain-containing protein H-like [Orbicella faveolata]	0	905	1142	1293	1109
HSymV2.0_g01.01291_t1	ref|XP_027056637.1|	Pocillopora damicornis	potassium/sodium hyperpolarization-activated cyclic nucleotide-gated channel 2-like [Pocillopora damicornis]<>hypothetical protein pdam_00000044 [Pocillopora damicornis]	1.4e-179	541	743	783	589
HSymV2.0_g01.01292_t1	ref|XP_047140616.1|	Hydra vulgaris	potassium/sodium hyperpolarization-activated cyclic nucleotide-gated channel 4 isoform X1 [Hydra vulgaris]<>potassium/sodium hyperpolarization-activated cyclic nucleotide-gated channel 4 isoform X1 [Hydra vulgaris]	0	571	660	762	561
HSymV2.0_g01.01293_t1	ref|XP_047139612.1|	Hydra vulgaris	tyrosine-protein kinase CSK [Hydra vulgaris]	0	660	451	460	450
HSymV2.0_g01.01294_t1	ref|XP_012554112.1|	Hydra vulgaris	voltage-gated hydrogen channel 1 isoform X2 [Hydra vulgaris]	6.18e-46	159	187	230	158
HSymV2.0_g01.01295_t1	ref|XP_022799806.1|	Stylophora pistillata	uncharacterized protein LOC111337722 isoform X3 [Stylophora pistillata]	1.79e-15	81.3	195	272	198
HSymV2.0_g01.01296_t1	ref|XP_002160238.1|	Hydra vulgaris	cytochrome b-c1 complex subunit 7 [Hydra vulgaris]	2.05e-42	143	115	114	113
HSymV2.0_g01.01297_t1	ref|XP_004208086.2|	Hydra vulgaris	E3 ubiquitin-protein ligase RNF220 [Hydra vulgaris]	2.8e-93	294	428	386	403
HSymV2.0_g01.01299_t1	ref|XP_044167739.1|	Acropora millepora	P2X purinoceptor 7-like [Acropora millepora]	3.02e-23	98.6	150	193	141
HSymV2.0_g01.01301_t1	emb|CAH1782773.1|	Owenia fusiformis	unnamed protein product [Owenia fusiformis]	1.05e-77	274	1108	534	426
HSymV2.0_g01.01302_t1	ref|XP_002160508.1|	Hydra vulgaris	cytosolic iron-sulfur assembly component 2A isoform X1 [Hydra vulgaris]	1.45e-45	152	135	132	125
HSymV2.0_g01.01303_t1	gb|ALJ33572.1|	Clytia hemisphaerica	ARNT, partial [Clytia hemisphaerica]	0	580	679	395	380
HSymV2.0_g01.01304_t1	gb|KAG1704734.1|	Nymphon striatum	hypothetical protein GQR58_003926 [Nymphon striatum]	1.55e-48	171	189	443	151
HSymV2.0_g01.01305_t1	ref|XP_048883155.1|	Brienomyrus brachyistius	carboxypeptidase B [Brienomyrus brachyistius]	1.42e-75	245	313	416	274
HSymV2.0_g01.01306_t1	ref|XP_047140008.1|	Hydra vulgaris	atrial natriuretic peptide receptor 2-like [Hydra vulgaris]	0	1102	1071	1053	1058
HSymV2.0_g01.01307_t1	ref|XP_047140766.1|	Hydra vulgaris	growth factor receptor-bound protein 14 isoform X3 [Hydra vulgaris]	5.88e-180	527	564	571	474
HSymV2.0_g01.01308_t1	ref|XP_047139397.1|	Hydra vulgaris	non-lysosomal glucosylceramidase [Hydra vulgaris]<>non-lysosomal glucosylceramidase [Hydra vulgaris]	0	1313	916	970	963
HSymV2.0_g01.01309_t1	ref|XP_002737624.1|	Saccoglossus kowalevskii	PREDICTED: uncharacterized protein K02A2.6-like [Saccoglossus kowalevskii]	1.02e-30	135	436	1219	252
HSymV2.0_g01.01310_t1	ref|XP_012558773.1|	Hydra vulgaris	40S ribosomal protein S17 [Hydra vulgaris]	3.53e-82	245	135	133	129
HSymV2.0_g01.01311_t1	ref|XP_047139495.1|	Hydra vulgaris	probable Xaa-Pro aminopeptidase P isoform X1 [Hydra vulgaris]<>probable Xaa-Pro aminopeptidase P isoform X1 [Hydra vulgaris]	0	763	676	674	626
HSymV2.0_g01.01312_t1	ref|XP_047127140.1|	Hydra vulgaris	uncharacterized protein LOC100207912 [Hydra vulgaris]	2.43e-114	374	653	969	307
HSymV2.0_g01.01313_t1	ref|XP_002160221.3|	Hydra vulgaris	protein C1orf43 homolog [Hydra vulgaris]	7.22e-100	300	245	266	263
HSymV2.0_g01.01314_t1	ref|XP_047139567.1|	Hydra vulgaris	calcium/calmodulin-dependent protein kinase type IV [Hydra vulgaris]	0	567	318	320	319
HSymV2.0_g01.01316_t1	ref|XP_002161890.2|	Hydra vulgaris	NADH dehydrogenase [ubiquinone] 1 alpha subcomplex subunit 6 [Hydra vulgaris]	4.82e-58	184	127	128	128
HSymV2.0_g01.01317_t1	ref|XP_047140160.1|	Hydra vulgaris	protein unc-13 homolog A [Hydra vulgaris]	2.04e-65	235	401	1542	417
HSymV2.0_g01.01319_t1	ref|XP_044795936.2|	Bubalus bubalis	protein unc-13 homolog B isoform X2 [Bubalus bubalis]	0	1269	1074	1565	1120
HSymV2.0_g01.01320_t1	ref|XP_002161749.2|	Hydra vulgaris	probable ATP-dependent RNA helicase DDX46 [Hydra vulgaris]	0	1401	1312	1384	994
HSymV2.0_g01.01321_t1	gb|KAG1676997.1|	Nymphon striatum	hypothetical protein GQR58_014040 [Nymphon striatum]	1.14e-16	82.4	93	729	88
HSymV2.0_g01.01322_t1	ref|XP_002158303.2|	Hydra vulgaris	E3 ubiquitin-protein ligase arih1 [Hydra vulgaris]	0	847	517	517	517
HSymV2.0_g01.01323_t1	ref|XP_028396751.1|	Dendronephthya gigantea	protein FAM221B-like [Dendronephthya gigantea]	4.07e-113	338	345	300	240
HSymV2.0_g01.01324_t1	sp|P51987.1|	Hydra viridissima	RecName: Full=G2/mitotic-specific cyclin-B [Hydra viridissima]<>cyclin B [Hydra viridissima]	3.22e-175	501	374	392	391
HSymV2.0_g01.01325_t1	ref|XP_047139702.1|	Hydra vulgaris	SURP and G-patch domain-containing protein 1-like isoform X1 [Hydra vulgaris]	5.85e-151	445	435	472	474
HSymV2.0_g01.01326_t1	ref|XP_002153799.4|	Hydra vulgaris	pyroglutamyl-peptidase 1 isoform X1 [Hydra vulgaris]	1.11e-35	131	166	217	149
HSymV2.0_g01.01327_t1	ref|XP_002163048.2|	Hydra vulgaris	isocitrate dehydrogenase [NADP] [Hydra vulgaris]	0	760	449	449	419
HSymV2.0_g01.01328_t1	ref|XP_012553722.1|	Hydra vulgaris	DNA-directed RNA polymerase III subunit RPC3 isoform X3 [Hydra vulgaris]	0	676	1324	526	527
HSymV2.0_g01.01329_t1	ref|XP_002157788.1|	Hydra vulgaris	translation elongation factor 2 [Hydra vulgaris]	0	1561	841	843	843
HSymV2.0_g01.01330_t1	ref|XP_047140154.1|	Hydra vulgaris	mitochondrial import inner membrane translocase subunit TIM44 [Hydra vulgaris]	0	640	456	449	423
HSymV2.0_g01.01331_t1	ref|XP_002163831.1|	Hydra vulgaris	PCNA-associated factor [Hydra vulgaris]	3.24e-16	80.1	166	161	182
HSymV2.0_g01.01333_t1	ref|XP_047139411.1|	Hydra vulgaris	uncharacterized protein LOC101240970 isoform X3 [Hydra vulgaris]	1.39e-135	419	656	635	598
HSymV2.0_g01.01334_t1	ref|XP_047139411.1|	Hydra vulgaris	uncharacterized protein LOC101240970 isoform X3 [Hydra vulgaris]	3.88e-124	389	637	635	603
HSymV2.0_g01.01335_t1	ref|XP_045575494.1|	Salmo salar	AAC-rich mRNA clone AAC11 protein-like [Salmo salar]	2.75e-18	95.9	398	464	211
HSymV2.0_g01.01336_t1	gb|EHH64134.1|	Macaca fascicularis	Histone acetyltransferase MYST3 [Macaca fascicularis]	3.69e-81	270	162	2276	151
HSymV2.0_g01.01338_t1	ref|XP_047139472.1|	Hydra vulgaris	long-chain-fatty-acid--CoA ligase ACSBG2 [Hydra vulgaris]	0	980	958	703	688
HSymV2.0_g01.01340_t1	emb|CAB4041415.1|	Paramuricea clavata	Hypothetical predicted protein [Paramuricea clavata]	2.72e-41	153	178	488	181
HSymV2.0_g01.01341_t1	ref|XP_047134294.1|	Hydra vulgaris	uncharacterized protein LOC124812178 [Hydra vulgaris]	3.92e-43	157	209	394	206
HSymV2.0_g01.01343_t1	emb|CAC5418013.1|	Mytilus coruscus	unnamed protein product [Mytilus coruscus]	2.55e-30	118	177	226	123
HSymV2.0_g01.01345_t1	ref|XP_020908250.1|	Exaiptasia diaphana	uncharacterized protein LOC110246272 [Exaiptasia diaphana]<>RING finger protein nhl-1 [Exaiptasia diaphana]	5.57e-37	155	557	726	281
HSymV2.0_g01.01346_t1	ref|XP_047139647.1|	Hydra vulgaris	cartilage oligomeric matrix protein isoform X1 [Hydra vulgaris]	0	928	822	858	818
HSymV2.0_g01.01348_t1	ref|XP_002157726.1|	Hydra vulgaris	NADH dehydrogenase [ubiquinone] iron-sulfur protein 4, mitochondrial [Hydra vulgaris]	4.86e-65	204	168	168	159
HSymV2.0_g01.01349_t1	ref|XP_047125484.1|	Hydra vulgaris	uncharacterized protein LOC124807566 [Hydra vulgaris]<>uncharacterized protein LOC124813545 [Hydra vulgaris]<>uncharacterized protein LOC124813646 [Hydra vulgaris]<>uncharacterized protein LOC124814268 [Hydra vulgaris]<>uncharacterized protein LOC124814280 [Hydra vulgaris]<>uncharacterized protein LOC124816589 [Hydra vulgaris]	5.11e-21	97.1	139	1556	86
HSymV2.0_g01.01350_t1	emb|CAB3981530.1|	Paramuricea clavata	zinc finger 862-like [Paramuricea clavata]	1.25e-13	74.7	109	1226	90
HSymV2.0_g01.01351_t1	ref|XP_012555341.1|	Hydra vulgaris	geranylgeranyl transferase type-1 subunit beta [Hydra vulgaris]	9.3e-174	494	355	351	349
HSymV2.0_g01.01352_t1	ref|XP_020897424.1|	Exaiptasia diaphana	coiled-coil domain-containing protein 87 isoform X1 [Exaiptasia diaphana]	8.22e-160	501	904	966	969
HSymV2.0_g01.01353_t1	emb|CAB3985969.1|	Paramuricea clavata	Hypothetical predicted protein [Paramuricea clavata]	9.36e-140	454	685	1558	693
HSymV2.0_g01.01354_t1	emb|CAH0109987.1|	Daphnia galeata	unnamed protein product [Daphnia galeata]	3.95e-06	54.7	180	214	133
HSymV2.0_g01.01355_t1	dbj|BAJ05271.1|	Diadumene lineata	alpha-2-macroglobulin [Diadumene lineata]	0	880	1470	1672	1544
HSymV2.0_g01.01356_t1	ref|XP_044180561.1|	Acropora millepora	uncharacterized protein LOC114972180 [Acropora millepora]	3.13e-19	92.8	165	767	137
HSymV2.0_g01.01357_t1	ref|XP_002120972.4|	Ciona intestinalis	uncharacterized protein LOC100182771 [Ciona intestinalis]	1.41e-53	188	187	623	183
HSymV2.0_g01.01359_t1	ref|XP_050409068.1|	Patella vulgata	uncharacterized protein LOC126824016 isoform X1 [Patella vulgata]<>uncharacterized protein LOC126824016 isoform X1 [Patella vulgata]<>uncharacterized protein LOC126824016 isoform X1 [Patella vulgata]<>uncharacterized protein LOC126824016 isoform X1 [Patella vulgata]	5.03e-18	85.5	75	695	64
HSymV2.0_g01.01360_t1	dbj|BAJ05271.1|	Diadumene lineata	alpha-2-macroglobulin [Diadumene lineata]	0	778	1209	1672	1301
HSymV2.0_g01.01362_t1	ref|XP_047127579.1|	Hydra vulgaris	piggyBac transposable element-derived protein 3-like [Hydra vulgaris]	0	719	616	480	479
HSymV2.0_g01.01364_t1	ref|XP_004208796.1|	Hydra vulgaris	uncharacterized protein LOC101238263 [Hydra vulgaris]	5.43e-53	172	124	178	122
HSymV2.0_g01.01365_t1	ref|XP_022809892.1|	Stylophora pistillata	uncharacterized protein LOC111346899 [Stylophora pistillata]	4.49e-20	92.8	110	614	111
HSymV2.0_g01.01367_t1	ref|XP_028403430.1|	Dendronephthya gigantea	uncharacterized protein LOC114526129 [Dendronephthya gigantea]	5.16e-10	67	179	1495	65
HSymV2.0_g01.01368_t1	ref|XP_022791967.1|	Stylophora pistillata	uncharacterized protein LOC111331170 [Stylophora pistillata]	1.25e-19	91.3	112	417	113
HSymV2.0_g01.01369_t1	emb|CAB4003961.1|	Paramuricea clavata	DNA polymerase [Paramuricea clavata]	7.57e-35	132	229	231	230
HSymV2.0_g01.01373_t1	ref|XP_011403635.1|	Amphimedon queenslandica	PREDICTED: uncharacterized protein LOC100635271 [Amphimedon queenslandica]	2.47e-35	131	158	249	135
HSymV2.0_g01.01375_t1	ref|XP_002163676.2|	Hydra vulgaris	hemicentin-1 isoform X1 [Hydra vulgaris]	1.31e-141	417	397	404	395
HSymV2.0_g01.01376_t1	ref|XP_047139378.1|	Hydra vulgaris	uncharacterized protein LOC100213999 [Hydra vulgaris]	1.26e-117	387	806	947	376
HSymV2.0_g01.01377_t1	ref|XP_012564871.2|	Hydra vulgaris	regulation of nuclear pre-mRNA domain-containing protein 2 [Hydra vulgaris]	5.46e-172	541	1023	1131	1193
HSymV2.0_g01.01379_t1	ref|XP_028415428.1|	Dendronephthya gigantea	TGF-beta-activated kinase 1 and MAP3K7-binding protein 3-like isoform X2 [Dendronephthya gigantea]	1.37e-07	63.2	353	573	194
HSymV2.0_g01.01380_t1	ref|XP_047140699.1|	Hydra vulgaris	cotranscriptional regulator FAM172A homolog isoform X3 [Hydra vulgaris]<>cotranscriptional regulator FAM172A homolog isoform X3 [Hydra vulgaris]	3.98e-105	328	631	305	300
HSymV2.0_g01.01381_t1	ref|XP_047140055.1|	Hydra vulgaris	tRNA-uridine aminocarboxypropyltransferase 2-like [Hydra vulgaris]	7.01e-98	294	245	251	241
HSymV2.0_g01.01382_t1	ref|XP_002156095.1|	Hydra vulgaris	E3 ubiquitin-protein ligase MARCHF11 [Hydra vulgaris]<>E3 ubiquitin-protein ligase MARCHF11 [Hydra vulgaris]	8.62e-89	268	212	219	207
HSymV2.0_g01.01383_t1	ref|XP_024861583.1|	Kryptolebias marmoratus	mucin-2-like [Kryptolebias marmoratus]	8.86e-25	122	903	1637	177
HSymV2.0_g01.01385_t1	ref|XP_029204312.2|	Acropora millepora	sodium/calcium exchanger 2-like isoform X2 [Acropora millepora]	3.24e-124	403	1029	685	448
HSymV2.0_g01.01386_t1	ref|XP_032835172.1|	Petromyzon marinus	zinc finger protein OZF-like [Petromyzon marinus]<>zinc finger protein OZF-like [Petromyzon marinus]<>zinc finger protein OZF-like [Petromyzon marinus]	1.27e-27	122	352	491	220
HSymV2.0_g01.01387_t1	ref|XP_002167799.2|	Hydra vulgaris	uncharacterized protein ZK643.6 [Hydra vulgaris]	1.42e-70	228	291	308	311
HSymV2.0_g01.01388_t1	ref|XP_047140657.1|	Hydra vulgaris	atrial natriuretic peptide receptor 1-like isoform X1 [Hydra vulgaris]	0	1339	1063	1076	1065
HSymV2.0_g01.01389_t1	ref|XP_047139950.1|	Hydra vulgaris	ras GTPase-activating-like protein IQGAP1 isoform X1 [Hydra vulgaris]	0	2582	1650	1657	1645
HSymV2.0_g01.01390_t1	ref|XP_047140051.1|	Hydra vulgaris	haloacid dehalogenase-like hydrolase domain-containing 5 [Hydra vulgaris]	1.24e-167	485	441	410	361
HSymV2.0_g01.01391_t1	ref|XP_020908204.1|	Exaiptasia diaphana	uncharacterized protein LOC110246228 [Exaiptasia diaphana]	1.19e-24	103	190	194	183
HSymV2.0_g01.01392_t1	gb|APW77292.1|	Hydractinia echinata	Hdac3 [Hydractinia echinata]	0	904	436	436	436
HSymV2.0_g01.01393_t1	ref|XP_013406119.1|	Lingula anatina	uncharacterized protein LOC106170695 [Lingula anatina]	1.63e-06	61.2	770	374	245
HSymV2.0_g01.01394_t1	ref|XP_020615177.1|	Orbicella faveolata	DET1- and DDB1-associated protein 1-like [Orbicella faveolata]<>DET1- and DDB1-associated protein 1-like [Orbicella faveolata]	8.13e-18	80.1	99	106	96
HSymV2.0_g01.01395_t1	ref|XP_002157231.3|	Hydra vulgaris	keratinocyte-associated protein 2 [Hydra vulgaris]	1.51e-59	188	134	136	134
HSymV2.0_g01.01396_t1	ref|XP_002158844.2|	Hydra vulgaris	repulsive guidance molecule A [Hydra vulgaris]	3.67e-128	385	423	440	379
HSymV2.0_g01.01397_t1	ref|XP_022781928.1|	Stylophora pistillata	sperm-associated antigen 8-like [Stylophora pistillata]<>Sperm-associated antigen 8 [Stylophora pistillata]	1.61e-55	182	190	192	192
HSymV2.0_g01.01398_t1	ref|XP_002162084.1|	Hydra vulgaris	alpha/beta hydrolase domain-containing protein 17B [Hydra vulgaris]	0	577	287	287	287
HSymV2.0_g01.01399_t1	ref|XP_004210084.1|	Hydra vulgaris	39S ribosomal protein L37, mitochondrial [Hydra vulgaris]	1.07e-122	368	398	380	357
HSymV2.0_g01.01400_t1	ref|XP_033634637.1|	Asterias rubens	COMM domain-containing protein 10-like [Asterias rubens]	4.16e-68	214	201	198	194
HSymV2.0_g01.01401_t1	ref|XP_012556596.2|	Hydra vulgaris	uncharacterized protein LOC100208656 isoform X2 [Hydra vulgaris]	8.65e-14	84.7	600	688	220
HSymV2.0_g01.01402_t1	ref|XP_047139710.1|	Hydra vulgaris	centrosomal protein of 120 kDa isoform X1 [Hydra vulgaris]<>centrosomal protein of 120 kDa isoform X1 [Hydra vulgaris]	0	938	907	926	930
HSymV2.0_g01.01403_t1	gb|KXJ21503.1|	Exaiptasia diaphana	Dimethylaniline monooxygenase [N-oxide-forming] 5 [Exaiptasia diaphana]	0	567	522	531	527
HSymV2.0_g01.01404_t1	ref|XP_004206648.1|	Hydra vulgaris	NF-kappa-B-activating protein [Hydra vulgaris]<>NF-kappa-B-activating protein [Hydra vulgaris]	9.79e-94	286	294	267	286
HSymV2.0_g01.01405_t1	gb|KAG1673034.1|	Nymphon striatum	DNA polymerase epsilon subunit 2 [Nymphon striatum]	0	945	1457	1956	1501
HSymV2.0_g01.01406_t1	ref|XP_047140530.1|	Hydra vulgaris	transducin-like enhancer protein 4 isoform X1 [Hydra vulgaris]	0	1083	1719	747	766
HSymV2.0_g01.01407_t1	ref|XP_012560518.1|	Hydra vulgaris	SET and MYND domain-containing protein 4 [Hydra vulgaris]	3.37e-167	506	806	625	556
HSymV2.0_g01.01408_t1	ref|XP_047140084.1|	Hydra vulgaris	ubiquitin-like modifier-activating enzyme 6 isoform X2 [Hydra vulgaris]	0	1174	1009	1001	1005
HSymV2.0_g01.01409_t1	ref|XP_022783731.1|	Stylophora pistillata	LOW QUALITY PROTEIN: laminin-like protein epi-1 [Stylophora pistillata]	0	920	3833	2997	2394
HSymV2.0_g01.01410_t1	ref|XP_047140574.1|	Hydra vulgaris	DNA polymerase subunit gamma-1-like [Hydra vulgaris]	0	1373	1075	1065	1059
HSymV2.0_g01.01411_t1	emb|CAB4017909.1|	Paramuricea clavata	leucine-rich repeat-containing 27-like isoform X1 [Paramuricea clavata]	1.03e-57	205	449	453	462
HSymV2.0_g01.01412_t1	ref|XP_047139336.1|	Hydra vulgaris	tetratricopeptide repeat protein 37-like isoform X1 [Hydra vulgaris]	0	1221	1564	1556	1577
HSymV2.0_g01.01413_t1	gb|KAG1714201.1|	Nymphon striatum	DNA-binding protein SATB2 [Nymphon striatum]	2.06e-19	98.2	310	739	229
HSymV2.0_g01.01415_t1	emb|CAD21521.1|	Podocoryna carnea	Brachyury [Podocoryna carnea]	0	574	424	445	423
HSymV2.0_g01.01416_t1	ref|XP_047141005.1|	Hydra vulgaris	uncharacterized protein LOC100211324 [Hydra vulgaris]	0	655	2398	1071	1022
HSymV2.0_g01.01417_t1	ref|XP_047139654.1|	Hydra vulgaris	band 4.1-like protein 5 [Hydra vulgaris]	0	644	731	639	739
HSymV2.0_g01.01420_t1	gb|PFX23604.1|	Stylophora pistillata	hypothetical protein AWC38_SpisGene11834 [Stylophora pistillata]	2.16e-34	140	356	468	211
HSymV2.0_g01.01423_t1	ref|XP_033114794.1|	Anneissia japonica	uncharacterized protein LOC117115204 isoform X1 [Anneissia japonica]<>uncharacterized protein LOC117115204 isoform X1 [Anneissia japonica]<>uncharacterized protein LOC117115204 isoform X1 [Anneissia japonica]<>uncharacterized protein LOC117115204 isoform X1 [Anneissia japonica]<>uncharacterized protein LOC117115204 isoform X1 [Anneissia japonica]	3.63e-08	62	196	1076	81
HSymV2.0_g01.01425_t1	ref|XP_048581977.1|	Nematostella vectensis	uncharacterized protein LOC125556771 isoform X1 [Nematostella vectensis]	1.01e-57	222	716	1177	779
HSymV2.0_g01.01426_t1	dbj|GFR58563.1|	Elysia marginata	hypothetical protein ElyMa_001770800 [Elysia marginata]	6.76e-09	56.6	97	75	81
HSymV2.0_g01.01427_t1	gb|PFX34504.1|	Stylophora pistillata	RNA-directed DNA polymerase from mobile element jockey [Stylophora pistillata]	2.66e-22	100	149	702	86
HSymV2.0_g01.01428_t1	emb|CAB4027205.1|	Paramuricea clavata	Hypothetical predicted protein [Paramuricea clavata]	2.45e-93	297	385	521	379
HSymV2.0_g01.01431_t1	gb|KAI8519273.1|	Branchiostoma belcheri	hypothetical protein Bbelb_025300 [Branchiostoma belcheri]	1.19e-10	67	160	272	136
HSymV2.0_g01.01432_t1	ref|XP_047141395.1|	Hydra vulgaris	uncharacterized protein LOC124816304 [Hydra vulgaris]	2.09e-86	290	277	1760	257
HSymV2.0_g01.01433_t1	ref|XP_029182015.2|	Acropora millepora	uncharacterized protein LOC114949874 [Acropora millepora]	0	1573	1468	1501	1543
HSymV2.0_g01.01434_t1	ref|XP_047140844.1|	Hydra vulgaris	KH homology domain-containing protein 4 isoform X3 [Hydra vulgaris]	1.43e-88	300	661	721	304
HSymV2.0_g01.01435_t1	ref|XP_002164445.1|	Hydra vulgaris	serine/threonine-protein kinase RIO2 [Hydra vulgaris]	0	577	465	477	481
HSymV2.0_g01.01436_t1	ref|XP_047140481.1|	Hydra vulgaris	AP-3 complex subunit beta-1 isoform X1 [Hydra vulgaris]	0	1147	1099	1079	697
HSymV2.0_g01.01437_t1	ref|XP_047139478.1|	Hydra vulgaris	HAUS augmin-like complex subunit 1 [Hydra vulgaris]	8.31e-56	189	289	275	273
HSymV2.0_g01.01438_t1	ref|XP_002164600.2|	Hydra vulgaris	vesicle transport protein USE1 [Hydra vulgaris]	1.81e-97	294	255	277	259
HSymV2.0_g01.01439_t1	ref|XP_012562420.2|	Hydra vulgaris	DEAD-box ATP-dependent RNA helicase 41 [Hydra vulgaris]	0	598	788	609	505
HSymV2.0_g01.01440_t1	ref|XP_009043711.1|	Lottia gigantea	hypothetical protein LOTGIDRAFT_102422 [Lottia gigantea]<>hypothetical protein LOTGIDRAFT_102422 [Lottia gigantea]	5.82e-37	137	225	215	226
HSymV2.0_g01.01441_t1	gb|KAI5695644.1|	Diaphorina citri	hypothetical protein M8J75_001305 [Diaphorina citri]<>hypothetical protein M8J77_014934 [Diaphorina citri]	1.25e-94	313	640	660	597
HSymV2.0_g01.01442_t1	gb|KXJ10894.1|	Exaiptasia diaphana	EH domain-binding protein 1 [Exaiptasia diaphana]	9.07e-45	172	440	532	479
HSymV2.0_g01.01443_t1	ref|XP_012556595.2|	Hydra vulgaris	uncharacterized protein LOC100208656 isoform X1 [Hydra vulgaris]	1.15e-11	76.3	376	708	184
HSymV2.0_g01.01444_t1	ref|XP_012558256.1|	Hydra vulgaris	tRNA dimethylallyltransferase [Hydra vulgaris]	2.4e-139	413	420	428	416
HSymV2.0_g01.01445_t1	ref|XP_047140723.1|	Hydra vulgaris	proprotein convertase subtilisin/kexin type 6 isoform X1 [Hydra vulgaris]	0	1560	1670	1520	1514
HSymV2.0_g01.01446_t1	ref|XP_022780352.1|	Stylophora pistillata	cartilage oligomeric matrix protein-like [Stylophora pistillata]<>Thrombospondin-3 [Stylophora pistillata]	0	655	1001	980	1024
HSymV2.0_g01.01447_t1	ref|XP_047140453.1|	Hydra vulgaris	uncharacterized protein LOC124815721 [Hydra vulgaris]	9.44e-19	90.1	270	184	154
HSymV2.0_g01.01448_t1	ref|XP_047140022.1|	Hydra vulgaris	uncharacterized protein LOC101241013 [Hydra vulgaris]	1.43e-83	267	493	265	273
HSymV2.0_g01.01449_t1	ref|XP_002155572.3|	Hydra vulgaris	E3 ubiquitin-protein ligase TRIM71 [Hydra vulgaris]	0	1284	753	753	753
HSymV2.0_g01.01450_t1	ref|XP_002160180.1|	Hydra vulgaris	trans-1,2-dihydrobenzene-1,2-diol dehydrogenase-like [Hydra vulgaris]	4.84e-116	359	663	337	335
HSymV2.0_g01.01451_t1	ref|XP_002156354.1|	Hydra vulgaris	uncharacterized protein LOC100205674 [Hydra vulgaris]	6.22e-64	207	295	170	157
HSymV2.0_g01.01452_t1	gb|KHJ43845.1|	Trichuris suis	glycerol-3-phosphate dehydrogenase [NAD(P)+ ] [Trichuris suis]	8.74e-17	90.5	307	1492	121
HSymV2.0_g01.01453_t1	ref|XP_047140643.1|	Hydra vulgaris	ankycorbin isoform X2 [Hydra vulgaris]	2.81e-132	436	1389	801	683
HSymV2.0_g01.01457_t1	ref|XP_028407844.1|	Dendronephthya gigantea	uncharacterized protein LOC114530424, partial [Dendronephthya gigantea]	1.75e-27	111	183	229	85
HSymV2.0_g01.01461_t1	ref|XP_028414266.1|	Dendronephthya gigantea	uncharacterized protein LOC114537410 [Dendronephthya gigantea]	3.22e-39	146	312	243	256
HSymV2.0_g01.01462_t1	ref|XP_047141836.1|	Hydra vulgaris	uncharacterized protein LOC124816473 [Hydra vulgaris]	9.23e-73	258	576	889	183
HSymV2.0_g01.01463_t1	ref|XP_047139655.1|	Hydra vulgaris	uncharacterized protein LOC105850180 [Hydra vulgaris]	7.86e-60	219	901	419	230
HSymV2.0_g01.01465_t1	ref|XP_044184858.1|	Acropora millepora	uncharacterized protein LOC122964996 [Acropora millepora]	4.32e-54	195	370	529	375
HSymV2.0_g01.01467_t1	ref|XP_047137390.1|	Hydra vulgaris	histone-lysine N-methyltransferase set-1-like [Hydra vulgaris]	4.84e-36	138	325	219	130
HSymV2.0_g01.01468_t1	ref|XP_047135313.1|	Hydra vulgaris	probable serine/threonine-protein kinase DDB_G0272254 [Hydra vulgaris]	1.07e-55	192	295	351	200
HSymV2.0_g01.01469_t1	ref|XP_022806469.1|	Stylophora pistillata	uncharacterized protein LOC111343545 [Stylophora pistillata]	9.94e-15	73.9	90	179	76
HSymV2.0_g01.01470_t1	emb|CAB4009411.1|	Paramuricea clavata	G2 M phase-specific E3 ubiquitin- ligase-like [Paramuricea clavata]	1.78e-44	152	159	176	158
HSymV2.0_g01.01471_t1	ref|XP_028519552.1|	Exaiptasia diaphana	uncharacterized protein LOC110254209 [Exaiptasia diaphana]	6.14e-42	160	257	623	223
HSymV2.0_g01.01472_t1	ref|XP_020604733.1|	Orbicella faveolata	uncharacterized protein LOC110043603 [Orbicella faveolata]	1.79e-32	125	183	248	181
HSymV2.0_g01.01473_t1	emb|CAB4009411.1|	Paramuricea clavata	G2 M phase-specific E3 ubiquitin- ligase-like [Paramuricea clavata]	5.66e-41	143	159	176	150
HSymV2.0_g01.01474_t1	ref|XP_028519552.1|	Exaiptasia diaphana	uncharacterized protein LOC110254209 [Exaiptasia diaphana]	6.14e-42	160	257	623	223
HSymV2.0_g01.01475_t1	ref|XP_020604733.1|	Orbicella faveolata	uncharacterized protein LOC110043603 [Orbicella faveolata]	1.79e-32	125	183	248	181
HSymV2.0_g01.01476_t1	emb|CAB3998621.1|	Paramuricea clavata	Hypothetical predicted protein [Paramuricea clavata]	2.02e-09	62.4	111	515	115
HSymV2.0_g01.01480_t1	gb|KXJ17181.1|	Exaiptasia diaphana	hypothetical protein AC249_AIPGENE16219 [Exaiptasia diaphana]	2.28e-23	106	272	379	234
HSymV2.0_g01.01481_t1	ref|XP_047126290.1|	Hydra vulgaris	uncharacterized protein LOC105845511 [Hydra vulgaris]	5.15e-17	88.2	213	585	184
HSymV2.0_g01.01483_t1	emb|CAB4027834.1|	Paramuricea clavata	Furin [Paramuricea clavata]	1.85e-21	105	404	428	164
HSymV2.0_g01.01484_t1	emb|CAB4027834.1|	Paramuricea clavata	Furin [Paramuricea clavata]	4.92e-27	119	344	428	180
HSymV2.0_g01.01487_t1	emb|CAB4008184.1|	Paramuricea clavata	Hypothetical predicted protein [Paramuricea clavata]	4.82e-43	150	166	201	165
HSymV2.0_g01.01488_t1	ref|XP_020620173.1|	Orbicella faveolata	uncharacterized protein LOC110057900 [Orbicella faveolata]	5.11e-19	86.7	147	163	149
HSymV2.0_g01.01496_t1	ref|XP_028416349.1|	Dendronephthya gigantea	uncharacterized protein LOC114540276 [Dendronephthya gigantea]	3.02e-15	77.8	89	374	80
HSymV2.0_g01.01498_t1	ref|XP_012556244.1|	Hydra vulgaris	glutathione hydrolase 1 proenzyme isoform X1 [Hydra vulgaris]	0	641	583	583	586
HSymV2.0_g01.01499_t1	ref|XP_047134233.1|	Hydra vulgaris	uncharacterized protein LOC124812151, partial [Hydra vulgaris]	4.99e-65	233	764	495	192
HSymV2.0_g01.01501_t1	ref|XP_047132732.1|	Hydra vulgaris	protein MLP2-like isoform X1 [Hydra vulgaris]	3.27e-14	79.7	291	251	206
HSymV2.0_g01.01502_t1	ref|XP_029211245.2|	Acropora millepora	reticulocyte binding protein 2 homolog b-like [Acropora millepora]	3.89e-12	65.1	66	137	58
HSymV2.0_g01.01504_t1	ref|XP_028418615.1|	Dendronephthya gigantea	uncharacterized protein LOC114544067 [Dendronephthya gigantea]<>uncharacterized protein LOC114544128 [Dendronephthya gigantea]<>uncharacterized protein LOC114544599 [Dendronephthya gigantea]	1.37e-21	96.7	162	282	178
HSymV2.0_g01.01505_t1	ref|XP_047129004.1|	Hydra vulgaris	uncharacterized protein LOC124809199 [Hydra vulgaris]	5.01e-16	82	126	567	124
HSymV2.0_g01.01508_t1	gb|KAG1675725.1|	Nymphon striatum	hypothetical protein GQR58_014551 [Nymphon striatum]	8.8e-65	228	337	852	339
HSymV2.0_g01.01510_t1	emb|CAB3996967.1|	Paramuricea clavata	hypothetical protein DSY43_02735 [Paramuricea clavata]	3.93e-106	324	289	455	283
HSymV2.0_g01.01511_t1	emb|CAB3996760.1|	Paramuricea clavata	Hypothetical predicted protein [Paramuricea clavata]	3.21e-09	65.1	275	224	141
HSymV2.0_g01.01512_t1	emb|CAB3996967.1|	Paramuricea clavata	hypothetical protein DSY43_02735 [Paramuricea clavata]	8.51e-98	302	269	455	263
HSymV2.0_g01.01513_t1	ref|XP_046572821.1|	Haliotis rubra	uncharacterized protein LOC124280876 [Haliotis rubra]	5.05e-26	117	380	407	268
HSymV2.0_g01.01514_t1	emb|CAB3996967.1|	Paramuricea clavata	hypothetical protein DSY43_02735 [Paramuricea clavata]	8.51e-98	302	269	455	263
HSymV2.0_g01.01515_t1	emb|CAB3987800.1|	Paramuricea clavata	TELO2-interacting 1 homolog [Paramuricea clavata]	3.97e-09	69.3	453	1443	167
HSymV2.0_g01.01517_t1	ref|XP_047138066.1|	Hydra vulgaris	uncharacterized protein LOC124814413 isoform X1 [Hydra vulgaris]	8.81e-13	77.4	256	999	139
HSymV2.0_g01.01518_t1	emb|CAB3978723.1|	Paramuricea clavata	Hypothetical predicted protein [Paramuricea clavata]	2.77e-15	79.3	140	313	124
HSymV2.0_g01.01519_t1	ref|XP_012556244.1|	Hydra vulgaris	glutathione hydrolase 1 proenzyme isoform X1 [Hydra vulgaris]	1.13e-180	529	554	583	520
HSymV2.0_g01.01520_t1	emb|VDI49202.1|	Mytilus galloprovincialis	Hypothetical predicted protein [Mytilus galloprovincialis]<>Hypothetical predicted protein [Mytilus galloprovincialis]	1.64e-21	91.3	126	122	108
HSymV2.0_g01.01521_t1	dbj|GFR66081.1|	Elysia marginata	hypothetical protein ElyMa_005548400 [Elysia marginata]	8.04e-159	463	439	429	440
HSymV2.0_g01.01525_t1	emb|CAB4024492.1|	Paramuricea clavata	Hypothetical predicted protein [Paramuricea clavata]	2.92e-12	70.9	114	624	97
HSymV2.0_g01.01526_t1	emb|CAB4035809.1|	Paramuricea clavata	hypothetical protein AC249_AIPGENE24951 [Paramuricea clavata]	2.76e-17	87.8	191	451	187
HSymV2.0_g01.01527_t1	ref|XP_047129628.1|	Hydra vulgaris	ATP-dependent DNA helicase pif1-like [Hydra vulgaris]	7.49e-17	82	77	486	70
HSymV2.0_g01.01528_t1	emb|CAB4035809.1|	Paramuricea clavata	hypothetical protein AC249_AIPGENE24951 [Paramuricea clavata]	2.76e-17	87.8	191	451	187
HSymV2.0_g01.01529_t1	emb|CAB4024492.1|	Paramuricea clavata	Hypothetical predicted protein [Paramuricea clavata]	3.95e-12	70.5	114	624	97
HSymV2.0_g01.01533_t1	gb|KMQ88340.1|	Lasius niger	reverse transcriptase [Lasius niger]	2.52e-27	122	345	1045	207
HSymV2.0_g01.01537_t1	emb|CAD5228238.1|	Bursaphelenchus okinawaensis	unnamed protein product [Bursaphelenchus okinawaensis]<>unnamed protein product [Bursaphelenchus okinawaensis]	3.48e-06	55.1	223	172	33
HSymV2.0_g01.01540_t1	emb|CAB4040067.1|	Paramuricea clavata	PREDICTED: uncharacterized protein K02A2.6-like [Paramuricea clavata]	2.53e-12	70.9	151	238	162
HSymV2.0_g01.01542_t1	gb|RMX52170.1|	Pocillopora damicornis	hypothetical protein pdam_00019877 [Pocillopora damicornis]	2.28e-17	90.9	329	342	295
HSymV2.0_g01.01546_t1	ref|XP_046558352.1|	Haliotis rubra	uncharacterized protein LOC124267481 [Haliotis rubra]	5.26e-20	95.9	186	564	192
HSymV2.0_g01.01547_t1	ref|XP_020901236.1|	Exaiptasia diaphana	uncharacterized protein K02A2.6, partial [Exaiptasia diaphana]	2.53e-44	157	170	346	162
HSymV2.0_g01.01548_t1	ref|XP_052279172.1|	Dreissena polymorpha	uncharacterized protein LOC127877383 [Dreissena polymorpha]	8.91e-15	76.3	103	292	64
HSymV2.0_g01.01549_t1	emb|CAB4028178.1|	Paramuricea clavata	Transposon Ty3-I Gag-Pol poly [Paramuricea clavata]	2.4e-25	114	253	1550	229
HSymV2.0_g01.01550_t1	ref|XP_043195862.1|	Amphibalanus amphitrite	uncharacterized protein LOC122367111 [Amphibalanus amphitrite]	2.3e-17	84.7	102	1280	102
HSymV2.0_g01.01551_t1	ref|XP_012556244.1|	Hydra vulgaris	glutathione hydrolase 1 proenzyme isoform X1 [Hydra vulgaris]	0	644	583	583	586
HSymV2.0_g01.01552_t1	gb|WAR10492.1|	Mya arenaria	P2RX7-like protein [Mya arenaria]	7.14e-07	53.9	97	192	80
HSymV2.0_g01.01553_t1	ref|XP_038134469.1|	Cyprinodon tularosa	uncharacterized protein LOC119779043 isoform X2 [Cyprinodon tularosa]	7.62e-61	200	226	270	229
HSymV2.0_g01.01554_t1	emb|CAB3983008.1|	Paramuricea clavata	Hypothetical predicted protein [Paramuricea clavata]	3.68e-14	77.8	202	267	138
HSymV2.0_g01.01555_t1	emb|CAB3996128.1|	Paramuricea clavata	Hypothetical predicted protein [Paramuricea clavata]	1.05e-07	55.8	69	980	66
HSymV2.0_g01.01557_t1	ref|XP_016126125.1|	Sinocyclocheilus grahami	PREDICTED: uncharacterized protein LOC107584155 isoform X2 [Sinocyclocheilus grahami]	1.18e-30	130	317	593	141
HSymV2.0_g01.01558_t1	ref|XP_020900507.1|	Exaiptasia diaphana	uncharacterized protein LOC110239141 [Exaiptasia diaphana]	1.11e-12	70.1	75	674	75
HSymV2.0_g01.01559_t1	emb|CAB4037352.1|	Paramuricea clavata	ATP-dependent DNA helicase PIF1 [Paramuricea clavata]	2.64e-15	78.2	82	840	60
HSymV2.0_g01.01560_t1	emb|CAC5394771.1|	Mytilus coruscus	unnamed protein product [Mytilus coruscus]	6.6e-08	62.4	331	256	250
HSymV2.0_g01.01561_t1	emb|CAB4030092.1|	Paramuricea clavata	Hypothetical predicted protein [Paramuricea clavata]	6.72e-59	204	385	370	309
HSymV2.0_g01.01562_t1	emb|CAB4039006.1|	Paramuricea clavata	Hypothetical predicted protein [Paramuricea clavata]	3.02e-39	145	239	297	211
HSymV2.0_g01.01563_t1	ref|XP_047137636.1|	Hydra vulgaris	uncharacterized protein LOC124814152 [Hydra vulgaris]	1.63e-09	62.8	247	110	74
HSymV2.0_g01.01565_t1	ref|XP_033096047.1|	Anneissia japonica	uncharacterized protein LOC117100453, partial [Anneissia japonica]	4.7e-07	55.8	120	260	40
HSymV2.0_g01.01566_t1	gb|KXJ13342.1|	Exaiptasia diaphana	hypothetical protein AC249_AIPGENE18856 [Exaiptasia diaphana]	2.89e-06	58.5	310	519	155
HSymV2.0_g01.01567_t1	gb|PFX21363.1|	Stylophora pistillata	hypothetical protein AWC38_SpisGene14148 [Stylophora pistillata]	6.93e-31	137	509	925	207
HSymV2.0_g01.01568_t1	ref|XP_047127467.1|	Hydra vulgaris	uncharacterized protein LOC124808444 [Hydra vulgaris]	2.82e-10	67.4	167	595	86
HSymV2.0_g01.01571_t1	emb|CAB3263330.1|	Phallusia mammillata	uncharacterized protein LOC108950742 [Phallusia mammillata]	7.11e-13	71.2	112	245	93
HSymV2.0_g01.01573_t1	ref|XP_047131219.1|	Hydra vulgaris	uncharacterized protein LOC124810414 [Hydra vulgaris]	9.05e-18	92	265	796	170
HSymV2.0_g01.01574_t1	ref|XP_022799804.1|	Stylophora pistillata	uncharacterized protein LOC111337722 isoform X1 [Stylophora pistillata]	1.54e-59	213	634	401	392
HSymV2.0_g01.01575_t1	ref|XP_022794716.1|	Stylophora pistillata	uncharacterized protein LOC111333415 [Stylophora pistillata]<>DNA transposase THAP9 [Stylophora pistillata]	2.62e-56	199	272	653	266
HSymV2.0_g01.01576_t1	ref|XP_047122907.1|	Hydra vulgaris	oocyte zinc finger protein XlCOF15-like [Hydra vulgaris]	2.62e-50	168	193	158	156
HSymV2.0_g01.01577_t1	ref|XP_047128644.1|	Hydra vulgaris	uncharacterized protein LOC124809107 [Hydra vulgaris]	3.14e-38	154	422	584	166
HSymV2.0_g01.01578_t1	ref|XP_047139203.1|	Hydra vulgaris	uncharacterized protein LOC124815081 [Hydra vulgaris]	6.34e-11	68.6	212	218	84
HSymV2.0_g01.01580_t1	emb|CAB4030091.1|	Paramuricea clavata	Hypothetical predicted protein [Paramuricea clavata]	1.49e-20	95.1	140	436	131
HSymV2.0_g01.01581_t1	ref|XP_047125593.1|	Hydra vulgaris	putative nuclease HARBI1 [Hydra vulgaris]	1.76e-19	88.2	73	334	69
HSymV2.0_g01.01582_t1	ref|XP_047127257.1|	Hydra vulgaris	uncharacterized protein LOC124808306 [Hydra vulgaris]	8.81e-41	149	256	262	142
HSymV2.0_g01.01585_t1	ref|XP_020897310.1|	Exaiptasia diaphana	uncharacterized protein LOC114574145 [Exaiptasia diaphana]<>uncharacterized protein LOC114574145 [Exaiptasia diaphana]	2.07e-10	67.8	177	369	179
HSymV2.0_g01.01586_t1	gb|KXJ26841.1|	Exaiptasia diaphana	hypothetical protein AC249_AIPGENE26415 [Exaiptasia diaphana]	9.31e-09	58.9	69	767	70
HSymV2.0_g01.01587_t1	emb|CAB4007817.1|	Paramuricea clavata	Transposable element Tcb1 transposase [Paramuricea clavata]	3.45e-22	96.3	188	161	91
HSymV2.0_g01.01588_t1	emb|CAB4037352.1|	Paramuricea clavata	ATP-dependent DNA helicase PIF1 [Paramuricea clavata]	1.18e-32	131	165	840	166
HSymV2.0_g01.01591_t1	emb|CAB3993018.1|	Paramuricea clavata	transcription factor Adf-1-like [Paramuricea clavata]	1.1e-49	177	335	345	243
HSymV2.0_g01.01592_t1	ref|XP_012556244.1|	Hydra vulgaris	glutathione hydrolase 1 proenzyme isoform X1 [Hydra vulgaris]	0	649	583	583	586
HSymV2.0_g01.01593_t1	emb|CAC5394771.1|	Mytilus coruscus	unnamed protein product [Mytilus coruscus]	1.64e-08	64.7	366	256	250
HSymV2.0_g01.01594_t1	emb|CAF2215355.1|	Rotaria magnacalcarata	unnamed protein product [Rotaria magnacalcarata]<>unnamed protein product [Rotaria magnacalcarata]	5.65e-72	255	1047	454	418
HSymV2.0_g01.01596_t1	gb|KAH0813902.1|	Tenebrio molitor	hypothetical protein GEV33_008889 [Tenebrio molitor]	1.74e-07	55.8	79	876	68
HSymV2.0_g01.01598_t1	ref|XP_041467684.1|	Lytechinus variegatus	uncharacterized protein LOC121418047 [Lytechinus variegatus]	5.51e-18	89.7	277	248	195
HSymV2.0_g01.01599_t1	ref|XP_047137390.1|	Hydra vulgaris	histone-lysine N-methyltransferase set-1-like [Hydra vulgaris]	1.01e-39	146	284	219	160
HSymV2.0_g01.01600_t1	ref|XP_033935859.1|	Pseudochaenichthys georgianus	trichohyalin-like isoform X2 [Pseudochaenichthys georgianus]	1.78e-16	89	282	829	293
HSymV2.0_g01.01601_t1	ref|XP_047142367.1|	Hydra vulgaris	uncharacterized protein LOC124816730 isoform X1 [Hydra vulgaris]<>uncharacterized protein LOC124816730 isoform X2 [Hydra vulgaris]	8.85e-35	147	587	502	131
HSymV2.0_g01.01602_t1	ref|XP_047124654.1|	Hydra vulgaris	uncharacterized protein LOC124807125 isoform X3 [Hydra vulgaris]	8.65e-17	83.6	111	873	99
HSymV2.0_g01.01603_t1	ref|XP_047134212.1|	Hydra vulgaris	uncharacterized protein LOC124812135 [Hydra vulgaris]	1.55e-91	300	367	849	355
HSymV2.0_g01.01604_t1	ref|XP_047141851.1|	Hydra vulgaris	uncharacterized protein LOC124805787 isoform X2 [Hydra vulgaris]	1.63e-16	84.3	150	692	149
HSymV2.0_g01.01605_t1	ref|XP_047129961.1|	Hydra vulgaris	uncharacterized protein LOC124809950 [Hydra vulgaris]	4.33e-17	96.3	734	958	291
HSymV2.0_g01.01606_t1	ref|XP_047145469.1|	Hydra vulgaris	uncharacterized protein LOC124818532 [Hydra vulgaris]	6.06e-76	268	561	958	517
HSymV2.0_g01.01607_t1	gb|EDO27227.1|	Nematostella vectensis	predicted protein, partial [Nematostella vectensis]	1.4e-29	116	216	175	177
HSymV2.0_g01.01608_t1	ref|XP_032226977.1|	Nematostella vectensis	uncharacterized protein LOC116610285 [Nematostella vectensis]	1.35e-24	102	154	202	167
HSymV2.0_g01.01609_t1	emb|CAB3263330.1|	Phallusia mammillata	uncharacterized protein LOC108950742 [Phallusia mammillata]	9.55e-11	67.4	168	245	80
HSymV2.0_g01.01610_t1	gb|KAI2660513.1|	Labeo rohita	Peroxynitrite isomerase THAP4 [Labeo rohita]	6.53e-19	88.6	86	633	83
HSymV2.0_g01.01611_t1	gb|KAF4114060.1|	Onychostoma macrolepis	hypothetical protein G5714_004283 [Onychostoma macrolepis]	3.13e-26	108	121	336	124
HSymV2.0_g01.01612_t1	ref|XP_015765908.1|	Acropora digitifera	PREDICTED: P2X purinoceptor 7-like isoform X1 [Acropora digitifera]	2.46e-16	77.4	86	159	86
HSymV2.0_g01.01613_t1	gb|ELT95130.1|	Capitella teleta	hypothetical protein CAPTEDRAFT_203020 [Capitella teleta]	1.04e-06	52.8	81	187	78
HSymV2.0_g01.01614_t1	ref|XP_012556244.1|	Hydra vulgaris	glutathione hydrolase 1 proenzyme isoform X1 [Hydra vulgaris]	0	639	583	583	586
HSymV2.0_g01.01616_t1	emb|CAG5049764.1|	Parnassius apollo	unnamed protein product [Parnassius apollo]	5.55e-29	122	196	645	201
HSymV2.0_g01.01617_t1	ref|XP_045105051.1|	Portunus trituberculatus	LOW QUALITY PROTEIN: MFS-type transporter clz9-like [Portunus trituberculatus]	6.92e-31	125	250	359	249
HSymV2.0_g01.01619_t1	ref|XP_047127467.1|	Hydra vulgaris	uncharacterized protein LOC124808444 [Hydra vulgaris]	1.07e-08	61.6	141	595	86
HSymV2.0_g01.01620_t1	ref|XP_047126728.1|	Hydra vulgaris	uncharacterized protein LOC124807953 [Hydra vulgaris]	9.78e-15	76.3	118	255	80
HSymV2.0_g01.01621_t1	ref|XP_048584105.1|	Nematostella vectensis	uncharacterized protein LOC125563176 [Nematostella vectensis]	1.21e-91	290	368	439	372
HSymV2.0_g01.01622_t1	ref|XP_049270810.1|	Rhipicephalus sanguineus	uncharacterized protein LOC125758087 [Rhipicephalus sanguineus]	4.32e-10	65.1	127	767	100
HSymV2.0_g01.01623_t1	gb|EDO31603.1|	Nematostella vectensis	predicted protein [Nematostella vectensis]	5.58e-13	81.6	548	602	98
HSymV2.0_g01.01625_t1	ref|XP_022805761.1|	Stylophora pistillata	uncharacterized protein LOC111342901 [Stylophora pistillata]	7.1e-77	271	611	934	576
HSymV2.0_g01.01626_t1	ref|XP_012565104.2|	Hydra vulgaris	uncharacterized protein LOC105849301 [Hydra vulgaris]	1.74e-44	165	193	718	192
HSymV2.0_g01.01627_t1	ref|XP_044184858.1|	Acropora millepora	uncharacterized protein LOC122964996 [Acropora millepora]	4.77e-55	197	363	529	371
HSymV2.0_g01.01628_t1	ref|XP_047124494.1|	Hydra vulgaris	uncharacterized protein LOC124807074 [Hydra vulgaris]	2.05e-61	201	190	306	193
HSymV2.0_g01.01629_t1	emb|CAB4037352.1|	Paramuricea clavata	ATP-dependent DNA helicase PIF1 [Paramuricea clavata]	5.44e-75	259	439	840	441
HSymV2.0_g01.01630_t1	gb|KXJ11025.1|	Exaiptasia diaphana	hypothetical protein AC249_AIPGENE16498 [Exaiptasia diaphana]	4.83e-68	226	411	316	293
HSymV2.0_g01.01631_t1	ref|XP_041920946.1|	Alosa sapidissima	uncharacterized protein LOC121684885 isoform X2 [Alosa sapidissima]	3.31e-42	153	195	365	172
HSymV2.0_g01.01632_t1	emb|CAB3981945.1|	Paramuricea clavata	Hypothetical predicted protein [Paramuricea clavata]	4.64e-62	209	228	485	224
HSymV2.0_g01.01634_t1	emb|CAB3978354.1|	Paramuricea clavata	Hypothetical predicted protein [Paramuricea clavata]	7.47e-10	67.8	219	635	103
HSymV2.0_g01.01635_t1	emb|CAB3978354.1|	Paramuricea clavata	Hypothetical predicted protein [Paramuricea clavata]	7.47e-10	67.8	219	635	103
HSymV2.0_g01.01636_t1	emb|VDI35390.1|	Mytilus galloprovincialis	Hypothetical predicted protein, partial [Mytilus galloprovincialis]	2.4e-35	132	174	247	173
HSymV2.0_g01.01642_t1	ref|XP_044179484.1|	Acropora millepora	uncharacterized protein LOC122960977 [Acropora millepora]	4.68e-48	165	173	284	160
HSymV2.0_g01.01643_t1	ref|XP_047140339.1|	Hydra vulgaris	heparanase-like [Hydra vulgaris]	3.94e-56	192	189	468	186
HSymV2.0_g01.01644_t1	ref|XP_011442785.2|	Crassostrea gigas	uncharacterized protein LOC105339080 [Crassostrea gigas]	5.79e-24	110	325	395	167
HSymV2.0_g01.01645_t1	gb|KAH0812803.1|	Tenebrio molitor	hypothetical protein GEV33_009988 [Tenebrio molitor]	1.43e-74	261	548	832	418
HSymV2.0_g01.01646_t1	gb|KMQ88340.1|	Lasius niger	reverse transcriptase [Lasius niger]	3.85e-22	102	201	1045	184
HSymV2.0_g01.01648_t1	ref|XP_049768363.1|	Schistocerca cancellata	uncharacterized protein LOC126106167 [Schistocerca cancellata]	2.23e-20	92.8	91	780	90
HSymV2.0_g01.01650_t1	ref|XP_044166334.1|	Acropora millepora	uncharacterized protein LOC114947542 [Acropora millepora]	1.48e-35	153	628	1232	655
HSymV2.0_g01.01651_t1	gb|KAH3735624.1|	Dreissena polymorpha	hypothetical protein DPMN_042159 [Dreissena polymorpha]	2.51e-21	101	295	385	298
HSymV2.0_g01.01652_t1	emb|CAB4020899.1|	Paramuricea clavata	Hypothetical predicted protein [Paramuricea clavata]	1.76e-07	63.2	457	391	128
HSymV2.0_g01.01653_t1	emb|CAB4041246.1|	Paramuricea clavata	Hypothetical predicted protein [Paramuricea clavata]	6.05e-09	58.5	95	164	89
HSymV2.0_g01.01654_t1	ref|XP_029182626.2|	Acropora millepora	uncharacterized protein LOC114950650 [Acropora millepora]	3.64e-79	249	252	310	249
HSymV2.0_g01.01655_t1	ref|XP_044165185.1|	Acropora millepora	uncharacterized protein LOC122949107 [Acropora millepora]	3.81e-36	145	278	754	262
HSymV2.0_g01.01656_t1	gb|KXJ16361.1|	Exaiptasia diaphana	hypothetical protein AC249_AIPGENE6520 [Exaiptasia diaphana]	6.95e-21	90.1	85	206	80
HSymV2.0_g01.01658_t1	ref|XP_044171688.1|	Acropora millepora	uncharacterized protein LOC122956018 [Acropora millepora]	7.52e-24	103	321	150	113
HSymV2.0_g01.01662_t1	ref|XP_029207547.2|	Acropora millepora	uncharacterized protein LOC114971173 [Acropora millepora]	1.48e-162	490	661	666	666
HSymV2.0_g01.01663_t1	ref|XP_047131624.1|	Hydra vulgaris	uncharacterized protein LOC124810578 isoform X4 [Hydra vulgaris]<>uncharacterized protein LOC124810578 isoform X4 [Hydra vulgaris]	4.53e-11	74.3	364	628	148
HSymV2.0_g01.01664_t1	ref|XP_012556244.1|	Hydra vulgaris	glutathione hydrolase 1 proenzyme isoform X1 [Hydra vulgaris]	0	630	638	583	581
HSymV2.0_g01.01666_t1	dbj|BAC82589.1|	Ciona intestinalis	reverse transcriptase [Ciona intestinalis]	6.83e-19	93.2	194	998	106
HSymV2.0_g01.01667_t1	emb|CAD7246173.1|	Darwinula stevensoni	unnamed protein product [Darwinula stevensoni]<>unnamed protein product [Darwinula stevensoni]	3.74e-07	55.8	104	768	103
HSymV2.0_g01.01668_t1	gb|RWS23444.1|	Leptotrombidium deliense	hypothetical protein B4U80_09828 [Leptotrombidium deliense]	1.36e-70	246	330	1049	321
HSymV2.0_g01.01669_t1	gb|KMQ88340.1|	Lasius niger	reverse transcriptase [Lasius niger]	7.37e-37	148	293	1045	255
HSymV2.0_g01.01670_t1	emb|VEN56212.1|	Callosobruchus maculatus	unnamed protein product, partial [Callosobruchus maculatus]	1.67e-10	68.9	229	292	165
HSymV2.0_g01.01671_t1	ref|XP_037805152.1|	Penaeus monodon	uncharacterized protein LOC119599444 [Penaeus monodon]	3.81e-07	62.4	397	596	328
HSymV2.0_g01.01672_t1	gb|KXJ06934.1|	Exaiptasia diaphana	ATP-dependent DNA helicase RRM3 [Exaiptasia diaphana]	2.19e-36	145	250	814	255
HSymV2.0_g01.01673_t1	ref|XP_047135726.1|	Hydra vulgaris	autophagy-related protein 11-like [Hydra vulgaris]	1.61e-65	212	228	276	252
HSymV2.0_g01.01675_t1	ref|XP_048770257.1|	Ostrea edulis	uncharacterized protein LOC125676437 [Ostrea edulis]	7.68e-69	230	349	428	344
HSymV2.0_g01.01676_t1	ref|XP_014767633.1|	Octopus bimaculoides	PREDICTED: serine/threonine-protein phosphatase 6 regulatory ankyrin repeat subunit B-like [Octopus bimaculoides]	1.39e-13	75.1	126	1191	121
HSymV2.0_g01.01678_t1	gb|PAA70689.1|	Macrostomum lignano	hypothetical protein BOX15_Mlig021084g2 [Macrostomum lignano]	3.44e-11	68.9	143	1156	136
HSymV2.0_g01.01680_t1	ref|XP_044182917.1|	Acropora millepora	P2X purinoceptor 7-like [Acropora millepora]	1.21e-27	106	114	134	116
HSymV2.0_g01.01681_t1	ref|XP_047139116.1|	Hydra vulgaris	uncharacterized protein LOC124815021 [Hydra vulgaris]	5.98e-78	253	345	417	314
HSymV2.0_g01.01682_t1	ref|XP_047124266.1|	Hydra vulgaris	uncharacterized protein LOC105849580 [Hydra vulgaris]	8.21e-178	547	812	1042	843
HSymV2.0_g01.01685_t1	emb|CAB3980773.1|	Paramuricea clavata	Hypothetical predicted protein [Paramuricea clavata]	1.44e-06	55.5	144	343	150
HSymV2.0_g01.01686_t1	emb|CAB4034599.1|	Paramuricea clavata	Hypothetical predicted protein, partial [Paramuricea clavata]	3.1e-10	63.9	113	225	74
HSymV2.0_g01.01687_t1	gb|PSN47812.1|	Blattella germanica	hypothetical protein C0J52_08176 [Blattella germanica]	3.52e-14	75.1	173	174	105
HSymV2.0_g01.01689_t1	gb|KAG1675725.1|	Nymphon striatum	hypothetical protein GQR58_014551 [Nymphon striatum]	2.44e-21	98.2	146	852	145
HSymV2.0_g01.01691_t1	emb|VDI10222.1|	Mytilus galloprovincialis	Hypothetical predicted protein [Mytilus galloprovincialis]	6.9e-07	56.2	178	194	161
HSymV2.0_g01.01693_t1	ref|XP_031555371.1|	Actinia tenebrosa	uncharacterized protein LOC116292232, partial [Actinia tenebrosa]	3.02e-24	111	378	379	281
HSymV2.0_g01.01694_t1	ref|XP_038044132.1|	Patiria miniata	uncharacterized protein LOC119718784 [Patiria miniata]<>uncharacterized protein LOC119718784 [Patiria miniata]	1.51e-08	60.1	115	327	49
HSymV2.0_g01.01695_t1	gb|KAI8490511.1|	Branchiostoma belcheri	hypothetical protein Bbelb_317790 [Branchiostoma belcheri]	3.27e-54	200	489	582	190
HSymV2.0_g01.01696_t1	emb|CAB4011817.1|	Paramuricea clavata	probable serine threonine- kinase gdt4 [Paramuricea clavata]	1.09e-14	84	362	358	246
HSymV2.0_g01.01697_t1	emb|CAB4023606.1|	Paramuricea clavata	Hypothetical predicted protein, partial [Paramuricea clavata]	1.63e-41	167	483	884	215
HSymV2.0_g01.01698_t1	ref|XP_015751962.1|	Acropora digitifera	PREDICTED: uncharacterized protein LOC107331818 [Acropora digitifera]	4.24e-14	84.3	442	646	288
HSymV2.0_g01.01699_t1	ref|XP_044172015.1|	Acropora millepora	uncharacterized protein LOC122956403 [Acropora millepora]	2.22e-15	78.6	149	212	152
HSymV2.0_g01.01700_t1	gb|WAR24751.1|	Mya arenaria	hypothetical protein MAR_038420, partial [Mya arenaria]	2.93e-33	136	239	895	152
HSymV2.0_g01.01701_t1	ref|XP_050505686.1|	Diabrotica virgifera virgifera	uncharacterized protein LOC126883963 isoform X1 [Diabrotica virgifera virgifera]<>uncharacterized protein LOC126883963 isoform X2 [Diabrotica virgifera virgifera]<>uncharacterized protein LOC126883986 [Diabrotica virgifera virgifera]<>uncharacterized protein LOC126892429 [Diabrotica virgifera virgifera]	1.55e-28	112	168	183	169
HSymV2.0_g01.01702_t1	ref|XP_028414258.1|	Dendronephthya gigantea	N-lysine methyltransferase KMT5A-like [Dendronephthya gigantea]	6.71e-34	130	236	230	122
HSymV2.0_g01.01705_t1	ref|XP_047127467.1|	Hydra vulgaris	uncharacterized protein LOC124808444 [Hydra vulgaris]	6.01e-09	63.5	167	595	154
HSymV2.0_g01.01707_t1	gb|PFX21363.1|	Stylophora pistillata	hypothetical protein AWC38_SpisGene14148 [Stylophora pistillata]	5e-15	88.6	553	925	125
HSymV2.0_g01.01708_t1	ref|XP_047124653.1|	Hydra vulgaris	uncharacterized protein LOC124807125 isoform X2 [Hydra vulgaris]	7.43e-41	168	597	908	204
HSymV2.0_g01.01710_t1	emb|CAB4002218.1|	Paramuricea clavata	Hypothetical predicted protein [Paramuricea clavata]	1.98e-06	55.5	161	254	71
HSymV2.0_g01.01714_t1	emb|CAB4044923.1|	Paramuricea clavata	Hypothetical predicted protein [Paramuricea clavata]	7.74e-52	178	292	235	252
HSymV2.0_g01.01715_t1	emb|CAB4039660.1|	Paramuricea clavata	PREDICTED: uncharacterized protein LOC107339053, partial [Paramuricea clavata]	5.58e-91	275	180	285	178
HSymV2.0_g01.01716_t1	gb|KXJ08386.1|	Exaiptasia diaphana	hypothetical protein AC249_AIPGENE28065 [Exaiptasia diaphana]	4.1e-79	292	978	1431	429
HSymV2.0_g01.01717_t1	ref|XP_020910171.1|	Exaiptasia diaphana	uncharacterized protein LOC110248028 [Exaiptasia diaphana]	4.38e-32	131	424	272	171
HSymV2.0_g01.01718_t1	ref|XP_037802031.1|	Penaeus monodon	uncharacterized protein LOC119596778 [Penaeus monodon]	3.67e-28	129	660	531	258
HSymV2.0_g01.01719_t1	ref|XP_041468078.1|	Lytechinus variegatus	dual serine/threonine and tyrosine protein kinase-like isoform X1 [Lytechinus variegatus]	6.91e-16	88.2	328	577	278
HSymV2.0_g01.01720_t1	ref|XP_041468078.1|	Lytechinus variegatus	dual serine/threonine and tyrosine protein kinase-like isoform X1 [Lytechinus variegatus]	4.62e-16	89.4	362	577	272
HSymV2.0_g01.01721_t1	ref|XP_019632058.1|	Branchiostoma belcheri	PREDICTED: uncharacterized protein LOC109475736 [Branchiostoma belcheri]	1.54e-40	166	505	1097	174
HSymV2.0_g01.01723_t1	ref|XP_047137857.1|	Hydra vulgaris	protein ANTAGONIST OF LIKE HETEROCHROMATIN PROTEIN 1-like [Hydra vulgaris]	9.74e-64	204	157	252	174
HSymV2.0_g01.01724_t1	gb|KXJ07606.1|	Exaiptasia diaphana	hypothetical protein AC249_AIPGENE22759 [Exaiptasia diaphana]	8.86e-45	181	637	1071	281
HSymV2.0_g01.01726_t1	ref|XP_044179791.1|	Acropora millepora	uncharacterized protein LOC122961235 [Acropora millepora]	6.87e-12	73.6	233	422	79
HSymV2.0_g01.01728_t1	emb|CAB4001627.1|	Paramuricea clavata	40S ribosomal S2 [Paramuricea clavata]	7.21e-13	77.8	267	772	266
HSymV2.0_g01.01729_t1	gb|KXJ29169.1|	Exaiptasia diaphana	hypothetical protein AC249_AIPGENE17048 [Exaiptasia diaphana]	9.35e-60	219	495	801	499
HSymV2.0_g01.01730_t1	ref|XP_028519401.1|	Exaiptasia diaphana	uncharacterized protein LOC110253785 [Exaiptasia diaphana]	5.03e-54	192	470	327	286
HSymV2.0_g01.01732_t1	gb|KAG0716223.1|	Chionoecetes opilio	hypothetical protein GWK47_010229 [Chionoecetes opilio]	4.28e-23	100	178	242	172
HSymV2.0_g01.01734_t1	ref|XP_039475082.1|	Oreochromis aureus	uncharacterized protein LOC120442538 [Oreochromis aureus]	4.04e-29	119	121	635	115
HSymV2.0_g01.01735_t1	ref|XP_015773641.1|	Acropora digitifera	PREDICTED: uncharacterized protein LOC107351847 [Acropora digitifera]	2.65e-55	199	239	1084	232
HSymV2.0_g01.01736_t1	ref|XP_048742388.1|	Ostrea edulis	uncharacterized protein LOC125655900 isoform X1 [Ostrea edulis]	5.55e-10	70.1	324	476	293
HSymV2.0_g01.01737_t1	emb|CAC5394771.1|	Mytilus coruscus	unnamed protein product [Mytilus coruscus]	9.09e-07	59.3	356	256	211
HSymV2.0_g01.01738_t1	ref|XP_022107128.1|	Acanthaster planci	uncharacterized protein LOC110988160 [Acanthaster planci]	1.37e-26	109	160	259	104
HSymV2.0_g01.01739_t1	emb|CAF0752220.1|	Didymodactylos carnosus	unnamed protein product [Didymodactylos carnosus]<>unnamed protein product [Didymodactylos carnosus]	1.15e-26	112	139	614	128
HSymV2.0_g01.01740_t1	ref|XP_047129961.1|	Hydra vulgaris	uncharacterized protein LOC124809950 [Hydra vulgaris]	9.4e-11	74.3	431	958	109
HSymV2.0_g01.01742_t1	ref|XP_047130318.1|	Hydra vulgaris	uncharacterized protein LOC124810113 [Hydra vulgaris]	1.31e-35	139	155	889	153
HSymV2.0_g01.01743_t1	ref|XP_047130318.1|	Hydra vulgaris	uncharacterized protein LOC124810113 [Hydra vulgaris]	1.31e-35	139	155	889	153
HSymV2.0_g01.01744_t1	ref|XP_047130318.1|	Hydra vulgaris	uncharacterized protein LOC124810113 [Hydra vulgaris]	1.31e-35	139	155	889	153
HSymV2.0_g01.01747_t1	ref|XP_030747066.1|	Sitophilus oryzae	uncharacterized protein LOC115875675 [Sitophilus oryzae]	1.13e-30	120	207	242	206
HSymV2.0_g01.01748_t1	ref|XP_045105051.1|	Portunus trituberculatus	LOW QUALITY PROTEIN: MFS-type transporter clz9-like [Portunus trituberculatus]	6.92e-31	125	250	359	249
HSymV2.0_g01.01750_t1	ref|XP_047127467.1|	Hydra vulgaris	uncharacterized protein LOC124808444 [Hydra vulgaris]	1.07e-08	61.6	141	595	86
HSymV2.0_g01.01751_t1	ref|XP_047126728.1|	Hydra vulgaris	uncharacterized protein LOC124807953 [Hydra vulgaris]	9.78e-15	76.3	118	255	80
HSymV2.0_g01.01752_t1	ref|XP_048584105.1|	Nematostella vectensis	uncharacterized protein LOC125563176 [Nematostella vectensis]	1.58e-83	268	362	439	372
HSymV2.0_g01.01753_t1	ref|XP_049270810.1|	Rhipicephalus sanguineus	uncharacterized protein LOC125758087 [Rhipicephalus sanguineus]	4.32e-10	65.1	127	767	100
HSymV2.0_g01.01754_t1	gb|PIK47146.1|	Apostichopus japonicus	hypothetical protein BSL78_15997 [Apostichopus japonicus]	1.17e-15	89.4	435	746	281
HSymV2.0_g01.01755_t1	ref|XP_028512791.1|	Exaiptasia diaphana	uncharacterized protein LOC110232035 [Exaiptasia diaphana]	4.83e-36	142	188	752	226
HSymV2.0_g01.01756_t1	ref|XP_028512790.1|	Exaiptasia diaphana	uncharacterized protein LOC114574289 [Exaiptasia diaphana]	3.99e-10	68.2	218	547	152
HSymV2.0_g01.01757_t1	gb|ROL50611.1|	Anabarilius grahami	hypothetical protein DPX16_23881 [Anabarilius grahami]	1.21e-09	63.9	127	798	112
HSymV2.0_g01.01758_t1	ref|XP_048584105.1|	Nematostella vectensis	uncharacterized protein LOC125563176 [Nematostella vectensis]	4.33e-93	293	374	439	372
HSymV2.0_g01.01759_t1	ref|XP_029183506.2|	Acropora millepora	uncharacterized protein LOC114951487 [Acropora millepora]	2.45e-85	275	318	556	324
HSymV2.0_g01.01761_t1	emb|CAB3994767.1|	Paramuricea clavata	Hypothetical predicted protein, partial [Paramuricea clavata]	2.23e-07	59.7	188	888	70
HSymV2.0_g01.01765_t1	ref|XP_021342020.1|	Mizuhopecten yessoensis	uncharacterized protein LOC110442652 [Mizuhopecten yessoensis]	2.22e-34	134	171	498	143
HSymV2.0_g01.01766_t1	emb|CAG2242697.1|	Mytilus edulis	unnamed protein product [Mytilus edulis]	2.08e-17	86.3	252	189	116
HSymV2.0_g01.01767_t1	ref|XP_033630774.1|	Asterias rubens	uncharacterized protein LOC117292736 [Asterias rubens]<>uncharacterized protein LOC117292736 [Asterias rubens]<>uncharacterized protein LOC117292736 [Asterias rubens]	1.74e-14	79	162	392	130
HSymV2.0_g01.01768_t1	ref|XP_029210480.2|	Acropora millepora	uncharacterized protein LOC114974395 [Acropora millepora]	8.07e-19	89.7	136	389	128
HSymV2.0_g01.01769_t1	ref|XP_047136239.1|	Hydra vulgaris	uncharacterized protein LOC124813360 [Hydra vulgaris]	6.93e-63	204	144	350	149
HSymV2.0_g01.01770_t1	ref|XP_047138180.1|	Hydra vulgaris	uncharacterized protein LOC124814461 [Hydra vulgaris]	2.61e-59	196	256	257	209
HSymV2.0_g01.01771_t1	ref|XP_047128644.1|	Hydra vulgaris	uncharacterized protein LOC124809107 [Hydra vulgaris]	1.03e-86	287	524	584	322
HSymV2.0_g01.01772_t1	ref|XP_047122907.1|	Hydra vulgaris	oocyte zinc finger protein XlCOF15-like [Hydra vulgaris]	1.75e-47	168	422	158	156
HSymV2.0_g01.01774_t1	gb|EDO26184.1|	Nematostella vectensis	predicted protein, partial [Nematostella vectensis]	2.65e-25	113	374	333	161
HSymV2.0_g01.01775_t1	emb|CAB4037382.1|	Paramuricea clavata	Hypothetical predicted protein, partial [Paramuricea clavata]	2.35e-46	169	201	615	214
HSymV2.0_g01.01776_t1	emb|CAB3979600.1|	Paramuricea clavata	Hypothetical predicted protein [Paramuricea clavata]	2.32e-37	137	100	373	100
HSymV2.0_g01.01777_t1	gb|PFX14292.1|	Stylophora pistillata	RNA-directed DNA polymerase from mobile element jockey [Stylophora pistillata]	1.7e-60	209	242	607	239
HSymV2.0_g01.01779_t1	ref|XP_047130109.1|	Hydra vulgaris	melanopsin-A-like [Hydra vulgaris]	2.93e-09	62.8	131	378	130
HSymV2.0_g01.01782_t1	emb|CAB3995278.1|	Paramuricea clavata	Hypothetical predicted protein [Paramuricea clavata]	0	692	662	1251	661
HSymV2.0_g01.01784_t1	ref|XP_022104265.1|	Acanthaster planci	uncharacterized protein LOC110986593 isoform X1 [Acanthaster planci]<>uncharacterized protein LOC110986593 isoform X1 [Acanthaster planci]	2.24e-14	77.4	122	861	84
HSymV2.0_g01.01785_t1	ref|XP_044173369.1|	Acropora millepora	uncharacterized protein LOC122957353 [Acropora millepora]	1.57e-13	74.7	162	239	160
HSymV2.0_g01.01786_t1	ref|XP_051263472.1|	Dicentrarchus labrax	uncharacterized protein LOC127367551 isoform X37 [Dicentrarchus labrax]	3.46e-66	244	757	834	788
HSymV2.0_g01.01787_t1	emb|CAE1263627.1|	Sepia pharaonis	unnamed protein product [Sepia pharaonis]	5.74e-21	96.7	139	537	71
HSymV2.0_g01.01788_t1	ref|XP_047135313.1|	Hydra vulgaris	probable serine/threonine-protein kinase DDB_G0272254 [Hydra vulgaris]	7.23e-54	189	361	351	185
HSymV2.0_g01.01791_t1	ref|XP_046346471.2|	Haliotis rufescens	uncharacterized protein LOC124127059 [Haliotis rufescens]	8.55e-13	73.6	146	470	146
HSymV2.0_g01.01792_t1	emb|CAG2198097.1|	Mytilus edulis	unnamed protein product [Mytilus edulis]	2.16e-08	60.1	132	302	123
HSymV2.0_g01.01793_t1	emb|VDI07438.1|	Mytilus galloprovincialis	Hypothetical predicted protein [Mytilus galloprovincialis]	3.83e-08	58.2	130	189	114
HSymV2.0_g01.01794_t1	emb|CAB3989216.1|	Paramuricea clavata	Hypothetical predicted protein [Paramuricea clavata]	1.08e-08	60.1	104	383	99
HSymV2.0_g01.01797_t1	ref|XP_047130477.1|	Hydra vulgaris	uncharacterized protein LOC105843290 isoform X6 [Hydra vulgaris]	1.02e-77	279	834	897	215
HSymV2.0_g01.01798_t1	ref|XP_047127050.1|	Hydra vulgaris	uncharacterized protein LOC105844598 [Hydra vulgaris]	2e-91	299	427	706	354
HSymV2.0_g01.01800_t1	gb|KMQ88340.1|	Lasius niger	reverse transcriptase [Lasius niger]	2.46e-29	130	414	1045	256
HSymV2.0_g01.01802_t1	emb|CAB3997475.1|	Paramuricea clavata	Hypothetical predicted protein, partial [Paramuricea clavata]	6.25e-49	169	234	240	221
HSymV2.0_g01.01803_t1	ref|XP_037543561.1|	Nematolebias whitei	uncharacterized protein LOC119420244 [Nematolebias whitei]	2.1e-36	135	208	222	130
HSymV2.0_g01.01805_t1	emb|CAB3994289.1|	Paramuricea clavata	nuclease HARBI1 [Paramuricea clavata]	2.37e-125	372	304	423	307
HSymV2.0_g01.01806_t1	ref|XP_002737624.1|	Saccoglossus kowalevskii	PREDICTED: uncharacterized protein K02A2.6-like [Saccoglossus kowalevskii]	2.57e-30	136	575	1219	252
HSymV2.0_g01.01807_t1	ref|XP_047131219.1|	Hydra vulgaris	uncharacterized protein LOC124810414 [Hydra vulgaris]	2.65e-14	77	119	796	108
HSymV2.0_g01.01808_t1	emb|CAB4011817.1|	Paramuricea clavata	probable serine threonine- kinase gdt4 [Paramuricea clavata]	3.26e-26	116	350	358	249
HSymV2.0_g01.01809_t1	ref|XP_032229050.1|	Nematostella vectensis	uncharacterized protein LOC116612450 [Nematostella vectensis]	4.14e-20	97.1	207	542	196
HSymV2.0_g01.01812_t1	ref|XP_039274322.1|	Styela clava	uncharacterized protein LOC120348272 isoform X8 [Styela clava]	2.85e-08	62.8	212	793	63
HSymV2.0_g01.01815_t1	ref|XP_047127467.1|	Hydra vulgaris	uncharacterized protein LOC124808444 [Hydra vulgaris]	1.34e-09	64.3	141	595	86
HSymV2.0_g01.01816_t1	ref|XP_047126728.1|	Hydra vulgaris	uncharacterized protein LOC124807953 [Hydra vulgaris]	1.12e-14	76.3	118	255	80
HSymV2.0_g01.01817_t1	emb|CAB4028178.1|	Paramuricea clavata	Transposon Ty3-I Gag-Pol poly [Paramuricea clavata]	6.63e-84	281	225	1550	220
HSymV2.0_g01.01818_t1	ref|XP_047132583.1|	Hydra vulgaris	uncharacterized protein K02A2.6-like [Hydra vulgaris]	5.36e-25	104	154	260	133
HSymV2.0_g01.01819_t1	emb|CAB4028178.1|	Paramuricea clavata	Transposon Ty3-I Gag-Pol poly [Paramuricea clavata]	3.52e-84	281	225	1550	220
HSymV2.0_g01.01821_t1	emb|CAB3982325.1|	Paramuricea clavata	Hypothetical predicted protein [Paramuricea clavata]	8.98e-07	57.8	200	307	173
HSymV2.0_g01.01823_t1	gb|EDO31603.1|	Nematostella vectensis	predicted protein [Nematostella vectensis]	3.09e-30	125	202	602	220
HSymV2.0_g01.01824_t1	emb|CAB3220780.1|	Phallusia mammillata	A-kinase anchor protein 14-like [Phallusia mammillata]	1.62e-07	60.5	207	637	86
HSymV2.0_g01.01825_t1	ref|XP_030838711.1|	Strongylocentrotus purpuratus	uncharacterized protein LOC100893536 isoform X1 [Strongylocentrotus purpuratus]	3.05e-38	159	554	684	435
HSymV2.0_g01.01826_t1	ref|XP_789683.1|	Strongylocentrotus purpuratus	uncharacterized protein LOC584740 [Strongylocentrotus purpuratus]	6.67e-54	193	354	514	332
HSymV2.0_g01.01828_t1	emb|CAB3263330.1|	Phallusia mammillata	uncharacterized protein LOC108950742 [Phallusia mammillata]	6.9e-12	68.6	112	245	82
HSymV2.0_g01.01830_t1	dbj|GBO37332.1|	Araneus ventricosus	hypothetical protein AVEN_144344-1 [Araneus ventricosus]	1.84e-20	97.8	416	202	105
HSymV2.0_g01.01831_t1	gb|PIK42193.1|	Apostichopus japonicus	hypothetical protein BSL78_20958 [Apostichopus japonicus]	8.99e-58	189	210	211	208
HSymV2.0_g01.01832_t1	gb|KAF5294086.1|	Abscondita terminalis	hypothetical protein FQR65_LT20008 [Abscondita terminalis]	2.08e-16	79	109	180	101
HSymV2.0_g01.01833_t1	gb|KAI8487924.1|	Branchiostoma belcheri	hypothetical protein Bbelb_343720 [Branchiostoma belcheri]	3.37e-15	83.6	337	270	214
HSymV2.0_g01.01834_t1	gb|KMQ82331.1|	Lasius niger	hypothetical protein RF55_23325 [Lasius niger]	1.54e-109	333	403	347	348
HSymV2.0_g01.01835_t1	ref|XP_050781274.1|	Gopherus flavomarginatus	uncharacterized protein LOC127035431 [Gopherus flavomarginatus]<>uncharacterized protein LOC127051260 [Gopherus flavomarginatus]	1.07e-20	95.9	227	246	195
HSymV2.0_g01.01837_t1	ref|XP_031562430.1|	Actinia tenebrosa	uncharacterized protein F54H12.2-like [Actinia tenebrosa]	2.73e-85	266	297	318	292
HSymV2.0_g01.01838_t1	emb|CAF4934048.1|	Pieris macdunnoughi	unnamed protein product [Pieris macdunnoughi]	4.2e-06	53.1	174	147	103
HSymV2.0_g01.01840_t1	emb|VDI65699.1|	Mytilus galloprovincialis	Hypothetical predicted protein [Mytilus galloprovincialis]	7.64e-44	160	283	337	271
HSymV2.0_g01.01841_t1	emb|CAB3990393.1|	Paramuricea clavata	Transposon TX1 uncharacterized 149 kDa, partial [Paramuricea clavata]	1.06e-96	329	501	1601	496
HSymV2.0_g01.01845_t1	emb|CAI5445972.1|	Caenorhabditis angaria	unnamed protein product [Caenorhabditis angaria]	2.84e-07	61.6	293	1033	258
HSymV2.0_g01.01850_t1	ref|XP_044172440.1|	Acropora millepora	uncharacterized protein LOC114955886 [Acropora millepora]	5.67e-13	79.3	349	494	190
HSymV2.0_g01.01851_t1	ref|XP_047140391.1|	Hydra vulgaris	uncharacterized protein LOC124815663 [Hydra vulgaris]	1.39e-17	86.3	119	909	112
HSymV2.0_g01.01855_t1	emb|CAB4011817.1|	Paramuricea clavata	probable serine threonine- kinase gdt4 [Paramuricea clavata]	3.26e-26	116	350	358	249
HSymV2.0_g01.01860_t1	ref|XP_047134233.1|	Hydra vulgaris	uncharacterized protein LOC124812151, partial [Hydra vulgaris]	3.9e-27	111	85	495	88
HSymV2.0_g01.01861_t1	dbj|GFS11559.1|	Elysia marginata	hypothetical protein ElyMa_004837000 [Elysia marginata]	5.49e-36	130	159	169	143
HSymV2.0_g01.01862_t1	dbj|GFR64745.1|	Elysia marginata	LINE-1 reverse transcriptase-like protein [Elysia marginata]	2.4e-89	286	356	520	334
HSymV2.0_g01.01863_t1	ref|XP_044165191.1|	Acropora millepora	uncharacterized protein LOC122949112 [Acropora millepora]	1.25e-15	75.1	113	109	112
HSymV2.0_g01.01864_t1	emb|CAB4006553.1|	Paramuricea clavata	tigger transposable element-derived 6-like [Paramuricea clavata]	3.3e-10	64.7	104	618	111
HSymV2.0_g01.01865_t1	ref|XP_048251514.1|	Haliotis rufescens	uncharacterized protein LOC125379288 [Haliotis rufescens]	7.74e-45	165	141	886	137
HSymV2.0_g01.01866_t1	emb|CAB4037352.1|	Paramuricea clavata	ATP-dependent DNA helicase PIF1 [Paramuricea clavata]	1.1e-26	114	161	840	163
HSymV2.0_g01.01867_t1	ref|XP_047142999.1|	Hydra vulgaris	uncharacterized protein LOC105845891 [Hydra vulgaris]	7.04e-30	122	139	1059	126
HSymV2.0_g01.01870_t1	dbj|GBM54159.1|	Araneus ventricosus	hypothetical protein AVEN_232847-1, partial [Araneus ventricosus]	1.65e-09	61.2	79	1148	61
HSymV2.0_g01.01871_t1	gb|PIK42193.1|	Apostichopus japonicus	hypothetical protein BSL78_20958 [Apostichopus japonicus]	1.3e-56	186	210	211	208
HSymV2.0_g01.01872_t1	gb|KAF5294086.1|	Abscondita terminalis	hypothetical protein FQR65_LT20008 [Abscondita terminalis]	2.08e-16	79	109	180	101
HSymV2.0_g01.01873_t1	gb|KAI8487924.1|	Branchiostoma belcheri	hypothetical protein Bbelb_343720 [Branchiostoma belcheri]	1.37e-15	84.3	318	270	216
HSymV2.0_g01.01874_t1	gb|KMQ82331.1|	Lasius niger	hypothetical protein RF55_23325 [Lasius niger]	4.48e-107	327	403	347	348
HSymV2.0_g01.01875_t1	ref|XP_050781274.1|	Gopherus flavomarginatus	uncharacterized protein LOC127035431 [Gopherus flavomarginatus]<>uncharacterized protein LOC127051260 [Gopherus flavomarginatus]	1.07e-20	95.9	227	246	195
HSymV2.0_g01.01877_t1	ref|XP_031562430.1|	Actinia tenebrosa	uncharacterized protein F54H12.2-like [Actinia tenebrosa]	1.29e-84	265	297	318	292
HSymV2.0_g01.01878_t1	dbj|GFY52008.1|	Trichonephila inaurata madagascariensis	uncharacterized protein TNIN_365711 [Trichonephila inaurata madagascariensis]	2.42e-06	54.3	171	180	75
HSymV2.0_g01.01880_t1	ref|XP_047128703.1|	Hydra vulgaris	uncharacterized protein LOC105844710 [Hydra vulgaris]	4.86e-20	99	264	1225	118
HSymV2.0_g01.01881_t1	ref|XP_038065146.1|	Patiria miniata	uncharacterized protein LOC119735506 [Patiria miniata]	1.45e-11	69.7	234	165	106
HSymV2.0_g01.01883_t1	gb|PFX27731.1|	Stylophora pistillata	hypothetical protein AWC38_SpisGene7557 [Stylophora pistillata]	2.02e-18	92.8	367	244	163
HSymV2.0_g01.01884_t1	ref|XP_037805152.1|	Penaeus monodon	uncharacterized protein LOC119599444 [Penaeus monodon]	4.61e-17	94.4	513	596	485
HSymV2.0_g01.01886_t1	gb|KAF5270261.1|	Abscondita terminalis	hypothetical protein FQR65_LT17861 [Abscondita terminalis]	2.77e-55	193	273	467	267
HSymV2.0_g01.01887_t1	emb|CAB4023606.1|	Paramuricea clavata	Hypothetical predicted protein, partial [Paramuricea clavata]	3.3e-51	197	522	884	274
HSymV2.0_g01.01895_t1	emb|CAF0752220.1|	Didymodactylos carnosus	unnamed protein product [Didymodactylos carnosus]<>unnamed protein product [Didymodactylos carnosus]	1.96e-26	112	139	614	128
HSymV2.0_g01.01896_t1	emb|CAF0752220.1|	Didymodactylos carnosus	unnamed protein product [Didymodactylos carnosus]<>unnamed protein product [Didymodactylos carnosus]	1.15e-26	112	139	614	128
HSymV2.0_g01.01898_t1	ref|XP_047129961.1|	Hydra vulgaris	uncharacterized protein LOC124809950 [Hydra vulgaris]	1.06e-10	73.9	436	958	109
HSymV2.0_g01.01901_t1	ref|XP_047130318.1|	Hydra vulgaris	uncharacterized protein LOC124810113 [Hydra vulgaris]	2.77e-34	135	155	889	153
HSymV2.0_g01.01902_t1	ref|XP_047130318.1|	Hydra vulgaris	uncharacterized protein LOC124810113 [Hydra vulgaris]	2.77e-34	135	155	889	153
HSymV2.0_g01.01904_t1	emb|CAB4035379.1|	Paramuricea clavata	Hypothetical predicted protein [Paramuricea clavata]	8.27e-14	72.8	105	226	104
HSymV2.0_g01.01905_t1	ref|XP_047122975.1|	Hydra vulgaris	uncharacterized protein LOC124806267 [Hydra vulgaris]	2.01e-19	95.5	224	553	246
HSymV2.0_g01.01906_t1	ref|XP_011442785.2|	Crassostrea gigas	uncharacterized protein LOC105339080 [Crassostrea gigas]	2.99e-24	108	241	395	167
HSymV2.0_g01.01911_t1	ref|XP_047127694.1|	Hydra vulgaris	uncharacterized protein LOC124808574 [Hydra vulgaris]	1.04e-09	64.7	140	543	106
HSymV2.0_g01.01912_t1	ref|XP_047134212.1|	Hydra vulgaris	uncharacterized protein LOC124812135 [Hydra vulgaris]	4.11e-92	302	367	849	355
HSymV2.0_g01.01913_t1	ref|XP_047124654.1|	Hydra vulgaris	uncharacterized protein LOC124807125 isoform X3 [Hydra vulgaris]	8.65e-17	83.6	111	873	99
HSymV2.0_g01.01915_t1	ref|XP_020897310.1|	Exaiptasia diaphana	uncharacterized protein LOC114574145 [Exaiptasia diaphana]<>uncharacterized protein LOC114574145 [Exaiptasia diaphana]	3.46e-12	77	384	369	250
HSymV2.0_g01.01916_t1	emb|CAB4035379.1|	Paramuricea clavata	Hypothetical predicted protein [Paramuricea clavata]	2.39e-14	74.3	105	226	104
HSymV2.0_g01.01918_t1	ref|XP_047127467.1|	Hydra vulgaris	uncharacterized protein LOC124808444 [Hydra vulgaris]	6.53e-08	60.5	167	595	86
HSymV2.0_g01.01919_t1	ref|XP_049270810.1|	Rhipicephalus sanguineus	uncharacterized protein LOC125758087 [Rhipicephalus sanguineus]	3.36e-10	65.5	127	767	100
HSymV2.0_g01.01920_t1	ref|XP_047126728.1|	Hydra vulgaris	uncharacterized protein LOC124807953 [Hydra vulgaris]	5.22e-15	75.9	87	255	80
HSymV2.0_g01.01921_t1	ref|XP_047127467.1|	Hydra vulgaris	uncharacterized protein LOC124808444 [Hydra vulgaris]	1.73e-08	61.2	141	595	86
HSymV2.0_g01.01922_t1	ref|XP_044180071.1|	Acropora millepora	uncharacterized protein LOC122961524 [Acropora millepora]	2.75e-28	114	160	269	165
HSymV2.0_g01.01924_t1	ref|XP_046662973.1|	Homalodisca vitripennis	uncharacterized protein LOC124355863 [Homalodisca vitripennis]	4.62e-24	103	246	200	198
HSymV2.0_g01.01925_t1	ref|XP_012556244.1|	Hydra vulgaris	glutathione hydrolase 1 proenzyme isoform X1 [Hydra vulgaris]	0	640	624	583	544
HSymV2.0_g01.01930_t1	emb|CAB3991832.1|	Paramuricea clavata	Hypothetical predicted protein [Paramuricea clavata]	5.53e-87	297	524	1006	539
HSymV2.0_g01.01931_t1	ref|XP_011868845.1|	Vollenhovia emeryi	PREDICTED: uncharacterized protein LOC105562536 [Vollenhovia emeryi]	3.79e-44	156	216	252	207
HSymV2.0_g01.01932_t1	ref|XP_047134233.1|	Hydra vulgaris	uncharacterized protein LOC124812151, partial [Hydra vulgaris]	6.29e-79	253	236	495	190
HSymV2.0_g01.01933_t1	gb|PIK43235.1|	Apostichopus japonicus	hypothetical protein BSL78_19926 [Apostichopus japonicus]	1.31e-18	86.7	138	225	120
HSymV2.0_g01.01935_t1	ref|XP_047130524.1|	Hydra vulgaris	glutathione hydrolase 1 proenzyme isoform X2 [Hydra vulgaris]	7.3e-72	244	464	528	217
HSymV2.0_g01.01936_t1	gb|KXJ04878.1|	Exaiptasia diaphana	hypothetical protein AC249_AIPGENE21790, partial [Exaiptasia diaphana]	8.95e-21	105	504	504	378
HSymV2.0_g01.01937_t1	ref|XP_042858562.1|	Penaeus japonicus	serine/threonine/tyrosine-protein kinase HT1-like [Penaeus japonicus]	1.87e-14	80.1	291	231	103
HSymV2.0_g01.01938_t1	ref|XP_041926122.1|	Alosa sapidissima	uncharacterized protein C14orf93-like [Alosa sapidissima]	6.48e-06	55.5	228	280	154
HSymV2.0_g01.01939_t1	emb|CAB3996132.1|	Paramuricea clavata	Hypothetical predicted protein [Paramuricea clavata]	3.8e-54	199	301	1222	291
HSymV2.0_g01.01940_t1	ref|XP_047140640.1|	Hydra vulgaris	uncharacterized protein LOC124815862 [Hydra vulgaris]	2.42e-29	118	212	271	219
HSymV2.0_g01.01942_t1	ref|XP_044179037.1|	Acropora millepora	uncharacterized protein LOC122960666 [Acropora millepora]	3.2e-18	87	93	879	86
HSymV2.0_g01.01943_t1	ref|XP_022107128.1|	Acanthaster planci	uncharacterized protein LOC110988160 [Acanthaster planci]	1.37e-26	109	160	259	104
HSymV2.0_g01.01945_t1	emb|CAB4023999.1|	Paramuricea clavata	Hypothetical predicted protein [Paramuricea clavata]	2.88e-70	226	167	438	167
HSymV2.0_g01.01946_t1	ref|XP_012556244.1|	Hydra vulgaris	glutathione hydrolase 1 proenzyme isoform X1 [Hydra vulgaris]	0	607	520	583	523
HSymV2.0_g01.01948_t1	ref|XP_028394888.1|	Dendronephthya gigantea	uncharacterized protein LOC114519033 [Dendronephthya gigantea]	3.9e-64	218	284	544	289
HSymV2.0_g01.01949_t1	ref|XP_028512790.1|	Exaiptasia diaphana	uncharacterized protein LOC114574289 [Exaiptasia diaphana]	5.11e-10	68.6	235	547	152
HSymV2.0_g01.01951_t1	ref|XP_047122940.1|	Hydra vulgaris	uncharacterized protein LOC100200481 [Hydra vulgaris]	2.54e-36	142	178	1564	129
HSymV2.0_g01.01953_t1	ref|XP_047122940.1|	Hydra vulgaris	uncharacterized protein LOC100200481 [Hydra vulgaris]	2.54e-36	142	178	1564	129
HSymV2.0_g01.01954_t1	ref|XP_028413811.1|	Dendronephthya gigantea	uncharacterized protein LOC114536658 [Dendronephthya gigantea]	1.38e-12	72.4	126	656	117
HSymV2.0_g01.01955_t1	ref|XP_022107128.1|	Acanthaster planci	uncharacterized protein LOC110988160 [Acanthaster planci]	1.32e-26	109	160	259	104
HSymV2.0_g01.01956_t1	emb|CAF3364054.1|	Rotaria socialis	unnamed protein product [Rotaria socialis]	1.2e-26	106	139	181	133
HSymV2.0_g01.01957_t1	ref|XP_047130318.1|	Hydra vulgaris	uncharacterized protein LOC124810113 [Hydra vulgaris]	3.79e-33	132	155	889	153
HSymV2.0_g01.01958_t1	ref|XP_047130318.1|	Hydra vulgaris	uncharacterized protein LOC124810113 [Hydra vulgaris]	3.79e-33	132	155	889	153
HSymV2.0_g01.01959_t1	gb|PFX14590.1|	Stylophora pistillata	Werner syndrome ATP-dependent helicase [Stylophora pistillata]	1.62e-08	64.7	254	973	183
HSymV2.0_g01.01962_t1	ref|XP_038062496.1|	Patiria miniata	E3 ubiquitin-protein ligase TRIM56-like [Patiria miniata]	3.97e-16	92	807	472	298
HSymV2.0_g01.01965_t1	ref|XP_033096047.1|	Anneissia japonica	uncharacterized protein LOC117100453, partial [Anneissia japonica]	1.93e-19	90.9	174	260	82
HSymV2.0_g01.01966_t1	ref|XP_047139279.1|	Hydra vulgaris	uncharacterized protein LOC124815122 [Hydra vulgaris]	2.77e-78	268	459	794	477
HSymV2.0_g01.01968_t1	ref|XP_028394843.1|	Dendronephthya gigantea	uncharacterized protein LOC114518989 [Dendronephthya gigantea]	9.05e-06	53.9	161	449	142
HSymV2.0_g01.01969_t1	ref|XP_047127694.1|	Hydra vulgaris	uncharacterized protein LOC124808574 [Hydra vulgaris]	3.02e-09	63.2	141	543	107
HSymV2.0_g01.01970_t1	ref|XP_047122595.1|	Hydra vulgaris	uncharacterized protein LOC124806069 [Hydra vulgaris]	2.71e-14	76.6	118	591	112
HSymV2.0_g01.01971_t1	ref|XP_044163523.1|	Acropora millepora	uncharacterized protein LOC114951222 isoform X5 [Acropora millepora]	1.95e-28	116	105	643	88
HSymV2.0_g01.01975_t1	ref|XP_047140643.1|	Hydra vulgaris	ankycorbin isoform X2 [Hydra vulgaris]	9.95e-138	432	718	801	679
HSymV2.0_g01.01976_t1	ref|XP_051966622.1|	Xyrauchen texanus	protein NLRC5-like isoform X11 [Xyrauchen texanus]	1.63e-17	97.8	686	2349	520
HSymV2.0_g01.01977_t1	ref|XP_014449847.1|	Alligator mississippiensis	PREDICTED: tissue factor pathway inhibitor isoform X2 [Alligator mississippiensis]	4.65e-16	85.5	283	288	147
HSymV2.0_g01.01979_t1	ref|XP_002156354.1|	Hydra vulgaris	uncharacterized protein LOC100205674 [Hydra vulgaris]	5.69e-71	220	172	170	170
HSymV2.0_g01.01980_t1	ref|XP_004207348.2|	Hydra vulgaris	peroxisome assembly protein 12 [Hydra vulgaris]<>peroxisome assembly protein 12 [Hydra vulgaris]	4.05e-104	316	326	325	326
HSymV2.0_g01.01981_t1	ref|XP_002156354.1|	Hydra vulgaris	uncharacterized protein LOC100205674 [Hydra vulgaris]	3.56e-66	207	170	170	153
HSymV2.0_g01.01982_t1	ref|XP_002160180.1|	Hydra vulgaris	trans-1,2-dihydrobenzene-1,2-diol dehydrogenase-like [Hydra vulgaris]	9.28e-112	336	325	337	318
HSymV2.0_g01.01983_t1	ref|XP_002155572.3|	Hydra vulgaris	E3 ubiquitin-protein ligase TRIM71 [Hydra vulgaris]	0	1283	753	753	753
HSymV2.0_g01.01984_t1	ref|XP_047140022.1|	Hydra vulgaris	uncharacterized protein LOC101241013 [Hydra vulgaris]	7.71e-87	268	273	265	273
HSymV2.0_g01.01985_t1	ref|XP_047145601.1|	Hydra vulgaris	uncharacterized protein LOC105850960 isoform X1 [Hydra vulgaris]	1.42e-40	158	363	499	400
HSymV2.0_g01.01986_t1	ref|XP_031571422.1|	Actinia tenebrosa	uncharacterized protein LOC116305617 [Actinia tenebrosa]	7.32e-15	76.3	105	251	94
HSymV2.0_g01.01987_t1	ref|XP_047144264.1|	Hydra vulgaris	uncharacterized protein LOC124817875 [Hydra vulgaris]	3.63e-53	190	287	581	322
HSymV2.0_g01.01988_t1	ref|XP_047140453.1|	Hydra vulgaris	uncharacterized protein LOC124815721 [Hydra vulgaris]	8.93e-20	89	138	184	148
HSymV2.0_g01.01989_t1	ref|XP_022780352.1|	Stylophora pistillata	cartilage oligomeric matrix protein-like [Stylophora pistillata]<>Thrombospondin-3 [Stylophora pistillata]	0	658	1001	980	1024
HSymV2.0_g01.01990_t1	ref|XP_047140723.1|	Hydra vulgaris	proprotein convertase subtilisin/kexin type 6 isoform X1 [Hydra vulgaris]	0	1461	1593	1520	1419
HSymV2.0_g01.01991_t1	ref|XP_039287266.1|	Nilaparvata lugens	uncharacterized protein LOC120351980 [Nilaparvata lugens]	6.16e-19	91.3	200	297	188
HSymV2.0_g01.01992_t1	gb|RUS92029.1|	Elysia chlorotica	hypothetical protein EGW08_000242 [Elysia chlorotica]	2.92e-87	285	361	670	361
HSymV2.0_g01.01993_t1	ref|XP_012558256.1|	Hydra vulgaris	tRNA dimethylallyltransferase [Hydra vulgaris]	4.49e-138	410	420	428	416
HSymV2.0_g01.01994_t1	ref|XP_012556595.2|	Hydra vulgaris	uncharacterized protein LOC100208656 isoform X1 [Hydra vulgaris]	4.1e-11	74.7	376	708	184
HSymV2.0_g01.01996_t1	gb|KXJ10894.1|	Exaiptasia diaphana	EH domain-binding protein 1 [Exaiptasia diaphana]	6.63e-44	169	440	532	479
HSymV2.0_g01.01997_t1	gb|KAI5695644.1|	Diaphorina citri	hypothetical protein M8J75_001305 [Diaphorina citri]<>hypothetical protein M8J77_014934 [Diaphorina citri]	1.7e-94	313	640	660	597
HSymV2.0_g01.01998_t1	ref|XP_009043711.1|	Lottia gigantea	hypothetical protein LOTGIDRAFT_102422 [Lottia gigantea]<>hypothetical protein LOTGIDRAFT_102422 [Lottia gigantea]	7.45e-37	136	225	215	226
HSymV2.0_g01.01999_t1	ref|XP_012562420.2|	Hydra vulgaris	DEAD-box ATP-dependent RNA helicase 41 [Hydra vulgaris]	0	597	788	609	505
HSymV2.0_g01.02000_t1	ref|XP_002164600.2|	Hydra vulgaris	vesicle transport protein USE1 [Hydra vulgaris]	1.81e-97	294	255	277	259
HSymV2.0_g01.02001_t1	gb|KXJ05207.1|	Exaiptasia diaphana	hypothetical protein AC249_AIPGENE28385, partial [Exaiptasia diaphana]	2.91e-47	168	290	290	246
HSymV2.0_g01.02002_t1	ref|XP_047140481.1|	Hydra vulgaris	AP-3 complex subunit beta-1 isoform X1 [Hydra vulgaris]	0	1150	1099	1079	697
HSymV2.0_g01.02003_t1	emb|CAD7426425.1|	Timema monikensis	unnamed protein product [Timema monikensis]	5.06e-22	92.8	68	237	67
HSymV2.0_g01.02004_t1	emb|CAB4044923.1|	Paramuricea clavata	Hypothetical predicted protein [Paramuricea clavata]	1.78e-48	167	227	235	213
HSymV2.0_g01.02005_t1	emb|CAB4039660.1|	Paramuricea clavata	PREDICTED: uncharacterized protein LOC107339053, partial [Paramuricea clavata]	5.24e-64	207	209	285	194
HSymV2.0_g01.02006_t1	ref|XP_002164445.1|	Hydra vulgaris	serine/threonine-protein kinase RIO2 [Hydra vulgaris]	0	580	463	477	481
HSymV2.0_g01.02007_t1	ref|XP_047140844.1|	Hydra vulgaris	KH homology domain-containing protein 4 isoform X3 [Hydra vulgaris]	1.44e-88	300	663	721	304
HSymV2.0_g01.02008_t1	gb|EDO30376.1|	Nematostella vectensis	predicted protein [Nematostella vectensis]	3.04e-74	223	117	111	107
HSymV2.0_g01.02009_t1	gb|EDO30376.1|	Nematostella vectensis	predicted protein [Nematostella vectensis]	3.04e-74	223	117	111	107
HSymV2.0_g01.02010_t1	gb|EDO30376.1|	Nematostella vectensis	predicted protein [Nematostella vectensis]	3.04e-74	223	117	111	107
HSymV2.0_g01.02011_t1	gb|EDO30376.1|	Nematostella vectensis	predicted protein [Nematostella vectensis]	3.04e-74	223	117	111	107
HSymV2.0_g01.02012_t1	gb|PAA70689.1|	Macrostomum lignano	hypothetical protein BOX15_Mlig021084g2 [Macrostomum lignano]	2.78e-128	427	1028	1156	1023
HSymV2.0_g01.02013_t1	gb|EDO30376.1|	Nematostella vectensis	predicted protein [Nematostella vectensis]	3.04e-74	223	117	111	107
HSymV2.0_g01.02014_t1	sp|P16423.1|	Drosophila melanogaster	RecName: Full=Retrovirus-related Pol polyprotein from type-2 retrotransposable element R2DM; AltName: Full=Retrovirus-related Pol polyprotein from type II retrotransposable element R2DM; Includes: RecName: Full=Protease; Includes: RecName: Full=Reverse transcriptase; Includes: RecName: Full=Endonuclease [Drosophila melanogaster]<>unnamed protein product, partial [Drosophila melanogaster]	9.06e-140	456	1071	1057	1001
HSymV2.0_g01.02017_t1	ref|XP_026695283.1|	Ciona intestinalis	uncharacterized protein LOC113475383 isoform X1 [Ciona intestinalis]	1.38e-150	489	1135	1166	1183
HSymV2.0_g01.02018_t1	gb|EDO30376.1|	Nematostella vectensis	predicted protein [Nematostella vectensis]	3.04e-74	223	117	111	107
HSymV2.0_g01.02019_t1	gb|EDO30376.1|	Nematostella vectensis	predicted protein [Nematostella vectensis]	3.04e-74	223	117	111	107
HSymV2.0_g01.02020_t1	gb|EDO30376.1|	Nematostella vectensis	predicted protein [Nematostella vectensis]	3.04e-74	223	117	111	107
HSymV2.0_g01.02021_t1	gb|EDO30376.1|	Nematostella vectensis	predicted protein [Nematostella vectensis]	3.04e-74	223	117	111	107
HSymV2.0_g01.02022_t1	gb|EDO30376.1|	Nematostella vectensis	predicted protein [Nematostella vectensis]	3.04e-74	223	117	111	107
HSymV2.0_g01.02023_t1	gb|EDO30376.1|	Nematostella vectensis	predicted protein [Nematostella vectensis]	3.04e-74	223	117	111	107
HSymV2.0_g01.02024_t1	gb|EDO30376.1|	Nematostella vectensis	predicted protein [Nematostella vectensis]	3.04e-74	223	117	111	107
HSymV2.0_g01.02025_t1	gb|EDO30376.1|	Nematostella vectensis	predicted protein [Nematostella vectensis]	3.04e-74	223	117	111	107
HSymV2.0_g01.02026_t1	gb|EDO30376.1|	Nematostella vectensis	predicted protein [Nematostella vectensis]	3.04e-74	223	117	111	107
HSymV2.0_g01.02027_t1	gb|EDO30376.1|	Nematostella vectensis	predicted protein [Nematostella vectensis]	3.04e-74	223	117	111	107
HSymV2.0_g01.02028_t1	ref|XP_047140640.1|	Hydra vulgaris	uncharacterized protein LOC124815862 [Hydra vulgaris]	1.15e-41	152	265	271	263
HSymV2.0_g01.02030_t1	ref|XP_047137636.1|	Hydra vulgaris	uncharacterized protein LOC124814152 [Hydra vulgaris]	1.68e-22	91.7	90	110	89
HSymV2.0_g02.02031_t1	emb|CAF4980252.1|	Rotaria sp. Silwood1	unnamed protein product, partial [Rotaria sp. Silwood1]	3.51e-44	176	683	597	338
HSymV2.0_g02.02032_t1	ref|XP_045620834.1|	Procambarus clarkii	circumsporozoite protein-like [Procambarus clarkii]	3.79e-15	82.8	214	533	169
HSymV2.0_g02.02033_t1	gb|KAF4516231.1|	Ephemera danica	hypothetical protein B566_EDAN000471 [Ephemera danica]	1.24e-17	91.3	247	593	201
HSymV2.0_g02.02035_t1	gb|MCL4143572.1|	Idotea baltica	hypothetical protein [Idotea baltica]	2.01e-15	77.4	164	139	135
HSymV2.0_g02.02037_t1	gb|MCL4105502.1|	Idotea baltica	hypothetical protein [Idotea baltica]	8.17e-09	65.5	319	312	293
HSymV2.0_g02.02038_t1	gb|MCL4153239.1|	Idotea baltica	hypothetical protein [Idotea baltica]	2.13e-69	223	268	260	255
HSymV2.0_g02.02039_t1	emb|CAF4980252.1|	Rotaria sp. Silwood1	unnamed protein product, partial [Rotaria sp. Silwood1]	2.02e-45	182	871	597	336
HSymV2.0_g02.02040_t1	emb|CAF3709132.1|	Rotaria sp. Silwood1	unnamed protein product [Rotaria sp. Silwood1]<>unnamed protein product [Rotaria sp. Silwood1]<>unnamed protein product [Rotaria sp. Silwood1]	1.38e-172	493	372	375	369
HSymV2.0_g02.02042_t1	ref|XP_037043360.1|	Bradysia coprophila	unsaturated glucuronyl hydrolase-like [Bradysia coprophila]	1.7e-11	75.9	462	421	394
HSymV2.0_g02.02043_t1	gb|KAG1668213.1|	Nymphon striatum	Trehalose/maltose transport system permease protein MalF [Nymphon striatum]	3.66e-27	113	189	315	187
HSymV2.0_g02.02044_t1	gb|KAF9404281.1|	Spodoptera exigua	hypothetical protein HW555_014421 [Spodoptera exigua]	3.65e-06	58.5	377	393	307
HSymV2.0_g02.02045_t1	gb|MCL4125209.1|	Idotea baltica	hypothetical protein [Idotea baltica]	0	675	452	430	430
HSymV2.0_g02.02046_t1	emb|CAF4980252.1|	Rotaria sp. Silwood1	unnamed protein product, partial [Rotaria sp. Silwood1]	2.55e-42	172	798	597	342
HSymV2.0_g02.02047_t1	gb|MCL4116712.1|	Idotea baltica	hypothetical protein [Idotea baltica]	7.16e-99	327	683	691	668
HSymV2.0_g02.02048_t1	gb|MCL4121289.1|	Idotea baltica	hypothetical protein [Idotea baltica]	0	673	1153	1144	962
HSymV2.0_g02.02049_t1	gb|MCL4135067.1|	Idotea baltica	hypothetical protein [Idotea baltica]	8.49e-37	136	221	224	214
HSymV2.0_g02.02050_t1	gb|MCL4122004.1|	Idotea baltica	hypothetical protein [Idotea baltica]	5.12e-21	100	296	368	292
HSymV2.0_g02.02051_t1	gb|MCL4137410.1|	Idotea baltica	hypothetical protein [Idotea baltica]	5.66e-58	196	292	295	294
HSymV2.0_g02.02053_t1	gb|MCL4162300.1|	Idotea baltica	hypothetical protein [Idotea baltica]	7.59e-28	116	277	274	218
HSymV2.0_g02.02054_t1	gb|MCL4121059.1|	Idotea baltica	hypothetical protein [Idotea baltica]	3.1e-07	57	132	447	67
HSymV2.0_g02.02055_t1	gb|MCL4148257.1|	Idotea baltica	hypothetical protein [Idotea baltica]	1.27e-39	152	304	438	214
HSymV2.0_g02.02056_t1	gb|MCL4110146.1|	Idotea baltica	hypothetical protein [Idotea baltica]	2.56e-89	286	419	454	405
HSymV2.0_g02.02057_t1	dbj|GFR74563.1|	Elysia marginata	peptidyl-prolyl cis-trans isomerase [Elysia marginata]	1.2e-79	254	346	310	323
HSymV2.0_g02.02058_t1	gb|KAF4530367.1|	Ephemera danica	hypothetical protein B566_EDAN018513, partial [Ephemera danica]	5.29e-99	317	393	688	372
HSymV2.0_g02.02059_t1	ref|XP_011862178.1|	Vollenhovia emeryi	PREDICTED: probable thymidylate synthase thy1 [Vollenhovia emeryi]	1.8e-83	260	279	284	218
HSymV2.0_g02.02060_t1	gb|MCL4121064.1|	Idotea baltica	hypothetical protein [Idotea baltica]	9.92e-42	160	437	371	355
HSymV2.0_g02.02061_t1	gb|MCL4162514.1|	Idotea baltica	hypothetical protein [Idotea baltica]	3.18e-27	112	159	314	163
HSymV2.0_g02.02063_t1	emb|CAF4980252.1|	Rotaria sp. Silwood1	unnamed protein product, partial [Rotaria sp. Silwood1]	5.31e-33	145	1034	597	348
HSymV2.0_g02.02064_t1	gb|MCL4154673.1|	Idotea baltica	hypothetical protein [Idotea baltica]	0	608	550	544	544
HSymV2.0_g02.02066_t1	dbj|GFS13178.1|	Elysia marginata	multidrug resistance protein MdtK [Elysia marginata]	3.36e-20	102	426	455	375
HSymV2.0_g02.02067_t1	gb|MCL4155712.1|	Idotea baltica	hypothetical protein [Idotea baltica]	6.5e-25	109	245	328	186
HSymV2.0_g02.02068_t1	gb|KAG8292128.1|	Homalodisca vitripennis	hypothetical protein J6590_046953 [Homalodisca vitripennis]	1.55e-116	372	579	778	542
HSymV2.0_g02.02071_t1	emb|CAG7591808.1|	Hyalomma marginatum	tRNA (adenosine(37)-N6)-threonylcarbamoyltransferase complex dimerization subunit type 1 TsaB [Hyalomma marginatum]<>tRNA (adenosine(37)-N6)-threonylcarbamoyltransferase complex dimerization subunit type 1 TsaB [Hyalomma marginatum]	1.62e-07	59.3	240	189	116
HSymV2.0_g02.02072_t1	gb|MCL4143212.1|	Idotea baltica	hypothetical protein [Idotea baltica]	1.1e-12	65.1	82	59	54
HSymV2.0_g02.02073_t1	emb|CAF5119252.1|	Rotaria sp. Silwood1	unnamed protein product, partial [Rotaria sp. Silwood1]	2e-55	212	1048	563	571
HSymV2.0_g02.02076_t1	emb|CAD7234819.1|	Cyprideis torosa	unnamed protein product [Cyprideis torosa]<>unnamed protein product [Cyprideis torosa]	1.11e-72	250	494	618	487
HSymV2.0_g02.02077_t1	ref|XP_029717082.1|	Aedes albopictus	uncharacterized protein LOC115260288 [Aedes albopictus]	1.19e-80	271	461	677	454
HSymV2.0_g02.02079_t1	gb|MCL4140274.1|	Idotea baltica	hypothetical protein [Idotea baltica]	6.26e-39	137	157	159	149
HSymV2.0_g02.02080_t1	gb|KAF4515814.1|	Ephemera danica	hypothetical protein B566_EDAN000049 [Ephemera danica]	1.98e-20	94	119	476	95
HSymV2.0_g02.02081_t1	gb|MCL4109004.1|	Idotea baltica	hypothetical protein [Idotea baltica]	1.12e-88	285	262	681	246
HSymV2.0_g02.02082_t1	gb|MCL4114761.1|	Idotea baltica	hypothetical protein [Idotea baltica]	5.43e-52	182	125	657	124
HSymV2.0_g02.02085_t1	gb|KAI4453141.1|	Holotrichia oblita	amino acid aminotransferase [Holotrichia oblita]	3.55e-31	121	159	262	161
HSymV2.0_g02.02086_t1	emb|CAC5410102.1|	Mytilus coruscus	aspS [Mytilus coruscus]	3.93e-11	66.6	93	707	65
HSymV2.0_g02.02087_t1	ref|XP_019628362.1|	Branchiostoma belcheri	PREDICTED: uncharacterized protein LOC109472937 [Branchiostoma belcheri]	6.1e-08	65.1	381	1544	140
HSymV2.0_g02.02088_t1	ref|XP_007468246.1|	Lipotes vexillifer	PREDICTED: 30S ribosomal protein S7, chloroplastic-like [Lipotes vexillifer]	3.34e-35	125	117	126	109
HSymV2.0_g02.02089_t1	gb|KAF4531278.1|	Ephemera danica	hypothetical protein B566_EDAN019369, partial [Ephemera danica]	7.04e-52	171	110	246	107
HSymV2.0_g02.02090_t1	gb|MCL4167078.1|	Idotea baltica	hypothetical protein [Idotea baltica]	1.87e-26	106	163	155	149
HSymV2.0_g02.02091_t1	gb|MCL4162016.1|	Idotea baltica	hypothetical protein [Idotea baltica]	1.91e-55	178	139	144	138
HSymV2.0_g02.02092_t1	gb|MCL4145497.1|	Idotea baltica	hypothetical protein [Idotea baltica]	3.72e-58	187	185	159	151
HSymV2.0_g02.02093_t1	gb|MCL4129441.1|	Idotea baltica	hypothetical protein [Idotea baltica]	3.02e-33	122	130	174	111
HSymV2.0_g02.02094_t1	gb|MCL4144302.1|	Idotea baltica	hypothetical protein [Idotea baltica]	2.24e-21	91.7	124	155	101
HSymV2.0_g02.02095_t1	emb|CAF2120044.1|	Rotaria magnacalcarata	unnamed protein product [Rotaria magnacalcarata]<>unnamed protein product [Rotaria magnacalcarata]	6.06e-25	117	464	521	484
HSymV2.0_g02.02096_t1	gb|KAG1652308.1|	Nymphon striatum	KHG/KDPG aldolase [Nymphon striatum]	1.56e-72	241	330	505	294
HSymV2.0_g02.02097_t1	gb|KAG1702856.1|	Nymphon striatum	N5-carboxyaminoimidazole ribonucleotide synthase [Nymphon striatum]	5.84e-18	90.9	210	651	153
HSymV2.0_g02.02098_t1	gb|KAI4454054.1|	Holotrichia oblita	glycogen phosphorylase [Holotrichia oblita]	4.12e-43	183	1232	4307	424
HSymV2.0_g02.02099_t1	ref|XP_022807022.1|	Stylophora pistillata	putative surface protein bspA-like [Stylophora pistillata]	1.11e-32	141	866	412	212
HSymV2.0_g02.02100_t1	gb|KAI4454054.1|	Holotrichia oblita	glycogen phosphorylase [Holotrichia oblita]	7.48e-42	179	1221	4307	398
HSymV2.0_g02.02101_t1	gb|KAG1702856.1|	Nymphon striatum	N5-carboxyaminoimidazole ribonucleotide synthase [Nymphon striatum]	5.84e-18	90.9	210	651	153
HSymV2.0_g02.02102_t1	ref|XP_022807022.1|	Stylophora pistillata	putative surface protein bspA-like [Stylophora pistillata]	3.88e-27	124	827	412	184
HSymV2.0_g02.02103_t1	gb|KAI1692769.1|	Ditylenchus destructor	acyltransferase domain-containing protein [Ditylenchus destructor]	1.11e-08	62.8	173	468	161
HSymV2.0_g02.02105_t1	emb|VDN32729.1|	Cylicostephanus goldi	unnamed protein product [Cylicostephanus goldi]	4.85e-15	86.3	621	316	274
HSymV2.0_g02.02106_t1	ref|XP_033115540.1|	Anneissia japonica	methionine--tRNA ligase, cytoplasmic-like [Anneissia japonica]	0	547	761	729	579
HSymV2.0_g02.02107_t1	gb|MCL4151812.1|	Idotea baltica	hypothetical protein [Idotea baltica]	8.15e-33	126	219	221	218
HSymV2.0_g02.02111_t1	gb|MCL4154108.1|	Idotea baltica	hypothetical protein [Idotea baltica]	2.48e-18	91.3	261	286	264
HSymV2.0_g02.02112_t1	gb|KAG1715107.1|	Nymphon striatum	Inner membrane ABC transporter permease protein YcjP [Nymphon striatum]	1.49e-41	152	291	249	229
HSymV2.0_g02.02113_t1	gb|KAI4800886.1|	Chaenocephalus aceratus	hypothetical protein KUCAC02_007004 [Chaenocephalus aceratus]	1.48e-67	218	284	252	233
HSymV2.0_g02.02115_t1	gb|MCL4143735.1|	Idotea baltica	hypothetical protein [Idotea baltica]	3.06e-36	127	114	114	114
HSymV2.0_g02.02117_t1	gb|PAV70660.1|	Diploscapter pachys	hypothetical protein WR25_20612 [Diploscapter pachys]	1.31e-31	137	444	641	337
HSymV2.0_g02.02119_t1	dbj|GCC44703.1|	Chiloscyllium punctatum	hypothetical protein [Chiloscyllium punctatum]	8.88e-20	95.9	275	305	162
HSymV2.0_g02.02120_t1	gb|EEC02080.1|	Ixodes scapularis	tetratricopeptide repeat protein, tpr, putative, partial [Ixodes scapularis]	1.39e-71	243	646	336	310
HSymV2.0_g02.02121_t1	gb|MCL4111646.1|	Idotea baltica	hypothetical protein [Idotea baltica]	1.84e-26	111	240	263	201
HSymV2.0_g02.02122_t1	ref|XP_013303960.1|	Necator americanus	plasmid encoded RepA protein [Necator americanus]<>plasmid encoded RepA protein [Necator americanus]	4.12e-08	62	233	297	176
HSymV2.0_g02.02123_t1	gb|KAI1693199.1|	Ditylenchus destructor	DNA topoisomerase domain-containing protein [Ditylenchus destructor]	4.13e-60	226	701	847	665
HSymV2.0_g02.02124_t1	gb|MCL4150243.1|	Idotea baltica	hypothetical protein [Idotea baltica]	6.57e-56	190	272	315	249
HSymV2.0_g02.02125_t1	gb|PAV68767.1|	Diploscapter pachys	hypothetical protein WR25_22245 [Diploscapter pachys]	1.76e-141	448	762	951	769
HSymV2.0_g02.02126_t1	gb|KAH9504568.1|	Bulinus truncatus	hypothetical protein Btru_063258 [Bulinus truncatus]	3.21e-72	259	521	1238	453
HSymV2.0_g02.02129_t1	ref|XP_020814781.1|	Drosophila serrata	uncharacterized protein LOC110189155 [Drosophila serrata]	2.13e-41	158	374	392	198
HSymV2.0_g02.02134_t1	emb|CAF4980252.1|	Rotaria sp. Silwood1	unnamed protein product, partial [Rotaria sp. Silwood1]	1.71e-72	263	1206	597	334
HSymV2.0_g02.02135_t1	gb|KAG1702856.1|	Nymphon striatum	N5-carboxyaminoimidazole ribonucleotide synthase [Nymphon striatum]	1.61e-07	57.8	123	651	83
HSymV2.0_g02.02137_t1	gb|MCL4105506.1|	Idotea baltica	hypothetical protein [Idotea baltica]	3.51e-53	181	256	273	259
HSymV2.0_g02.02138_t1	gb|KAI1694410.1|	Ditylenchus destructor	binding-protein-dependent transport system inner membrane component domain-containing protein [Ditylenchus destructor]	4.03e-43	159	215	471	212
HSymV2.0_g02.02139_t1	emb|CAG7594419.1|	Hyalomma marginatum	dicarboxylate/amino acid:cation symporter [Hyalomma marginatum]<>dicarboxylate/amino acid:cation symporter [Hyalomma marginatum]	5.86e-91	287	380	408	369
HSymV2.0_g02.02141_t1	gb|MCL4128396.1|	Idotea baltica	hypothetical protein [Idotea baltica]	2.9e-143	413	292	308	286
HSymV2.0_g02.02142_t1	gb|MCL4128395.1|	Idotea baltica	hypothetical protein [Idotea baltica]	0	532	336	332	332
HSymV2.0_g02.02143_t1	gb|EEC02122.1|	Ixodes scapularis	tyrosyl-tRNA synthetase, putative, partial [Ixodes scapularis]	2.02e-28	111	126	211	122
HSymV2.0_g02.02145_t1	emb|CAG7590814.1|	Hyalomma marginatum	holo-ACP synthase [Hyalomma marginatum]<>holo-ACP synthase [Hyalomma marginatum]	4.5e-12	67.4	136	120	138
HSymV2.0_g02.02147_t1	gb|KAF9404871.1|	Spodoptera exigua	hypothetical protein HW555_014127 [Spodoptera exigua]	1.13e-24	109	203	549	165
HSymV2.0_g02.02148_t1	emb|CAF0816035.1|	Adineta ricciae	unnamed protein product [Adineta ricciae]<>unnamed protein product [Adineta ricciae]	4.77e-13	76.6	224	417	88
HSymV2.0_g02.02149_t1	gb|MCL4111799.1|	Idotea baltica	hypothetical protein [Idotea baltica]	2.67e-36	130	85	239	83
HSymV2.0_g02.02150_t1	gb|MCL4111799.1|	Idotea baltica	hypothetical protein [Idotea baltica]	6.21e-43	149	125	239	115
HSymV2.0_g02.02152_t1	gb|MCL4113325.1|	Idotea baltica	hypothetical protein [Idotea baltica]	7.54e-15	86.3	455	445	385
HSymV2.0_g02.02153_t1	gb|MCL4104569.1|	Idotea baltica	hypothetical protein [Idotea baltica]	4.09e-58	191	225	206	198
HSymV2.0_g02.02154_t1	gb|KAI4454054.1|	Holotrichia oblita	glycogen phosphorylase [Holotrichia oblita]	3.81e-53	203	496	4307	450
HSymV2.0_g02.02155_t1	emb|CAD7236866.1|	Cyprideis torosa	unnamed protein product [Cyprideis torosa]<>unnamed protein product [Cyprideis torosa]	7.13e-135	402	444	408	428
HSymV2.0_g02.02156_t1	emb|CDW57318.1|	Trichuris trichiura	RibD C and IGPS domain containing protein [Trichuris trichiura]	7.88e-37	149	497	394	458
HSymV2.0_g02.02157_t1	emb|CDW57319.1|	Trichuris trichiura	Chorismate bind and GATase and Glycos trans 3N an d Anth synt I N and Glycos transf 3 domain containing prote in [Trichuris trichiura]	1.14e-63	233	548	906	518
HSymV2.0_g02.02158_t1	gb|KAI4454054.1|	Holotrichia oblita	glycogen phosphorylase [Holotrichia oblita]	2.38e-36	153	467	4307	443
HSymV2.0_g02.02160_t1	gb|KAI9549966.1|	Daphnia sinensis	Folylpolyglutamate synthase [Daphnia sinensis]	2.34e-89	286	441	434	436
HSymV2.0_g02.02161_t1	emb|CAF4980252.1|	Rotaria sp. Silwood1	unnamed protein product, partial [Rotaria sp. Silwood1]	1.51e-48	189	708	597	356
HSymV2.0_g02.02163_t1	emb|CDW58736.1|	Trichuris trichiura	DNA polymerase I [Trichuris trichiura]	0	580	934	928	953
HSymV2.0_g02.02167_t1	gb|MCL4142793.1|	Idotea baltica	hypothetical protein [Idotea baltica]	6.79e-22	97.8	187	262	196
HSymV2.0_g02.02168_t1	gb|MCL4120344.1|	Idotea baltica	hypothetical protein [Idotea baltica]	2.08e-114	353	491	471	479
HSymV2.0_g02.02169_t1	emb|CAF4980252.1|	Rotaria sp. Silwood1	unnamed protein product, partial [Rotaria sp. Silwood1]	4.26e-14	78.6	173	597	173
HSymV2.0_g02.02170_t1	gb|MCL4110359.1|	Idotea baltica	hypothetical protein [Idotea baltica]	5.66e-28	115	161	423	115
HSymV2.0_g02.02171_t1	gb|MCL4157986.1|	Idotea baltica	hypothetical protein [Idotea baltica]	1.32e-40	145	205	191	191
HSymV2.0_g02.02172_t1	gb|KAF9404489.1|	Spodoptera exigua	hypothetical protein HW555_014318 [Spodoptera exigua]	2.28e-153	456	513	513	510
HSymV2.0_g02.02173_t1	ref|XP_022807020.1|	Stylophora pistillata	uncharacterized protein LOC111344082 [Stylophora pistillata]	5.14e-131	393	442	444	416
HSymV2.0_g02.02175_t1	gb|MCL4121435.1|	Idotea baltica	hypothetical protein [Idotea baltica]	7.75e-62	201	228	224	224
HSymV2.0_g02.02176_t1	emb|CAD7235433.1|	Cyprideis torosa	unnamed protein product [Cyprideis torosa]<>unnamed protein product [Cyprideis torosa]	3.25e-17	90.9	312	434	284
HSymV2.0_g02.02177_t1	gb|MCL4122756.1|	Idotea baltica	hypothetical protein [Idotea baltica]	2.61e-138	416	497	504	491
HSymV2.0_g02.02179_t1	gb|KAH8269137.1|	Drosophila immigrans	hypothetical protein KR044_009667 [Drosophila immigrans]	3.58e-125	371	347	344	345
HSymV2.0_g02.02180_t1	gb|KAG4069905.1|	Bradysia odoriphaga	hypothetical protein HA402_014852 [Bradysia odoriphaga]	9.83e-138	413	497	470	470
HSymV2.0_g02.02181_t1	dbj|GFR75448.1|	Elysia marginata	methyltransferase [Elysia marginata]	2.16e-38	147	354	303	236
HSymV2.0_g02.02183_t1	gb|MCL4124457.1|	Idotea baltica	hypothetical protein [Idotea baltica]	2.14e-135	407	491	452	484
HSymV2.0_g02.02184_t1	gb|KAH8268850.1|	Drosophila immigrans	hypothetical protein KR044_000540 [Drosophila immigrans]	1.29e-08	59.3	150	138	127
HSymV2.0_g02.02185_t1	gb|MCL4142089.1|	Idotea baltica	hypothetical protein [Idotea baltica]	3.58e-24	105	248	258	235
HSymV2.0_g02.02186_t1	emb|CAD7234665.1|	Cyprideis torosa	unnamed protein product, partial [Cyprideis torosa]<>unnamed protein product, partial [Cyprideis torosa]	1.27e-161	497	833	767	767
HSymV2.0_g02.02187_t1	emb|CAF4980252.1|	Rotaria sp. Silwood1	unnamed protein product, partial [Rotaria sp. Silwood1]	3.33e-25	119	513	597	364
HSymV2.0_g02.02188_t1	gb|KAH8298872.1|	Drosophila immigrans	hypothetical protein KR044_003620 [Drosophila immigrans]	5.99e-09	65.9	272	423	182
HSymV2.0_g02.02189_t1	gb|MCL4141946.1|	Idotea baltica	hypothetical protein [Idotea baltica]	1.95e-39	148	302	306	251
HSymV2.0_g02.02190_t1	gb|KAG1707714.1|	Nymphon striatum	putative glycosyltransferase EpsJ [Nymphon striatum]	1.99e-33	140	350	1050	210
HSymV2.0_g02.02191_t1	emb|CDW56993.1|	Trichuris trichiura	Glyco hydro 4 and Glyco hydro 4C domain containin g protein [Trichuris trichiura]	7.5e-139	416	446	520	454
HSymV2.0_g02.02192_t1	gb|KAF9404573.1|	Spodoptera exigua	hypothetical protein HW555_014268 [Spodoptera exigua]	2.4e-18	95.5	377	420	306
HSymV2.0_g02.02193_t1	gb|KAF9404573.1|	Spodoptera exigua	hypothetical protein HW555_014268 [Spodoptera exigua]	2.4e-12	77	324	420	300
HSymV2.0_g02.02194_t1	ref|XP_029720606.1|	Aedes albopictus	uncharacterized protein LOC115262345 [Aedes albopictus]	7.38e-21	94.4	148	280	139
HSymV2.0_g02.02195_t1	gb|MCL4168510.1|	Idotea baltica	hypothetical protein [Idotea baltica]	2.89e-67	212	166	224	159
HSymV2.0_g02.02197_t1	emb|CAG7592132.1|	Hyalomma marginatum	pyruvate dehydrogenase (acetyl-transferring) E1 component subunit alpha [Hyalomma marginatum]<>pyruvate dehydrogenase (acetyl-transferring) E1 component subunit alpha [Hyalomma marginatum]	8.57e-47	162	142	331	141
HSymV2.0_g02.02198_t1	gb|KAG4080502.1|	Bradysia odoriphaga	hypothetical protein HA402_013960 [Bradysia odoriphaga]	1.15e-138	404	325	327	325
HSymV2.0_g02.02199_t1	gb|KAF5282965.1|	Abscondita terminalis	hypothetical protein FQR65_LT14165 [Abscondita terminalis]<>hypothetical protein FQR65_LT14167 [Abscondita terminalis]	2.8e-34	131	160	348	156
HSymV2.0_g02.02200_t1	gb|MCL4171375.1|	Idotea baltica	hypothetical protein [Idotea baltica]	1.69e-07	55.5	107	180	76
HSymV2.0_g02.02201_t1	gb|MCL4143859.1|	Idotea baltica	hypothetical protein [Idotea baltica]	3.5e-52	169	137	141	135
HSymV2.0_g02.02202_t1	gb|KAF4516370.1|	Ephemera danica	hypothetical protein B566_EDAN000613 [Ephemera danica]	5.21e-65	207	199	226	198
HSymV2.0_g02.02203_t1	dbj|GFR96139.1|	Elysia marginata	50S ribosomal protein L10 [Elysia marginata]	1.56e-21	94.7	180	175	163
HSymV2.0_g02.02204_t1	gb|KAF4516526.1|	Ephemera danica	hypothetical protein B566_EDAN003273 [Ephemera danica]	4.43e-25	100	126	124	126
HSymV2.0_g02.02206_t1	dbj|GFR07163.1|	Nephila pilipes	aspartate-semialdehyde dehydrogenase [Trichonephila clavata]<>aspartate-semialdehyde dehydrogenase [Trichonephila clavata]<>aspartate-semialdehyde dehydrogenase [Trichonephila clavata]<>aspartate-semialdehyde dehydrogenase [Nephila pilipes]	5.25e-80	249	193	338	200
HSymV2.0_g02.02207_t1	dbj|GFY65097.1|	Trichonephila inaurata madagascariensis	trigger factor [Trichonephila inaurata madagascariensis]	1.46e-63	219	424	447	425
HSymV2.0_g02.02208_t1	ref|XP_034839941.1|	Maniola hyperantus	ATP-dependent Clp protease proteolytic subunit [Maniola hyperantus]	2.36e-102	302	205	208	190
HSymV2.0_g02.02209_t1	gb|MCL4133844.1|	Idotea baltica	hypothetical protein [Idotea baltica]	6.64e-161	463	350	378	336
HSymV2.0_g02.02210_t1	emb|CAH2210602.1|	Pararge aegeria aegeria	jg7778 [Pararge aegeria aegeria]	4.06e-25	105	194	201	197
HSymV2.0_g02.02211_t1	ref|XP_022778564.1|	Stylophora pistillata	uncharacterized protein LOC111320138 [Stylophora pistillata]	2.16e-87	265	222	199	197
HSymV2.0_g02.02214_t1	emb|CAH2235636.1|	Pararge aegeria aegeria	jg18338 [Pararge aegeria aegeria]	4.35e-68	250	729	923	760
HSymV2.0_g02.02215_t1	ref|XP_011860583.1|	Vollenhovia emeryi	PREDICTED: probable transcriptional regulator ycf27 [Vollenhovia emeryi]	4.26e-77	242	254	256	233
HSymV2.0_g02.02216_t1	ref|XP_018616395.2|	Scleropages formosus	adhesion G-protein coupled receptor G2 isoform X1 [Scleropages formosus]	4.06e-32	145	874	1364	246
HSymV2.0_g02.02217_t1	dbj|GFQ95032.1|	Trichonephila clavata	glycine--tRNA ligase alpha subunit [Trichonephila clavata]	5.58e-130	381	282	354	279
HSymV2.0_g02.02218_t1	dbj|GFR17200.1|	Trichonephila clavata	5-aminolevulinate synthase [Trichonephila clavata]	4.57e-166	478	409	363	357
HSymV2.0_g02.02220_t1	dbj|GFQ72229.1|	Trichonephila clavata	cysteine desulfurase IscS [Trichonephila clavata]	3.13e-113	342	363	378	364
HSymV2.0_g02.02221_t1	dbj|GFR26314.1|	Trichonephila clavata	cysteine desulfurase IscS [Trichonephila clavata]	0	603	410	415	402
HSymV2.0_g02.02222_t1	gb|PFX34536.1|	Stylophora pistillata	Iron-sulfur cluster assembly enzyme ISCU, mitochondrial [Stylophora pistillata]	1.21e-58	187	156	156	132
HSymV2.0_g02.02223_t1	ref|XP_011860592.1|	Vollenhovia emeryi	PREDICTED: adrenodoxin homolog, mitochondrial-like [Vollenhovia emeryi]	6.89e-36	128	106	163	108
HSymV2.0_g02.02224_t1	dbj|GFR32016.1|	Trichonephila clavata	nitronate monooxygenase [Trichonephila clavata]	4.48e-153	441	329	342	327
HSymV2.0_g02.02226_t1	gb|KAB7497898.1|	Armadillidium nasatum	Diaminopimelate decarboxylase [Armadillidium nasatum]	7.39e-127	380	409	421	412
HSymV2.0_g02.02227_t1	emb|CAG7593907.1|	Hyalomma marginatum	type IV secretion system protein VirB2 [Hyalomma marginatum]<>type IV secretion system protein VirB2 [Hyalomma marginatum]	1e-13	70.9	126	111	69
HSymV2.0_g02.02229_t1	dbj|GFQ86017.1|	Trichonephila clavata	phenylalanine--tRNA ligase beta subunit [Trichonephila clavata]<>phenylalanine--tRNA ligase beta subunit [Trichonephila clavata]	0	622	770	778	784
HSymV2.0_g02.02231_t1	emb|CAH2268666.1|	Pararge aegeria aegeria	jg8672 [Pararge aegeria aegeria]	0	664	388	390	383
HSymV2.0_g02.02232_t1	emb|CAH2210638.1|	Pararge aegeria aegeria	jg7814 [Pararge aegeria aegeria]	9.44e-161	466	366	447	376
HSymV2.0_g02.02233_t1	emb|CAG7592731.1|	Hyalomma marginatum	polyprenil synthetase family protein [Hyalomma marginatum]<>polyprenil synthetase family protein [Hyalomma marginatum]	4.66e-41	150	256	287	280
HSymV2.0_g02.02234_t1	dbj|GFR09489.1|	Nephila pilipes	protein translocase subunit SecD [Trichonephila clavata]<>protein translocase subunit SecD [Nephila pilipes]	1.41e-141	419	422	436	357
HSymV2.0_g02.02236_t1	dbj|GFY65371.1|	Trichonephila inaurata madagascariensis	uncharacterized protein TNIN_38731 [Trichonephila inaurata madagascariensis]	1.38e-08	65.9	339	390	187
HSymV2.0_g02.02237_t1	emb|CAH2211146.1|	Pararge aegeria aegeria	jg21622 [Pararge aegeria aegeria]	1.22e-74	239	294	307	298
HSymV2.0_g02.02238_t1	gb|MCL4150764.1|	Idotea baltica	hypothetical protein [Idotea baltica]	1.73e-33	128	179	274	176
HSymV2.0_g02.02239_t1	emb|VVC27377.1|	Cinara cedri	Phosphoribosylglycinamide synthetase, ATP-grasp (A) domain,Phosphoribosylglycinamide synthetase, N- [Cinara cedri]	4.07e-144	425	426	426	423
HSymV2.0_g02.02241_t1	emb|VVC42742.1|	Cinara cedri	Phosphoglycerate kinase,Phosphoglycerate kinase, N-terminal [Cinara cedri]	1.73e-102	316	382	393	385
HSymV2.0_g02.02242_t1	dbj|GFR26261.1|	Trichonephila clavata	sensor kinase CckA [Trichonephila clavata]	1.45e-148	459	723	760	751
HSymV2.0_g02.02244_t1	dbj|GFR20284.1|	Trichonephila clavata	pyruvate, phosphate dikinase [Trichonephila clavata]	0	935	866	903	884
HSymV2.0_g02.02245_t1	dbj|GFY79929.1|	Trichonephila inaurata madagascariensis	DNA gyrase subunit B [Trichonephila inaurata madagascariensis]	0	960	784	795	796
HSymV2.0_g02.02246_t1	gb|KAH7640531.1|	Dermatophagoides farinae	hypothetical protein HUG17_7998 [Dermatophagoides farinae]	3.48e-10	67.4	330	172	98
HSymV2.0_g02.02247_t1	dbj|GFQ73404.1|	Trichonephila clavata	tRNA(Ile)-lysidine synthase [Trichonephila clavata]	1.1e-84	273	401	430	348
HSymV2.0_g02.02248_t1	dbj|GFR27090.1|	Trichonephila clavata	ATP-dependent zinc metalloprotease FtsH [Trichonephila clavata]	0	785	568	1065	558
HSymV2.0_g02.02249_t1	ref|XP_019490726.1|	Hipposideros armiger	PREDICTED: uncharacterized protein LOC109378929, partial [Hipposideros armiger]	3.8e-55	185	250	248	212
HSymV2.0_g02.02250_t1	dbj|GFR02605.1|	Trichonephila clavata	30S ribosomal protein S1 [Trichonephila clavata]<>30S ribosomal protein S1 [Trichonephila clavata]	3.23e-154	461	558	550	539
HSymV2.0_g02.02251_t1	ref|XP_029680144.1|	Formica exsecta	uncharacterized protein LOC115245798 [Formica exsecta]	4.34e-176	506	410	422	415
HSymV2.0_g02.02252_t1	gb|MCL4136664.1|	Idotea baltica	hypothetical protein [Idotea baltica]	4.65e-17	77	88	76	65
HSymV2.0_g02.02254_t1	dbj|GFR11748.1|	Trichonephila clavata	propionyl-CoA carboxylase beta chain [Trichonephila clavata]	0	724	506	508	506
HSymV2.0_g02.02255_t1	emb|VVC38933.1|	Cinara cedri	DJ-1/PfpI,Class I glutamine amidotransferase-like [Cinara cedri]	1.03e-61	200	216	224	214
HSymV2.0_g02.02256_t1	emb|CAH2210606.1|	Pararge aegeria aegeria	jg7782 [Pararge aegeria aegeria]	0	700	616	554	511
HSymV2.0_g02.02257_t1	gb|MCL4111657.1|	Idotea baltica	hypothetical protein [Idotea baltica]	1.03e-114	351	428	451	429
HSymV2.0_g02.02258_t1	emb|CAG7590278.1|	Hyalomma marginatum	RNA polymerase-binding protein DksA [Hyalomma marginatum]<>RNA polymerase-binding protein DksA [Hyalomma marginatum]	2.38e-22	94.4	137	141	122
HSymV2.0_g02.02259_t1	emb|CAG7594348.1|	Hyalomma marginatum	FAD-dependent thymidylate synthase [Hyalomma marginatum]<>FAD-dependent thymidylate synthase [Hyalomma marginatum]	3.66e-110	328	253	313	262
HSymV2.0_g02.02260_t1	emb|CAH2209396.1|	Pararge aegeria aegeria	jg24891 [Pararge aegeria aegeria]	3.99e-41	157	498	271	246
HSymV2.0_g02.02261_t1	ref|XP_011860910.1|	Vollenhovia emeryi	PREDICTED: protein SCO2, mitochondrial-like [Vollenhovia emeryi]	1.09e-50	170	188	202	186
HSymV2.0_g02.02262_t1	ref|XP_011860590.1|	Vollenhovia emeryi	PREDICTED: uncharacterized protein LOC105557840 [Vollenhovia emeryi]	0	575	656	665	656
HSymV2.0_g02.02263_t1	gb|MCL4123210.1|	Idotea baltica	hypothetical protein [Idotea baltica]	6.45e-39	136	142	138	135
HSymV2.0_g02.02266_t1	gb|MCL4138738.1|	Idotea baltica	hypothetical protein [Idotea baltica]	2.62e-62	204	242	254	218
HSymV2.0_g02.02267_t1	emb|CAH2268599.1|	Pararge aegeria aegeria	jg8605 [Pararge aegeria aegeria]	3.84e-40	149	272	279	282
HSymV2.0_g02.02268_t1	dbj|GFR26258.1|	Trichonephila clavata	probable chromosome-partitioning protein ParB [Trichonephila clavata]	3.03e-79	249	283	283	277
HSymV2.0_g02.02270_t1	gb|KAF5271878.1|	Abscondita terminalis	hypothetical protein FQR65_LT17549 [Abscondita terminalis]	0	566	483	851	474
HSymV2.0_g02.02272_t1	emb|VVC31112.1|	Cinara cedri	Peptidase M23,Duplicated hybrid motif [Cinara cedri]	1.06e-64	218	404	336	266
HSymV2.0_g02.02273_t1	dbj|GFY79911.1|	Trichonephila inaurata madagascariensis	glutamine--fructose-6-phosphate aminotransferase [Trichonephila inaurata madagascariensis]	6.84e-176	520	599	627	608
HSymV2.0_g02.02274_t1	gb|KAH9498556.1|	Bulinus truncatus	hypothetical protein Btru_007354 [Bulinus truncatus]	3e-11	77	596	1145	73
HSymV2.0_g02.02275_t1	ref|XP_043477968.1|	Leptopilina heterotoma	5-demethoxyubiquinone hydroxylase, mitochondrial [Leptopilina heterotoma]<>5-demethoxyubiquinone hydroxylase, mitochondrial [Leptopilina heterotoma]	3.33e-51	171	174	201	179
HSymV2.0_g02.02277_t1	emb|CAG7592258.1|	Hyalomma marginatum	bifunctional glutamate synthase subunit beta/2-polyprenylphenol hydroxylase [Hyalomma marginatum]<>bifunctional glutamate synthase subunit beta/2-polyprenylphenol hydroxylase [Hyalomma marginatum]	0	1069	1070	1081	1082
HSymV2.0_g02.02278_t1	dbj|GFQ77698.1|	Trichonephila clavata	uncharacterized protein TNCT_536431 [Trichonephila clavata]	2.08e-39	139	160	156	158
HSymV2.0_g02.02279_t1	dbj|GFY65252.1|	Trichonephila inaurata madagascariensis	cysteine--tRNA ligase [Trichonephila inaurata madagascariensis]	1.77e-112	342	348	431	357
HSymV2.0_g02.02280_t1	emb|CAH2209361.1|	Pararge aegeria aegeria	jg24856 [Pararge aegeria aegeria]	0	566	409	967	402
HSymV2.0_g02.02281_t1	emb|CAG7593507.1|	Hyalomma marginatum	ferrochetalase [Hyalomma marginatum]	2.08e-106	322	325	340	329
HSymV2.0_g02.02282_t1	emb|CAH2209358.1|	Pararge aegeria aegeria	jg24853 [Pararge aegeria aegeria]	1.63e-111	334	329	313	319
HSymV2.0_g02.02283_t1	dbj|GFT78270.1|	Nephila pilipes	d-alanyl-D-alanine carboxypeptidase DacF [Nephila pilipes]	8.65e-120	357	324	368	316
HSymV2.0_g02.02284_t1	ref|XP_015791135.1|	Tetranychus urticae	dnaJ homolog subfamily B member 1-like [Tetranychus urticae]<>dnaJ homolog subfamily B member 1-like [Tetranychus urticae]	8.9e-07	57	554	115	62
HSymV2.0_g02.02287_t1	dbj|GFQ84656.1|	Trichonephila clavata	inosine-5'-monophosphate dehydrogenase [Trichonephila clavata]	0	660	488	494	480
HSymV2.0_g02.02288_t1	emb|CAG7594132.1|	Hyalomma marginatum	Tim44 domain-containing protein [Hyalomma marginatum]<>Tim44 domain-containing protein [Hyalomma marginatum]	8.55e-19	89.4	200	215	211
HSymV2.0_g02.02289_t1	dbj|GFQ82759.1|	Trichonephila inaurata madagascariensis	protein-export protein SecB [Trichonephila clavata]<>protein-export protein SecB [Trichonephila inaurata madagascariensis]	3.02e-32	121	169	167	155
HSymV2.0_g02.02291_t1	gb|MCL4121580.1|	Idotea baltica	hypothetical protein [Idotea baltica]	1.04e-101	322	495	490	495
HSymV2.0_g02.02293_t1	emb|VVC42774.1|	Cinara cedri	HAD-like domain,HAD hydrolase, subfamily IA [Cinara cedri]	1.73e-41	148	213	215	188
HSymV2.0_g02.02294_t1	dbj|GFR17121.1|	Trichonephila clavata	4-hydroxy-3-methylbut-2-enyl diphosphate reductase [Trichonephila clavata]	5.82e-117	347	307	309	309
HSymV2.0_g02.02295_t1	gb|MCL4165505.1|	Idotea baltica	hypothetical protein [Idotea baltica]	1.33e-40	140	144	130	128
HSymV2.0_g02.02296_t1	dbj|GFY79950.1|	Trichonephila inaurata madagascariensis	type IV secretion system protein virB4 [Trichonephila inaurata madagascariensis]	0	1132	801	1577	768
HSymV2.0_g02.02297_t1	dbj|GFY79950.1|	Trichonephila inaurata madagascariensis	type IV secretion system protein virB4 [Trichonephila inaurata madagascariensis]	2.87e-130	432	782	1577	794
HSymV2.0_g02.02298_t1	dbj|GFR08588.1|	Trichonephila clavata	orotate phosphoribosyltransferase [Trichonephila clavata]	6.74e-64	204	200	198	182
HSymV2.0_g02.02299_t1	gb|MCL4167007.1|	Idotea baltica	hypothetical protein [Idotea baltica]	2.97e-81	255	290	299	289
HSymV2.0_g02.02301_t1	emb|CAH2235624.1|	Pararge aegeria aegeria	jg18326 [Pararge aegeria aegeria]	4.75e-87	276	373	385	386
HSymV2.0_g02.02302_t1	dbj|GFY79769.1|	Trichonephila inaurata madagascariensis	probable ABC transporter permease protein YqgH [Trichonephila inaurata madagascariensis]	3.98e-75	236	290	213	212
HSymV2.0_g02.02303_t1	gb|KAG4071139.1|	Bradysia odoriphaga	hypothetical protein HA402_008464 [Bradysia odoriphaga]	4.09e-160	465	398	430	417
HSymV2.0_g02.02304_t1	emb|CAH2268694.1|	Pararge aegeria aegeria	jg8700 [Pararge aegeria aegeria]	7.92e-153	444	372	394	394
HSymV2.0_g02.02305_t1	ref|XP_044729204.1|	Chrysoperla carnea	thymocyte nuclear protein 1-like [Chrysoperla carnea]	1.25e-28	109	117	136	116
HSymV2.0_g02.02306_t1	dbj|GFQ68053.1|	Trichonephila clavata	transcription antitermination protein NusB [Trichonephila clavata]	8.13e-18	83.6	154	160	159
HSymV2.0_g02.02307_t1	emb|CAG7593835.1|	Hyalomma marginatum	membrane protein insertase YidC [Hyalomma marginatum]<>membrane protein insertase YidC [Hyalomma marginatum]	8.98e-171	503	556	549	552
HSymV2.0_g02.02309_t1	dbj|GFY65388.1|	Trichonephila inaurata madagascariensis	4-hydroxy-3-methylbut-2-en-1-yl diphosphate synthase [Trichonephila inaurata madagascariensis]<>4-hydroxy-3-methylbut-2-en-1-yl diphosphate synthase [Trichonephila inaurata madagascariensis]	1.2e-108	329	279	426	262
HSymV2.0_g02.02310_t1	dbj|GFY65518.1|	Trichonephila inaurata madagascariensis	ferredoxin--NADP reductase [Trichonephila inaurata madagascariensis]	1.71e-120	358	337	337	330
HSymV2.0_g02.02311_t1	gb|RZF42263.1|	Laodelphax striatellus	hypothetical protein LSTR_LSTR015220 [Laodelphax striatellus]	3.88e-89	268	197	199	197
HSymV2.0_g02.02312_t1	dbj|GFQ76012.1|	Trichonephila clavata	gamma carbonic anhydrase 2, mitochondrial [Trichonephila clavata]	1.36e-65	206	169	171	163
HSymV2.0_g02.02313_t1	emb|CAH2209362.1|	Pararge aegeria aegeria	jg24857 [Pararge aegeria aegeria]	3.98e-46	166	349	275	247
HSymV2.0_g02.02314_t1	dbj|GFY65108.1|	Trichonephila inaurata madagascariensis	malonyl-CoA decarboxylase, mitochondrial [Trichonephila inaurata madagascariensis]	2.17e-159	467	458	467	447
HSymV2.0_g02.02315_t1	dbj|GFQ93326.1|	Trichonephila clavata	probable cytochrome c oxidase subunit 2 [Trichonephila clavata]	2.45e-95	288	246	254	244
HSymV2.0_g02.02316_t1	ref|XP_011861206.1|	Vollenhovia emeryi	PREDICTED: cytochrome c oxidase subunit 1-like [Vollenhovia emeryi]	0	825	517	516	516
HSymV2.0_g02.02317_t1	dbj|GFY65380.1|	Trichonephila inaurata madagascariensis	lipoprotein-releasing system ATP-binding protein LolD [Trichonephila inaurata madagascariensis]	5.53e-63	203	217	224	219
HSymV2.0_g02.02318_t1	ref|XP_021695061.1|	Aedes aegypti	uncharacterized protein LOC110674855 [Aedes aegypti]	6.88e-16	92.4	633	1980	250
HSymV2.0_g02.02321_t1	emb|CAH2268642.1|	Pararge aegeria aegeria	jg8648 [Pararge aegeria aegeria]	2.16e-63	207	260	261	259
HSymV2.0_g02.02323_t1	gb|MCL4113486.1|	Idotea baltica	hypothetical protein [Idotea baltica]	1.01e-42	154	224	280	218
HSymV2.0_g02.02324_t1	dbj|GFQ67198.1|	Trichonephila clavata	hypothetical protein TNCT_232181 [Trichonephila clavata]<>hypothetical protein TNCT_547831 [Trichonephila clavata]	1.5e-61	214	230	838	237
HSymV2.0_g02.02325_t1	dbj|GFY79954.1|	Trichonephila inaurata madagascariensis	metalloprotease TldD [Trichonephila inaurata madagascariensis]	0	596	463	472	460
HSymV2.0_g02.02326_t1	emb|CAF1637243.1|	Didymodactylos carnosus	unnamed protein product [Didymodactylos carnosus]<>unnamed protein product [Didymodactylos carnosus]	5.24e-41	149	236	246	229
HSymV2.0_g02.02327_t1	emb|CAG7590539.1|	Hyalomma marginatum	Tol-Pal system protein TolB [Hyalomma marginatum]<>Tol-Pal system protein TolB [Hyalomma marginatum]	5.91e-128	385	431	433	431
HSymV2.0_g02.02329_t1	emb|CAH2209258.1|	Pararge aegeria aegeria	jg24753 [Pararge aegeria aegeria]	1.29e-08	57.8	118	130	82
HSymV2.0_g02.02330_t1	dbj|GFQ76009.1|	Trichonephila clavata	tryptophan--tRNA ligase [Trichonephila clavata]	4.14e-122	367	327	486	324
HSymV2.0_g02.02331_t1	dbj|GFQ76528.1|	Trichonephila clavata	exopolysaccharide synthesis protein ExoD-related protein [Trichonephila clavata]	2.58e-69	219	202	239	202
HSymV2.0_g02.02332_t1	dbj|GFR17551.1|	Trichonephila clavata	efflux transporter, RND family, MFP subunit [Trichonephila clavata]	2.13e-12	75.5	233	612	239
HSymV2.0_g02.02333_t1	emb|CAH1775227.1|	Owenia fusiformis	unnamed protein product [Owenia fusiformis]	8.67e-28	124	362	687	233
HSymV2.0_g02.02334_t1	dbj|GFR08671.1|	Trichonephila clavata	threonylcarbamoyl-AMP synthase [Trichonephila clavata]	4.88e-20	89.7	151	178	135
HSymV2.0_g02.02335_t1	emb|CAG7588911.1|	Hyalomma marginatum	MBL fold metallo-hydrolase [Hyalomma marginatum]<>MBL fold metallo-hydrolase [Hyalomma marginatum]	2.7e-68	220	268	253	268
HSymV2.0_g02.02336_t1	dbj|GFQ72493.1|	Trichonephila clavata	30S ribosomal protein S4 [Trichonephila clavata]	1.03e-70	221	194	204	193
HSymV2.0_g02.02337_t1	emb|CAH2217004.1|	Pararge aegeria aegeria	jg19513 [Pararge aegeria aegeria]	2.04e-83	271	435	452	424
HSymV2.0_g02.02340_t1	gb|MCL4133704.1|	Idotea baltica	hypothetical protein [Idotea baltica]	4e-38	133	119	146	107
HSymV2.0_g02.02341_t1	dbj|GFY79879.1|	Trichonephila inaurata madagascariensis	inositol monophosphatase family protein [Trichonephila inaurata madagascariensis]	4.97e-24	104	239	219	217
HSymV2.0_g02.02342_t1	gb|MCL4156697.1|	Idotea baltica	hypothetical protein [Idotea baltica]	4.51e-65	206	188	187	186
HSymV2.0_g02.02343_t1	gb|MCL4136143.1|	Idotea baltica	hypothetical protein [Idotea baltica]	8.37e-83	266	450	343	327
HSymV2.0_g02.02345_t1	emb|CAH2209298.1|	Pararge aegeria aegeria	jg24793 [Pararge aegeria aegeria]	0	532	563	545	536
HSymV2.0_g02.02346_t1	dbj|GFY65367.1|	Trichonephila inaurata madagascariensis	hypothetical protein TNIN_38691 [Trichonephila inaurata madagascariensis]	2.77e-59	191	177	190	185
HSymV2.0_g02.02347_t1	ref|XP_044573859.1|	Drosophila ananassae	pyridoxine/pyridoxamine 5'-phosphate oxidase [Drosophila ananassae]	3.86e-55	182	193	216	194
HSymV2.0_g02.02348_t1	dbj|GFT78302.1|	Nephila pilipes	uncharacterized protein NPIL_620031 [Nephila pilipes]	0	939	1195	1109	1090
HSymV2.0_g02.02351_t1	emb|CAH2209368.1|	Pararge aegeria aegeria	jg24863 [Pararge aegeria aegeria]	3.21e-21	92.4	161	148	153
HSymV2.0_g02.02352_t1	dbj|GFQ72234.1|	Trichonephila clavata	deoxyguanosinetriphosphate triphosphohydrolase-like protein [Trichonephila clavata]	2.53e-71	241	270	778	251
HSymV2.0_g02.02354_t1	emb|CAH2209311.1|	Pararge aegeria aegeria	jg24806 [Pararge aegeria aegeria]	0	513	324	355	319
HSymV2.0_g02.02355_t1	gb|MCL4108762.1|	Idotea baltica	hypothetical protein [Idotea baltica]	7.47e-154	465	623	632	655
HSymV2.0_g02.02359_t1	emb|CAH2217614.1|	Pararge aegeria aegeria	jg19225 [Pararge aegeria aegeria]	2.28e-68	220	255	272	256
HSymV2.0_g02.02360_t1	emb|CAD7416345.1|	Timema poppensis	unnamed protein product [Timema poppensis]	1e-133	391	235	435	233
HSymV2.0_g02.02361_t1	dbj|GFY80032.1|	Trichonephila inaurata madagascariensis	hypothetical protein TNIN_56821 [Trichonephila inaurata madagascariensis]	8.33e-132	392	404	401	399
HSymV2.0_g02.02362_t1	emb|CAG7591262.1|	Hyalomma marginatum	flagellar basal body P-ring protein FlgI [Hyalomma marginatum]	3.76e-102	313	349	365	345
HSymV2.0_g02.02363_t1	gb|EEC11360.1|	Ixodes scapularis	cytochrome oxidase, putative [Ixodes scapularis]	5.57e-89	273	275	278	270
HSymV2.0_g02.02366_t1	dbj|GFR14389.1|	Trichonephila clavata	phosphate acyltransferase [Trichonephila clavata]	1.08e-104	320	353	365	339
HSymV2.0_g02.02367_t1	dbj|GFR14386.1|	Trichonephila clavata	3-oxoacyl-[acyl-carrier-protein] synthase 3 [Trichonephila clavata]	6.76e-91	279	263	302	264
HSymV2.0_g02.02369_t1	emb|CAG7590270.1|	Hyalomma marginatum	flagellar hook-basal body protein FlgF [Hyalomma marginatum]<>flagellar hook-basal body protein FlgF [Hyalomma marginatum]	6.18e-12	72.4	236	241	244
HSymV2.0_g02.02370_t1	emb|CAF2028611.1|	Rotaria magnacalcarata	unnamed protein product [Rotaria magnacalcarata]<>unnamed protein product [Rotaria magnacalcarata]	2.35e-63	208	264	289	262
HSymV2.0_g02.02372_t1	dbj|GFY65370.1|	Trichonephila inaurata madagascariensis	alkaline protease secretion ATP-binding protein AprD [Trichonephila inaurata madagascariensis]	0	665	515	516	507
HSymV2.0_g02.02373_t1	dbj|GBM08807.1|	Araneus ventricosus	AFG1-like ATPase [Araneus ventricosus]	2.22e-62	213	326	435	342
HSymV2.0_g02.02374_t1	emb|CAH2268618.1|	Pararge aegeria aegeria	jg8624 [Pararge aegeria aegeria]	8.77e-119	349	267	281	264
HSymV2.0_g02.02375_t1	dbj|GFQ86045.1|	Trichonephila clavata	asmA_2 domain-containing protein [Trichonephila clavata]	2.41e-44	181	790	830	817
HSymV2.0_g02.02376_t1	dbj|GFR32114.1|	Trichonephila clavata	porin_4 domain-containing protein [Trichonephila clavata]	1.22e-25	120	498	635	432
HSymV2.0_g02.02377_t1	emb|CAH2235594.1|	Pararge aegeria aegeria	jg18296 [Pararge aegeria aegeria]	2.03e-112	356	469	736	514
HSymV2.0_g02.02378_t1	gb|PAV93346.1|	Diploscapter pachys	hypothetical protein WR25_24479 [Diploscapter pachys]	3.56e-10	61.6	110	131	101
HSymV2.0_g02.02380_t1	dbj|GFQ76552.1|	Trichonephila clavata	hypothetical protein TNCT_635161 [Trichonephila clavata]	7.43e-165	509	695	1022	690
HSymV2.0_g02.02383_t1	dbj|GFY65321.1|	Trichonephila inaurata madagascariensis	uncharacterized zinc protease y4wA [Trichonephila inaurata madagascariensis]	4.88e-71	249	405	1027	401
HSymV2.0_g02.02384_t1	dbj|GFY65128.1|	Trichonephila inaurata madagascariensis	dephospho-CoA kinase [Trichonephila inaurata madagascariensis]	2.94e-69	243	320	1429	291
HSymV2.0_g02.02385_t1	gb|MCL4167633.1|	Idotea baltica	hypothetical protein [Idotea baltica]	2.17e-32	125	273	159	131
HSymV2.0_g02.02386_t1	ref|XP_041357107.1|	Gigantopelta aegis	uncharacterized protein LOC121374188 [Gigantopelta aegis]<>uncharacterized protein LOC121374188 [Gigantopelta aegis]<>uncharacterized protein LOC121374188 [Gigantopelta aegis]<>uncharacterized protein LOC121374188 [Gigantopelta aegis]	3.6e-65	250	950	2050	654
HSymV2.0_g02.02387_t1	ref|XP_033628712.1|	Asterias rubens	uncharacterized protein LOC117291217 [Asterias rubens]	1.29e-26	118	322	492	208
HSymV2.0_g02.02388_t1	emb|CAG7591580.1|	Hyalomma marginatum	flagellar protein export ATPase FliI [Hyalomma marginatum]<>flagellar protein export ATPase FliI [Hyalomma marginatum]	0	525	443	445	439
HSymV2.0_g02.02389_t1	dbj|GFQ73159.1|	Trichonephila clavata	porphobilinogen deaminase [Trichonephila clavata]<>porphobilinogen deaminase [Trichonephila clavata]<>porphobilinogen deaminase [Trichonephila clavata]	6.03e-61	200	209	292	211
HSymV2.0_g02.02390_t1	dbj|GFQ64175.1|	Trichonephila clavata	lysine--tRNA ligase [Trichonephila clavata]<>lysine--tRNA ligase [Trichonephila clavata]<>lysine--tRNA ligase [Trichonephila clavata]	0	689	503	511	504
HSymV2.0_g02.02391_t1	gb|UJR12143.1|	Adineta vaga	hypothetical protein I4U23_016320 [Adineta vaga]	1.38e-46	166	269	318	226
HSymV2.0_g02.02395_t1	gb|KAI1691382.1|	Ditylenchus destructor	periplasmic binding protein domain-containing protein [Ditylenchus destructor]	2.47e-12	77.8	408	370	357
HSymV2.0_g02.02396_t1	emb|CAG7589255.1|	Hyalomma marginatum	PBP1A family penicillin-binding protein [Hyalomma marginatum]	0	555	716	805	721
HSymV2.0_g02.02398_t1	dbj|GFR25279.1|	Trichonephila clavata	glutamine amidotransferase [Trichonephila clavata]<>glutamine amidotransferase [Trichonephila clavata]	1.56e-62	209	288	339	300
HSymV2.0_g02.02399_t1	emb|CAD7235641.1|	Cyprideis torosa	unnamed protein product [Cyprideis torosa]<>unnamed protein product [Cyprideis torosa]	1.82e-154	467	547	723	520
HSymV2.0_g02.02401_t1	ref|XP_037032944.1|	Bradysia coprophila	putative carboxypeptidase RC0549 [Bradysia coprophila]	2.83e-77	249	307	387	290
HSymV2.0_g02.02402_t1	emb|CAH2209308.1|	Pararge aegeria aegeria	jg24803 [Pararge aegeria aegeria]	8.55e-146	416	261	260	257
HSymV2.0_g02.02404_t1	emb|VVC39109.1|	Cinara cedri	Glutamine amidotransferase,Carbamoyl-phosphate synthase, small subunit N-terminal domain,Carbamoyl- [Cinara cedri]	2.6e-131	392	363	489	352
HSymV2.0_g02.02407_t1	emb|CAH2210427.1|	Pararge aegeria aegeria	jg12623 [Pararge aegeria aegeria]	9.77e-176	519	520	679	514
HSymV2.0_g02.02408_t1	ref|XP_031575198.1|	Actinia tenebrosa	uncharacterized protein LOC116308828 [Actinia tenebrosa]	1.81e-11	77	452	3881	252
HSymV2.0_g02.02409_t1	ref|XP_011861221.1|	Vollenhovia emeryi	PREDICTED: dihydrolipoyllysine-residue succinyltransferase component of 2-oxoglutarate dehydrogenase complex 1, mitochondrial-like [Vollenhovia emeryi]	1.84e-160	464	389	390	394
HSymV2.0_g02.02410_t1	dbj|GFY79908.1|	Trichonephila inaurata madagascariensis	ribosome-recycling factor [Trichonephila inaurata madagascariensis]	2.41e-52	172	173	173	170
HSymV2.0_g02.02413_t1	dbj|GFR17183.1|	Trichonephila clavata	protein HflK [Trichonephila clavata]	1.12e-99	314	347	593	328
HSymV2.0_g02.02414_t1	dbj|GFR24517.1|	Trichonephila clavata	iron deficiency-induced protein A [Trichonephila clavata]	3.07e-122	362	319	343	314
HSymV2.0_g02.02415_t1	emb|CAH2210750.1|	Pararge aegeria aegeria	jg17531 [Pararge aegeria aegeria]	9.52e-36	128	151	136	130
HSymV2.0_g02.02416_t1	emb|CAG7590016.1|	Hyalomma marginatum	hypothetical protein MHYMCMPSP_00205 [Hyalomma marginatum]<>hypothetical protein MHYMCMPASI_00993 [Hyalomma marginatum]	6.83e-50	167	192	184	162
HSymV2.0_g02.02417_t1	emb|CAG7589633.1|	Hyalomma marginatum	excinuclease ABC subunit UvrB [Hyalomma marginatum]<>excinuclease ABC subunit UvrB [Hyalomma marginatum]	0	882	640	662	657
HSymV2.0_g02.02418_t1	emb|CAG7589521.1|	Hyalomma marginatum	dihydrolipoyl dehydrogenase [Hyalomma marginatum]<>dihydrolipoyl dehydrogenase [Hyalomma marginatum]	5.04e-180	520	466	468	462
HSymV2.0_g02.02420_t1	gb|MCL4104125.1|	Idotea baltica	hypothetical protein [Idotea baltica]	1.3e-30	131	397	479	379
HSymV2.0_g02.02421_t1	emb|CAH2268651.1|	Pararge aegeria aegeria	jg8657 [Pararge aegeria aegeria]	0	1133	1065	1449	1060
HSymV2.0_g02.02422_t1	gb|KAI5695514.1|	Diaphorina citri	hypothetical protein M8J77_002860 [Diaphorina citri]	0	577	542	544	547
HSymV2.0_g02.02423_t1	emb|CAD7245769.1|	Darwinula stevensoni	unnamed protein product [Darwinula stevensoni]<>unnamed protein product [Darwinula stevensoni]	3.18e-08	66.2	429	1002	132
HSymV2.0_g02.02425_t1	dbj|GFY65357.1|	Trichonephila inaurata madagascariensis	DNA gyrase subunit A [Trichonephila inaurata madagascariensis]	0	1100	858	900	883
HSymV2.0_g02.02427_t1	gb|KAI6170390.1|	Aphelenchoides bicaudatus	hypothetical protein M3Y97_01158100 [Aphelenchoides bicaudatus]	3.49e-17	89	305	287	224
HSymV2.0_g02.02428_t1	dbj|GFR17124.1|	Trichonephila clavata	2-haloacrylate reductase [Trichonephila clavata]	5.3e-93	287	319	325	324
HSymV2.0_g02.02429_t1	emb|CAD7414647.1|	Timema poppensis	unnamed protein product [Timema poppensis]	0	858	807	816	821
HSymV2.0_g02.02430_t1	dbj|GFQ76545.1|	Trichonephila clavata	phenylalanine--tRNA ligase alpha subunit [Trichonephila clavata]	1.95e-121	361	329	347	327
HSymV2.0_g02.02431_t1	dbj|GFR24334.1|	Trichonephila clavata	fe(3+)-transport system permease protein FbpB 2 [Trichonephila clavata]	2.49e-40	149	187	420	129
HSymV2.0_g02.02432_t1	emb|CAH2209310.1|	Pararge aegeria aegeria	jg24805 [Pararge aegeria aegeria]	3.83e-33	125	199	203	174
HSymV2.0_g02.02433_t1	emb|CAD7414494.1|	Timema poppensis	unnamed protein product [Timema poppensis]	1.88e-41	150	163	369	154
HSymV2.0_g02.02436_t1	emb|CAD7419586.1|	Timema poppensis	unnamed protein product [Timema poppensis]	7.36e-172	497	442	440	438
HSymV2.0_g02.02437_t1	gb|EEC11391.1|	Ixodes scapularis	methionyl-tRNA synthetase, putative [Ixodes scapularis]	0	619	493	508	504
HSymV2.0_g02.02439_t1	emb|CAH2268648.1|	Pararge aegeria aegeria	jg8654 [Pararge aegeria aegeria]	0	834	870	860	874
HSymV2.0_g02.02441_t1	dbj|GFR08510.1|	Trichonephila clavata	lipoprotein-releasing system transmembrane protein LolC [Trichonephila clavata]	1.88e-113	344	359	409	364
HSymV2.0_g02.02442_t1	gb|KMQ89396.1|	Lasius niger	dna helicase ii, partial [Lasius niger]	1.03e-15	79.7	96	1516	71
HSymV2.0_g02.02443_t1	emb|CAG7591914.1|	Hyalomma marginatum	ribosome-associated translation inhibitor RaiA [Hyalomma marginatum]<>ribosome-associated translation inhibitor RaiA [Hyalomma marginatum]	2.15e-37	136	198	188	188
HSymV2.0_g02.02444_t1	gb|MCL4118880.1|	Idotea baltica	hypothetical protein [Idotea baltica]	1.34e-72	232	275	283	264
HSymV2.0_g02.02448_t1	ref|XP_045589311.1|	Procambarus clarkii	repetitive proline-rich cell wall protein 2-like [Procambarus clarkii]	7.96e-16	84.3	234	349	168
HSymV2.0_g02.02454_t1	gb|EEC02131.1|	Ixodes scapularis	ATP synthase subunit alpha, sodium ion specific, putative [Ixodes scapularis]	0	711	472	474	471
HSymV2.0_g02.02455_t1	gb|MCL4142350.1|	Idotea baltica	hypothetical protein [Idotea baltica]	1.16e-85	260	214	217	206
HSymV2.0_g02.02456_t1	emb|CAG7591192.1|	Hyalomma marginatum	helix-turn-helix transcriptional regulator [Hyalomma marginatum]<>helix-turn-helix transcriptional regulator [Hyalomma marginatum]	3.01e-18	84.7	143	168	129
HSymV2.0_g02.02457_t1	dbj|GFR32111.1|	Trichonephila clavata	DNA_pol_B_exo2 domain-containing protein [Trichonephila clavata]	5.95e-130	378	283	273	274
HSymV2.0_g02.02458_t1	emb|CAH2209282.1|	Pararge aegeria aegeria	jg24777 [Pararge aegeria aegeria]	9.13e-72	224	199	197	195
HSymV2.0_g02.02460_t1	dbj|GFY65401.1|	Trichonephila inaurata madagascariensis	phosphoribosylformylglycinamidine synthase subunit PurQ [Trichonephila inaurata madagascariensis]<>phosphoribosylformylglycinamidine synthase subunit PurQ [Trichonephila inaurata madagascariensis]	2.85e-76	250	243	627	264
HSymV2.0_g02.02461_t1	gb|MCL4137944.1|	Idotea baltica	hypothetical protein [Idotea baltica]	6.81e-130	376	259	261	260
HSymV2.0_g02.02462_t1	dbj|GFY65256.1|	Trichonephila inaurata madagascariensis	dsbA-like disulfide oxidoreductase [Trichonephila inaurata madagascariensis]	2.22e-41	149	243	223	218
HSymV2.0_g02.02463_t1	gb|KAI1692670.1|	Ditylenchus destructor	bacterial DNA-binding protein [Ditylenchus destructor]	1.4e-12	66.2	92	93	92
HSymV2.0_g02.02464_t1	dbj|GFQ82755.1|	Trichonephila clavata	aconitate hydratase A [Trichonephila clavata]	0	1087	859	861	862
HSymV2.0_g02.02465_t1	gb|MCL4136664.1|	Idotea baltica	hypothetical protein [Idotea baltica]	8.48e-17	76.3	88	76	71
HSymV2.0_g02.02466_t1	ref|XP_029680144.1|	Formica exsecta	uncharacterized protein LOC115245798 [Formica exsecta]	0	520	421	422	422
HSymV2.0_g02.02467_t1	ref|XP_048247922.1|	Haliotis rufescens	serine/threonine-protein phosphatase 6 regulatory ankyrin repeat subunit B-like [Haliotis rufescens]	7e-32	143	736	1255	323
HSymV2.0_g02.02468_t1	dbj|GFQ76551.1|	Trichonephila clavata	uvrABC system protein C [Trichonephila clavata]	2.63e-149	449	553	586	576
HSymV2.0_g02.02469_t1	dbj|GFY79853.1|	Trichonephila inaurata madagascariensis	isoleucine--tRNA ligase [Trichonephila inaurata madagascariensis]	0	1370	1037	1314	1030
HSymV2.0_g02.02471_t1	ref|XP_044573864.1|	Drosophila ananassae	xaa-Pro aminopeptidase 1 isoform X1 [Drosophila ananassae]<>xaa-Pro aminopeptidase 1-like isoform X1 [Drosophila ananassae]	7.08e-151	452	547	559	565
HSymV2.0_g02.02473_t1	gb|KAG8156015.1|	Oedothorax gibbosus	hypothetical protein JTE90_028685 [Oedothorax gibbosus]	0	705	830	857	838
HSymV2.0_g02.02474_t1	emb|CAH1792468.1|	Owenia fusiformis	unnamed protein product, partial [Owenia fusiformis]	5.05e-43	168	463	532	233
HSymV2.0_g02.02475_t1	emb|CAG7594879.1|	Hyalomma marginatum	flagellar M-ring protein FliF [Hyalomma marginatum]<>flagellar M-ring protein FliF [Hyalomma marginatum]	1.27e-95	307	472	537	369
HSymV2.0_g02.02476_t1	gb|MCL4167122.1|	Idotea baltica	hypothetical protein [Idotea baltica]	1.25e-43	160	303	336	305
HSymV2.0_g02.02478_t1	dbj|GFR33777.1|	Trichonephila clavata	NAD-specific glutamate dehydrogenase [Trichonephila clavata]	0	1311	1554	1567	1561
HSymV2.0_g02.02479_t1	dbj|GFY65155.1|	Trichonephila inaurata madagascariensis	response regulator PleD [Trichonephila inaurata madagascariensis]	5.45e-147	435	458	460	460
HSymV2.0_g02.02480_t1	ref|XP_017477842.1|	Rhagoletis zephyria	PREDICTED: DNA polymerase III subunit epsilon-like [Rhagoletis zephyria]	1.33e-79	246	220	232	228
HSymV2.0_g02.02481_t1	dbj|GFR09100.1|	Trichonephila clavata	probable tRNA-dihydrouridine synthase [Trichonephila clavata]	2.63e-151	434	319	306	301
HSymV2.0_g02.02484_t1	gb|MCL4148426.1|	Idotea baltica	hypothetical protein [Idotea baltica]	4.3e-33	125	122	281	126
HSymV2.0_g02.02486_t1	gb|PAV69918.1|	Diploscapter pachys	hypothetical protein WR25_18217 [Diploscapter pachys]	7.85e-12	68.6	218	114	101
HSymV2.0_g02.02487_t1	dbj|GFR01649.1|	Trichonephila clavata	ribosomal RNA large subunit methyltransferase E [Trichonephila clavata]<>ribosomal RNA large subunit methyltransferase E [Trichonephila clavata]	8.87e-31	115	125	168	122
HSymV2.0_g02.02489_t1	gb|KAG1648458.1|	Nymphon striatum	hypothetical protein GQR58_029817 [Nymphon striatum]	1.28e-15	79	104	327	79
HSymV2.0_g02.02491_t1	gb|MCL4135965.1|	Idotea baltica	hypothetical protein [Idotea baltica]	3.98e-44	156	239	240	241
HSymV2.0_g02.02493_t1	dbj|GFY79842.1|	Trichonephila inaurata madagascariensis	riboflavin synthase [Trichonephila inaurata madagascariensis]	2.7e-46	162	197	296	168
HSymV2.0_g02.02494_t1	emb|VVC30955.1|	Cinara cedri	Ribonuclease H-like domain,3'-5' exonuclease domain,HRDC-like [Cinara cedri]	5.19e-25	110	252	388	283
HSymV2.0_g02.02495_t1	emb|VVC35077.1|	Cinara cedri	Adenylosuccinate synthase, active site,P-loop containing nucleoside triphosphate [Cinara cedri]	5.54e-157	458	415	436	422
HSymV2.0_g02.02496_t1	dbj|GFT84913.1|	Nephila pilipes	uncharacterized protein RP471 [Nephila pilipes]	7.73e-59	193	227	232	229
HSymV2.0_g02.02497_t1	ref|XP_022321593.1|	Crassostrea virginica	uncharacterized protein LOC111123501 isoform X1 [Crassostrea virginica]	3e-25	114	307	554	202
HSymV2.0_g02.02498_t1	dbj|GFR13299.1|	Trichonephila clavata	2-oxoglutarate dehydrogenase E1 component [Trichonephila clavata]<>2-oxoglutarate dehydrogenase E1 component [Trichonephila clavata]	0	926	900	887	915
HSymV2.0_g02.02499_t1	dbj|GFU62492.1|	Nephila pilipes	1-deoxy-D-xylulose 5-phosphate reductoisomerase [Nephila pilipes]	7.37e-106	330	364	551	379
HSymV2.0_g02.02500_t1	dbj|GFY65520.1|	Trichonephila inaurata madagascariensis	NADH-quinone oxidoreductase subunit I [Trichonephila inaurata madagascariensis]	4.04e-80	242	161	160	157
HSymV2.0_g02.02501_t1	emb|CAG7588823.1|	Hyalomma marginatum	Asp-tRNA(Asn)/Glu-tRNA(Gln) amidotransferase subunit GatB [Hyalomma marginatum]<>Asp-tRNA(Asn)/Glu-tRNA(Gln) amidotransferase subunit GatB [Hyalomma marginatum]	0	607	483	485	482
HSymV2.0_g02.02504_t1	dbj|GFR24534.1|	Trichonephila clavata	replicative DNA helicase [Trichonephila clavata]	1.4e-157	461	419	483	419
HSymV2.0_g02.02506_t1	emb|CAG7597475.1|	Hyalomma marginatum	NADP-dependent malic enzyme [Hyalomma marginatum]<>NADP-dependent malic enzyme [Hyalomma marginatum]	0	750	749	743	740
HSymV2.0_g02.02509_t1	emb|CAG7590004.1|	Hyalomma marginatum	flagellar biosynthesis protein FlhB [Hyalomma marginatum]<>flagellar biosynthesis protein FlhB [Hyalomma marginatum]	2.04e-71	234	351	367	355
HSymV2.0_g02.02510_t1	emb|CAH2209329.1|	Pararge aegeria aegeria	jg24824 [Pararge aegeria aegeria]	4.6e-177	506	388	386	386
HSymV2.0_g02.02511_t1	ref|XP_044573785.1|	Drosophila ananassae	succinate--CoA ligase [ADP-forming] subunit alpha-like [Drosophila ananassae]<>succinate--CoA ligase [ADP-forming] subunit alpha-like [Drosophila ananassae]	3.99e-139	400	261	291	257
HSymV2.0_g02.02512_t1	gb|AGR65708.1|	Planococcus citri	fused deaminase reductase [Planococcus citri]	1.77e-26	111	167	361	166
HSymV2.0_g02.02513_t1	gb|PFX13323.1|	Stylophora pistillata	Carbamoyl-phosphate synthase large chain [Stylophora pistillata]	0	758	556	2183	573
HSymV2.0_g02.02515_t1	dbj|GFR33860.1|	Trichonephila clavata	tRNA uridine 5-carboxymethylaminomethyl modification enzyme MnmG [Trichonephila clavata]	0	697	624	1239	616
HSymV2.0_g02.02517_t1	dbj|GFQ77687.1|	Trichonephila clavata	carbamoyl-phosphate synthase large chain [Trichonephila clavata]	0	1355	1059	1075	1064
HSymV2.0_g02.02518_t1	ref|XP_011862171.1|	Vollenhovia emeryi	PREDICTED: nucleoside diphosphate kinase, cytosolic-like [Vollenhovia emeryi]	1.16e-62	196	139	139	134
HSymV2.0_g02.02519_t1	dbj|GFY65075.1|	Trichonephila inaurata madagascariensis	phage protein,Transposase and inactivated derivatives,phage uncharacterized protein, C-terminal domain,Terminase-like family [Trichonephila inaurata madagascariensis]<>phage protein,Transposase and inactivated derivatives,phage uncharacterized protein, C-terminal domain,Terminase-like family [Trichonephila inaurata madagascariensis]	6.72e-60	203	240	433	200
HSymV2.0_g02.02520_t1	gb|KAG8155735.1|	Oedothorax gibbosus	hypothetical protein JTE90_026666 [Oedothorax gibbosus]	1.5e-72	222	154	153	148
HSymV2.0_g02.02522_t1	dbj|GFY80034.1|	Timema poppensis	lipoyl synthase [Trichonephila inaurata madagascariensis]<>unnamed protein product [Timema poppensis]	5.27e-158	450	297	287	286
HSymV2.0_g02.02523_t1	emb|CAF1177205.1|	Adineta steineri	unnamed protein product [Adineta steineri]<>unnamed protein product [Adineta steineri]<>unnamed protein product [Adineta steineri]<>unnamed protein product [Adineta steineri]	2.77e-23	108	300	445	392
HSymV2.0_g02.02525_t1	emb|CAD7237293.1|	Cyprideis torosa	unnamed protein product [Cyprideis torosa]<>unnamed protein product [Cyprideis torosa]	8.28e-96	288	245	245	244
HSymV2.0_g02.02526_t1	gb|MCL4112260.1|	Idotea baltica	hypothetical protein [Idotea baltica]	1.96e-70	232	366	358	348
HSymV2.0_g02.02527_t1	emb|CAF2119984.1|	Rotaria magnacalcarata	unnamed protein product [Rotaria magnacalcarata]	6.35e-31	118	183	167	164
HSymV2.0_g02.02528_t1	ref|XP_041346868.1|	Gigantopelta aegis	ankyrin repeat domain-containing protein 50-like, partial [Gigantopelta aegis]	9.86e-20	102	542	491	294
HSymV2.0_g02.02529_t1	dbj|GFR09217.1|	Trichonephila clavata	competence protein ComM [Trichonephila clavata]	0	552	497	502	499
HSymV2.0_g02.02530_t1	ref|XP_045622502.1|	Procambarus clarkii	titin homolog [Procambarus clarkii]	2.3e-20	105	623	620	320
HSymV2.0_g02.02531_t1	gb|RZF42261.1|	Pararge aegeria aegeria	hypothetical protein LSTR_LSTR015217 [Laodelphax striatellus]<>jg7769 [Pararge aegeria aegeria]	0	921	601	609	600
HSymV2.0_g02.02532_t1	gb|MCL4108317.1|	Idotea baltica	hypothetical protein [Idotea baltica]	1.39e-56	182	154	155	144
HSymV2.0_g02.02533_t1	dbj|GFQ78076.1|	Trichonephila clavata	type VI secretion protein [Trichonephila clavata]	6.71e-35	133	225	267	239
HSymV2.0_g02.02534_t1	emb|CAH2210641.1|	Pararge aegeria aegeria	jg7817 [Pararge aegeria aegeria]	1.15e-151	447	360	576	277
HSymV2.0_g02.02535_t1	ref|XP_044573889.1|	Drosophila ananassae	60 kDa chaperonin [Drosophila ananassae]	0	611	556	549	549
HSymV2.0_g02.02536_t1	dbj|GFT22515.1|	Nephila pilipes	10 kDa chaperonin [Nephila pilipes]	4.82e-27	103	97	96	93
HSymV2.0_g02.02537_t1	dbj|GFY79802.1|	Trichonephila inaurata madagascariensis	tyrosine--tRNA ligase [Trichonephila inaurata madagascariensis]	7.96e-169	487	403	416	406
HSymV2.0_g02.02538_t1	ref|XP_022778292.1|	Stylophora pistillata	uncharacterized protein LOC111319824 [Stylophora pistillata]	3.06e-44	153	186	189	186
HSymV2.0_g02.02539_t1	gb|MCL4138232.1|	Idotea baltica	hypothetical protein [Idotea baltica]	1.08e-16	83.6	112	605	96
HSymV2.0_g02.02540_t1	dbj|GFR20816.1|	Trichonephila clavata	probable DNA helicase II homolog [Trichonephila clavata]	1.55e-68	223	180	439	181
HSymV2.0_g02.02541_t1	dbj|GFY65310.1|	Trichonephila inaurata madagascariensis	probable DNA helicase II homolog [Trichonephila inaurata madagascariensis]	4.02e-22	98.6	109	681	106
HSymV2.0_g02.02542_t1	ref|XP_044573891.1|	Drosophila ananassae	ubiquinone biosynthesis O-methyltransferase-like [Drosophila ananassae]	4.67e-79	248	234	318	229
HSymV2.0_g02.02544_t1	gb|EFX83894.1|	Daphnia pulex	hypothetical protein DAPPUDRAFT_47611 [Daphnia pulex]	1.43e-59	193	201	212	198
HSymV2.0_g02.02545_t1	gb|KAE8613371.1|	Xenopus tropicalis	hypothetical protein XENTR_v10007691, partial [Xenopus tropicalis]	1.05e-34	145	467	564	484
HSymV2.0_g02.02548_t1	ref|XP_029675926.1|	Formica exsecta	mycophenolic acid acyl-glucuronide esterase, mitochondrial-like [Formica exsecta]	1.8e-61	200	214	251	213
HSymV2.0_g02.02549_t1	dbj|GFT78277.1|	Nephila pilipes	cytochrome c homolog [Nephila pilipes]	1.32e-56	184	187	158	152
HSymV2.0_g02.02550_t1	ref|XP_011706269.1|	Wasmannia auropunctata	PREDICTED: fumarate hydratase, mitochondrial-like [Wasmannia auropunctata]	0	679	451	464	450
HSymV2.0_g02.02551_t1	ref|XP_011860386.1|	Vollenhovia emeryi	PREDICTED: probable carboxypeptidase MCYG_07204 [Vollenhovia emeryi]	1.1e-131	391	377	401	373
HSymV2.0_g02.02552_t1	emb|CAH2235608.1|	Pararge aegeria aegeria	jg18310 [Pararge aegeria aegeria]	6.46e-173	490	320	329	324
HSymV2.0_g02.02553_t1	dbj|GFQ79466.1|	Trichonephila clavata	ribosomal RNA small subunit methyltransferase H [Trichonephila clavata]	5.14e-110	329	307	296	305
HSymV2.0_g02.02554_t1	emb|CAH2207635.1|	Pararge aegeria aegeria	jg27999 [Pararge aegeria aegeria]	8.54e-45	160	255	275	254
HSymV2.0_g02.02555_t1	dbj|GFY65296.1|	Trichonephila inaurata madagascariensis	glycerol-1-phosphate dehydrogenase [Trichonephila inaurata madagascariensis]	1.64e-13	75.9	159	399	151
HSymV2.0_g02.02556_t1	ref|XP_019628839.1|	Branchiostoma belcheri	PREDICTED: ankyrin repeat domain-containing protein 50-like [Branchiostoma belcheri]	3.27e-09	66.2	234	571	158
HSymV2.0_g02.02557_t1	emb|CAG7589446.1|	Hyalomma marginatum	triose-phosphate isomerase [Hyalomma marginatum]<>triose-phosphate isomerase [Hyalomma marginatum]	1.81e-33	125	148	230	154
HSymV2.0_g02.02560_t1	dbj|GFR11717.1|	Trichonephila clavata	hypothetical protein TNCT_280841 [Trichonephila clavata]	6.88e-173	498	406	432	402
HSymV2.0_g02.02561_t1	emb|CAH2209359.1|	Pararge aegeria aegeria	jg24854 [Pararge aegeria aegeria]	1.97e-166	480	400	397	399
HSymV2.0_g02.02562_t1	gb|ELU07604.1|	Capitella teleta	hypothetical protein CAPTEDRAFT_213476 [Capitella teleta]	5.55e-103	335	726	553	574
HSymV2.0_g02.02565_t1	gb|MCL4149731.1|	Idotea baltica	hypothetical protein [Idotea baltica]	2.41e-60	202	260	335	257
HSymV2.0_g02.02567_t1	emb|VVC42824.1|	Cinara cedri	N-acetylglucosaminyltransferase, MurG,Glycosyltransferase family 28, N-terminal [Cinara cedri]	6.76e-65	218	359	344	335
HSymV2.0_g02.02568_t1	gb|EEC11354.1|	Ixodes scapularis	half-ABC transporter, putative [Ixodes scapularis]	0	575	521	588	517
HSymV2.0_g02.02569_t1	emb|CAH2210595.1|	Pararge aegeria aegeria	jg7771 [Pararge aegeria aegeria]	3.48e-36	142	329	339	320
HSymV2.0_g02.02570_t1	gb|TFJ94895.1|	Platysternon megacephalum	thioredoxin [Platysternon megacephalum]	5.01e-56	178	121	123	121
HSymV2.0_g02.02571_t1	ref|XP_037009676.1|	Artibeus jamaicensis	probable hydroxyacylglutathione hydrolase 2, chloroplastic [Artibeus jamaicensis]	2.54e-57	192	220	335	222
HSymV2.0_g02.02572_t1	gb|KAG4071138.1|	Bradysia odoriphaga	hypothetical protein HA402_008463 [Bradysia odoriphaga]	0	587	476	490	475
HSymV2.0_g02.02573_t1	emb|VVC30944.1|	Cinara cedri	ABC transporter-like,P-loop containing nucleoside triphosphate hydrolase,AAA+ ATPase domain,ABC [Cinara cedri]	1.71e-83	258	284	233	224
HSymV2.0_g02.02574_t1	gb|MCL4123492.1|	Idotea baltica	hypothetical protein [Idotea baltica]	0	541	467	473	464
HSymV2.0_g02.02576_t1	emb|CAH2209396.1|	Pararge aegeria aegeria	jg24891 [Pararge aegeria aegeria]	7.76e-55	188	320	271	212
HSymV2.0_g02.02577_t1	dbj|GFY79866.1|	Trichonephila inaurata madagascariensis	uvrABC system protein A [Trichonephila inaurata madagascariensis]	0	1176	957	934	955
HSymV2.0_g02.02579_t1	emb|CAG7590340.1|	Hyalomma marginatum	NADH-quinone oxidoreductase subunit B [Hyalomma marginatum]<>NADH-quinone oxidoreductase subunit B [Hyalomma marginatum]	5.09e-96	283	176	177	165
HSymV2.0_g02.02580_t1	emb|CAG7590637.1|	Hyalomma marginatum	RNA methyltransferase [Hyalomma marginatum]<>RNA methyltransferase [Hyalomma marginatum]	6.49e-33	126	208	241	215
HSymV2.0_g02.02581_t1	gb|MCL4120884.1|	Idotea baltica	hypothetical protein [Idotea baltica]	5e-24	95.1	91	88	87
HSymV2.0_g02.02582_t1	ref|XP_036616528.1|	Trichosurus vulpecula	ankyrin repeat domain-containing protein 7-like [Trichosurus vulpecula]	7.13e-20	97.4	273	401	151
HSymV2.0_g02.02583_t1	ref|XP_017477843.1|	Rhagoletis zephyria	PREDICTED: pyruvate dehydrogenase E1 component subunit beta-like [Rhagoletis zephyria]	0	517	326	332	327
HSymV2.0_g02.02584_t1	ref|XP_011056685.1|	Acromyrmex echinatior	PREDICTED: uncharacterized protein LOC105147401 [Acromyrmex echinatior]	8.8e-107	332	446	455	440
HSymV2.0_g02.02587_t1	emb|CAG7594394.1|	Hyalomma marginatum	OmpH family outer membrane protein [Hyalomma marginatum]<>OmpH family outer membrane protein [Hyalomma marginatum]	6.57e-07	56.2	174	188	171
HSymV2.0_g02.02588_t1	dbj|GFR24273.1|	Trichonephila clavata	3-hydroxyacyl-[acyl-carrier-protein] dehydratase FabZ [Trichonephila clavata]	3.9e-42	144	137	143	134
HSymV2.0_g02.02589_t1	gb|RZF42259.1|	Laodelphax striatellus	hypothetical protein LSTR_LSTR015215 [Laodelphax striatellus]	1.59e-118	370	553	583	556
HSymV2.0_g02.02590_t1	emb|CAG7596831.1|	Hyalomma marginatum	endonuclease III, partial [Hyalomma marginatum]<>endonuclease III, partial [Hyalomma marginatum]	8.51e-84	255	210	210	202
HSymV2.0_g02.02591_t1	dbj|GFR24499.1|	Trichonephila clavata	peptidoglycan D,D-transpeptidase MrdA [Trichonephila clavata]	1.58e-115	367	547	744	539
HSymV2.0_g02.02592_t1	dbj|GFY79775.1|	Trichonephila inaurata madagascariensis	TPR_REGION domain-containing protein [Trichonephila inaurata madagascariensis]	2.47e-43	153	221	228	215
HSymV2.0_g02.02593_t1	gb|MCL4117006.1|	Idotea baltica	hypothetical protein [Idotea baltica]	8.04e-46	157	200	178	167
HSymV2.0_g02.02594_t1	ref|XP_011860193.1|	Vollenhovia emeryi	PREDICTED: LOW QUALITY PROTEIN: NADH dehydrogenase [ubiquinone] flavoprotein 1, mitochondrial-like [Vollenhovia emeryi]	0	634	413	465	418
HSymV2.0_g02.02597_t1	emb|CAD7414814.1|	Timema poppensis	unnamed protein product [Timema poppensis]	1.82e-116	342	239	288	228
HSymV2.0_g02.02598_t1	emb|CAG7590120.1|	Hyalomma marginatum	phosphatidylserine decarboxylase [Hyalomma marginatum]<>phosphatidylserine decarboxylase [Hyalomma marginatum]	4.48e-44	152	129	233	119
HSymV2.0_g02.02599_t1	dbj|GFR17634.1|	Trichonephila clavata	hypothetical protein TNCT_446961 [Trichonephila clavata]	2.93e-86	268	295	310	306
[truncated: 18,987 more rows]
