# Supplementary material for: Chromosome-level genome assembly of Hydractinia symbiolongicarpus
Source: G3 (Bethesda). 2023 May 18;13(8):jkad107. doi: 10.1093/g3journal/jkad107 (PMC10411563; doi:10.1093/g3journal/jkad107)
Supplement: jkad107_Supplementary_Data [file jkad107_supplementary_data.zip › Table_S3_G3-2023-404160.xlsx]

## Sheet: Supplementary Table 3
Supplementary Table 3. Protein domain prediction of predicted protein-coding genes using InterProScan
Protein ID	Protein length	Start	End	Analysis	Signature accession	Signature description	InterPro annotation ID	InterPro annotation description
HSymV2.0_g02.02994_t1	328	53	131	PANTHER	PTHR23080	THAP DOMAIN PROTEIN	-	-
HSymV2.0_g02.02994_t1	328	161	320	Pfam	PF13359	DDE superfamily endonuclease	IPR027806	Harbinger transposase-derived nuclease domain
HSymV2.0_g12.21468_t1	525	10	519	PANTHER	PTHR10024	SYNAPTOTAGMIN	-	-
HSymV2.0_g12.21468_t1	525	384	520	SUPERFAMILY	SSF49562	C2 domain (Calcium/lipid-binding domain, CaLB)	IPR035892	C2 domain superfamily
HSymV2.0_g12.21468_t1	525	399	504	Pfam	PF00168	C2 domain	IPR000008	C2 domain
HSymV2.0_g12.21468_t1	525	269	365	Pfam	PF00168	C2 domain	IPR000008	C2 domain
HSymV2.0_g12.21468_t1	525	381	517	ProSiteProfiles	PS50004	C2 domain profile.	IPR000008	C2 domain
HSymV2.0_g12.21468_t1	525	375	522	Gene3D	G3DSA:2.60.40.150	C2 domain	IPR035892	C2 domain superfamily
HSymV2.0_g12.21468_t1	525	235	374	Gene3D	G3DSA:2.60.40.150	C2 domain	IPR035892	C2 domain superfamily
HSymV2.0_g12.21468_t1	525	253	372	SUPERFAMILY	SSF49562	C2 domain (Calcium/lipid-binding domain, CaLB)	IPR035892	C2 domain superfamily
HSymV2.0_g12.21468_t1	525	269	372	SMART	SM00239	C2_3c	IPR000008	C2 domain
HSymV2.0_g12.21468_t1	525	399	514	SMART	SM00239	C2_3c	IPR000008	C2 domain
HSymV2.0_g12.21468_t1	525	253	375	ProSiteProfiles	PS50004	C2 domain profile.	IPR000008	C2 domain
HSymV2.0_g10.18923_t1	196	1	23	SignalP_EUK	SignalP-noTM	SignalP-noTM	-	-
HSymV2.0_g10.18923_t1	196	74	94	MobiDBLite	mobidb-lite	consensus disorder prediction	-	-
HSymV2.0_g10.18923_t1	196	165	182	MobiDBLite	mobidb-lite	consensus disorder prediction	-	-
HSymV2.0_g10.18923_t1	196	30	196	MobiDBLite	mobidb-lite	consensus disorder prediction	-	-
HSymV2.0_g10.18923_t1	196	35	49	MobiDBLite	mobidb-lite	consensus disorder prediction	-	-
HSymV2.0_g10.18923_t1	196	1	26	SignalP_GRAM_POSITIVE	SignalP-TM	SignalP-TM	-	-
HSymV2.0_g12.21512_t1	137	1	19	SignalP_EUK	SignalP-noTM	SignalP-noTM	-	-
HSymV2.0_g09.16508_t1	508	16	492	Pfam	PF03055	Retinal pigment epithelial membrane protein	IPR004294	Carotenoid oxygenase
HSymV2.0_g09.16508_t1	508	17	491	PANTHER	PTHR10543	BETA-CAROTENE DIOXYGENASE	IPR004294	Carotenoid oxygenase
HSymV2.0_g02.03244_t1	136	1	135	Pfam	PF00235	Profilin	IPR005455	Profilin
HSymV2.0_g02.03244_t1	136	1	136	SUPERFAMILY	SSF55770	Profilin (actin-binding protein)	IPR036140	Profilin superfamily
HSymV2.0_g02.03244_t1	136	1	136	SMART	SM00392	prof_2	IPR005455	Profilin
HSymV2.0_g02.03244_t1	136	1	135	PANTHER	PTHR11604	PROFILIN	IPR005455	Profilin
HSymV2.0_g02.03244_t1	136	2	136	CDD	cd00148	PROF	IPR005455	Profilin
HSymV2.0_g02.03244_t1	136	1	135	Gene3D	G3DSA:3.30.450.30	Dynein light chain 2a, cytoplasmic	-	-
HSymV2.0_g02.03244_t1	136	1	8	ProSitePatterns	PS00414	Profilin signature.	IPR027310	Profilin conserved site
HSymV2.0_g01.00308_t1	126	62	84	ProSiteProfiles	PS50297	Ankyrin repeat region circular profile.	-	-
HSymV2.0_g01.00308_t1	126	1	94	Pfam	PF12796	Ankyrin repeats (3 copies)	IPR002110	Ankyrin repeat
HSymV2.0_g01.00308_t1	126	62	92	SMART	SM00248	ANK_2a	IPR002110	Ankyrin repeat
HSymV2.0_g01.00308_t1	126	28	58	SMART	SM00248	ANK_2a	IPR002110	Ankyrin repeat
HSymV2.0_g01.00308_t1	126	1	124	Gene3D	G3DSA:1.25.40.20	-	IPR036770	Ankyrin repeat-containing domain superfamily
HSymV2.0_g01.00308_t1	126	62	95	ProSiteProfiles	PS50088	Ankyrin repeat profile.	IPR002110	Ankyrin repeat
HSymV2.0_g01.00308_t1	126	2	98	PANTHER	PTHR24189	MYOTROPHIN	-	-
HSymV2.0_g01.00308_t1	126	2	103	SUPERFAMILY	SSF48403	Ankyrin repeat	IPR036770	Ankyrin repeat-containing domain superfamily
HSymV2.0_g02.04320_t1	306	23	302	ProSiteProfiles	PS51689	rRNA adenine N(6)-methyltransferase family profile.	IPR001737	Ribosomal RNA adenine methyltransferase KsgA/Erm
HSymV2.0_g02.04320_t1	306	52	153	CDD	cd02440	AdoMet_MTases	-	-
HSymV2.0_g02.04320_t1	306	22	250	Pfam	PF00398	Ribosomal RNA adenine dimethylase	IPR001737	Ribosomal RNA adenine methyltransferase KsgA/Erm
HSymV2.0_g02.04320_t1	306	23	208	FunFam	G3DSA:3.40.50.150:FF:000007	rRNA adenine N(6)-methyltransferase	-	-
HSymV2.0_g02.04320_t1	306	22	297	TIGRFAM	TIGR00755	ksgA: ribosomal RNA small subunit methyltransferase A	IPR011530	Ribosomal RNA adenine dimethylase
HSymV2.0_g02.04320_t1	306	8	300	PANTHER	PTHR11727	DIMETHYLADENOSINE TRANSFERASE	IPR001737	Ribosomal RNA adenine methyltransferase KsgA/Erm
HSymV2.0_g02.04320_t1	306	21	299	Hamap	MF_00607	Ribosomal RNA small subunit methyltransferase A [rsmA].	IPR011530	Ribosomal RNA adenine dimethylase
HSymV2.0_g02.04320_t1	306	209	306	Gene3D	G3DSA:1.10.8.480	-	-	-
HSymV2.0_g02.04320_t1	306	23	208	Gene3D	G3DSA:3.40.50.150	Vaccinia Virus protein VP39	IPR029063	S-adenosyl-L-methionine-dependent methyltransferase superfamily
HSymV2.0_g02.04320_t1	306	53	80	ProSitePatterns	PS01131	Ribosomal RNA adenine dimethylases signature.	IPR020596	Ribosomal RNA adenine methylase transferase, conserved site
HSymV2.0_g02.04320_t1	306	37	206	SMART	SM00650	rADcneu6	IPR020598	Ribosomal RNA adenine methylase transferase, N-terminal
HSymV2.0_g02.04320_t1	306	209	306	FunFam	G3DSA:1.10.8.480:FF:000002	rRNA adenine N(6)-methyltransferase	-	-
HSymV2.0_g02.04320_t1	306	19	301	SUPERFAMILY	SSF53335	S-adenosyl-L-methionine-dependent methyltransferases	IPR029063	S-adenosyl-L-methionine-dependent methyltransferase superfamily
HSymV2.0_g02.04389_t1	306	23	302	ProSiteProfiles	PS51689	rRNA adenine N(6)-methyltransferase family profile.	IPR001737	Ribosomal RNA adenine methyltransferase KsgA/Erm
HSymV2.0_g02.04389_t1	306	52	153	CDD	cd02440	AdoMet_MTases	-	-
HSymV2.0_g02.04389_t1	306	22	250	Pfam	PF00398	Ribosomal RNA adenine dimethylase	IPR001737	Ribosomal RNA adenine methyltransferase KsgA/Erm
HSymV2.0_g02.04389_t1	306	23	208	FunFam	G3DSA:3.40.50.150:FF:000007	rRNA adenine N(6)-methyltransferase	-	-
HSymV2.0_g02.04389_t1	306	22	297	TIGRFAM	TIGR00755	ksgA: ribosomal RNA small subunit methyltransferase A	IPR011530	Ribosomal RNA adenine dimethylase
HSymV2.0_g02.04389_t1	306	8	300	PANTHER	PTHR11727	DIMETHYLADENOSINE TRANSFERASE	IPR001737	Ribosomal RNA adenine methyltransferase KsgA/Erm
HSymV2.0_g02.04389_t1	306	21	299	Hamap	MF_00607	Ribosomal RNA small subunit methyltransferase A [rsmA].	IPR011530	Ribosomal RNA adenine dimethylase
HSymV2.0_g02.04389_t1	306	209	306	Gene3D	G3DSA:1.10.8.480	-	-	-
HSymV2.0_g02.04389_t1	306	23	208	Gene3D	G3DSA:3.40.50.150	Vaccinia Virus protein VP39	IPR029063	S-adenosyl-L-methionine-dependent methyltransferase superfamily
HSymV2.0_g02.04389_t1	306	53	80	ProSitePatterns	PS01131	Ribosomal RNA adenine dimethylases signature.	IPR020596	Ribosomal RNA adenine methylase transferase, conserved site
HSymV2.0_g02.04389_t1	306	37	206	SMART	SM00650	rADcneu6	IPR020598	Ribosomal RNA adenine methylase transferase, N-terminal
HSymV2.0_g02.04389_t1	306	209	306	FunFam	G3DSA:1.10.8.480:FF:000002	rRNA adenine N(6)-methyltransferase	-	-
HSymV2.0_g02.04389_t1	306	19	301	SUPERFAMILY	SSF53335	S-adenosyl-L-methionine-dependent methyltransferases	IPR029063	S-adenosyl-L-methionine-dependent methyltransferase superfamily
HSymV2.0_g07.12338_t1	436	40	376	Pfam	PF00001	7 transmembrane receptor (rhodopsin family)	IPR000276	G protein-coupled receptor, rhodopsin-like
HSymV2.0_g07.12338_t1	436	39	410	ProSiteProfiles	PS50262	G-protein coupled receptors family 1 profile.	IPR017452	GPCR, rhodopsin-like, 7TM
HSymV2.0_g07.12338_t1	436	25	243	CDD	cd00637	7tm_classA_rhodopsin-like	-	-
HSymV2.0_g07.12338_t1	436	310	434	Gene3D	G3DSA:1.20.1070.10	-	-	-
HSymV2.0_g07.12338_t1	436	191	214	PRINTS	PR00237	Rhodopsin-like GPCR superfamily signature	IPR000276	G protein-coupled receptor, rhodopsin-like
HSymV2.0_g07.12338_t1	436	24	48	PRINTS	PR00237	Rhodopsin-like GPCR superfamily signature	IPR000276	G protein-coupled receptor, rhodopsin-like
HSymV2.0_g07.12338_t1	436	106	128	PRINTS	PR00237	Rhodopsin-like GPCR superfamily signature	IPR000276	G protein-coupled receptor, rhodopsin-like
HSymV2.0_g07.12338_t1	436	7	273	Gene3D	G3DSA:1.20.1070.10	-	-	-
HSymV2.0_g07.12338_t1	436	18	422	PANTHER	PTHR24248	ADRENERGIC RECEPTOR-RELATED G-PROTEIN COUPLED RECEPTOR	-	-
HSymV2.0_g07.12338_t1	436	20	427	SUPERFAMILY	SSF81321	Family A G protein-coupled receptor-like	-	-
HSymV2.0_g10.18348_t1	1000	825	858	MobiDBLite	mobidb-lite	consensus disorder prediction	-	-
HSymV2.0_g10.18348_t1	1000	440	471	MobiDBLite	mobidb-lite	consensus disorder prediction	-	-
HSymV2.0_g10.18348_t1	1000	1	39	MobiDBLite	mobidb-lite	consensus disorder prediction	-	-
HSymV2.0_g10.18348_t1	1000	620	785	Pfam	PF00617	RasGEF domain	IPR001895	Ras guanine-nucleotide exchange factors catalytic domain
HSymV2.0_g10.18348_t1	1000	613	999	SMART	SM00147	RasGEF_3	IPR001895	Ras guanine-nucleotide exchange factors catalytic domain
HSymV2.0_g10.18348_t1	1000	617	880	ProSiteProfiles	PS50009	Ras guanine-nucleotide exchange factors catalytic domain profile.	IPR001895	Ras guanine-nucleotide exchange factors catalytic domain
HSymV2.0_g10.18348_t1	1000	419	500	MobiDBLite	mobidb-lite	consensus disorder prediction	-	-
HSymV2.0_g10.18348_t1	1000	859	879	MobiDBLite	mobidb-lite	consensus disorder prediction	-	-
HSymV2.0_g10.18348_t1	1000	800	821	MobiDBLite	mobidb-lite	consensus disorder prediction	-	-
HSymV2.0_g10.18348_t1	1000	800	890	MobiDBLite	mobidb-lite	consensus disorder prediction	-	-
HSymV2.0_g10.18348_t1	1000	566	786	SUPERFAMILY	SSF48366	Ras GEF	IPR023578	Ras guanine nucleotide exchange factor domain superfamily
HSymV2.0_g10.18348_t1	1000	594	999	Gene3D	G3DSA:1.10.840.10	-	IPR036964	Ras guanine-nucleotide exchange factor, catalytic domain superfamily
HSymV2.0_g10.18348_t1	1000	177	998	PANTHER	PTHR23113	GUANINE NUCLEOTIDE EXCHANGE FACTOR	IPR008937	Ras-like guanine nucleotide exchange factor
HSymV2.0_g12.21749_t1	793	433	462	ProSiteProfiles	PS50297	Ankyrin repeat region circular profile.	-	-
HSymV2.0_g12.21749_t1	793	102	281	MobiDBLite	mobidb-lite	consensus disorder prediction	-	-
HSymV2.0_g12.21749_t1	793	24	63	ProSiteProfiles	PS50089	Zinc finger RING-type profile.	IPR001841	Zinc finger, RING-type
HSymV2.0_g12.21749_t1	793	2	97	Gene3D	G3DSA:3.30.40.10	Zinc/RING finger domain, C3HC4 (zinc finger)	IPR013083	Zinc finger, RING/FYVE/PHD-type
HSymV2.0_g12.21749_t1	793	433	462	SMART	SM00248	ANK_2a	IPR002110	Ankyrin repeat
HSymV2.0_g12.21749_t1	793	467	496	SMART	SM00248	ANK_2a	IPR002110	Ankyrin repeat
HSymV2.0_g12.21749_t1	793	400	429	SMART	SM00248	ANK_2a	IPR002110	Ankyrin repeat
HSymV2.0_g12.21749_t1	793	7	162	PANTHER	PTHR24171	ANKYRIN REPEAT DOMAIN-CONTAINING PROTEIN 39-RELATED	-	-
HSymV2.0_g12.21749_t1	793	593	779	SUPERFAMILY	SSF52113	BRCT domain	IPR036420	BRCT domain superfamily
HSymV2.0_g12.21749_t1	793	434	498	Pfam	PF12796	Ankyrin repeats (3 copies)	IPR002110	Ankyrin repeat
HSymV2.0_g12.21749_t1	793	544	617	Pfam	PF00533	BRCA1 C Terminus (BRCT) domain	IPR001357	BRCT domain
HSymV2.0_g12.21749_t1	793	400	432	ProSiteProfiles	PS50297	Ankyrin repeat region circular profile.	-	-
HSymV2.0_g12.21749_t1	793	536	621	SMART	SM00292	BRCT_7	IPR001357	BRCT domain
HSymV2.0_g12.21749_t1	793	654	773	SMART	SM00292	BRCT_7	IPR001357	BRCT domain
HSymV2.0_g12.21749_t1	793	401	428	Pfam	PF13606	Ankyrin repeat	IPR002110	Ankyrin repeat
HSymV2.0_g12.21749_t1	793	155	180	MobiDBLite	mobidb-lite	consensus disorder prediction	-	-
HSymV2.0_g12.21749_t1	793	98	132	Coils	Coil	Coil	-	-
HSymV2.0_g12.21749_t1	793	652	783	ProSiteProfiles	PS50172	BRCT domain profile.	IPR001357	BRCT domain
HSymV2.0_g12.21749_t1	793	370	398	MobiDBLite	mobidb-lite	consensus disorder prediction	-	-
HSymV2.0_g12.21749_t1	793	433	465	ProSiteProfiles	PS50088	Ankyrin repeat profile.	IPR002110	Ankyrin repeat
HSymV2.0_g12.21749_t1	793	545	631	ProSiteProfiles	PS50172	BRCT domain profile.	IPR001357	BRCT domain
HSymV2.0_g12.21749_t1	793	545	633	SUPERFAMILY	SSF52113	BRCT domain	IPR036420	BRCT domain superfamily
HSymV2.0_g12.21749_t1	793	133	154	MobiDBLite	mobidb-lite	consensus disorder prediction	-	-
HSymV2.0_g12.21749_t1	793	653	774	Gene3D	G3DSA:3.40.50.10190	BRCT domain	IPR036420	BRCT domain superfamily
HSymV2.0_g12.21749_t1	793	541	647	Gene3D	G3DSA:3.40.50.10190	BRCT domain	IPR036420	BRCT domain superfamily
HSymV2.0_g12.21749_t1	793	181	197	MobiDBLite	mobidb-lite	consensus disorder prediction	-	-
HSymV2.0_g12.21749_t1	793	198	217	MobiDBLite	mobidb-lite	consensus disorder prediction	-	-
HSymV2.0_g12.21749_t1	793	434	449	PRINTS	PR01415	Ankyrin repeat signature	IPR002110	Ankyrin repeat
HSymV2.0_g12.21749_t1	793	483	497	PRINTS	PR01415	Ankyrin repeat signature	IPR002110	Ankyrin repeat
HSymV2.0_g12.21749_t1	793	400	432	ProSiteProfiles	PS50088	Ankyrin repeat profile.	IPR002110	Ankyrin repeat
HSymV2.0_g12.21749_t1	793	545	624	CDD	cd17734	BRCT_Bard1_rpt1	-	-
HSymV2.0_g12.21749_t1	793	393	518	SUPERFAMILY	SSF48403	Ankyrin repeat	IPR036770	Ankyrin repeat-containing domain superfamily
HSymV2.0_g12.21749_t1	793	331	398	MobiDBLite	mobidb-lite	consensus disorder prediction	-	-
HSymV2.0_g12.21749_t1	793	7	94	SUPERFAMILY	SSF57850	RING/U-box	-	-
HSymV2.0_g12.21749_t1	793	656	774	CDD	cd17720	BRCT_Bard1_rpt2	-	-
HSymV2.0_g12.21749_t1	793	40	49	ProSitePatterns	PS00518	Zinc finger RING-type signature.	IPR017907	Zinc finger, RING-type, conserved site
HSymV2.0_g12.21749_t1	793	467	499	ProSiteProfiles	PS50088	Ankyrin repeat profile.	IPR002110	Ankyrin repeat
HSymV2.0_g12.21749_t1	793	385	528	Gene3D	G3DSA:1.25.40.20	-	IPR036770	Ankyrin repeat-containing domain superfamily
HSymV2.0_g12.21749_t1	793	467	499	ProSiteProfiles	PS50297	Ankyrin repeat region circular profile.	-	-
HSymV2.0_g12.21749_t1	793	242	262	MobiDBLite	mobidb-lite	consensus disorder prediction	-	-
HSymV2.0_g12.21749_t1	793	102	129	MobiDBLite	mobidb-lite	consensus disorder prediction	-	-
HSymV2.0_g08.13358_t1	157	1	21	SignalP_EUK	SignalP-noTM	SignalP-noTM	-	-
HSymV2.0_g10.18356_t1	1163	274	469	Pfam	PF00122	E1-E2 ATPase	-	-
HSymV2.0_g10.18356_t1	1163	471	904	SFLD	SFLDS00003	Haloacid Dehalogenase	-	-
HSymV2.0_g10.18356_t1	1163	363	504	FunFam	G3DSA:1.20.1110.10:FF:000023	Cation-transporting ATPase	-	-
HSymV2.0_g10.18356_t1	1163	32	1096	TIGRFAM	TIGR01657	P-ATPase-V: P-type ATPase of unknown pump specificity (type V)	IPR006544	P-type ATPase, subfamily V
HSymV2.0_g10.18356_t1	1163	823	942	TIGRFAM	TIGR01494	ATPase_P-type: HAD ATPase, P-type, family IC	IPR001757	P-type ATPase
HSymV2.0_g10.18356_t1	1163	236	391	Gene3D	G3DSA:2.70.150.10	-	-	-
HSymV2.0_g10.18356_t1	1163	1160	1163	Coils	Coil	Coil	-	-
HSymV2.0_g10.18356_t1	1163	28	142	Pfam	PF12409	P5-type ATPase cation transporter	IPR006544	P-type ATPase, subfamily V
HSymV2.0_g10.18356_t1	1163	275	389	SUPERFAMILY	SSF81653	Calcium ATPase, transduction domain A	IPR008250	P-type ATPase, A domain superfamily
HSymV2.0_g10.18356_t1	1163	471	904	SFLD	SFLDF00027	p-type atpase	IPR044492	P-type ATPase, haloacid dehalogenase domain
HSymV2.0_g10.18356_t1	1163	708	889	FunFam	G3DSA:3.40.50.1000:FF:000068	Cation-transporting ATPase	-	-
HSymV2.0_g10.18356_t1	1163	165	1121	SUPERFAMILY	SSF81665	Calcium ATPase, transmembrane domain M	IPR023298	P-type ATPase, transmembrane domain superfamily
HSymV2.0_g10.18356_t1	1163	495	717	SUPERFAMILY	SSF81660	Metal cation-transporting ATPase, ATP-binding domain N	IPR023299	P-type ATPase, cytoplasmic domain N
HSymV2.0_g10.18356_t1	1163	491	497	ProSitePatterns	PS00154	E1-E2 ATPases phosphorylation site.	IPR018303	P-type ATPase, phosphorylation site
HSymV2.0_g10.18356_t1	1163	15	1122	PANTHER	PTHR45630	CATION-TRANSPORTING ATPASE-RELATED	-	-
HSymV2.0_g10.18356_t1	1163	606	652	Pfam	PF13246	Cation transport ATPase (P-type)	-	-
HSymV2.0_g10.18356_t1	1163	484	906	SUPERFAMILY	SSF56784	HAD-like	IPR036412	HAD-like superfamily
HSymV2.0_g10.18356_t1	1163	518	707	Gene3D	G3DSA:3.40.1110.10	-	IPR023299	P-type ATPase, cytoplasmic domain N
HSymV2.0_g10.18356_t1	1163	489	503	PRINTS	PR00119	P-type cation-transporting ATPase superfamily signature	-	-
HSymV2.0_g10.18356_t1	1163	855	874	PRINTS	PR00119	P-type cation-transporting ATPase superfamily signature	-	-
HSymV2.0_g10.18356_t1	1163	310	324	PRINTS	PR00119	P-type cation-transporting ATPase superfamily signature	-	-
HSymV2.0_g10.18356_t1	1163	729	739	PRINTS	PR00119	P-type cation-transporting ATPase superfamily signature	-	-
HSymV2.0_g10.18356_t1	1163	708	889	Gene3D	G3DSA:3.40.50.1000	-	IPR023214	HAD superfamily
HSymV2.0_g04.06859_t1	2454	2326	2453	Gene3D	G3DSA:1.20.120.330	Nucleotidyltransferases domain 2	-	-
HSymV2.0_g04.06859_t1	2454	474	592	SUPERFAMILY	SSF55874	ATPase domain of HSP90 chaperone/DNA topoisomerase II/histidine kinase	IPR036890	Histidine kinase/HSP90-like ATPase superfamily
HSymV2.0_g04.06859_t1	2454	1	264	PANTHER	PTHR15600	SACSIN	-	-
HSymV2.0_g04.06859_t1	2454	2222	2242	Coils	Coil	Coil	-	-
HSymV2.0_g04.06859_t1	2454	2336	2453	SUPERFAMILY	SSF81593	Nucleotidyltransferase substrate binding subunit/domain	-	-
HSymV2.0_g04.06859_t1	2454	2238	2277	CDD	cd06257	DnaJ	IPR001623	DnaJ domain
HSymV2.0_g04.06859_t1	2454	2227	2284	Gene3D	G3DSA:1.10.287.110	DnaJ domain	IPR036869	Chaperone J-domain superfamily
HSymV2.0_g04.06859_t1	2454	2238	2279	SUPERFAMILY	SSF46565	Chaperone J-domain	IPR036869	Chaperone J-domain superfamily
HSymV2.0_g04.06859_t1	2454	2334	2451	Pfam	PF05168	HEPN domain	IPR007842	HEPN domain
HSymV2.0_g04.06859_t1	2454	2338	2445	SMART	SM00748	2HEPN	IPR007842	HEPN domain
HSymV2.0_g04.06859_t1	2454	666	686	Coils	Coil	Coil	-	-
HSymV2.0_g04.06859_t1	2454	2224	2310	ProSiteProfiles	PS50076	dnaJ domain profile.	IPR001623	DnaJ domain
HSymV2.0_g02.03254_t1	579	515	579	Gene3D	G3DSA:3.30.40.10	Zinc/RING finger domain, C3HC4 (zinc finger)	IPR013083	Zinc finger, RING/FYVE/PHD-type
HSymV2.0_g02.03254_t1	579	336	497	SUPERFAMILY	SSF54001	Cysteine proteinases	IPR038765	Papain-like cysteine peptidase superfamily
HSymV2.0_g02.03254_t1	579	391	487	Pfam	PF02902	Ulp1 protease family, C-terminal catalytic domain	IPR003653	Ulp1 protease family, C-terminal catalytic domain
HSymV2.0_g02.03254_t1	579	521	579	ProSiteProfiles	PS50016	Zinc finger PHD-type profile.	IPR019787	Zinc finger, PHD-finger
HSymV2.0_g02.03254_t1	579	394	497	Gene3D	G3DSA:3.40.395.10	Adenoviral Proteinase; Chain A	-	-
HSymV2.0_g02.03254_t1	579	280	563	PANTHER	PTHR34718	PHD-TYPE DOMAIN-CONTAINING PROTEIN	-	-
HSymV2.0_g02.03254_t1	579	197	230	MobiDBLite	mobidb-lite	consensus disorder prediction	-	-
HSymV2.0_g02.03254_t1	579	22	58	ProSiteProfiles	PS50966	Zinc finger SWIM-type profile.	IPR007527	Zinc finger, SWIM-type
HSymV2.0_g02.03254_t1	579	521	579	SUPERFAMILY	SSF57903	FYVE/PHD zinc finger	IPR011011	Zinc finger, FYVE/PHD-type
HSymV2.0_g04.07194_t1	319	76	103	Coils	Coil	Coil	-	-
HSymV2.0_g04.07194_t1	319	12	32	Coils	Coil	Coil	-	-
HSymV2.0_g04.07194_t1	319	223	286	MobiDBLite	mobidb-lite	consensus disorder prediction	-	-
HSymV2.0_g04.07194_t1	319	150	212	Coils	Coil	Coil	-	-
HSymV2.0_g04.07194_t1	319	223	248	MobiDBLite	mobidb-lite	consensus disorder prediction	-	-
HSymV2.0_g04.07194_t1	319	269	286	MobiDBLite	mobidb-lite	consensus disorder prediction	-	-
HSymV2.0_g04.07194_t1	319	111	138	Coils	Coil	Coil	-	-
HSymV2.0_g04.07194_t1	319	117	206	Gene3D	G3DSA:1.20.5.990	-	-	-
HSymV2.0_g07.12001_t1	307	175	195	Coils	Coil	Coil	-	-
HSymV2.0_g07.12001_t1	307	6	267	SUPERFAMILY	SSF81321	Family A G protein-coupled receptor-like	-	-
HSymV2.0_g07.12001_t1	307	3	285	Gene3D	G3DSA:1.20.1070.10	-	-	-
HSymV2.0_g07.12001_t1	307	80	249	CDD	cd00637	7tm_classA_rhodopsin-like	-	-
HSymV2.0_g07.12001_t1	307	8	260	PANTHER	PTHR24249	HISTAMINE RECEPTOR-RELATED G-PROTEIN COUPLED RECEPTOR	-	-
HSymV2.0_g08.13418_t1	310	39	173	Gene3D	G3DSA:2.30.29.30	-	IPR011993	PH-like domain superfamily
HSymV2.0_g08.13418_t1	310	18	157	SUPERFAMILY	SSF50729	PH domain-like	-	-
HSymV2.0_g08.13418_t1	310	41	163	CDD	cd00934	PTB	-	-
HSymV2.0_g01.01138_t1	527	75	417	TIGRFAM	TIGR02244	HAD-IG-Ncltidse: HAD superfamily (subfamily IG) hydrolase, 5'-nucleotidase	IPR008380	HAD-superfamily hydrolase, subfamily IG, 5'-nucleotidase
HSymV2.0_g01.01138_t1	527	438	458	Coils	Coil	Coil	-	-
HSymV2.0_g01.01138_t1	527	51	517	PANTHER	PTHR12103	5'-NUCLEOTIDASE DOMAIN-CONTAINING	IPR008380	HAD-superfamily hydrolase, subfamily IG, 5'-nucleotidase
HSymV2.0_g01.01138_t1	527	54	527	PIRSF	PIRSF017434	NT5C2	IPR016695	Purine 5'-nucleotidase
HSymV2.0_g01.01138_t1	527	232	431	Gene3D	G3DSA:3.40.50.1000	-	IPR023214	HAD superfamily
HSymV2.0_g01.01138_t1	527	75	518	Pfam	PF05761	5' nucleotidase family	IPR008380	HAD-superfamily hydrolase, subfamily IG, 5'-nucleotidase
HSymV2.0_g01.01138_t1	527	74	519	SUPERFAMILY	SSF56784	HAD-like	IPR036412	HAD-like superfamily
HSymV2.0_g13.23155_t1	567	13	235	SUPERFAMILY	SSF52540	P-loop containing nucleoside triphosphate hydrolases	IPR027417	P-loop containing nucleoside triphosphate hydrolase
HSymV2.0_g13.23155_t1	567	102	113	PRINTS	PR00315	GTP-binding elongation factor signature	IPR000795	Translational (tr)-type GTP-binding domain
HSymV2.0_g13.23155_t1	567	138	147	PRINTS	PR00315	GTP-binding elongation factor signature	IPR000795	Translational (tr)-type GTP-binding domain
HSymV2.0_g13.23155_t1	567	14	27	PRINTS	PR00315	GTP-binding elongation factor signature	IPR000795	Translational (tr)-type GTP-binding domain
HSymV2.0_g13.23155_t1	567	86	96	PRINTS	PR00315	GTP-binding elongation factor signature	IPR000795	Translational (tr)-type GTP-binding domain
HSymV2.0_g13.23155_t1	567	10	209	FunFam	G3DSA:3.40.50.300:FF:000900	Eukaryotic elongation factor, selenocysteine-tRNA-specific	-	-
HSymV2.0_g13.23155_t1	567	216	305	FunFam	G3DSA:2.40.30.10:FF:000052	Selenocysteine-specific elongation factor EF-Sec	-	-
HSymV2.0_g13.23155_t1	567	220	302	CDD	cd03696	SelB_II	-	-
HSymV2.0_g13.23155_t1	567	13	196	CDD	cd01889	SelB_euk	-	-
HSymV2.0_g13.23155_t1	567	4	502	PANTHER	PTHR43721	ELONGATION FACTOR TU-RELATED	-	-
HSymV2.0_g13.23155_t1	567	1	198	Gene3D	G3DSA:3.40.50.300	-	IPR027417	P-loop containing nucleoside triphosphate hydrolase
HSymV2.0_g13.23155_t1	567	214	301	SUPERFAMILY	SSF50447	Translation proteins	IPR009000	Translation protein, beta-barrel domain superfamily
HSymV2.0_g13.23155_t1	567	13	208	Pfam	PF00009	Elongation factor Tu GTP binding domain	IPR000795	Translational (tr)-type GTP-binding domain
HSymV2.0_g13.23155_t1	567	310	440	Gene3D	G3DSA:2.40.30.10	Translation factors	-	-
HSymV2.0_g13.23155_t1	567	217	305	Gene3D	G3DSA:2.40.30.10	Translation factors	-	-
HSymV2.0_g13.23155_t1	567	13	165	TIGRFAM	TIGR00231	small_GTP: small GTP-binding protein domain	IPR005225	Small GTP-binding protein domain
HSymV2.0_g13.23155_t1	567	309	430	CDD	cd04094	eSelB_III	-	-
HSymV2.0_g13.23155_t1	567	10	213	ProSiteProfiles	PS51722	Translational (tr)-type guanine nucleotide-binding (G) domain profile.	IPR000795	Translational (tr)-type GTP-binding domain
HSymV2.0_g03.05840_t1	961	853	915	Gene3D	G3DSA:6.10.140.2220	-	-	-
HSymV2.0_g03.05840_t1	961	51	72	SMART	SM00698	morn	IPR003409	MORN motif
HSymV2.0_g03.05840_t1	961	143	164	SMART	SM00698	morn	IPR003409	MORN motif
HSymV2.0_g03.05840_t1	961	74	95	SMART	SM00698	morn	IPR003409	MORN motif
HSymV2.0_g03.05840_t1	961	28	49	SMART	SM00698	morn	IPR003409	MORN motif
HSymV2.0_g03.05840_t1	961	97	118	SMART	SM00698	morn	IPR003409	MORN motif
HSymV2.0_g03.05840_t1	961	120	141	SMART	SM00698	morn	IPR003409	MORN motif
HSymV2.0_g03.05840_t1	961	639	676	ProSiteProfiles	PS50088	Ankyrin repeat profile.	IPR002110	Ankyrin repeat
HSymV2.0_g03.05840_t1	961	295	327	ProSiteProfiles	PS50088	Ankyrin repeat profile.	IPR002110	Ankyrin repeat
HSymV2.0_g03.05840_t1	961	70	174	SUPERFAMILY	SSF82185	Histone H3 K4-specific methyltransferase SET7/9 N-terminal domain	-	-
HSymV2.0_g03.05840_t1	961	676	708	ProSiteProfiles	PS50088	Ankyrin repeat profile.	IPR002110	Ankyrin repeat
HSymV2.0_g03.05840_t1	961	251	342	Gene3D	G3DSA:1.25.40.20	-	IPR036770	Ankyrin repeat-containing domain superfamily
HSymV2.0_g03.05840_t1	961	613	705	Pfam	PF12796	Ankyrin repeats (3 copies)	IPR002110	Ankyrin repeat
HSymV2.0_g03.05840_t1	961	870	910	Pfam	PF01753	MYND finger	IPR002893	Zinc finger, MYND-type
HSymV2.0_g03.05840_t1	961	122	144	Pfam	PF02493	MORN repeat	IPR003409	MORN motif
HSymV2.0_g03.05840_t1	961	30	52	Pfam	PF02493	MORN repeat	IPR003409	MORN motif
HSymV2.0_g03.05840_t1	961	99	119	Pfam	PF02493	MORN repeat	IPR003409	MORN motif
HSymV2.0_g03.05840_t1	961	53	74	Pfam	PF02493	MORN repeat	IPR003409	MORN motif
HSymV2.0_g03.05840_t1	961	76	93	Pfam	PF02493	MORN repeat	IPR003409	MORN motif
HSymV2.0_g03.05840_t1	961	82	127	Gene3D	G3DSA:2.20.110.10	-	-	-
HSymV2.0_g03.05840_t1	961	32	81	Gene3D	G3DSA:2.20.110.10	-	-	-
HSymV2.0_g03.05840_t1	961	128	186	Gene3D	G3DSA:2.20.110.10	-	-	-
HSymV2.0_g03.05840_t1	961	295	324	ProSiteProfiles	PS50297	Ankyrin repeat region circular profile.	-	-
HSymV2.0_g03.05840_t1	961	870	910	ProSiteProfiles	PS50865	Zinc finger MYND-type profile.	IPR002893	Zinc finger, MYND-type
HSymV2.0_g03.05840_t1	961	596	631	ProSiteProfiles	PS50088	Ankyrin repeat profile.	IPR002110	Ankyrin repeat
HSymV2.0_g03.05840_t1	961	865	913	SUPERFAMILY	SSF144232	HIT/MYND zinc finger-like	-	-
HSymV2.0_g03.05840_t1	961	534	794	Gene3D	G3DSA:1.25.40.20	-	IPR036770	Ankyrin repeat-containing domain superfamily
HSymV2.0_g03.05840_t1	961	265	335	SUPERFAMILY	SSF48403	Ankyrin repeat	IPR036770	Ankyrin repeat-containing domain superfamily
HSymV2.0_g03.05840_t1	961	639	673	SMART	SM00248	ANK_2a	IPR002110	Ankyrin repeat
HSymV2.0_g03.05840_t1	961	295	324	SMART	SM00248	ANK_2a	IPR002110	Ankyrin repeat
HSymV2.0_g03.05840_t1	961	676	705	SMART	SM00248	ANK_2a	IPR002110	Ankyrin repeat
HSymV2.0_g03.05840_t1	961	596	628	SMART	SM00248	ANK_2a	IPR002110	Ankyrin repeat
HSymV2.0_g03.05840_t1	961	870	910	ProSitePatterns	PS01360	Zinc finger MYND-type signature.	IPR002893	Zinc finger, MYND-type
HSymV2.0_g03.05840_t1	961	235	920	PANTHER	PTHR15897	ANKYRIN REPEAT AND MYND DOMAIN PROTEIN 1	-	-
HSymV2.0_g03.05840_t1	961	545	708	SUPERFAMILY	SSF48403	Ankyrin repeat	IPR036770	Ankyrin repeat-containing domain superfamily
HSymV2.0_g09.15160_t1	205	2	202	Pfam	PF15497	snRNA-activating protein complex subunit 19, SNAPc subunit 19	IPR029138	snRNA-activating protein complex subunit 5
HSymV2.0_g09.15160_t1	205	7	27	Coils	Coil	Coil	-	-
HSymV2.0_g09.15160_t1	205	178	205	MobiDBLite	mobidb-lite	consensus disorder prediction	-	-
HSymV2.0_g09.15160_t1	205	189	205	MobiDBLite	mobidb-lite	consensus disorder prediction	-	-
HSymV2.0_g09.15051_t1	348	239	346	Gene3D	G3DSA:3.30.420.10	-	IPR036397	Ribonuclease H superfamily
HSymV2.0_g09.15051_t1	348	250	343	SUPERFAMILY	SSF53098	Ribonuclease H-like	IPR012337	Ribonuclease H-like superfamily
HSymV2.0_g09.15051_t1	348	2	63	Pfam	PF17917	RNase H-like domain found in reverse transcriptase	IPR041373	Reverse transcriptase, RNase H-like domain
HSymV2.0_g09.15051_t1	348	2	69	SUPERFAMILY	SSF56672	DNA/RNA polymerases	IPR043502	DNA/RNA polymerase superfamily
HSymV2.0_g09.15051_t1	348	242	348	ProSiteProfiles	PS50994	Integrase catalytic domain profile.	IPR001584	Integrase, catalytic core
HSymV2.0_g09.15051_t1	348	138	231	Gene3D	G3DSA:1.10.340.70	-	-	-
HSymV2.0_g09.15051_t1	348	180	232	Pfam	PF17921	Integrase zinc binding domain	IPR041588	Integrase zinc-binding domain
HSymV2.0_g09.15051_t1	348	76	343	PANTHER	PTHR37984	PROTEIN CBG26694	-	-
HSymV2.0_g12.22056_t1	381	56	83	Coils	Coil	Coil	-	-
HSymV2.0_g12.22056_t1	381	156	339	Pfam	PF01762	Galactosyltransferase	IPR002659	Glycosyl transferase, family 31
HSymV2.0_g12.22056_t1	381	112	340	PANTHER	PTHR11214	BETA-1,3-N-ACETYLGLUCOSAMINYLTRANSFERASE	IPR002659	Glycosyl transferase, family 31
HSymV2.0_g12.22056_t1	381	132	374	Gene3D	G3DSA:3.90.550.50	-	-	-
HSymV2.0_g02.02962_t1	157	23	43	Coils	Coil	Coil	-	-
HSymV2.0_g03.05866_t1	146	9	30	MobiDBLite	mobidb-lite	consensus disorder prediction	-	-
HSymV2.0_g03.05866_t1	146	61	84	MobiDBLite	mobidb-lite	consensus disorder prediction	-	-
HSymV2.0_g03.05866_t1	146	1	33	MobiDBLite	mobidb-lite	consensus disorder prediction	-	-
HSymV2.0_g13.22625_t1	139	1	22	MobiDBLite	mobidb-lite	consensus disorder prediction	-	-
HSymV2.0_g13.22625_t1	139	1	26	MobiDBLite	mobidb-lite	consensus disorder prediction	-	-
HSymV2.0_g01.01931_t1	216	1	209	PANTHER	PTHR22955	RETROTRANSPOSON	-	-
HSymV2.0_g01.01931_t1	216	1	78	Pfam	PF05380	Pao retrotransposon peptidase	IPR008042	Retrotransposon, Pao
HSymV2.0_g14.24165_t1	185	4	168	SMART	SM00175	rab_sub_5	-	-
HSymV2.0_g14.24165_t1	185	1	159	TIGRFAM	TIGR00231	small_GTP: small GTP-binding protein domain	IPR005225	Small GTP-binding protein domain
HSymV2.0_g14.24165_t1	185	6	168	SMART	SM00174	rho_sub_3	IPR001806	Small GTPase
HSymV2.0_g14.24165_t1	185	5	166	Pfam	PF00071	Ras family	IPR001806	Small GTPase
HSymV2.0_g14.24165_t1	185	1	168	SMART	SM00173	ras_sub_4	-	-
HSymV2.0_g14.24165_t1	185	4	25	PRINTS	PR00449	Transforming protein P21 ras signature	-	-
HSymV2.0_g14.24165_t1	185	107	120	PRINTS	PR00449	Transforming protein P21 ras signature	-	-
HSymV2.0_g14.24165_t1	185	44	66	PRINTS	PR00449	Transforming protein P21 ras signature	-	-
HSymV2.0_g14.24165_t1	185	143	165	PRINTS	PR00449	Transforming protein P21 ras signature	-	-
HSymV2.0_g14.24165_t1	185	27	43	PRINTS	PR00449	Transforming protein P21 ras signature	-	-
HSymV2.0_g14.24165_t1	185	3	167	CDD	cd04175	Rap1	IPR038851	Ras-related protein Rap1
HSymV2.0_g14.24165_t1	185	1	185	ProSiteProfiles	PS51419	small GTPase Rab1 family profile.	-	-
HSymV2.0_g14.24165_t1	185	1	185	ProSiteProfiles	PS51421	small GTPase Ras family profile.	IPR001806	Small GTPase
HSymV2.0_g14.24165_t1	185	3	177	PANTHER	PTHR24070	RAS, DI-RAS, AND RHEB FAMILY MEMBERS OF SMALL GTPASE SUPERFAMILY	IPR020849	Small GTPase, Ras-type
HSymV2.0_g14.24165_t1	185	2	165	SUPERFAMILY	SSF52540	P-loop containing nucleoside triphosphate hydrolases	IPR027417	P-loop containing nucleoside triphosphate hydrolase
HSymV2.0_g14.24165_t1	185	1	167	FunFam	G3DSA:3.40.50.300:FF:000182	ras-related protein Rap-1b	-	-
HSymV2.0_g14.24165_t1	185	1	169	ProSiteProfiles	PS51420	small GTPase Rho family profile.	-	-
HSymV2.0_g14.24165_t1	185	1	167	Gene3D	G3DSA:3.40.50.300	-	IPR027417	P-loop containing nucleoside triphosphate hydrolase
HSymV2.0_g08.13472_t1	886	541	816	Pfam	PF00520	Ion transport protein	IPR005821	Ion transport domain
HSymV2.0_g08.13472_t1	886	176	423	Pfam	PF00520	Ion transport protein	IPR005821	Ion transport domain
HSymV2.0_g08.13472_t1	886	683	851	Gene3D	G3DSA:1.10.287.70	-	-	-
HSymV2.0_g08.13472_t1	886	293	439	Gene3D	G3DSA:1.10.287.70	-	-	-
HSymV2.0_g08.13472_t1	886	58	92	MobiDBLite	mobidb-lite	consensus disorder prediction	-	-
HSymV2.0_g08.13472_t1	886	161	292	Gene3D	G3DSA:1.20.120.350	-	IPR027359	Voltage-dependent channel domain superfamily
HSymV2.0_g08.13472_t1	886	57	92	MobiDBLite	mobidb-lite	consensus disorder prediction	-	-
HSymV2.0_g08.13472_t1	886	533	682	Gene3D	G3DSA:1.20.120.350	-	IPR027359	Voltage-dependent channel domain superfamily
HSymV2.0_g08.13472_t1	886	118	873	PANTHER	PTHR46768	TWO PORE CALCIUM CHANNEL PROTEIN 2	IPR028798	Two pore channel protein 2
HSymV2.0_g08.13472_t1	886	209	423	SUPERFAMILY	SSF81324	Voltage-gated potassium channels	-	-
HSymV2.0_g08.13472_t1	886	543	815	SUPERFAMILY	SSF81324	Voltage-gated potassium channels	-	-
HSymV2.0_g11.19304_t1	402	66	79	ProSiteProfiles	PS50158	Zinc finger CCHC-type profile.	IPR001878	Zinc finger, CCHC-type
HSymV2.0_g11.19304_t1	402	342	364	MobiDBLite	mobidb-lite	consensus disorder prediction	-	-
HSymV2.0_g11.19304_t1	402	150	161	ProSitePatterns	PS00141	Eukaryotic and viral aspartyl proteases active site.	IPR001969	Aspartic peptidase, active site
HSymV2.0_g11.19304_t1	402	296	402	MobiDBLite	mobidb-lite	consensus disorder prediction	-	-
HSymV2.0_g11.19304_t1	402	58	103	SUPERFAMILY	SSF57756	Retrovirus zinc finger-like domains	IPR036875	Zinc finger, CCHC-type superfamily
HSymV2.0_g11.19304_t1	402	1	29	MobiDBLite	mobidb-lite	consensus disorder prediction	-	-
HSymV2.0_g11.19304_t1	402	86	102	SMART	SM00343	c2hcfinal6	IPR001878	Zinc finger, CCHC-type
HSymV2.0_g11.19304_t1	402	65	81	SMART	SM00343	c2hcfinal6	IPR001878	Zinc finger, CCHC-type
HSymV2.0_g11.19304_t1	402	296	326	MobiDBLite	mobidb-lite	consensus disorder prediction	-	-
HSymV2.0_g11.19304_t1	402	43	107	Gene3D	G3DSA:4.10.60.10	-	-	-
HSymV2.0_g11.19304_t1	402	141	224	CDD	cd00303	retropepsin_like	-	-
HSymV2.0_g11.19304_t1	402	120	234	Gene3D	G3DSA:2.40.70.10	Acid Proteases	IPR021109	Aspartic peptidase domain superfamily
HSymV2.0_g11.19304_t1	402	137	226	SUPERFAMILY	SSF50630	Acid proteases	IPR021109	Aspartic peptidase domain superfamily
HSymV2.0_g15.25237_t1	84	1	15	SignalP_EUK	SignalP-noTM	SignalP-noTM	-	-
HSymV2.0_g05.09558_t1	1279	433	454	MobiDBLite	mobidb-lite	consensus disorder prediction	-	-
HSymV2.0_g05.09558_t1	1279	1246	1260	MobiDBLite	mobidb-lite	consensus disorder prediction	-	-
HSymV2.0_g05.09558_t1	1279	72	92	Coils	Coil	Coil	-	-
HSymV2.0_g05.09558_t1	1279	188	385	Pfam	PF15299	Amyotrophic lateral sclerosis 2 chromosomal region candidate gene 8	IPR029309	Calcium-responsive transcription factor
HSymV2.0_g05.09558_t1	1279	815	851	ProSiteProfiles	PS50966	Zinc finger SWIM-type profile.	IPR007527	Zinc finger, SWIM-type
HSymV2.0_g05.09558_t1	1279	1	36	MobiDBLite	mobidb-lite	consensus disorder prediction	-	-
HSymV2.0_g05.09558_t1	1279	814	976	PANTHER	PTHR47456	PHD-TYPE DOMAIN-CONTAINING PROTEIN	-	-
HSymV2.0_g05.09558_t1	1279	1216	1264	MobiDBLite	mobidb-lite	consensus disorder prediction	-	-
HSymV2.0_g01.01694_t1	115	86	115	MobiDBLite	mobidb-lite	consensus disorder prediction	-	-
HSymV2.0_g09.17339_t1	225	1	20	SignalP_EUK	SignalP-noTM	SignalP-noTM	-	-
HSymV2.0_g10.17604_t1	321	266	296	MobiDBLite	mobidb-lite	consensus disorder prediction	-	-
HSymV2.0_g10.17604_t1	321	186	233	Pfam	PF05699	hAT family C-terminal dimerisation region	IPR008906	HAT, C-terminal dimerisation domain
HSymV2.0_g10.17604_t1	321	123	296	PANTHER	PTHR46880	RAS-ASSOCIATING DOMAIN-CONTAINING PROTEIN	-	-
HSymV2.0_g10.17604_t1	321	135	237	SUPERFAMILY	SSF53098	Ribonuclease H-like	IPR012337	Ribonuclease H-like superfamily
HSymV2.0_g07.12492_t1	321	266	296	MobiDBLite	mobidb-lite	consensus disorder prediction	-	-
HSymV2.0_g07.12492_t1	321	186	233	Pfam	PF05699	hAT family C-terminal dimerisation region	IPR008906	HAT, C-terminal dimerisation domain
HSymV2.0_g07.12492_t1	321	123	296	PANTHER	PTHR46880	RAS-ASSOCIATING DOMAIN-CONTAINING PROTEIN	-	-
HSymV2.0_g07.12492_t1	321	135	237	SUPERFAMILY	SSF53098	Ribonuclease H-like	IPR012337	Ribonuclease H-like superfamily
HSymV2.0_g01.00260_t1	348	251	338	Gene3D	G3DSA:1.10.533.10	Death Domain, Fas	IPR011029	Death-like domain superfamily
HSymV2.0_g01.00260_t1	348	50	88	Coils	Coil	Coil	-	-
HSymV2.0_g01.00260_t1	348	253	337	SUPERFAMILY	SSF47986	DEATH domain	IPR011029	Death-like domain superfamily
HSymV2.0_g01.00260_t1	348	107	127	Coils	Coil	Coil	-	-
HSymV2.0_g01.00260_t1	348	116	140	MobiDBLite	mobidb-lite	consensus disorder prediction	-	-
HSymV2.0_g05.09098_t1	287	225	287	ProSiteProfiles	PS50002	Src homology 3 (SH3) domain profile.	IPR001452	SH3 domain
HSymV2.0_g05.09098_t1	287	1	115	Gene3D	G3DSA:3.30.505.10	SH2 domain	IPR036860	SH2 domain superfamily
HSymV2.0_g05.09098_t1	287	12	286	PANTHER	PTHR19969	SH2-SH3 ADAPTOR PROTEIN-RELATED	-	-
HSymV2.0_g05.09098_t1	287	13	86	Pfam	PF00017	SH2 domain	IPR000980	SH2 domain
HSymV2.0_g05.09098_t1	287	237	284	Pfam	PF07653	Variant SH3 domain	IPR001452	SH3 domain
HSymV2.0_g05.09098_t1	287	126	172	Pfam	PF00018	SH3 domain	IPR001452	SH3 domain
HSymV2.0_g05.09098_t1	287	8	175	SUPERFAMILY	SSF55550	SH2 domain	IPR036860	SH2 domain superfamily
HSymV2.0_g05.09098_t1	287	116	184	Gene3D	G3DSA:2.30.30.40	SH3 Domains	-	-
HSymV2.0_g05.09098_t1	287	213	286	Gene3D	G3DSA:2.30.30.40	SH3 Domains	-	-
HSymV2.0_g05.09098_t1	287	13	100	ProSiteProfiles	PS50001	Src homology 2 (SH2) domain profile.	IPR000980	SH2 domain
HSymV2.0_g05.09098_t1	287	120	180	ProSiteProfiles	PS50002	Src homology 3 (SH3) domain profile.	IPR001452	SH3 domain
HSymV2.0_g05.09098_t1	287	229	282	CDD	cd00174	SH3	-	-
HSymV2.0_g05.09098_t1	287	228	287	SMART	SM00326	SH3_2	IPR001452	SH3 domain
HSymV2.0_g05.09098_t1	287	123	179	SMART	SM00326	SH3_2	IPR001452	SH3 domain
HSymV2.0_g05.09098_t1	287	75	89	PRINTS	PR00401	SH2 domain signature	IPR000980	SH2 domain
HSymV2.0_g05.09098_t1	287	32	42	PRINTS	PR00401	SH2 domain signature	IPR000980	SH2 domain
HSymV2.0_g05.09098_t1	287	55	65	PRINTS	PR00401	SH2 domain signature	IPR000980	SH2 domain
HSymV2.0_g05.09098_t1	287	43	54	PRINTS	PR00401	SH2 domain signature	IPR000980	SH2 domain
HSymV2.0_g05.09098_t1	287	13	27	PRINTS	PR00401	SH2 domain signature	IPR000980	SH2 domain
HSymV2.0_g05.09098_t1	287	11	92	SMART	SM00252	SH2_5	IPR000980	SH2 domain
HSymV2.0_g05.09098_t1	287	122	200	SUPERFAMILY	SSF50044	SH3-domain	IPR036028	SH3-like domain superfamily
HSymV2.0_g05.09098_t1	287	208	284	SUPERFAMILY	SSF50044	SH3-domain	IPR036028	SH3-like domain superfamily
HSymV2.0_g05.09098_t1	287	137	152	PRINTS	PR00452	SH3 domain signature	IPR001452	SH3 domain
HSymV2.0_g05.09098_t1	287	123	133	PRINTS	PR00452	SH3 domain signature	IPR001452	SH3 domain
HSymV2.0_g05.09098_t1	287	154	163	PRINTS	PR00452	SH3 domain signature	IPR001452	SH3 domain
HSymV2.0_g05.09098_t1	287	274	286	PRINTS	PR00452	SH3 domain signature	IPR001452	SH3 domain
HSymV2.0_g07.12041_t1	389	54	239	SMART	SM00222	sec7_5	IPR000904	Sec7 domain
HSymV2.0_g07.12041_t1	389	131	253	FunFam	G3DSA:1.10.1000.11:FF:000002	Cytohesin 1	-	-
HSymV2.0_g07.12041_t1	389	256	371	SMART	SM00233	PH_update	IPR001849	Pleckstrin homology domain
HSymV2.0_g07.12041_t1	389	254	376	Gene3D	G3DSA:2.30.29.30	-	IPR011993	PH-like domain superfamily
HSymV2.0_g07.12041_t1	389	254	371	CDD	cd01252	PH_GRP1-like	-	-
HSymV2.0_g07.12041_t1	389	131	253	Gene3D	G3DSA:1.10.1000.11	-	IPR023394	Sec7, C-terminal domain superfamily
HSymV2.0_g07.12041_t1	389	59	236	Pfam	PF01369	Sec7 domain	IPR000904	Sec7 domain
HSymV2.0_g07.12041_t1	389	57	245	SUPERFAMILY	SSF48425	Sec7 domain	IPR035999	Sec7 domain superfamily
HSymV2.0_g07.12041_t1	389	257	368	Pfam	PF00169	PH domain	IPR001849	Pleckstrin homology domain
HSymV2.0_g07.12041_t1	389	255	369	ProSiteProfiles	PS50003	PH domain profile.	IPR001849	Pleckstrin homology domain
HSymV2.0_g07.12041_t1	389	40	247	PANTHER	PTHR10663	GUANYL-NUCLEOTIDE EXCHANGE FACTOR	-	-
HSymV2.0_g07.12041_t1	389	14	48	Coils	Coil	Coil	-	-
HSymV2.0_g07.12041_t1	389	57	239	CDD	cd00171	Sec7	IPR000904	Sec7 domain
HSymV2.0_g07.12041_t1	389	254	374	SUPERFAMILY	SSF50729	PH domain-like	-	-
HSymV2.0_g07.12041_t1	389	50	237	ProSiteProfiles	PS50190	SEC7 domain profile.	IPR000904	Sec7 domain
HSymV2.0_g07.12041_t1	389	53	129	Gene3D	G3DSA:1.10.220.20	-	-	-
HSymV2.0_g14.24495_t1	295	36	90	Pfam	PF04998	RNA polymerase Rpb1, domain 5	IPR007081	RNA polymerase Rpb1, domain 5
HSymV2.0_g14.24495_t1	295	27	186	SUPERFAMILY	SSF64484	beta and beta-prime subunits of DNA dependent RNA-polymerase	-	-
HSymV2.0_g10.18575_t1	168	12	162	SUPERFAMILY	SSF50891	Cyclophilin-like	IPR029000	Cyclophilin-like domain superfamily
HSymV2.0_g10.18575_t1	168	6	167	PIRSF	PIRSF001467	Peptidylpro_ismrse	IPR024936	Cyclophilin-type peptidyl-prolyl cis-trans isomerase
HSymV2.0_g10.18575_t1	168	47	64	ProSitePatterns	PS00170	Cyclophilin-type peptidyl-prolyl cis-trans isomerase signature.	IPR020892	Cyclophilin-type peptidyl-prolyl cis-trans isomerase, conserved site
HSymV2.0_g10.18575_t1	168	26	41	PRINTS	PR00153	Cyclophilin peptidyl-prolyl cis-trans isomerase signature	IPR002130	Cyclophilin-type peptidyl-prolyl cis-trans isomerase domain
HSymV2.0_g10.18575_t1	168	123	138	PRINTS	PR00153	Cyclophilin peptidyl-prolyl cis-trans isomerase signature	IPR002130	Cyclophilin-type peptidyl-prolyl cis-trans isomerase domain
HSymV2.0_g10.18575_t1	168	52	64	PRINTS	PR00153	Cyclophilin peptidyl-prolyl cis-trans isomerase signature	IPR002130	Cyclophilin-type peptidyl-prolyl cis-trans isomerase domain
HSymV2.0_g10.18575_t1	168	110	122	PRINTS	PR00153	Cyclophilin peptidyl-prolyl cis-trans isomerase signature	IPR002130	Cyclophilin-type peptidyl-prolyl cis-trans isomerase domain
HSymV2.0_g10.18575_t1	168	95	110	PRINTS	PR00153	Cyclophilin peptidyl-prolyl cis-trans isomerase signature	IPR002130	Cyclophilin-type peptidyl-prolyl cis-trans isomerase domain
HSymV2.0_g10.18575_t1	168	3	166	FunFam	G3DSA:2.40.100.10:FF:000008	Peptidyl-prolyl cis-trans isomerase	-	-
HSymV2.0_g10.18575_t1	168	9	160	PANTHER	PTHR45625	PEPTIDYL-PROLYL CIS-TRANS ISOMERASE-RELATED	IPR044666	Cyclophilin-type peptidyl-prolyl cis-trans isomerase, cyclophilin A-like
HSymV2.0_g10.18575_t1	168	12	162	Pfam	PF00160	Cyclophilin type peptidyl-prolyl cis-trans isomerase/CLD	IPR002130	Cyclophilin-type peptidyl-prolyl cis-trans isomerase domain
HSymV2.0_g10.18575_t1	168	6	165	Gene3D	G3DSA:2.40.100.10	-	IPR029000	Cyclophilin-like domain superfamily
HSymV2.0_g10.18575_t1	168	16	164	ProSiteProfiles	PS50072	Cyclophilin-type peptidyl-prolyl cis-trans isomerase domain profile.	IPR002130	Cyclophilin-type peptidyl-prolyl cis-trans isomerase domain
HSymV2.0_g05.08432_t1	148	85	125	CDD	cd00051	EFh	IPR002048	EF-hand domain
HSymV2.0_g05.08432_t1	148	85	113	Pfam	PF13405	EF-hand domain	IPR002048	EF-hand domain
HSymV2.0_g05.08432_t1	148	1	81	Gene3D	G3DSA:1.10.238.10	-	-	-
HSymV2.0_g05.08432_t1	148	3	146	SUPERFAMILY	SSF47473	EF-hand	IPR011992	EF-hand domain pair
HSymV2.0_g05.08432_t1	148	82	147	Gene3D	G3DSA:1.10.238.10	-	-	-
HSymV2.0_g05.08432_t1	148	94	106	ProSitePatterns	PS00018	EF-hand calcium-binding domain.	IPR018247	EF-Hand 1, calcium-binding site
HSymV2.0_g05.08432_t1	148	7	42	ProSiteProfiles	PS50222	EF-hand calcium-binding domain profile.	IPR002048	EF-hand domain
HSymV2.0_g05.08432_t1	148	81	116	ProSiteProfiles	PS50222	EF-hand calcium-binding domain profile.	IPR002048	EF-hand domain
HSymV2.0_g05.08432_t1	148	3	148	PANTHER	PTHR23048	MYOSIN LIGHT CHAIN 1, 3	-	-
HSymV2.0_g05.08432_t1	148	11	39	SMART	SM00054	efh_1	IPR002048	EF-hand domain
HSymV2.0_g05.08432_t1	148	85	113	SMART	SM00054	efh_1	IPR002048	EF-hand domain
HSymV2.0_g05.08432_t1	148	1	148	FunFam	G3DSA:1.10.238.10:FF:000001	Calmodulin 1	-	-
HSymV2.0_g10.18438_t1	205	1	39	ProSiteProfiles	PS50174	G-patch domain profile.	IPR000467	G-patch domain
HSymV2.0_g10.18438_t1	205	1	205	PANTHER	PTHR46297	ZINC FINGER CCCH-TYPE WITH G PATCH DOMAIN-CONTAINING PROTEIN	IPR043560	Zinc finger CCCH-type with G patch domain-containing protein
HSymV2.0_g10.18438_t1	205	165	192	Coils	Coil	Coil	-	-
HSymV2.0_g10.18438_t1	205	1	35	Pfam	PF01585	G-patch domain	IPR000467	G-patch domain
HSymV2.0_g10.18438_t1	205	1	37	SMART	SM00443	G-patch_5	IPR000467	G-patch domain
HSymV2.0_g13.22803_t1	233	3	164	Gene3D	G3DSA:1.25.40.20	-	IPR036770	Ankyrin repeat-containing domain superfamily
HSymV2.0_g13.22803_t1	233	133	156	MobiDBLite	mobidb-lite	consensus disorder prediction	-	-
HSymV2.0_g13.22803_t1	233	6	103	SUPERFAMILY	SSF48403	Ankyrin repeat	IPR036770	Ankyrin repeat-containing domain superfamily
HSymV2.0_g13.22803_t1	233	70	98	ProSiteProfiles	PS50297	Ankyrin repeat region circular profile.	-	-
HSymV2.0_g13.22803_t1	233	130	178	MobiDBLite	mobidb-lite	consensus disorder prediction	-	-
HSymV2.0_g13.22803_t1	233	37	69	ProSiteProfiles	PS50088	Ankyrin repeat profile.	IPR002110	Ankyrin repeat
HSymV2.0_g13.22803_t1	233	6	99	Pfam	PF12796	Ankyrin repeats (3 copies)	IPR002110	Ankyrin repeat
HSymV2.0_g13.22803_t1	233	37	68	ProSiteProfiles	PS50297	Ankyrin repeat region circular profile.	-	-
HSymV2.0_g13.22803_t1	233	5	137	PANTHER	PTHR24198	ANKYRIN REPEAT AND PROTEIN KINASE DOMAIN-CONTAINING PROTEIN	-	-
HSymV2.0_g13.22803_t1	233	212	233	MobiDBLite	mobidb-lite	consensus disorder prediction	-	-
HSymV2.0_g13.22803_t1	233	70	102	ProSiteProfiles	PS50088	Ankyrin repeat profile.	IPR002110	Ankyrin repeat
HSymV2.0_g13.22803_t1	233	218	233	MobiDBLite	mobidb-lite	consensus disorder prediction	-	-
HSymV2.0_g13.22803_t1	233	37	66	SMART	SM00248	ANK_2a	IPR002110	Ankyrin repeat
HSymV2.0_g13.22803_t1	233	70	99	SMART	SM00248	ANK_2a	IPR002110	Ankyrin repeat
HSymV2.0_g08.13308_t1	390	11	59	SUPERFAMILY	SSF82927	Cysteine-rich DNA binding domain, (DM domain)	IPR036407	DM DNA-binding domain superfamily
HSymV2.0_g08.13308_t1	390	67	136	MobiDBLite	mobidb-lite	consensus disorder prediction	-	-
HSymV2.0_g08.13308_t1	390	12	329	PANTHER	PTHR12322	DOUBLESEX AND MAB-3 RELATED TRANSCRIPTION FACTOR DMRT	IPR026607	DMRT family
HSymV2.0_g08.13308_t1	390	10	59	Gene3D	G3DSA:4.10.1040.10	-	IPR036407	DM DNA-binding domain superfamily
HSymV2.0_g08.13308_t1	390	17	46	ProSitePatterns	PS40000	DM DNA-binding domain signature.	IPR001275	DM DNA-binding domain
HSymV2.0_g08.13308_t1	390	10	59	FunFam	G3DSA:4.10.1040.10:FF:000001	doublesex- and mab-3-related transcription factor 1	-	-
HSymV2.0_g08.13308_t1	390	265	308	SUPERFAMILY	SSF46934	UBA-like	IPR009060	UBA-like superfamily
HSymV2.0_g08.13308_t1	390	13	59	Pfam	PF00751	DM DNA binding domain	IPR001275	DM DNA-binding domain
HSymV2.0_g08.13308_t1	390	13	66	SMART	SM00301	DM_3	IPR001275	DM DNA-binding domain
HSymV2.0_g08.13308_t1	390	17	64	ProSiteProfiles	PS50809	DM DNA-binding domain profile.	IPR001275	DM DNA-binding domain
HSymV2.0_g08.13308_t1	390	270	305	Pfam	PF03474	DMRTA motif	IPR005173	DMRTA motif
HSymV2.0_g04.06790_t1	2618	2377	2395	MobiDBLite	mobidb-lite	consensus disorder prediction	-	-
HSymV2.0_g04.06790_t1	2618	868	902	Coils	Coil	Coil	-	-
HSymV2.0_g04.06790_t1	2618	2035	2134	MobiDBLite	mobidb-lite	consensus disorder prediction	-	-
HSymV2.0_g04.06790_t1	2618	848	863	MobiDBLite	mobidb-lite	consensus disorder prediction	-	-
HSymV2.0_g04.06790_t1	2618	162	176	MobiDBLite	mobidb-lite	consensus disorder prediction	-	-
HSymV2.0_g04.06790_t1	2618	2172	2402	MobiDBLite	mobidb-lite	consensus disorder prediction	-	-
HSymV2.0_g04.06790_t1	2618	2245	2266	MobiDBLite	mobidb-lite	consensus disorder prediction	-	-
HSymV2.0_g04.06790_t1	2618	1263	1284	MobiDBLite	mobidb-lite	consensus disorder prediction	-	-
HSymV2.0_g04.06790_t1	2618	721	749	MobiDBLite	mobidb-lite	consensus disorder prediction	-	-
HSymV2.0_g04.06790_t1	2618	774	788	MobiDBLite	mobidb-lite	consensus disorder prediction	-	-
HSymV2.0_g04.06790_t1	2618	2181	2198	MobiDBLite	mobidb-lite	consensus disorder prediction	-	-
HSymV2.0_g04.06790_t1	2618	750	773	MobiDBLite	mobidb-lite	consensus disorder prediction	-	-
HSymV2.0_g04.06790_t1	2618	1	19	SignalP_EUK	SignalP-noTM	SignalP-noTM	-	-
HSymV2.0_g04.06790_t1	2618	956	977	MobiDBLite	mobidb-lite	consensus disorder prediction	-	-
HSymV2.0_g04.06790_t1	2618	1032	1060	MobiDBLite	mobidb-lite	consensus disorder prediction	-	-
HSymV2.0_g04.06790_t1	2618	2246	2266	Coils	Coil	Coil	-	-
HSymV2.0_g04.06790_t1	2618	305	329	MobiDBLite	mobidb-lite	consensus disorder prediction	-	-
HSymV2.0_g04.06790_t1	2618	1312	1351	MobiDBLite	mobidb-lite	consensus disorder prediction	-	-
HSymV2.0_g04.06790_t1	2618	132	161	MobiDBLite	mobidb-lite	consensus disorder prediction	-	-
HSymV2.0_g04.06790_t1	2618	2278	2295	MobiDBLite	mobidb-lite	consensus disorder prediction	-	-
HSymV2.0_g04.06790_t1	2618	1205	1235	MobiDBLite	mobidb-lite	consensus disorder prediction	-	-
HSymV2.0_g04.06790_t1	2618	1255	1365	MobiDBLite	mobidb-lite	consensus disorder prediction	-	-
HSymV2.0_g04.06790_t1	2618	2113	2134	MobiDBLite	mobidb-lite	consensus disorder prediction	-	-
HSymV2.0_g04.06790_t1	2618	1139	1153	MobiDBLite	mobidb-lite	consensus disorder prediction	-	-
HSymV2.0_g04.06790_t1	2618	2059	2081	MobiDBLite	mobidb-lite	consensus disorder prediction	-	-
HSymV2.0_g04.06790_t1	2618	721	801	MobiDBLite	mobidb-lite	consensus disorder prediction	-	-
HSymV2.0_g04.06790_t1	2618	2202	2216	MobiDBLite	mobidb-lite	consensus disorder prediction	-	-
HSymV2.0_g04.06790_t1	2618	1124	1138	MobiDBLite	mobidb-lite	consensus disorder prediction	-	-
HSymV2.0_g04.06790_t1	2618	907	938	MobiDBLite	mobidb-lite	consensus disorder prediction	-	-
HSymV2.0_g04.06790_t1	2618	14	275	PANTHER	PTHR46182	FI19480P1	IPR029865	Dyslexia-associated protein KIAA0319-like
HSymV2.0_g04.06790_t1	2618	843	1096	MobiDBLite	mobidb-lite	consensus disorder prediction	-	-
HSymV2.0_g04.06790_t1	2618	2082	2102	MobiDBLite	mobidb-lite	consensus disorder prediction	-	-
HSymV2.0_g04.06790_t1	2618	1119	1235	MobiDBLite	mobidb-lite	consensus disorder prediction	-	-
HSymV2.0_g04.06790_t1	2618	1009	1023	MobiDBLite	mobidb-lite	consensus disorder prediction	-	-
HSymV2.0_g04.06790_t1	2618	219	237	MobiDBLite	mobidb-lite	consensus disorder prediction	-	-
HSymV2.0_g04.06790_t1	2618	2121	2141	Coils	Coil	Coil	-	-
HSymV2.0_g04.06790_t1	2618	108	237	MobiDBLite	mobidb-lite	consensus disorder prediction	-	-
HSymV2.0_g04.06790_t1	2618	1584	1617	MobiDBLite	mobidb-lite	consensus disorder prediction	-	-
HSymV2.0_g04.06790_t1	2618	939	955	MobiDBLite	mobidb-lite	consensus disorder prediction	-	-
HSymV2.0_g04.06790_t1	2618	2312	2338	MobiDBLite	mobidb-lite	consensus disorder prediction	-	-
HSymV2.0_g04.06790_t1	2618	195	218	MobiDBLite	mobidb-lite	consensus disorder prediction	-	-
HSymV2.0_g04.06790_t1	2618	864	885	MobiDBLite	mobidb-lite	consensus disorder prediction	-	-
HSymV2.0_g02.04126_t1	202	12	181	ProSiteProfiles	PS51355	Glutathione peroxidase profile.	IPR000889	Glutathione peroxidase
HSymV2.0_g02.04126_t1	202	1	19	SignalP_EUK	SignalP-noTM	SignalP-noTM	-	-
HSymV2.0_g02.04126_t1	202	80	87	ProSitePatterns	PS00763	Glutathione peroxidases signature 2.	IPR029760	Glutathione peroxidase conserved site
HSymV2.0_g02.04126_t1	202	43	58	ProSitePatterns	PS00460	Glutathione peroxidases active site.	IPR029759	Glutathione peroxidase active site
HSymV2.0_g02.04126_t1	202	20	175	PANTHER	PTHR11592	GLUTATHIONE PEROXIDASE	IPR000889	Glutathione peroxidase
HSymV2.0_g02.04126_t1	202	21	176	SUPERFAMILY	SSF52833	Thioredoxin-like	IPR036249	Thioredoxin-like superfamily
HSymV2.0_g02.04126_t1	202	41	58	PRINTS	PR01011	Glutathione peroxidase family signature	IPR000889	Glutathione peroxidase
HSymV2.0_g02.04126_t1	202	77	93	PRINTS	PR01011	Glutathione peroxidase family signature	IPR000889	Glutathione peroxidase
HSymV2.0_g02.04126_t1	202	139	148	PRINTS	PR01011	Glutathione peroxidase family signature	IPR000889	Glutathione peroxidase
HSymV2.0_g02.04126_t1	202	22	131	Pfam	PF00255	Glutathione peroxidase	IPR000889	Glutathione peroxidase
HSymV2.0_g02.04126_t1	202	13	182	Gene3D	G3DSA:3.40.30.10	Glutaredoxin	-	-
HSymV2.0_g02.04126_t1	202	22	171	CDD	cd00340	GSH_Peroxidase	IPR000889	Glutathione peroxidase
HSymV2.0_g10.18903_t1	1264	18	877	PANTHER	PTHR45727	NPC INTRACELLULAR CHOLESTEROL TRANSPORTER 1	-	-
HSymV2.0_g10.18903_t1	1264	1063	1254	SUPERFAMILY	SSF82866	Multidrug efflux transporter AcrB transmembrane domain	-	-
HSymV2.0_g10.18903_t1	1264	602	811	Gene3D	G3DSA:1.20.1640.10	Multidrug efflux transporter AcrB transmembrane domain	-	-
HSymV2.0_g10.18903_t1	1264	1059	1258	Gene3D	G3DSA:1.20.1640.10	Multidrug efflux transporter AcrB transmembrane domain	-	-
HSymV2.0_g10.18903_t1	1264	1	17	SignalP_EUK	SignalP-noTM	SignalP-noTM	-	-
HSymV2.0_g10.18903_t1	1264	639	804	ProSiteProfiles	PS50156	Sterol-sensing domain (SSD) profile.	IPR000731	Sterol-sensing domain
HSymV2.0_g10.18903_t1	1264	611	804	SUPERFAMILY	SSF82866	Multidrug efflux transporter AcrB transmembrane domain	-	-
HSymV2.0_g10.18903_t1	1264	668	820	Pfam	PF12349	Sterol-sensing domain of SREBP cleavage-activation	IPR000731	Sterol-sensing domain
HSymV2.0_g10.18903_t1	1264	25	256	Pfam	PF16414	Niemann-Pick C1 N terminus	IPR032190	Niemann-Pick C1, N-terminal
HSymV2.0_g10.18903_t1	1264	596	815	FunFam	G3DSA:1.20.1640.10:FF:000008	NPC intracellular cholesterol transporter 1	-	-
HSymV2.0_g10.18903_t1	1264	1018	1253	Pfam	PF02460	Patched family	IPR003392	Protein patched/dispatched
HSymV2.0_g14.24052_t1	69	1	18	SignalP_GRAM_NEGATIVE	SignalP-noTM	SignalP-noTM	-	-
HSymV2.0_g14.24052_t1	69	1	18	SignalP_EUK	SignalP-noTM	SignalP-noTM	-	-
HSymV2.0_g01.00415_t1	76	1	71	SUPERFAMILY	SSF56219	DNase I-like	IPR036691	Endonuclease/exonuclease/phosphatase superfamily
HSymV2.0_g01.00415_t1	76	1	76	Gene3D	G3DSA:3.60.10.10	Endonuclease/exonuclease/phosphatase	IPR036691	Endonuclease/exonuclease/phosphatase superfamily
HSymV2.0_g05.08653_t1	238	61	212	SUPERFAMILY	SSF50353	Cytokine	IPR008996	Cytokine IL1/FGF
HSymV2.0_g05.08653_t1	238	77	209	Pfam	PF00167	Fibroblast growth factor	IPR002209	Fibroblast growth factor family
HSymV2.0_g05.08653_t1	238	57	216	Gene3D	G3DSA:2.80.10.50	-	-	-
HSymV2.0_g08.13401_t1	2673	1102	1120	MobiDBLite	mobidb-lite	consensus disorder prediction	-	-
HSymV2.0_g08.13401_t1	2673	2280	2330	MobiDBLite	mobidb-lite	consensus disorder prediction	-	-
HSymV2.0_g08.13401_t1	2673	836	854	MobiDBLite	mobidb-lite	consensus disorder prediction	-	-
HSymV2.0_g08.13401_t1	2673	34	110	CDD	cd01765	FERM_F0_F1	-	-
HSymV2.0_g08.13401_t1	2673	330	371	Pfam	PF08736	FERM adjacent (FA)	IPR014847	FERM adjacent (FA)
HSymV2.0_g08.13401_t1	2673	478	527	MobiDBLite	mobidb-lite	consensus disorder prediction	-	-
HSymV2.0_g08.13401_t1	2673	110	216	Gene3D	G3DSA:1.20.80.10	-	IPR014352	FERM/acyl-CoA-binding protein superfamily
HSymV2.0_g08.13401_t1	2673	33	111	SUPERFAMILY	SSF54236	Ubiquitin-like	IPR029071	Ubiquitin-like domain superfamily
HSymV2.0_g08.13401_t1	2673	2158	2203	Coils	Coil	Coil	-	-
HSymV2.0_g08.13401_t1	2673	893	923	MobiDBLite	mobidb-lite	consensus disorder prediction	-	-
HSymV2.0_g08.13401_t1	2673	25	109	Gene3D	G3DSA:3.10.20.90	-	-	-
HSymV2.0_g08.13401_t1	2673	232	320	Pfam	PF09380	FERM C-terminal PH-like domain	IPR018980	FERM, C-terminal PH-like domain
HSymV2.0_g08.13401_t1	2673	326	374	SMART	SM01195	FA_2	IPR014847	FERM adjacent (FA)
HSymV2.0_g08.13401_t1	2673	217	348	SUPERFAMILY	SSF50729	PH domain-like	-	-
HSymV2.0_g08.13401_t1	2673	1078	1120	MobiDBLite	mobidb-lite	consensus disorder prediction	-	-
HSymV2.0_g08.13401_t1	2673	226	322	SMART	SM01196	FERM_C_3	IPR018980	FERM, C-terminal PH-like domain
HSymV2.0_g08.13401_t1	2673	124	214	CDD	cd14473	FERM_B-lobe	IPR019748	FERM central domain
HSymV2.0_g08.13401_t1	2673	2673	2673	Coils	Coil	Coil	-	-
HSymV2.0_g08.13401_t1	2673	8	24	MobiDBLite	mobidb-lite	consensus disorder prediction	-	-
HSymV2.0_g08.13401_t1	2673	1020	1056	MobiDBLite	mobidb-lite	consensus disorder prediction	-	-
HSymV2.0_g08.13401_t1	2673	36	98	Pfam	PF09379	FERM N-terminal domain	IPR018979	FERM, N-terminal
HSymV2.0_g08.13401_t1	2673	545	591	MobiDBLite	mobidb-lite	consensus disorder prediction	-	-
HSymV2.0_g08.13401_t1	2673	1	24	MobiDBLite	mobidb-lite	consensus disorder prediction	-	-
HSymV2.0_g08.13401_t1	2673	560	588	MobiDBLite	mobidb-lite	consensus disorder prediction	-	-
HSymV2.0_g08.13401_t1	2673	28	223	SMART	SM00295	B41_5	IPR019749	Band 4.1 domain
HSymV2.0_g08.13401_t1	2673	218	317	Gene3D	G3DSA:2.30.29.30	-	IPR011993	PH-like domain superfamily
HSymV2.0_g08.13401_t1	2673	32	318	ProSiteProfiles	PS50057	FERM domain profile.	IPR000299	FERM domain
HSymV2.0_g08.13401_t1	2673	116	223	Pfam	PF00373	FERM central domain	IPR019748	FERM central domain
HSymV2.0_g08.13401_t1	2673	86	114	ProSitePatterns	PS00660	FERM domain signature 1.	IPR019747	FERM conserved site
HSymV2.0_g08.13401_t1	2673	364	382	MobiDBLite	mobidb-lite	consensus disorder prediction	-	-
HSymV2.0_g08.13401_t1	2673	816	857	MobiDBLite	mobidb-lite	consensus disorder prediction	-	-
HSymV2.0_g08.13401_t1	2673	110	217	FunFam	G3DSA:1.20.80.10:FF:000003	Tyrosine-protein phosphatase non-receptor type 4	-	-
HSymV2.0_g08.13401_t1	2673	353	401	MobiDBLite	mobidb-lite	consensus disorder prediction	-	-
HSymV2.0_g08.13401_t1	2673	114	218	SUPERFAMILY	SSF47031	Second domain of FERM	IPR035963	FERM superfamily, second domain
HSymV2.0_g08.13401_t1	2673	26	2594	PANTHER	PTHR23280	4.1 G PROTEIN	-	-
HSymV2.0_g08.13401_t1	2673	1040	1056	MobiDBLite	mobidb-lite	consensus disorder prediction	-	-
HSymV2.0_g08.13401_t1	2673	819	835	MobiDBLite	mobidb-lite	consensus disorder prediction	-	-
HSymV2.0_g08.13401_t1	2673	760	786	MobiDBLite	mobidb-lite	consensus disorder prediction	-	-
HSymV2.0_g08.13401_t1	2673	2380	2404	MobiDBLite	mobidb-lite	consensus disorder prediction	-	-
HSymV2.0_g08.13401_t1	2673	877	923	MobiDBLite	mobidb-lite	consensus disorder prediction	-	-
HSymV2.0_g08.13401_t1	2673	129	142	PRINTS	PR00935	Band 4.1 protein family signature	IPR019749	Band 4.1 domain
HSymV2.0_g08.13401_t1	2673	142	162	PRINTS	PR00935	Band 4.1 protein family signature	IPR019749	Band 4.1 domain
HSymV2.0_g08.13401_t1	2673	203	219	PRINTS	PR00935	Band 4.1 protein family signature	IPR019749	Band 4.1 domain
HSymV2.0_g08.13401_t1	2673	65	77	PRINTS	PR00935	Band 4.1 protein family signature	IPR019749	Band 4.1 domain
HSymV2.0_g08.13401_t1	2673	500	527	MobiDBLite	mobidb-lite	consensus disorder prediction	-	-
HSymV2.0_g08.13401_t1	2673	2147	2206	MobiDBLite	mobidb-lite	consensus disorder prediction	-	-
HSymV2.0_g11.19740_t1	296	258	286	Pfam	PF04438	HIT zinc finger	IPR007529	Zinc finger, HIT-type
HSymV2.0_g11.19740_t1	296	170	240	SMART	SM01406	PAPA_1_2	IPR006880	INO80 complex subunit B-like conserved region
HSymV2.0_g11.19740_t1	296	173	237	Pfam	PF04795	PAPA-1-like conserved region	IPR006880	INO80 complex subunit B-like conserved region
HSymV2.0_g11.19740_t1	296	14	29	MobiDBLite	mobidb-lite	consensus disorder prediction	-	-
HSymV2.0_g11.19740_t1	296	176	196	Coils	Coil	Coil	-	-
HSymV2.0_g11.19740_t1	296	100	292	PANTHER	PTHR21561	INO80 COMPLEX SUBUNIT B	IPR029523	INO80 complex, subunit Ies2
HSymV2.0_g11.19740_t1	296	1	32	MobiDBLite	mobidb-lite	consensus disorder prediction	-	-
HSymV2.0_g02.02433_t1	163	1	162	Gene3D	G3DSA:3.40.50.1470	-	IPR036416	Peptidyl-tRNA hydrolase superfamily
HSymV2.0_g02.02433_t1	163	1	146	Pfam	PF01195	Peptidyl-tRNA hydrolase	IPR001328	Peptidyl-tRNA hydrolase
HSymV2.0_g02.02433_t1	163	1	156	SUPERFAMILY	SSF53178	Peptidyl-tRNA hydrolase-like	IPR036416	Peptidyl-tRNA hydrolase superfamily
HSymV2.0_g02.02433_t1	163	84	94	ProSitePatterns	PS01196	Peptidyl-tRNA hydrolase signature 2.	IPR018171	Peptidyl-tRNA hydrolase, conserved site
HSymV2.0_g02.02433_t1	163	2	138	PANTHER	PTHR17224	PEPTIDYL-TRNA HYDROLASE	IPR001328	Peptidyl-tRNA hydrolase
HSymV2.0_g02.02433_t1	163	1	146	CDD	cd00462	PTH	IPR001328	Peptidyl-tRNA hydrolase
HSymV2.0_g02.03431_t1	72	18	59	Coils	Coil	Coil	-	-
HSymV2.0_g02.02442_t1	96	74	96	MobiDBLite	mobidb-lite	consensus disorder prediction	-	-
HSymV2.0_g02.02442_t1	96	1	69	Pfam	PF01197	Ribosomal protein L31	IPR002150	Ribosomal protein L31
HSymV2.0_g02.02442_t1	96	1	72	Gene3D	G3DSA:4.10.830.30	Ribosomal protein L31	IPR042105	Ribosomal protein L31 superfamily
HSymV2.0_g02.02442_t1	96	38	60	ProSitePatterns	PS01143	Ribosomal protein L31 signature.	IPR002150	Ribosomal protein L31
HSymV2.0_g02.02442_t1	96	1	71	SUPERFAMILY	SSF143800	L28p-like	IPR034704	L28p-like
HSymV2.0_g02.02442_t1	96	1	70	TIGRFAM	TIGR00105	L31: ribosomal protein bL31	IPR002150	Ribosomal protein L31
HSymV2.0_g04.07617_t1	243	104	208	CDD	cd03127	tetraspanin_LEL	-	-
HSymV2.0_g04.07617_t1	243	104	208	SUPERFAMILY	SSF48652	Tetraspanin	IPR008952	Tetraspanin, EC2 domain superfamily
HSymV2.0_g04.07617_t1	243	11	34	PRINTS	PR00259	Transmembrane four family signature	-	-
HSymV2.0_g04.07617_t1	243	76	104	PRINTS	PR00259	Transmembrane four family signature	-	-
HSymV2.0_g04.07617_t1	243	210	236	PRINTS	PR00259	Transmembrane four family signature	-	-
HSymV2.0_g04.07617_t1	243	49	75	PRINTS	PR00259	Transmembrane four family signature	-	-
HSymV2.0_g04.07617_t1	243	1	242	PIRSF	PIRSF002419	Tetraspanin	IPR000301	Tetraspanin, animals
HSymV2.0_g04.07617_t1	243	104	207	Gene3D	G3DSA:1.10.1450.10	Tetraspanin	IPR008952	Tetraspanin, EC2 domain superfamily
HSymV2.0_g04.07617_t1	243	9	234	Pfam	PF00335	Tetraspanin family	IPR018499	Tetraspanin/Peripherin
HSymV2.0_g04.07617_t1	243	10	221	PANTHER	PTHR19282	TETRASPANIN	IPR018499	Tetraspanin/Peripherin
HSymV2.0_g04.07617_t1	243	60	82	ProSitePatterns	PS00421	Transmembrane 4 family signature.	IPR018503	Tetraspanin, conserved site
HSymV2.0_g05.09086_t1	1285	886	905	MobiDBLite	mobidb-lite	consensus disorder prediction	-	-
HSymV2.0_g05.09086_t1	1285	1020	1284	Gene3D	G3DSA:1.10.510.10	Transferase(Phosphotransferase) domain 1	-	-
HSymV2.0_g05.09086_t1	1285	763	1283	PANTHER	PTHR48016	MAP KINASE KINASE KINASE SSK2-RELATED-RELATED	-	-
HSymV2.0_g05.09086_t1	1285	1022	1280	SMART	SM00220	serkin_6	IPR000719	Protein kinase domain
HSymV2.0_g05.09086_t1	1285	1022	1280	ProSiteProfiles	PS50011	Protein kinase domain profile.	IPR000719	Protein kinase domain
HSymV2.0_g05.09086_t1	1285	51	70	MobiDBLite	mobidb-lite	consensus disorder prediction	-	-
HSymV2.0_g05.09086_t1	1285	1138	1150	ProSitePatterns	PS00108	Serine/Threonine protein kinases active-site signature.	IPR008271	Serine/threonine-protein kinase, active site
HSymV2.0_g05.09086_t1	1285	1028	1051	ProSitePatterns	PS00107	Protein kinases ATP-binding region signature.	IPR017441	Protein kinase, ATP binding site
HSymV2.0_g05.09086_t1	1285	1026	1279	Pfam	PF00069	Protein kinase domain	IPR000719	Protein kinase domain
HSymV2.0_g05.09086_t1	1285	939	969	MobiDBLite	mobidb-lite	consensus disorder prediction	-	-
HSymV2.0_g05.09086_t1	1285	1015	1281	SUPERFAMILY	SSF56112	Protein kinase-like (PK-like)	IPR011009	Protein kinase-like domain superfamily
HSymV2.0_g05.09086_t1	1285	939	953	MobiDBLite	mobidb-lite	consensus disorder prediction	-	-
HSymV2.0_g05.09086_t1	1285	414	434	Coils	Coil	Coil	-	-
HSymV2.0_g05.09086_t1	1285	224	954	Pfam	PF19431	MEKK4 N-terminal	IPR045801	Mitogen-activated protein kinase kinase kinase, N-terminal
HSymV2.0_g05.09086_t1	1285	83	155	Pfam	PF19431	MEKK4 N-terminal	IPR045801	Mitogen-activated protein kinase kinase kinase, N-terminal
HSymV2.0_g02.02290_t1	119	66	90	MobiDBLite	mobidb-lite	consensus disorder prediction	-	-
HSymV2.0_g02.02290_t1	119	66	96	MobiDBLite	mobidb-lite	consensus disorder prediction	-	-
HSymV2.0_g03.04450_t1	581	46	535	Pfam	PF00135	Carboxylesterase family	IPR002018	Carboxylesterase, type B
HSymV2.0_g03.04450_t1	581	35	570	PANTHER	PTHR11559	CARBOXYLESTERASE	-	-
HSymV2.0_g03.04450_t1	581	1	32	SignalP_GRAM_POSITIVE	SignalP-TM	SignalP-TM	-	-
HSymV2.0_g03.04450_t1	581	45	569	SUPERFAMILY	SSF53474	alpha/beta-Hydrolases	IPR029058	Alpha/Beta hydrolase fold
HSymV2.0_g03.04450_t1	581	43	575	Gene3D	G3DSA:3.40.50.1820	alpha/beta hydrolase	IPR029058	Alpha/Beta hydrolase fold
HSymV2.0_g03.04450_t1	581	228	243	ProSitePatterns	PS00122	Carboxylesterases type-B serine active site.	IPR019826	Carboxylesterase type B, active site
HSymV2.0_g03.04553_t1	581	46	535	Pfam	PF00135	Carboxylesterase family	IPR002018	Carboxylesterase, type B
HSymV2.0_g03.04553_t1	581	35	570	PANTHER	PTHR11559	CARBOXYLESTERASE	-	-
HSymV2.0_g03.04553_t1	581	1	32	SignalP_GRAM_POSITIVE	SignalP-TM	SignalP-TM	-	-
HSymV2.0_g03.04553_t1	581	45	569	SUPERFAMILY	SSF53474	alpha/beta-Hydrolases	IPR029058	Alpha/Beta hydrolase fold
HSymV2.0_g03.04553_t1	581	43	575	Gene3D	G3DSA:3.40.50.1820	alpha/beta hydrolase	IPR029058	Alpha/Beta hydrolase fold
HSymV2.0_g03.04553_t1	581	228	243	ProSitePatterns	PS00122	Carboxylesterases type-B serine active site.	IPR019826	Carboxylesterase type B, active site
HSymV2.0_g10.19247_t1	306	225	302	Gene3D	G3DSA:1.10.238.10	-	-	-
HSymV2.0_g10.19247_t1	306	134	224	Gene3D	G3DSA:1.10.238.10	-	-	-
HSymV2.0_g10.19247_t1	306	267	282	Pfam	PF13202	EF hand	IPR002048	EF-hand domain
HSymV2.0_g10.19247_t1	306	271	283	ProSitePatterns	PS00018	EF-hand calcium-binding domain.	IPR018247	EF-Hand 1, calcium-binding site
HSymV2.0_g10.19247_t1	306	21	302	PANTHER	PTHR10827	RETICULOCALBIN	-	-
HSymV2.0_g10.19247_t1	306	258	293	ProSiteProfiles	PS50222	EF-hand calcium-binding domain profile.	IPR002048	EF-hand domain
HSymV2.0_g10.19247_t1	306	157	169	ProSitePatterns	PS00018	EF-hand calcium-binding domain.	IPR018247	EF-Hand 1, calcium-binding site
HSymV2.0_g10.19247_t1	306	196	208	ProSitePatterns	PS00018	EF-hand calcium-binding domain.	IPR018247	EF-Hand 1, calcium-binding site
HSymV2.0_g10.19247_t1	306	58	172	SUPERFAMILY	SSF47473	EF-hand	IPR011992	EF-hand domain pair
HSymV2.0_g10.19247_t1	306	33	215	FunFam	G3DSA:1.10.238.10:FF:000104	calumenin isoform X1	-	-
HSymV2.0_g10.19247_t1	306	67	95	SMART	SM00054	efh_1	IPR002048	EF-hand domain
HSymV2.0_g10.19247_t1	306	187	215	SMART	SM00054	efh_1	IPR002048	EF-hand domain
HSymV2.0_g10.19247_t1	306	262	290	SMART	SM00054	efh_1	IPR002048	EF-hand domain
HSymV2.0_g10.19247_t1	306	148	176	SMART	SM00054	efh_1	IPR002048	EF-hand domain
HSymV2.0_g10.19247_t1	306	1	18	SignalP_EUK	SignalP-noTM	SignalP-noTM	-	-
HSymV2.0_g10.19247_t1	306	63	98	ProSiteProfiles	PS50222	EF-hand calcium-binding domain profile.	IPR002048	EF-hand domain
HSymV2.0_g10.19247_t1	306	147	210	Pfam	PF13499	EF-hand domain pair	IPR002048	EF-hand domain
HSymV2.0_g10.19247_t1	306	71	128	Gene3D	G3DSA:1.10.238.10	-	-	-
HSymV2.0_g10.19247_t1	306	112	124	ProSitePatterns	PS00018	EF-hand calcium-binding domain.	IPR018247	EF-Hand 1, calcium-binding site
HSymV2.0_g10.19247_t1	306	144	179	ProSiteProfiles	PS50222	EF-hand calcium-binding domain profile.	IPR002048	EF-hand domain
HSymV2.0_g10.19247_t1	306	146	301	SUPERFAMILY	SSF47473	EF-hand	IPR011992	EF-hand domain pair
HSymV2.0_g10.19247_t1	306	183	218	ProSiteProfiles	PS50222	EF-hand calcium-binding domain profile.	IPR002048	EF-hand domain
HSymV2.0_g01.00848_t1	105	20	104	Gene3D	G3DSA:1.20.1280.290	-	-	-
HSymV2.0_g01.00848_t1	105	18	105	FunFam	G3DSA:1.20.1280.290:FF:000010	Sugar transporter SWEET	-	-
HSymV2.0_g01.00848_t1	105	21	102	Pfam	PF03083	Sugar efflux transporter for intercellular exchange	IPR004316	SWEET sugar transporter
HSymV2.0_g01.00848_t1	105	30	104	PANTHER	PTHR10791	RAG1-ACTIVATING PROTEIN 1	-	-
HSymV2.0_g07.11891_t1	157	39	152	Pfam	PF14955	Mitochondrial ribosome subunit S24	IPR026146	28S ribosomal protein S24, mitochondrial
HSymV2.0_g07.11891_t1	157	38	154	PANTHER	PTHR21244	MITOCHONDRIAL 28S RIBOSOMAL PROTEIN S24	IPR026146	28S ribosomal protein S24, mitochondrial
HSymV2.0_g15.25565_t1	464	311	459	ProSiteProfiles	PS51820	PA14 domain profile.	IPR037524	PA14/GLEYA domain
HSymV2.0_g15.25565_t1	464	80	143	SUPERFAMILY	SSF57414	Hairpin loop containing domain-like	-	-
HSymV2.0_g15.25565_t1	464	186	244	CDD	cd00161	RICIN	IPR000772	Ricin B, lectin domain
HSymV2.0_g15.25565_t1	464	66	144	Gene3D	G3DSA:3.50.4.10	Hepatocyte Growth Factor	-	-
HSymV2.0_g15.25565_t1	464	79	128	Pfam	PF00024	PAN domain	IPR003609	PAN/Apple domain
HSymV2.0_g05.09453_t1	4226	2304	2518	Gene3D	G3DSA:3.30.565.10	-	IPR036890	Histidine kinase/HSP90-like ATPase superfamily
HSymV2.0_g05.09453_t1	4226	14	4217	PANTHER	PTHR15600	SACSIN	-	-
HSymV2.0_g05.09453_t1	4226	1342	1450	SUPERFAMILY	SSF55874	ATPase domain of HSP90 chaperone/DNA topoisomerase II/histidine kinase	IPR036890	Histidine kinase/HSP90-like ATPase superfamily
HSymV2.0_g05.09453_t1	4226	4095	4209	SMART	SM00748	2HEPN	IPR007842	HEPN domain
HSymV2.0_g05.09453_t1	4226	3988	4066	ProSiteProfiles	PS50076	dnaJ domain profile.	IPR001623	DnaJ domain
HSymV2.0_g05.09453_t1	4226	4098	4215	Pfam	PF05168	HEPN domain	IPR007842	HEPN domain
HSymV2.0_g05.09453_t1	4226	4091	4219	Gene3D	G3DSA:1.20.120.330	Nucleotidyltransferases domain 2	-	-
HSymV2.0_g05.09453_t1	4226	3987	4049	SUPERFAMILY	SSF46565	Chaperone J-domain	IPR036869	Chaperone J-domain superfamily
HSymV2.0_g05.09453_t1	4226	4097	4215	SUPERFAMILY	SSF81593	Nucleotidyltransferase substrate binding subunit/domain	-	-
HSymV2.0_g05.09453_t1	4226	3985	4046	Gene3D	G3DSA:1.10.287.110	DnaJ domain	IPR036869	Chaperone J-domain superfamily
HSymV2.0_g05.09453_t1	4226	2327	2471	SUPERFAMILY	SSF55874	ATPase domain of HSP90 chaperone/DNA topoisomerase II/histidine kinase	IPR036890	Histidine kinase/HSP90-like ATPase superfamily
HSymV2.0_g05.09453_t1	4226	27	201	SUPERFAMILY	SSF55874	ATPase domain of HSP90 chaperone/DNA topoisomerase II/histidine kinase	IPR036890	Histidine kinase/HSP90-like ATPase superfamily
HSymV2.0_g08.12968_t1	838	102	445	Pfam	PF01094	Receptor family ligand binding region	IPR001828	Receptor, ligand binding region
HSymV2.0_g08.12968_t1	838	98	462	SUPERFAMILY	SSF53822	Periplasmic binding protein-like I	IPR028082	Periplasmic binding protein-like I
HSymV2.0_g08.12968_t1	838	491	539	SMART	SM01411	GCC2_GCC3_2	-	-
HSymV2.0_g08.12968_t1	838	479	554	FunFam	G3DSA:2.10.50.30:FF:000004	Taste receptor type 1 member 3-like protein	-	-
HSymV2.0_g08.12968_t1	838	481	532	Pfam	PF07562	Nine Cysteines Domain of family 3 GPCR	IPR011500	GPCR, family 3, nine cysteines domain
HSymV2.0_g08.12968_t1	838	554	802	CDD	cd13953	7tm_classC_mGluR-like	-	-
HSymV2.0_g08.12968_t1	838	479	554	Gene3D	G3DSA:2.10.50.30	GPCR, family 3, nine cysteines domain	IPR038550	GPCR, family 3, nine cysteines domain superfamily
HSymV2.0_g08.12968_t1	838	1	22	SignalP_EUK	SignalP-noTM	SignalP-noTM	-	-
HSymV2.0_g08.12968_t1	838	40	440	Gene3D	G3DSA:3.40.50.2300	-	-	-
HSymV2.0_g08.12968_t1	838	665	688	PRINTS	PR00248	Metabotropic glutamate GPCR signature	IPR000337	GPCR, family 3
HSymV2.0_g08.12968_t1	838	134	160	PRINTS	PR00248	Metabotropic glutamate GPCR signature	IPR000337	GPCR, family 3
HSymV2.0_g08.12968_t1	838	581	603	PRINTS	PR00248	Metabotropic glutamate GPCR signature	IPR000337	GPCR, family 3
HSymV2.0_g08.12968_t1	838	202	219	PRINTS	PR00248	Metabotropic glutamate GPCR signature	IPR000337	GPCR, family 3
HSymV2.0_g08.12968_t1	838	626	647	PRINTS	PR00248	Metabotropic glutamate GPCR signature	IPR000337	GPCR, family 3
HSymV2.0_g08.12968_t1	838	186	202	PRINTS	PR00248	Metabotropic glutamate GPCR signature	IPR000337	GPCR, family 3
HSymV2.0_g08.12968_t1	838	741	762	PRINTS	PR00248	Metabotropic glutamate GPCR signature	IPR000337	GPCR, family 3
HSymV2.0_g08.12968_t1	838	37	49	PRINTS	PR00248	Metabotropic glutamate GPCR signature	IPR000337	GPCR, family 3
HSymV2.0_g08.12968_t1	838	167	186	PRINTS	PR00248	Metabotropic glutamate GPCR signature	IPR000337	GPCR, family 3
HSymV2.0_g08.12968_t1	838	718	741	PRINTS	PR00248	Metabotropic glutamate GPCR signature	IPR000337	GPCR, family 3
HSymV2.0_g08.12968_t1	838	553	816	ProSiteProfiles	PS50259	G-protein coupled receptors family 3 profile.	IPR017978	GPCR family 3, C-terminal
HSymV2.0_g08.12968_t1	838	185	457	Gene3D	G3DSA:3.40.50.2300	-	-	-
HSymV2.0_g08.12968_t1	838	476	619	SUPERFAMILY	SSF57184	Growth factor receptor domain	IPR009030	Growth factor receptor cysteine-rich domain superfamily
HSymV2.0_g08.12968_t1	838	36	813	PANTHER	PTHR24061	CALCIUM-SENSING RECEPTOR-RELATED	IPR000068	GPCR, family 3, extracellular calcium-sensing receptor-related
HSymV2.0_g08.12968_t1	838	550	789	Pfam	PF00003	7 transmembrane sweet-taste receptor of 3 GCPR	IPR017978	GPCR family 3, C-terminal
HSymV2.0_g10.18824_t1	272	29	266	SMART	SM00020	trypsin_2	IPR001254	Serine proteases, trypsin domain
HSymV2.0_g10.18824_t1	272	30	271	ProSiteProfiles	PS50240	Serine proteases, trypsin domain profile.	IPR001254	Serine proteases, trypsin domain
HSymV2.0_g10.18824_t1	272	66	71	ProSitePatterns	PS00134	Serine proteases, trypsin family, histidine active site.	IPR018114	Serine proteases, trypsin family, histidine active site
HSymV2.0_g10.18824_t1	272	30	269	CDD	cd00190	Tryp_SPc	IPR001254	Serine proteases, trypsin domain
HSymV2.0_g10.18824_t1	272	30	266	Pfam	PF00089	Trypsin	IPR001254	Serine proteases, trypsin domain
HSymV2.0_g10.18824_t1	272	18	270	PANTHER	PTHR24253	TRANSMEMBRANE PROTEASE SERINE	-	-
HSymV2.0_g10.18824_t1	272	1	17	SignalP_EUK	SignalP-noTM	SignalP-noTM	-	-
HSymV2.0_g10.18824_t1	272	25	271	Gene3D	G3DSA:2.40.10.10	-	IPR043504	Peptidase S1, PA clan, chymotrypsin-like fold
HSymV2.0_g10.18824_t1	272	215	226	ProSitePatterns	PS00135	Serine proteases, trypsin family, serine active site.	IPR033116	Serine proteases, trypsin family, serine active site
HSymV2.0_g10.18824_t1	272	3	271	SUPERFAMILY	SSF50494	Trypsin-like serine proteases	IPR009003	Peptidase S1, PA clan
HSymV2.0_g10.18824_t1	272	25	271	FunFam	G3DSA:2.40.10.10:FF:000003	Transmembrane serine protease 3	-	-
HSymV2.0_g10.18824_t1	272	120	134	PRINTS	PR00722	Chymotrypsin serine protease family (S1) signature	IPR001314	Peptidase S1A, chymotrypsin family
HSymV2.0_g10.18824_t1	272	214	226	PRINTS	PR00722	Chymotrypsin serine protease family (S1) signature	IPR001314	Peptidase S1A, chymotrypsin family
HSymV2.0_g10.18824_t1	272	56	71	PRINTS	PR00722	Chymotrypsin serine protease family (S1) signature	IPR001314	Peptidase S1A, chymotrypsin family
HSymV2.0_g12.22087_t1	612	25	201	Pfam	PF09762	CCDC93, coiled-coil domain	IPR019159	CCDC93, coiled-coil domain
HSymV2.0_g12.22087_t1	612	304	349	Coils	Coil	Coil	-	-
HSymV2.0_g12.22087_t1	612	3	607	PANTHER	PTHR16441	FIDIPIDINE	IPR039116	Coiled-coil domain-containing protein 93
HSymV2.0_g12.22087_t1	612	539	580	Coils	Coil	Coil	-	-
HSymV2.0_g12.22087_t1	612	396	423	Coils	Coil	Coil	-	-
HSymV2.0_g07.12200_t1	135	7	21	MobiDBLite	mobidb-lite	consensus disorder prediction	-	-
HSymV2.0_g07.12200_t1	135	1	21	MobiDBLite	mobidb-lite	consensus disorder prediction	-	-
HSymV2.0_g07.12200_t1	135	33	70	ProSiteProfiles	PS50157	Zinc finger C2H2 type domain profile.	IPR013087	Zinc finger C2H2-type
HSymV2.0_g09.15559_t1	154	1	66	CDD	cd00073	H15	IPR005818	Linker histone H1/H5, domain H15
HSymV2.0_g09.15559_t1	154	1	77	FunFam	G3DSA:1.10.10.10:FF:000140	Histone H1.0	-	-
HSymV2.0_g09.15559_t1	154	1	67	ProSiteProfiles	PS51504	Linker histone H1/H5 globular (H15) domain profile.	IPR005818	Linker histone H1/H5, domain H15
HSymV2.0_g09.15559_t1	154	1	57	SMART	SM00526	h15plus2	IPR005818	Linker histone H1/H5, domain H15
HSymV2.0_g09.15559_t1	154	1	65	Pfam	PF00538	linker histone H1 and H5 family	IPR005818	Linker histone H1/H5, domain H15
HSymV2.0_g09.15559_t1	154	84	98	PRINTS	PR00624	Histone H5 signature	IPR005819	Linker histone H1/H5
HSymV2.0_g09.15559_t1	154	136	154	PRINTS	PR00624	Histone H5 signature	IPR005819	Linker histone H1/H5
HSymV2.0_g09.15559_t1	154	8	25	PRINTS	PR00624	Histone H5 signature	IPR005819	Linker histone H1/H5
HSymV2.0_g09.15559_t1	154	49	73	PRINTS	PR00624	Histone H5 signature	IPR005819	Linker histone H1/H5
HSymV2.0_g09.15559_t1	154	114	131	PRINTS	PR00624	Histone H5 signature	IPR005819	Linker histone H1/H5
HSymV2.0_g09.15559_t1	154	28	46	PRINTS	PR00624	Histone H5 signature	IPR005819	Linker histone H1/H5
HSymV2.0_g09.15559_t1	154	1	146	PANTHER	PTHR11467	HISTONE H1	-	-
HSymV2.0_g09.15559_t1	154	69	154	MobiDBLite	mobidb-lite	consensus disorder prediction	-	-
HSymV2.0_g09.15559_t1	154	1	66	SUPERFAMILY	SSF46785	Winged helix DNA-binding domain	IPR036390	Winged helix DNA-binding domain superfamily
HSymV2.0_g09.15559_t1	154	44	154	MobiDBLite	mobidb-lite	consensus disorder prediction	-	-
HSymV2.0_g09.15559_t1	154	1	72	Gene3D	G3DSA:1.10.10.10	-	IPR036388	Winged helix-like DNA-binding domain superfamily
HSymV2.0_g09.15553_t1	154	1	66	CDD	cd00073	H15	IPR005818	Linker histone H1/H5, domain H15
HSymV2.0_g09.15553_t1	154	1	77	FunFam	G3DSA:1.10.10.10:FF:000140	Histone H1.0	-	-
HSymV2.0_g09.15553_t1	154	1	67	ProSiteProfiles	PS51504	Linker histone H1/H5 globular (H15) domain profile.	IPR005818	Linker histone H1/H5, domain H15
HSymV2.0_g09.15553_t1	154	1	57	SMART	SM00526	h15plus2	IPR005818	Linker histone H1/H5, domain H15
HSymV2.0_g09.15553_t1	154	1	65	Pfam	PF00538	linker histone H1 and H5 family	IPR005818	Linker histone H1/H5, domain H15
HSymV2.0_g09.15553_t1	154	84	98	PRINTS	PR00624	Histone H5 signature	IPR005819	Linker histone H1/H5
HSymV2.0_g09.15553_t1	154	136	154	PRINTS	PR00624	Histone H5 signature	IPR005819	Linker histone H1/H5
HSymV2.0_g09.15553_t1	154	8	25	PRINTS	PR00624	Histone H5 signature	IPR005819	Linker histone H1/H5
HSymV2.0_g09.15553_t1	154	49	73	PRINTS	PR00624	Histone H5 signature	IPR005819	Linker histone H1/H5
HSymV2.0_g09.15553_t1	154	114	131	PRINTS	PR00624	Histone H5 signature	IPR005819	Linker histone H1/H5
HSymV2.0_g09.15553_t1	154	28	46	PRINTS	PR00624	Histone H5 signature	IPR005819	Linker histone H1/H5
HSymV2.0_g09.15553_t1	154	1	146	PANTHER	PTHR11467	HISTONE H1	-	-
HSymV2.0_g09.15553_t1	154	69	154	MobiDBLite	mobidb-lite	consensus disorder prediction	-	-
HSymV2.0_g09.15553_t1	154	1	66	SUPERFAMILY	SSF46785	Winged helix DNA-binding domain	IPR036390	Winged helix DNA-binding domain superfamily
HSymV2.0_g09.15553_t1	154	44	154	MobiDBLite	mobidb-lite	consensus disorder prediction	-	-
HSymV2.0_g09.15553_t1	154	1	72	Gene3D	G3DSA:1.10.10.10	-	IPR036388	Winged helix-like DNA-binding domain superfamily
HSymV2.0_g09.15531_t1	154	1	66	CDD	cd00073	H15	IPR005818	Linker histone H1/H5, domain H15
HSymV2.0_g09.15531_t1	154	1	77	FunFam	G3DSA:1.10.10.10:FF:000140	Histone H1.0	-	-
HSymV2.0_g09.15531_t1	154	1	67	ProSiteProfiles	PS51504	Linker histone H1/H5 globular (H15) domain profile.	IPR005818	Linker histone H1/H5, domain H15
HSymV2.0_g09.15531_t1	154	1	57	SMART	SM00526	h15plus2	IPR005818	Linker histone H1/H5, domain H15
HSymV2.0_g09.15531_t1	154	1	65	Pfam	PF00538	linker histone H1 and H5 family	IPR005818	Linker histone H1/H5, domain H15
HSymV2.0_g09.15531_t1	154	84	98	PRINTS	PR00624	Histone H5 signature	IPR005819	Linker histone H1/H5
HSymV2.0_g09.15531_t1	154	136	154	PRINTS	PR00624	Histone H5 signature	IPR005819	Linker histone H1/H5
HSymV2.0_g09.15531_t1	154	8	25	PRINTS	PR00624	Histone H5 signature	IPR005819	Linker histone H1/H5
HSymV2.0_g09.15531_t1	154	49	73	PRINTS	PR00624	Histone H5 signature	IPR005819	Linker histone H1/H5
HSymV2.0_g09.15531_t1	154	114	131	PRINTS	PR00624	Histone H5 signature	IPR005819	Linker histone H1/H5
HSymV2.0_g09.15531_t1	154	28	46	PRINTS	PR00624	Histone H5 signature	IPR005819	Linker histone H1/H5
HSymV2.0_g09.15531_t1	154	1	146	PANTHER	PTHR11467	HISTONE H1	-	-
HSymV2.0_g09.15531_t1	154	69	154	MobiDBLite	mobidb-lite	consensus disorder prediction	-	-
HSymV2.0_g09.15531_t1	154	1	66	SUPERFAMILY	SSF46785	Winged helix DNA-binding domain	IPR036390	Winged helix DNA-binding domain superfamily
HSymV2.0_g09.15531_t1	154	44	154	MobiDBLite	mobidb-lite	consensus disorder prediction	-	-
HSymV2.0_g09.15531_t1	154	1	72	Gene3D	G3DSA:1.10.10.10	-	IPR036388	Winged helix-like DNA-binding domain superfamily
HSymV2.0_g09.15354_t1	154	1	66	CDD	cd00073	H15	IPR005818	Linker histone H1/H5, domain H15
HSymV2.0_g09.15354_t1	154	1	77	FunFam	G3DSA:1.10.10.10:FF:000140	Histone H1.0	-	-
HSymV2.0_g09.15354_t1	154	1	67	ProSiteProfiles	PS51504	Linker histone H1/H5 globular (H15) domain profile.	IPR005818	Linker histone H1/H5, domain H15
HSymV2.0_g09.15354_t1	154	1	57	SMART	SM00526	h15plus2	IPR005818	Linker histone H1/H5, domain H15
HSymV2.0_g09.15354_t1	154	1	65	Pfam	PF00538	linker histone H1 and H5 family	IPR005818	Linker histone H1/H5, domain H15
HSymV2.0_g09.15354_t1	154	84	98	PRINTS	PR00624	Histone H5 signature	IPR005819	Linker histone H1/H5
HSymV2.0_g09.15354_t1	154	136	154	PRINTS	PR00624	Histone H5 signature	IPR005819	Linker histone H1/H5
HSymV2.0_g09.15354_t1	154	8	25	PRINTS	PR00624	Histone H5 signature	IPR005819	Linker histone H1/H5
HSymV2.0_g09.15354_t1	154	49	73	PRINTS	PR00624	Histone H5 signature	IPR005819	Linker histone H1/H5
HSymV2.0_g09.15354_t1	154	114	131	PRINTS	PR00624	Histone H5 signature	IPR005819	Linker histone H1/H5
HSymV2.0_g09.15354_t1	154	28	46	PRINTS	PR00624	Histone H5 signature	IPR005819	Linker histone H1/H5
HSymV2.0_g09.15354_t1	154	1	146	PANTHER	PTHR11467	HISTONE H1	-	-
HSymV2.0_g09.15354_t1	154	69	154	MobiDBLite	mobidb-lite	consensus disorder prediction	-	-
HSymV2.0_g09.15354_t1	154	1	66	SUPERFAMILY	SSF46785	Winged helix DNA-binding domain	IPR036390	Winged helix DNA-binding domain superfamily
HSymV2.0_g09.15354_t1	154	44	154	MobiDBLite	mobidb-lite	consensus disorder prediction	-	-
HSymV2.0_g09.15354_t1	154	1	72	Gene3D	G3DSA:1.10.10.10	-	IPR036388	Winged helix-like DNA-binding domain superfamily
HSymV2.0_g14.24580_t1	232	1	20	SignalP_EUK	SignalP-noTM	SignalP-noTM	-	-
HSymV2.0_g02.03744_t1	333	319	333	MobiDBLite	mobidb-lite	consensus disorder prediction	-	-
HSymV2.0_g02.03744_t1	333	297	333	MobiDBLite	mobidb-lite	consensus disorder prediction	-	-
HSymV2.0_g02.03744_t1	333	14	41	Coils	Coil	Coil	-	-
HSymV2.0_g02.03744_t1	333	112	132	Coils	Coil	Coil	-	-
HSymV2.0_g02.03744_t1	333	297	314	MobiDBLite	mobidb-lite	consensus disorder prediction	-	-
HSymV2.0_g02.03744_t1	333	56	107	Coils	Coil	Coil	-	-
HSymV2.0_g02.03744_t1	333	201	306	Coils	Coil	Coil	-	-
HSymV2.0_g02.03744_t1	333	138	165	Coils	Coil	Coil	-	-
HSymV2.0_g02.03744_t1	333	5	244	PANTHER	PTHR35253	COILED-COIL DOMAIN-CONTAINING PROTEIN 152	IPR038827	Coiled-coil domain-containing protein 152
HSymV2.0_g07.11889_t1	579	17	64	Gene3D	G3DSA:1.10.720.30	SAP domain	IPR036361	SAP domain superfamily
HSymV2.0_g07.11889_t1	579	20	54	SMART	SM00513	sap_9	IPR003034	SAP domain
HSymV2.0_g07.11889_t1	579	107	206	CDD	cd08002	WGR_PARP3_like	-	-
HSymV2.0_g07.11889_t1	579	363	579	ProSiteProfiles	PS51059	PARP catalytic domain profile.	IPR012317	Poly(ADP-ribose) polymerase, catalytic domain
HSymV2.0_g07.11889_t1	579	93	204	SUPERFAMILY	SSF142921	WGR domain-like	IPR036930	WGR domain superfamily
HSymV2.0_g07.11889_t1	579	122	193	FunFam	G3DSA:2.20.140.10:FF:000001	Poly [ADP-ribose] polymerase	-	-
HSymV2.0_g07.11889_t1	579	12	52	SUPERFAMILY	SSF68906	SAP domain	IPR036361	SAP domain superfamily
HSymV2.0_g07.11889_t1	579	373	576	Gene3D	G3DSA:3.90.228.10	-	-	-
HSymV2.0_g07.11889_t1	579	228	371	Gene3D	G3DSA:1.20.142.10	-	IPR036616	Poly(ADP-ribose) polymerase, regulatory domain superfamily
HSymV2.0_g07.11889_t1	579	235	351	ProSiteProfiles	PS51060	PARP alpha-helical domain profile.	IPR004102	Poly(ADP-ribose) polymerase, regulatory domain
HSymV2.0_g07.11889_t1	579	372	578	SUPERFAMILY	SSF56399	ADP-ribosylation	-	-
HSymV2.0_g07.11889_t1	579	385	578	Pfam	PF00644	Poly(ADP-ribose) polymerase catalytic domain	IPR012317	Poly(ADP-ribose) polymerase, catalytic domain
HSymV2.0_g07.11889_t1	579	115	193	SMART	SM00773	WGR_cls	IPR008893	WGR domain
HSymV2.0_g07.11889_t1	579	108	199	ProSiteProfiles	PS51977	WGR domain profile.	IPR008893	WGR domain
HSymV2.0_g07.11889_t1	579	122	191	Gene3D	G3DSA:2.20.140.10	WGR domain	-	-
HSymV2.0_g07.11889_t1	579	54	577	PANTHER	PTHR10459	DNA LIGASE	-	-
HSymV2.0_g07.11889_t1	579	235	577	CDD	cd01437	parp_like	-	-
HSymV2.0_g07.11889_t1	579	236	369	SUPERFAMILY	SSF47587	Domain of poly(ADP-ribose) polymerase	IPR036616	Poly(ADP-ribose) polymerase, regulatory domain superfamily
HSymV2.0_g07.11889_t1	579	228	372	FunFam	G3DSA:1.20.142.10:FF:000001	Poly [ADP-ribose] polymerase	-	-
HSymV2.0_g07.11889_t1	579	236	369	Pfam	PF02877	Poly(ADP-ribose) polymerase, regulatory domain	IPR004102	Poly(ADP-ribose) polymerase, regulatory domain
HSymV2.0_g07.11889_t1	579	115	192	Pfam	PF05406	WGR domain	IPR008893	WGR domain
HSymV2.0_g07.11889_t1	579	20	54	ProSiteProfiles	PS50800	SAP motif profile.	IPR003034	SAP domain
HSymV2.0_g07.11889_t1	579	509	530	MobiDBLite	mobidb-lite	consensus disorder prediction	-	-
HSymV2.0_g07.11889_t1	579	50	75	MobiDBLite	mobidb-lite	consensus disorder prediction	-	-
HSymV2.0_g07.11889_t1	579	20	52	Pfam	PF02037	SAP domain	IPR003034	SAP domain
HSymV2.0_g08.12888_t1	192	11	171	Pfam	PF00071	Ras family	IPR001806	Small GTPase
HSymV2.0_g08.12888_t1	192	10	31	PRINTS	PR00449	Transforming protein P21 ras signature	-	-
HSymV2.0_g08.12888_t1	192	33	49	PRINTS	PR00449	Transforming protein P21 ras signature	-	-
HSymV2.0_g08.12888_t1	192	50	72	PRINTS	PR00449	Transforming protein P21 ras signature	-	-
HSymV2.0_g08.12888_t1	192	113	126	PRINTS	PR00449	Transforming protein P21 ras signature	-	-
HSymV2.0_g08.12888_t1	192	148	170	PRINTS	PR00449	Transforming protein P21 ras signature	-	-
HSymV2.0_g08.12888_t1	192	6	177	Gene3D	G3DSA:3.40.50.300	-	IPR027417	P-loop containing nucleoside triphosphate hydrolase
HSymV2.0_g08.12888_t1	192	5	192	ProSiteProfiles	PS51421	small GTPase Ras family profile.	IPR001806	Small GTPase
HSymV2.0_g08.12888_t1	192	7	173	SMART	SM00173	ras_sub_4	-	-
HSymV2.0_g08.12888_t1	192	15	192	SMART	SM00176	ran_sub_2	-	-
HSymV2.0_g08.12888_t1	192	8	164	TIGRFAM	TIGR00231	small_GTP: small GTP-binding protein domain	IPR005225	Small GTP-binding protein domain
HSymV2.0_g08.12888_t1	192	5	177	FunFam	G3DSA:3.40.50.300:FF:000080	Ras-like GTPase Ras1	-	-
HSymV2.0_g08.12888_t1	192	9	189	PANTHER	PTHR24070	RAS, DI-RAS, AND RHEB FAMILY MEMBERS OF SMALL GTPASE SUPERFAMILY	IPR020849	Small GTPase, Ras-type
HSymV2.0_g08.12888_t1	192	3	170	ProSiteProfiles	PS51420	small GTPase Rho family profile.	-	-
HSymV2.0_g08.12888_t1	192	7	187	SUPERFAMILY	SSF52540	P-loop containing nucleoside triphosphate hydrolases	IPR027417	P-loop containing nucleoside triphosphate hydrolase
HSymV2.0_g08.12888_t1	192	10	173	SMART	SM00175	rab_sub_5	-	-
HSymV2.0_g08.12888_t1	192	8	171	CDD	cd04145	M_R_Ras_like	-	-
HSymV2.0_g08.12888_t1	192	12	173	SMART	SM00174	rho_sub_3	IPR001806	Small GTPase
HSymV2.0_g08.12888_t1	192	5	192	ProSiteProfiles	PS51419	small GTPase Rab1 family profile.	-	-
HSymV2.0_g01.00064_t1	99	39	79	CDD	cd22971	DD_RIIAD1	-	-
HSymV2.0_g01.00064_t1	99	30	94	PANTHER	PTHR15505	RIIA DOMAIN-CONTAINING PROTEIN 1	-	-
HSymV2.0_g01.00064_t1	99	38	73	SUPERFAMILY	SSF47391	Dimerization-anchoring domain of cAMP-dependent PK regulatory subunit	-	-
HSymV2.0_g02.03698_t1	893	11	858	PANTHER	PTHR16206	DEP DOMAIN-CONTAINING	-	-
HSymV2.0_g02.03698_t1	893	27	110	SMART	SM00049	DEP_3	IPR000591	DEP domain
HSymV2.0_g02.03698_t1	893	8	109	Gene3D	G3DSA:1.10.10.10	-	IPR036388	Winged helix-like DNA-binding domain superfamily
HSymV2.0_g02.03698_t1	893	301	325	MobiDBLite	mobidb-lite	consensus disorder prediction	-	-
HSymV2.0_g02.03698_t1	893	16	126	SUPERFAMILY	SSF46785	Winged helix DNA-binding domain	IPR036390	Winged helix DNA-binding domain superfamily
HSymV2.0_g02.03698_t1	893	30	108	Pfam	PF00610	Domain found in Dishevelled, Egl-10, and Pleckstrin (DEP)	IPR000591	DEP domain
HSymV2.0_g02.03698_t1	893	831	851	Coils	Coil	Coil	-	-
HSymV2.0_g02.03698_t1	893	633	749	SUPERFAMILY	SSF48350	GTPase activation domain, GAP	IPR008936	Rho GTPase activation protein
HSymV2.0_g02.03698_t1	893	27	110	ProSiteProfiles	PS50186	DEP domain profile.	IPR000591	DEP domain
HSymV2.0_g02.04321_t1	191	82	120	MobiDBLite	mobidb-lite	consensus disorder prediction	-	-
HSymV2.0_g02.04321_t1	191	82	175	MobiDBLite	mobidb-lite	consensus disorder prediction	-	-
HSymV2.0_g08.12930_t1	482	409	473	Gene3D	G3DSA:1.10.287.770	-	-	-
HSymV2.0_g08.12930_t1	482	46	467	Pfam	PF00858	Amiloride-sensitive sodium channel	IPR001873	Epithelial sodium channel
HSymV2.0_g08.12930_t1	482	327	347	ProSitePatterns	PS01206	Amiloride-sensitive sodium channels signature.	IPR020903	Epithelial sodium channel, conserved site
HSymV2.0_g08.12930_t1	482	173	375	Gene3D	G3DSA:2.60.470.10	-	-	-
HSymV2.0_g08.12930_t1	482	107	123	PRINTS	PR01078	Amiloride-sensitive sodium channel alpha-subunit signature	IPR001873	Epithelial sodium channel
HSymV2.0_g08.12930_t1	482	235	253	PRINTS	PR01078	Amiloride-sensitive sodium channel alpha-subunit signature	IPR001873	Epithelial sodium channel
HSymV2.0_g08.12930_t1	482	327	338	PRINTS	PR01078	Amiloride-sensitive sodium channel alpha-subunit signature	IPR001873	Epithelial sodium channel
HSymV2.0_g08.12930_t1	482	67	84	PRINTS	PR01078	Amiloride-sensitive sodium channel alpha-subunit signature	IPR001873	Epithelial sodium channel
HSymV2.0_g08.12930_t1	482	388	408	PRINTS	PR01078	Amiloride-sensitive sodium channel alpha-subunit signature	IPR001873	Epithelial sodium channel
HSymV2.0_g08.12930_t1	482	338	355	PRINTS	PR01078	Amiloride-sensitive sodium channel alpha-subunit signature	IPR001873	Epithelial sodium channel
HSymV2.0_g08.12930_t1	482	207	223	PRINTS	PR01078	Amiloride-sensitive sodium channel alpha-subunit signature	IPR001873	Epithelial sodium channel
HSymV2.0_g08.12930_t1	482	32	472	PANTHER	PTHR11690	AMILORIDE-SENSITIVE SODIUM CHANNEL-RELATED	IPR001873	Epithelial sodium channel
HSymV2.0_g08.13610_t1	382	229	285	CDD	cd16521	RING-HC_MKRN	-	-
HSymV2.0_g08.13610_t1	382	2	29	ProSiteProfiles	PS50103	Zinc finger C3H1-type profile.	IPR000571	Zinc finger, CCCH-type
HSymV2.0_g08.13610_t1	382	217	319	Gene3D	G3DSA:3.30.40.10	Zinc/RING finger domain, C3HC4 (zinc finger)	IPR013083	Zinc finger, RING/FYVE/PHD-type
HSymV2.0_g08.13610_t1	382	208	315	FunFam	G3DSA:3.30.40.10:FF:000117	Probable E3 ubiquitin-protein ligase makorin-1	-	-
HSymV2.0_g08.13610_t1	382	1	69	Gene3D	G3DSA:4.10.1000.10	-	-	-
HSymV2.0_g08.13610_t1	382	231	284	Pfam	PF00097	Zinc finger, C3HC4 type (RING finger)	IPR018957	Zinc finger, C3HC4 RING-type
HSymV2.0_g08.13610_t1	382	158	185	ProSiteProfiles	PS50103	Zinc finger C3H1-type profile.	IPR000571	Zinc finger, CCCH-type
HSymV2.0_g08.13610_t1	382	31	54	SUPERFAMILY	SSF90229	CCCH zinc finger	IPR036855	Zinc finger, CCCH-type superfamily
HSymV2.0_g08.13610_t1	382	7	26	Pfam	PF14608	RNA-binding, Nab2-type zinc finger	-	-
HSymV2.0_g08.13610_t1	382	320	340	Pfam	PF14608	RNA-binding, Nab2-type zinc finger	-	-
HSymV2.0_g08.13610_t1	382	231	284	SMART	SM00184	ring_2	IPR001841	Zinc finger, RING-type
HSymV2.0_g08.13610_t1	382	160	184	SMART	SM00356	c3hfinal6	IPR000571	Zinc finger, CCCH-type
HSymV2.0_g08.13610_t1	382	30	56	SMART	SM00356	c3hfinal6	IPR000571	Zinc finger, CCCH-type
HSymV2.0_g08.13610_t1	382	4	28	SMART	SM00356	c3hfinal6	IPR000571	Zinc finger, CCCH-type
HSymV2.0_g08.13610_t1	382	316	342	SMART	SM00356	c3hfinal6	IPR000571	Zinc finger, CCCH-type
HSymV2.0_g08.13610_t1	382	102	195	Gene3D	G3DSA:2.30.30.1190	-	-	-
HSymV2.0_g08.13610_t1	382	231	285	ProSiteProfiles	PS50089	Zinc finger RING-type profile.	IPR001841	Zinc finger, RING-type
HSymV2.0_g08.13610_t1	382	30	57	ProSiteProfiles	PS50103	Zinc finger C3H1-type profile.	IPR000571	Zinc finger, CCCH-type
HSymV2.0_g08.13610_t1	382	6	365	PANTHER	PTHR11224	MAKORIN-RELATED	IPR045072	MKRN-like
HSymV2.0_g08.13610_t1	382	230	291	SUPERFAMILY	SSF57850	RING/U-box	-	-
HSymV2.0_g08.13610_t1	382	314	343	ProSiteProfiles	PS50103	Zinc finger C3H1-type profile.	IPR000571	Zinc finger, CCCH-type
HSymV2.0_g08.13610_t1	382	3	27	SUPERFAMILY	SSF90229	CCCH zinc finger	IPR036855	Zinc finger, CCCH-type superfamily
HSymV2.0_g08.13610_t1	382	32	55	Pfam	PF00642	Zinc finger C-x8-C-x5-C-x3-H type (and similar)	IPR000571	Zinc finger, CCCH-type
HSymV2.0_g08.13610_t1	382	255	264	ProSitePatterns	PS00518	Zinc finger RING-type signature.	IPR017907	Zinc finger, RING-type, conserved site
HSymV2.0_g13.22913_t1	125	72	114	ProSiteProfiles	PS51808	Coiled coil-helix-coiled coil-helix (CHCH) domain profile.	-	-
HSymV2.0_g13.22913_t1	125	10	114	PANTHER	PTHR13344	NADH-UBIQUINONE OXIDOREDUCTASE	IPR016680	NADH dehydrogenase [ubiquinone] (complex I), alpha subcomplex, subunit 8
HSymV2.0_g13.22913_t1	125	75	108	Pfam	PF06747	CHCH domain	IPR010625	CHCH
HSymV2.0_g07.11651_t1	129	3	129	PANTHER	PTHR31978	INTRAFLAGELLAR TRANSPORT PROTEIN 20 HOMOLOG	IPR028172	Intraflagellar transport protein 20
HSymV2.0_g07.11651_t1	129	76	114	Coils	Coil	Coil	-	-
HSymV2.0_g07.11651_t1	129	7	125	Pfam	PF14931	Intraflagellar transport complex B, subunit 20	IPR028172	Intraflagellar transport protein 20
HSymV2.0_g03.05103_t1	86	3	85	Pfam	PF01823	MAC/Perforin domain	IPR020864	Membrane attack complex component/perforin (MACPF) domain
HSymV2.0_g05.08046_t1	209	3	177	FunFam	G3DSA:3.40.50.300:FF:000799	ras-related protein Rab-24 isoform X1	-	-
HSymV2.0_g05.08046_t1	209	5	174	SMART	SM00173	ras_sub_4	-	-
HSymV2.0_g05.08046_t1	209	7	166	TIGRFAM	TIGR00231	small_GTP: small GTP-binding protein domain	IPR005225	Small GTP-binding protein domain
HSymV2.0_g05.08046_t1	209	5	173	PANTHER	PTHR47978	-	-	-
HSymV2.0_g05.08046_t1	209	9	170	Pfam	PF00071	Ras family	IPR001806	Small GTPase
HSymV2.0_g05.08046_t1	209	1	202	Gene3D	G3DSA:3.40.50.300	-	IPR027417	P-loop containing nucleoside triphosphate hydrolase
HSymV2.0_g05.08046_t1	209	4	171	SUPERFAMILY	SSF52540	P-loop containing nucleoside triphosphate hydrolases	IPR027417	P-loop containing nucleoside triphosphate hydrolase
HSymV2.0_g05.08046_t1	209	33	49	PRINTS	PR00449	Transforming protein P21 ras signature	-	-
HSymV2.0_g05.08046_t1	209	8	29	PRINTS	PR00449	Transforming protein P21 ras signature	-	-
HSymV2.0_g05.08046_t1	209	51	73	PRINTS	PR00449	Transforming protein P21 ras signature	-	-
HSymV2.0_g05.08046_t1	209	112	125	PRINTS	PR00449	Transforming protein P21 ras signature	-	-
HSymV2.0_g05.08046_t1	209	149	171	PRINTS	PR00449	Transforming protein P21 ras signature	-	-
HSymV2.0_g05.08046_t1	209	8	174	SMART	SM00175	rab_sub_5	-	-
HSymV2.0_g05.08046_t1	209	13	203	SMART	SM00176	ran_sub_2	-	-
HSymV2.0_g05.08046_t1	209	3	207	ProSiteProfiles	PS51419	small GTPase Rab1 family profile.	-	-
HSymV2.0_g05.08046_t1	209	10	175	SMART	SM00174	rho_sub_3	IPR001806	Small GTPase
HSymV2.0_g05.08046_t1	209	2	209	ProSiteProfiles	PS51421	small GTPase Ras family profile.	IPR001806	Small GTPase
HSymV2.0_g09.16504_t1	499	236	428	MobiDBLite	mobidb-lite	consensus disorder prediction	-	-
HSymV2.0_g09.16504_t1	499	270	309	MobiDBLite	mobidb-lite	consensus disorder prediction	-	-
HSymV2.0_g09.16504_t1	499	383	399	MobiDBLite	mobidb-lite	consensus disorder prediction	-	-
HSymV2.0_g09.16504_t1	499	328	382	MobiDBLite	mobidb-lite	consensus disorder prediction	-	-
HSymV2.0_g09.16504_t1	499	236	269	MobiDBLite	mobidb-lite	consensus disorder prediction	-	-
HSymV2.0_g09.16504_t1	499	119	183	ProSiteProfiles	PS50090	Myb-like domain profile.	IPR001005	SANT/Myb domain
HSymV2.0_g09.16504_t1	499	400	427	MobiDBLite	mobidb-lite	consensus disorder prediction	-	-
HSymV2.0_g09.16504_t1	499	123	210	Pfam	PF13837	Myb/SANT-like DNA-binding domain	IPR044822	Myb/SANT-like DNA-binding domain 4
HSymV2.0_g09.16504_t1	499	125	188	Gene3D	G3DSA:1.10.10.60	-	-	-
HSymV2.0_g07.11822_t1	154	2	154	Gene3D	G3DSA:1.20.140.150	-	-	-
HSymV2.0_g07.11822_t1	154	6	147	Pfam	PF00822	PMP-22/EMP/MP20/Claudin family	IPR004031	PMP-22/EMP/MP20/Claudin superfamily
HSymV2.0_g07.11822_t1	154	1	27	SignalP_GRAM_POSITIVE	SignalP-TM	SignalP-TM	-	-
HSymV2.0_g07.11822_t1	154	6	150	PANTHER	PTHR10671	EPITHELIAL MEMBRANE PROTEIN-RELATED	-	-
HSymV2.0_g07.11822_t1	154	1	25	SignalP_EUK	SignalP-noTM	SignalP-noTM	-	-
HSymV2.0_g13.22644_t1	246	8	189	FunFam	G3DSA:1.20.1540.10:FF:000016	Derlin	-	-
HSymV2.0_g13.22644_t1	246	13	202	Pfam	PF04511	Der1-like family	IPR007599	Derlin
HSymV2.0_g13.22644_t1	246	10	192	SUPERFAMILY	SSF144091	Rhomboid-like	IPR035952	Rhomboid-like superfamily
HSymV2.0_g13.22644_t1	246	5	220	PANTHER	PTHR11009	DER1-LIKE PROTEIN, DERLIN	-	-
HSymV2.0_g13.22644_t1	246	213	246	MobiDBLite	mobidb-lite	consensus disorder prediction	-	-
HSymV2.0_g02.02311_t1	197	1	160	ProSiteProfiles	PS51352	Thioredoxin domain profile.	IPR013766	Thioredoxin domain
HSymV2.0_g02.02311_t1	197	1	195	Gene3D	G3DSA:3.40.30.10	Glutaredoxin	-	-
HSymV2.0_g02.02311_t1	197	2	175	CDD	cd03015	PRX_Typ2cys	-	-
HSymV2.0_g02.02311_t1	197	4	136	Pfam	PF00578	AhpC/TSA family	IPR000866	Alkyl hydroperoxide reductase subunit C/ Thiol specific antioxidant
HSymV2.0_g02.02311_t1	197	157	191	Pfam	PF10417	C-terminal domain of 1-Cys peroxiredoxin	IPR019479	Peroxiredoxin, C-terminal
HSymV2.0_g02.02311_t1	197	1	194	FunFam	G3DSA:3.40.30.10:FF:000002	Alkyl hydroperoxide reductase C	-	-
HSymV2.0_g02.02311_t1	197	4	192	SUPERFAMILY	SSF52833	Thioredoxin-like	IPR036249	Thioredoxin-like superfamily
HSymV2.0_g02.02311_t1	197	2	196	PIRSF	PIRSF000239	AHPC	IPR024706	Peroxiredoxin, AhpC-type
HSymV2.0_g02.02311_t1	197	2	193	PANTHER	PTHR10681	THIOREDOXIN PEROXIDASE	-	-
HSymV2.0_g11.19365_t1	969	1	22	SignalP_GRAM_NEGATIVE	SignalP-noTM	SignalP-noTM	-	-
HSymV2.0_g11.19365_t1	969	336	405	Pfam	PF20146	Nose resistant-to-fluoxetine protein, N-terminal domain	IPR006621	Nose resistant-to-fluoxetine protein, N-terminal
HSymV2.0_g11.19365_t1	969	289	968	PANTHER	PTHR11161	O-ACYLTRANSFERASE	-	-
HSymV2.0_g11.19365_t1	969	551	952	Pfam	PF01757	Acyltransferase family	IPR002656	Acyltransferase 3 domain
HSymV2.0_g11.19365_t1	969	1	22	SignalP_EUK	SignalP-noTM	SignalP-noTM	-	-
HSymV2.0_g11.19365_t1	969	317	426	SMART	SM00703	nrf	IPR006621	Nose resistant-to-fluoxetine protein, N-terminal
HSymV2.0_g04.07000_t1	584	466	521	MobiDBLite	mobidb-lite	consensus disorder prediction	-	-
HSymV2.0_g04.07000_t1	584	485	509	Coils	Coil	Coil	-	-
HSymV2.0_g04.07000_t1	584	469	506	MobiDBLite	mobidb-lite	consensus disorder prediction	-	-
HSymV2.0_g04.07000_t1	584	199	300	SUPERFAMILY	SSF52540	P-loop containing nucleoside triphosphate hydrolases	IPR027417	P-loop containing nucleoside triphosphate hydrolase
HSymV2.0_g04.07000_t1	584	1	24	MobiDBLite	mobidb-lite	consensus disorder prediction	-	-
HSymV2.0_g04.07000_t1	584	191	303	Gene3D	G3DSA:3.40.50.300	-	IPR027417	P-loop containing nucleoside triphosphate hydrolase
HSymV2.0_g09.17072_t1	256	66	242	Pfam	PF15299	Amyotrophic lateral sclerosis 2 chromosomal region candidate gene 8	IPR029309	Calcium-responsive transcription factor
HSymV2.0_g09.17072_t1	256	26	248	PANTHER	PTHR47456	PHD-TYPE DOMAIN-CONTAINING PROTEIN	-	-
HSymV2.0_g08.13218_t1	590	214	274	SUPERFAMILY	SSF47616	GST C-terminal domain-like	IPR036282	Glutathione S-transferase, C-terminal domain superfamily
HSymV2.0_g08.13218_t1	590	369	527	Gene3D	G3DSA:3.40.50.150	Vaccinia Virus protein VP39	IPR029063	S-adenosyl-L-methionine-dependent methyltransferase superfamily
HSymV2.0_g08.13218_t1	590	372	486	FunFam	G3DSA:3.40.50.150:FF:000725	Glutathione S-transferase, C-terminal domain-containing	-	-
HSymV2.0_g08.13218_t1	590	397	455	CDD	cd02440	AdoMet_MTases	-	-
HSymV2.0_g08.13218_t1	590	392	496	Pfam	PF13847	Methyltransferase domain	IPR025714	Methyltransferase domain
HSymV2.0_g08.13218_t1	590	190	284	Gene3D	G3DSA:1.20.1050.10	-	-	-
HSymV2.0_g08.13218_t1	590	31	583	PANTHER	PTHR13369	UNCHARACTERIZED	-	-
HSymV2.0_g08.13218_t1	590	423	443	Coils	Coil	Coil	-	-
HSymV2.0_g08.13218_t1	590	373	480	SUPERFAMILY	SSF53335	S-adenosyl-L-methionine-dependent methyltransferases	IPR029063	S-adenosyl-L-methionine-dependent methyltransferase superfamily
HSymV2.0_g06.11377_t1	1840	451	462	ProSitePatterns	PS00022	EGF-like domain signature 1.	IPR000742	EGF-like domain
HSymV2.0_g06.11377_t1	1840	451	462	ProSitePatterns	PS01186	EGF-like domain signature 2.	IPR000742	EGF-like domain
HSymV2.0_g06.11377_t1	1840	899	910	ProSitePatterns	PS01186	EGF-like domain signature 2.	IPR000742	EGF-like domain
HSymV2.0_g06.11377_t1	1840	1184	1220	SUPERFAMILY	SSF57196	EGF/Laminin	-	-
HSymV2.0_g06.11377_t1	1840	1240	1283	SUPERFAMILY	SSF57196	EGF/Laminin	-	-
HSymV2.0_g06.11377_t1	1840	983	1019	ProSiteProfiles	PS50026	EGF-like domain profile.	IPR000742	EGF-like domain
HSymV2.0_g06.11377_t1	1840	936	947	ProSitePatterns	PS00022	EGF-like domain signature 1.	IPR000742	EGF-like domain
HSymV2.0_g06.11377_t1	1840	488	499	ProSitePatterns	PS00022	EGF-like domain signature 1.	IPR000742	EGF-like domain
HSymV2.0_g06.11377_t1	1840	1185	1219	CDD	cd00054	EGF_CA	-	-
HSymV2.0_g06.11377_t1	1840	1058	1094	ProSiteProfiles	PS50026	EGF-like domain profile.	IPR000742	EGF-like domain
HSymV2.0_g06.11377_t1	1840	879	912	Gene3D	G3DSA:2.10.25.10	Laminin	-	-
HSymV2.0_g06.11377_t1	1840	503	537	SUPERFAMILY	SSF57196	EGF/Laminin	-	-
HSymV2.0_g06.11377_t1	1840	488	499	ProSitePatterns	PS01186	EGF-like domain signature 2.	IPR000742	EGF-like domain
HSymV2.0_g06.11377_t1	1840	1181	1221	Gene3D	G3DSA:2.10.25.10	Laminin	-	-
HSymV2.0_g06.11377_t1	1840	913	950	Gene3D	G3DSA:2.10.25.10	Laminin	-	-
HSymV2.0_g06.11377_t1	1840	1021	1058	Gene3D	G3DSA:2.10.25.10	Laminin	-	-
HSymV2.0_g06.11377_t1	1840	983	1020	Gene3D	G3DSA:2.10.25.10	Laminin	-	-
HSymV2.0_g06.11377_t1	1840	539	578	Gene3D	G3DSA:2.10.25.10	Laminin	-	-
HSymV2.0_g06.11377_t1	1840	465	503	Gene3D	G3DSA:2.10.25.10	Laminin	-	-
HSymV2.0_g06.11377_t1	1840	834	878	Gene3D	G3DSA:2.10.25.10	Laminin	-	-
HSymV2.0_g06.11377_t1	1840	838	874	FunFam	G3DSA:2.10.25.10:FF:000321	Protein delta homolog 1	-	-
HSymV2.0_g06.11377_t1	1840	899	910	ProSitePatterns	PS00022	EGF-like domain signature 1.	IPR000742	EGF-like domain
HSymV2.0_g06.11377_t1	1840	1020	1375	PANTHER	PTHR24049	CRUMBS FAMILY MEMBER	-	-
HSymV2.0_g06.11377_t1	1840	1268	1279	ProSitePatterns	PS01186	EGF-like domain signature 2.	IPR000742	EGF-like domain
HSymV2.0_g06.11377_t1	1840	562	573	ProSitePatterns	PS00022	EGF-like domain signature 1.	IPR000742	EGF-like domain
HSymV2.0_g06.11377_t1	1840	875	911	ProSiteProfiles	PS50026	EGF-like domain profile.	IPR000742	EGF-like domain
HSymV2.0_g06.11377_t1	1840	1505	1554	MobiDBLite	mobidb-lite	consensus disorder prediction	-	-
HSymV2.0_g06.11377_t1	1840	507	537	CDD	cd00054	EGF_CA	-	-
HSymV2.0_g06.11377_t1	1840	539	575	SUPERFAMILY	SSF57196	EGF/Laminin	-	-
HSymV2.0_g06.11377_t1	1840	525	536	ProSitePatterns	PS00022	EGF-like domain signature 1.	IPR000742	EGF-like domain
HSymV2.0_g06.11377_t1	1840	429	464	Gene3D	G3DSA:2.10.25.10	Laminin	-	-
HSymV2.0_g06.11377_t1	1840	1007	1018	ProSitePatterns	PS01186	EGF-like domain signature 2.	IPR000742	EGF-like domain
HSymV2.0_g06.11377_t1	1840	429	465	FunFam	G3DSA:2.10.25.10:FF:000425	Eyes shut homolog	-	-
HSymV2.0_g06.11377_t1	1840	1020	1057	ProSiteProfiles	PS50026	EGF-like domain profile.	IPR000742	EGF-like domain
HSymV2.0_g06.11377_t1	1840	504	538	Gene3D	G3DSA:2.10.25.10	Laminin	-	-
HSymV2.0_g06.11377_t1	1840	541	574	SMART	SM00181	egf_5	IPR000742	EGF-like domain
HSymV2.0_g06.11377_t1	1840	840	873	SMART	SM00181	egf_5	IPR000742	EGF-like domain
HSymV2.0_g06.11377_t1	1840	1186	1219	SMART	SM00181	egf_5	IPR000742	EGF-like domain
HSymV2.0_g06.11377_t1	1840	504	537	SMART	SM00181	egf_5	IPR000742	EGF-like domain
HSymV2.0_g06.11377_t1	1840	953	982	SMART	SM00181	egf_5	IPR000742	EGF-like domain
HSymV2.0_g06.11377_t1	1840	1286	1312	SMART	SM00181	egf_5	IPR000742	EGF-like domain
HSymV2.0_g06.11377_t1	1840	878	911	SMART	SM00181	egf_5	IPR000742	EGF-like domain
HSymV2.0_g06.11377_t1	1840	1142	1176	SMART	SM00181	egf_5	IPR000742	EGF-like domain
HSymV2.0_g06.11377_t1	1840	1023	1057	SMART	SM00181	egf_5	IPR000742	EGF-like domain
HSymV2.0_g06.11377_t1	1840	915	948	SMART	SM00181	egf_5	IPR000742	EGF-like domain
HSymV2.0_g06.11377_t1	1840	1061	1094	SMART	SM00181	egf_5	IPR000742	EGF-like domain
HSymV2.0_g06.11377_t1	1840	467	500	SMART	SM00181	egf_5	IPR000742	EGF-like domain
HSymV2.0_g06.11377_t1	1840	986	1019	SMART	SM00181	egf_5	IPR000742	EGF-like domain
HSymV2.0_g06.11377_t1	1840	1245	1280	SMART	SM00181	egf_5	IPR000742	EGF-like domain
HSymV2.0_g06.11377_t1	1840	430	463	SMART	SM00181	egf_5	IPR000742	EGF-like domain
HSymV2.0_g06.11377_t1	1840	1315	1344	SMART	SM00181	egf_5	IPR000742	EGF-like domain
HSymV2.0_g06.11377_t1	1840	877	912	SUPERFAMILY	SSF57196	EGF/Laminin	-	-
HSymV2.0_g06.11377_t1	1840	1143	1174	Pfam	PF00008	EGF-like domain	IPR000742	EGF-like domain
HSymV2.0_g06.11377_t1	1840	505	535	Pfam	PF00008	EGF-like domain	IPR000742	EGF-like domain
HSymV2.0_g06.11377_t1	1840	1187	1217	Pfam	PF00008	EGF-like domain	IPR000742	EGF-like domain
HSymV2.0_g06.11377_t1	1840	1246	1278	Pfam	PF00008	EGF-like domain	IPR000742	EGF-like domain
HSymV2.0_g06.11377_t1	1840	916	945	Pfam	PF00008	EGF-like domain	IPR000742	EGF-like domain
HSymV2.0_g06.11377_t1	1840	468	498	Pfam	PF00008	EGF-like domain	IPR000742	EGF-like domain
HSymV2.0_g06.11377_t1	1840	879	909	Pfam	PF00008	EGF-like domain	IPR000742	EGF-like domain
HSymV2.0_g06.11377_t1	1840	431	460	Pfam	PF00008	EGF-like domain	IPR000742	EGF-like domain
HSymV2.0_g06.11377_t1	1840	912	955	SUPERFAMILY	SSF57196	EGF/Laminin	-	-
HSymV2.0_g06.11377_t1	1840	1183	1221	FunFam	G3DSA:2.10.25.10:FF:000255	Sushi, nidogen and EGF-like domains 1	-	-
HSymV2.0_g06.11377_t1	1840	1268	1279	ProSitePatterns	PS00022	EGF-like domain signature 1.	IPR000742	EGF-like domain
HSymV2.0_g06.11377_t1	1840	1555	1583	MobiDBLite	mobidb-lite	consensus disorder prediction	-	-
HSymV2.0_g06.11377_t1	1840	1760	1783	MobiDBLite	mobidb-lite	consensus disorder prediction	-	-
HSymV2.0_g06.11377_t1	1840	1059	1097	Gene3D	G3DSA:2.10.25.10	Laminin	-	-
HSymV2.0_g06.11377_t1	1840	837	872	CDD	cd00054	EGF_CA	-	-
HSymV2.0_g06.11377_t1	1840	502	539	FunFam	G3DSA:2.10.25.10:FF:000255	Sushi, nidogen and EGF-like domains 1	-	-
HSymV2.0_g06.11377_t1	1840	464	500	ProSiteProfiles	PS50026	EGF-like domain profile.	IPR000742	EGF-like domain
HSymV2.0_g06.11377_t1	1840	1007	1018	ProSitePatterns	PS00022	EGF-like domain signature 1.	IPR000742	EGF-like domain
HSymV2.0_g06.11377_t1	1840	1058	1096	SUPERFAMILY	SSF57196	EGF/Laminin	-	-
HSymV2.0_g06.11377_t1	1840	1139	1176	ProSiteProfiles	PS50026	EGF-like domain profile.	IPR000742	EGF-like domain
HSymV2.0_g06.11377_t1	1840	1164	1175	ProSitePatterns	PS01186	EGF-like domain signature 2.	IPR000742	EGF-like domain
HSymV2.0_g06.11377_t1	1840	837	875	SUPERFAMILY	SSF57196	EGF/Laminin	-	-
HSymV2.0_g06.11377_t1	1840	1242	1282	FunFam	G3DSA:2.10.25.10:FF:000255	Sushi, nidogen and EGF-like domains 1	-	-
HSymV2.0_g06.11377_t1	1840	998	1009	ProSitePatterns	PS00010	Aspartic acid and asparagine hydroxylation site.	IPR000152	EGF-type aspartate/asparagine hydroxylation site
HSymV2.0_g06.11377_t1	1840	837	873	ProSiteProfiles	PS50026	EGF-like domain profile.	IPR000742	EGF-like domain
HSymV2.0_g06.11377_t1	1840	1183	1219	ProSiteProfiles	PS50026	EGF-like domain profile.	IPR000742	EGF-like domain
HSymV2.0_g06.11377_t1	1840	1082	1093	ProSitePatterns	PS00022	EGF-like domain signature 1.	IPR000742	EGF-like domain
HSymV2.0_g06.11377_t1	1840	1140	1178	SUPERFAMILY	SSF57196	EGF/Laminin	-	-
HSymV2.0_g06.11377_t1	1840	927	938	ProSitePatterns	PS00010	Aspartic acid and asparagine hydroxylation site.	IPR000152	EGF-type aspartate/asparagine hydroxylation site
HSymV2.0_g06.11377_t1	1840	430	463	SUPERFAMILY	SSF57196	EGF/Laminin	-	-
HSymV2.0_g06.11377_t1	1840	1139	1178	FunFam	G3DSA:2.10.25.10:FF:000255	Sushi, nidogen and EGF-like domains 1	-	-
HSymV2.0_g06.11377_t1	1840	913	950	FunFam	G3DSA:2.10.25.10:FF:000122	Protein crumbs homolog 2	-	-
HSymV2.0_g06.11377_t1	1840	553	564	ProSitePatterns	PS00010	Aspartic acid and asparagine hydroxylation site.	IPR000152	EGF-type aspartate/asparagine hydroxylation site
HSymV2.0_g06.11377_t1	1840	1045	1056	ProSitePatterns	PS00022	EGF-like domain signature 1.	IPR000742	EGF-like domain
HSymV2.0_g06.11377_t1	1840	1207	1218	ProSitePatterns	PS01186	EGF-like domain signature 2.	IPR000742	EGF-like domain
HSymV2.0_g06.11377_t1	1840	1	24	SignalP_EUK	SignalP-noTM	SignalP-noTM	-	-
HSymV2.0_g06.11377_t1	1840	427	463	ProSiteProfiles	PS50026	EGF-like domain profile.	IPR000742	EGF-like domain
HSymV2.0_g06.11377_t1	1840	1494	1583	MobiDBLite	mobidb-lite	consensus disorder prediction	-	-
HSymV2.0_g06.11377_t1	1840	538	574	ProSiteProfiles	PS50026	EGF-like domain profile.	IPR000742	EGF-like domain
HSymV2.0_g06.11377_t1	1840	1	23	SignalP_GRAM_POSITIVE	SignalP-TM	SignalP-TM	-	-
HSymV2.0_g06.11377_t1	1840	1242	1280	ProSiteProfiles	PS50026	EGF-like domain profile.	IPR000742	EGF-like domain
HSymV2.0_g06.11377_t1	1840	656	683	MobiDBLite	mobidb-lite	consensus disorder prediction	-	-
HSymV2.0_g06.11377_t1	1840	666	680	MobiDBLite	mobidb-lite	consensus disorder prediction	-	-
HSymV2.0_g06.11377_t1	1840	1164	1175	ProSitePatterns	PS00022	EGF-like domain signature 1.	IPR000742	EGF-like domain
HSymV2.0_g06.11377_t1	1840	846	864	Pfam	PF12661	Human growth factor-like EGF	IPR013032	EGF-like, conserved site
HSymV2.0_g06.11377_t1	1840	875	912	FunFam	G3DSA:2.10.25.10:FF:000066	FAT atypical cadherin 4	-	-
HSymV2.0_g06.11377_t1	1840	466	501	FunFam	G3DSA:2.10.25.10:FF:000321	Protein delta homolog 1	-	-
HSymV2.0_g06.11377_t1	1840	861	872	ProSitePatterns	PS00022	EGF-like domain signature 1.	IPR000742	EGF-like domain
HSymV2.0_g06.11377_t1	1840	1021	1058	SUPERFAMILY	SSF57196	EGF/Laminin	-	-
HSymV2.0_g06.11377_t1	1840	912	948	SMART	SM00179	egfca_6	IPR001881	EGF-like calcium-binding domain
HSymV2.0_g06.11377_t1	1840	1143	1176	SMART	SM00179	egfca_6	IPR001881	EGF-like calcium-binding domain
HSymV2.0_g06.11377_t1	1840	1020	1057	SMART	SM00179	egfca_6	IPR001881	EGF-like calcium-binding domain
HSymV2.0_g06.11377_t1	1840	505	537	SMART	SM00179	egfca_6	IPR001881	EGF-like calcium-binding domain
HSymV2.0_g06.11377_t1	1840	1058	1094	SMART	SM00179	egfca_6	IPR001881	EGF-like calcium-binding domain
HSymV2.0_g06.11377_t1	1840	875	911	SMART	SM00179	egfca_6	IPR001881	EGF-like calcium-binding domain
HSymV2.0_g06.11377_t1	1840	431	463	SMART	SM00179	egfca_6	IPR001881	EGF-like calcium-binding domain
HSymV2.0_g06.11377_t1	1840	1185	1219	SMART	SM00179	egfca_6	IPR001881	EGF-like calcium-binding domain
HSymV2.0_g06.11377_t1	1840	837	873	SMART	SM00179	egfca_6	IPR001881	EGF-like calcium-binding domain
HSymV2.0_g06.11377_t1	1840	987	1019	SMART	SM00179	egfca_6	IPR001881	EGF-like calcium-binding domain
HSymV2.0_g06.11377_t1	1840	1242	1280	SMART	SM00179	egfca_6	IPR001881	EGF-like calcium-binding domain
HSymV2.0_g06.11377_t1	1840	464	500	SMART	SM00179	egfca_6	IPR001881	EGF-like calcium-binding domain
HSymV2.0_g06.11377_t1	1840	538	574	SMART	SM00179	egfca_6	IPR001881	EGF-like calcium-binding domain
HSymV2.0_g06.11377_t1	1840	880	910	CDD	cd00054	EGF_CA	-	-
HSymV2.0_g06.11377_t1	1840	464	501	SUPERFAMILY	SSF57196	EGF/Laminin	-	-
HSymV2.0_g06.11377_t1	1840	1244	1280	CDD	cd00054	EGF_CA	-	-
HSymV2.0_g06.11377_t1	1840	433	463	CDD	cd00054	EGF_CA	-	-
HSymV2.0_g06.11377_t1	1840	465	500	CDD	cd00054	EGF_CA	-	-
HSymV2.0_g06.11377_t1	1840	912	948	ProSiteProfiles	PS50026	EGF-like domain profile.	IPR000742	EGF-like domain
HSymV2.0_g06.11377_t1	1840	1240	1285	Gene3D	G3DSA:2.10.25.10	Laminin	-	-
HSymV2.0_g06.11377_t1	1840	1138	1179	Gene3D	G3DSA:2.10.25.10	Laminin	-	-
HSymV2.0_g06.11377_t1	1840	540	574	CDD	cd00054	EGF_CA	-	-
HSymV2.0_g06.11377_t1	1840	1389	1416	MobiDBLite	mobidb-lite	consensus disorder prediction	-	-
HSymV2.0_g06.11377_t1	1840	1146	1176	CDD	cd00054	EGF_CA	-	-
HSymV2.0_g06.11377_t1	1840	1	16	ProSiteProfiles	PS51257	Prokaryotic membrane lipoprotein lipid attachment site profile.	-	-
HSymV2.0_g06.11377_t1	1840	1	20	SignalP_GRAM_NEGATIVE	SignalP-noTM	SignalP-noTM	-	-
HSymV2.0_g06.11377_t1	1840	984	1019	SUPERFAMILY	SSF57196	EGF/Laminin	-	-
HSymV2.0_g06.11377_t1	1840	1509	1534	PRINTS	PR01217	Proline rich extensin signature	-	-
HSymV2.0_g06.11377_t1	1840	1390	1402	PRINTS	PR01217	Proline rich extensin signature	-	-
HSymV2.0_g06.11377_t1	1840	1424	1436	PRINTS	PR01217	Proline rich extensin signature	-	-
HSymV2.0_g06.11377_t1	1840	1404	1420	PRINTS	PR01217	Proline rich extensin signature	-	-
HSymV2.0_g06.11377_t1	1840	916	948	CDD	cd00054	EGF_CA	-	-
HSymV2.0_g06.11377_t1	1840	501	537	ProSiteProfiles	PS50026	EGF-like domain profile.	IPR000742	EGF-like domain
HSymV2.0_g06.11377_t1	1840	1058	1094	CDD	cd00054	EGF_CA	-	-
HSymV2.0_g06.11377_t1	1840	989	1019	CDD	cd00054	EGF_CA	-	-
HSymV2.0_g06.11377_t1	1840	1207	1218	ProSitePatterns	PS00022	EGF-like domain signature 1.	IPR000742	EGF-like domain
HSymV2.0_g07.11463_t1	403	378	403	MobiDBLite	mobidb-lite	consensus disorder prediction	-	-
HSymV2.0_g07.11463_t1	403	125	372	Pfam	PF19566	Sorting nexin 8/Mvp1 BAR domain	IPR045734	Sorting nexin 8/Mvp1, BAR domain
HSymV2.0_g07.11463_t1	403	145	368	Gene3D	G3DSA:1.20.1270.60	Arfaptin homology (AH) domain/BAR domain	IPR027267	AH/BAR domain superfamily
HSymV2.0_g07.11463_t1	403	6	381	PANTHER	PTHR46571	SORTING NEXIN-8	IPR028662	Sorting nexin-8/Mvp1
HSymV2.0_g07.11463_t1	403	3	110	SMART	SM00312	PX_2	IPR001683	Phox homology
HSymV2.0_g07.11463_t1	403	17	110	SUPERFAMILY	SSF64268	PX domain	IPR036871	PX domain superfamily
HSymV2.0_g07.11463_t1	403	6	113	ProSiteProfiles	PS50195	PX domain profile.	IPR001683	Phox homology
HSymV2.0_g07.11463_t1	403	127	365	CDD	cd07597	BAR_SNX8	-	-
HSymV2.0_g07.11463_t1	403	6	112	Gene3D	G3DSA:3.30.1520.10	-	IPR036871	PX domain superfamily
HSymV2.0_g07.11463_t1	403	371	403	MobiDBLite	mobidb-lite	consensus disorder prediction	-	-
HSymV2.0_g07.11463_t1	403	8	109	CDD	cd06866	PX_SNX8_Mvp1p_like	IPR035704	SNX8/Mvp1, PX domain
HSymV2.0_g07.11463_t1	403	299	319	Coils	Coil	Coil	-	-
HSymV2.0_g07.11463_t1	403	31	109	Pfam	PF00787	PX domain	IPR001683	Phox homology
HSymV2.0_g09.15064_t1	2298	65	382	Gene3D	G3DSA:2.130.10.10	-	IPR015943	WD40/YVTN repeat-like-containing domain superfamily
HSymV2.0_g09.15064_t1	2298	2	2227	PANTHER	PTHR15688	KINETOCHORE-ASSOCIATED PROTEIN 1	-	-
HSymV2.0_g09.15064_t1	2298	2161	2228	Pfam	PF10245	Mitochondrial 28S ribosomal protein S22	IPR019374	Ribosomal protein S22, mitochondrial
HSymV2.0_g09.15064_t1	2298	70	285	SUPERFAMILY	SSF63829	Calcium-dependent phosphotriesterase	-	-
HSymV2.0_g09.15064_t1	2298	521	1036	Pfam	PF10493	Rough deal protein C-terminal region	IPR019527	RZZ complex, subunit KNTC1/ROD, C-terminal
HSymV2.0_g09.15064_t1	2298	1624	2155	Pfam	PF10493	Rough deal protein C-terminal region	IPR019527	RZZ complex, subunit KNTC1/ROD, C-terminal
HSymV2.0_g08.14119_t1	929	5	99	SUPERFAMILY	SSF49899	Concanavalin A-like lectins/glucanases	IPR013320	Concanavalin A-like lectin/glucanase domain superfamily
HSymV2.0_g08.14119_t1	929	733	915	SMART	SM00137	MAM_2	IPR000998	MAM domain
HSymV2.0_g08.14119_t1	929	738	913	CDD	cd06263	MAM	IPR000998	MAM domain
HSymV2.0_g08.14119_t1	929	604	647	SUPERFAMILY	SSF82895	TSP-1 type 1 repeat	IPR036383	Thrombospondin type-1 (TSP1) repeat superfamily
HSymV2.0_g08.14119_t1	929	416	463	FunFam	G3DSA:2.20.100.10:FF:000001	semaphorin-5A isoform X1	-	-
HSymV2.0_g08.14119_t1	929	288	336	FunFam	G3DSA:2.20.100.10:FF:000001	semaphorin-5A isoform X1	-	-
HSymV2.0_g08.14119_t1	929	736	915	ProSiteProfiles	PS50060	MAM domain profile.	IPR000998	MAM domain
HSymV2.0_g08.14119_t1	929	420	479	SMART	SM00209	TSP1_2	IPR000884	Thrombospondin type-1 (TSP1) repeat
HSymV2.0_g08.14119_t1	929	674	733	SMART	SM00209	TSP1_2	IPR000884	Thrombospondin type-1 (TSP1) repeat
HSymV2.0_g08.14119_t1	929	164	223	SMART	SM00209	TSP1_2	IPR000884	Thrombospondin type-1 (TSP1) repeat
HSymV2.0_g08.14119_t1	929	292	352	SMART	SM00209	TSP1_2	IPR000884	Thrombospondin type-1 (TSP1) repeat
HSymV2.0_g08.14119_t1	929	484	541	SMART	SM00209	TSP1_2	IPR000884	Thrombospondin type-1 (TSP1) repeat
HSymV2.0_g08.14119_t1	929	607	669	SMART	SM00209	TSP1_2	IPR000884	Thrombospondin type-1 (TSP1) repeat
HSymV2.0_g08.14119_t1	929	357	415	SMART	SM00209	TSP1_2	IPR000884	Thrombospondin type-1 (TSP1) repeat
HSymV2.0_g08.14119_t1	929	546	605	SMART	SM00209	TSP1_2	IPR000884	Thrombospondin type-1 (TSP1) repeat
HSymV2.0_g08.14119_t1	929	106	159	SMART	SM00209	TSP1_2	IPR000884	Thrombospondin type-1 (TSP1) repeat
HSymV2.0_g08.14119_t1	929	228	282	SMART	SM00209	TSP1_2	IPR000884	Thrombospondin type-1 (TSP1) repeat
HSymV2.0_g08.14119_t1	929	736	915	Gene3D	G3DSA:2.60.120.200	-	-	-
HSymV2.0_g08.14119_t1	929	668	732	SUPERFAMILY	SSF82895	TSP-1 type 1 repeat	IPR036383	Thrombospondin type-1 (TSP1) repeat superfamily
HSymV2.0_g08.14119_t1	929	351	414	SUPERFAMILY	SSF82895	TSP-1 type 1 repeat	IPR036383	Thrombospondin type-1 (TSP1) repeat superfamily
HSymV2.0_g08.14119_t1	929	542	604	FunFam	G3DSA:2.20.100.10:FF:000001	semaphorin-5A isoform X1	-	-
HSymV2.0_g08.14119_t1	929	228	287	ProSiteProfiles	PS50092	Thrombospondin type-1 (TSP1) repeat profile.	IPR000884	Thrombospondin type-1 (TSP1) repeat
HSymV2.0_g08.14119_t1	929	540	584	SUPERFAMILY	SSF82895	TSP-1 type 1 repeat	IPR036383	Thrombospondin type-1 (TSP1) repeat superfamily
HSymV2.0_g08.14119_t1	929	102	158	FunFam	G3DSA:2.20.100.10:FF:000001	semaphorin-5A isoform X1	-	-
HSymV2.0_g08.14119_t1	929	671	733	ProSiteProfiles	PS50092	Thrombospondin type-1 (TSP1) repeat profile.	IPR000884	Thrombospondin type-1 (TSP1) repeat
HSymV2.0_g08.14119_t1	929	160	222	FunFam	G3DSA:2.20.100.10:FF:000080	SCO-spondin	-	-
HSymV2.0_g08.14119_t1	929	481	541	ProSiteProfiles	PS50092	Thrombospondin type-1 (TSP1) repeat profile.	IPR000884	Thrombospondin type-1 (TSP1) repeat
HSymV2.0_g08.14119_t1	929	102	153	SUPERFAMILY	SSF82895	TSP-1 type 1 repeat	IPR036383	Thrombospondin type-1 (TSP1) repeat superfamily
HSymV2.0_g08.14119_t1	929	543	669	ProSiteProfiles	PS50092	Thrombospondin type-1 (TSP1) repeat profile.	IPR000884	Thrombospondin type-1 (TSP1) repeat
HSymV2.0_g08.14119_t1	929	158	222	SUPERFAMILY	SSF82895	TSP-1 type 1 repeat	IPR036383	Thrombospondin type-1 (TSP1) repeat superfamily
HSymV2.0_g08.14119_t1	929	735	913	SUPERFAMILY	SSF49899	Concanavalin A-like lectins/glucanases	IPR013320	Concanavalin A-like lectin/glucanase domain superfamily
HSymV2.0_g08.14119_t1	929	1	100	ProSiteProfiles	PS50060	MAM domain profile.	IPR000998	MAM domain
HSymV2.0_g08.14119_t1	929	4	98	Pfam	PF00629	MAM domain, meprin/A5/mu	IPR000998	MAM domain
HSymV2.0_g08.14119_t1	929	738	914	Pfam	PF00629	MAM domain, meprin/A5/mu	IPR000998	MAM domain
HSymV2.0_g08.14119_t1	929	670	732	FunFam	G3DSA:2.20.100.10:FF:000001	semaphorin-5A isoform X1	-	-
HSymV2.0_g08.14119_t1	929	103	159	ProSiteProfiles	PS50092	Thrombospondin type-1 (TSP1) repeat profile.	IPR000884	Thrombospondin type-1 (TSP1) repeat
HSymV2.0_g08.14119_t1	929	289	415	ProSiteProfiles	PS50092	Thrombospondin type-1 (TSP1) repeat profile.	IPR000884	Thrombospondin type-1 (TSP1) repeat
HSymV2.0_g08.14119_t1	929	286	330	SUPERFAMILY	SSF82895	TSP-1 type 1 repeat	IPR036383	Thrombospondin type-1 (TSP1) repeat superfamily
HSymV2.0_g08.14119_t1	929	413	458	SUPERFAMILY	SSF82895	TSP-1 type 1 repeat	IPR036383	Thrombospondin type-1 (TSP1) repeat superfamily
HSymV2.0_g08.14119_t1	929	228	255	Pfam	PF00090	Thrombospondin type 1 domain	IPR000884	Thrombospondin type-1 (TSP1) repeat
HSymV2.0_g08.14119_t1	929	166	222	Pfam	PF00090	Thrombospondin type 1 domain	IPR000884	Thrombospondin type-1 (TSP1) repeat
HSymV2.0_g08.14119_t1	929	610	668	Pfam	PF00090	Thrombospondin type 1 domain	IPR000884	Thrombospondin type-1 (TSP1) repeat
HSymV2.0_g08.14119_t1	929	547	587	Pfam	PF00090	Thrombospondin type 1 domain	IPR000884	Thrombospondin type-1 (TSP1) repeat
HSymV2.0_g08.14119_t1	929	293	351	Pfam	PF00090	Thrombospondin type 1 domain	IPR000884	Thrombospondin type-1 (TSP1) repeat
HSymV2.0_g08.14119_t1	929	107	158	Pfam	PF00090	Thrombospondin type 1 domain	IPR000884	Thrombospondin type-1 (TSP1) repeat
HSymV2.0_g08.14119_t1	929	675	711	Pfam	PF00090	Thrombospondin type 1 domain	IPR000884	Thrombospondin type-1 (TSP1) repeat
HSymV2.0_g08.14119_t1	929	422	461	Pfam	PF00090	Thrombospondin type 1 domain	IPR000884	Thrombospondin type-1 (TSP1) repeat
HSymV2.0_g08.14119_t1	929	485	540	Pfam	PF00090	Thrombospondin type 1 domain	IPR000884	Thrombospondin type-1 (TSP1) repeat
HSymV2.0_g08.14119_t1	929	362	414	Pfam	PF00090	Thrombospondin type 1 domain	IPR000884	Thrombospondin type-1 (TSP1) repeat
HSymV2.0_g08.14119_t1	929	605	668	Gene3D	G3DSA:2.20.100.10	-	IPR036383	Thrombospondin type-1 (TSP1) repeat superfamily
HSymV2.0_g08.14119_t1	929	159	222	Gene3D	G3DSA:2.20.100.10	-	IPR036383	Thrombospondin type-1 (TSP1) repeat superfamily
HSymV2.0_g08.14119_t1	929	541	604	Gene3D	G3DSA:2.20.100.10	-	IPR036383	Thrombospondin type-1 (TSP1) repeat superfamily
HSymV2.0_g08.14119_t1	929	224	286	Gene3D	G3DSA:2.20.100.10	-	IPR036383	Thrombospondin type-1 (TSP1) repeat superfamily
HSymV2.0_g08.14119_t1	929	669	732	Gene3D	G3DSA:2.20.100.10	-	IPR036383	Thrombospondin type-1 (TSP1) repeat superfamily
HSymV2.0_g08.14119_t1	929	479	540	Gene3D	G3DSA:2.20.100.10	-	IPR036383	Thrombospondin type-1 (TSP1) repeat superfamily
HSymV2.0_g08.14119_t1	929	104	158	Gene3D	G3DSA:2.20.100.10	-	IPR036383	Thrombospondin type-1 (TSP1) repeat superfamily
HSymV2.0_g08.14119_t1	929	415	478	Gene3D	G3DSA:2.20.100.10	-	IPR036383	Thrombospondin type-1 (TSP1) repeat superfamily
HSymV2.0_g08.14119_t1	929	287	351	Gene3D	G3DSA:2.20.100.10	-	IPR036383	Thrombospondin type-1 (TSP1) repeat superfamily
HSymV2.0_g08.14119_t1	929	353	414	Gene3D	G3DSA:2.20.100.10	-	IPR036383	Thrombospondin type-1 (TSP1) repeat superfamily
HSymV2.0_g08.14119_t1	929	477	540	SUPERFAMILY	SSF82895	TSP-1 type 1 repeat	IPR036383	Thrombospondin type-1 (TSP1) repeat superfamily
HSymV2.0_g08.14119_t1	929	159	264	PANTHER	PTHR22906	PROPERDIN	-	-
HSymV2.0_g08.14119_t1	929	1	103	Gene3D	G3DSA:2.60.120.200	-	-	-
HSymV2.0_g08.14119_t1	929	417	479	ProSiteProfiles	PS50092	Thrombospondin type-1 (TSP1) repeat profile.	IPR000884	Thrombospondin type-1 (TSP1) repeat
HSymV2.0_g08.14119_t1	929	161	223	ProSiteProfiles	PS50092	Thrombospondin type-1 (TSP1) repeat profile.	IPR000884	Thrombospondin type-1 (TSP1) repeat
HSymV2.0_g08.14119_t1	929	221	266	SUPERFAMILY	SSF82895	TSP-1 type 1 repeat	IPR036383	Thrombospondin type-1 (TSP1) repeat superfamily
HSymV2.0_g03.05441_t1	321	4	321	PANTHER	PTHR33504	NADH DEHYDROGENASE (UBIQUINONE) 1 BETA SUBCOMPLEX, 4	-	-
HSymV2.0_g04.06296_t1	801	99	259	Pfam	PF00350	Dynamin family	IPR045063	Dynamin, N-terminal
HSymV2.0_g04.06296_t1	801	99	328	Gene3D	G3DSA:3.40.50.300	-	IPR027417	P-loop containing nucleoside triphosphate hydrolase
HSymV2.0_g04.06296_t1	801	99	325	FunFam	G3DSA:3.40.50.300:FF:000214	Mitofusin 2	-	-
HSymV2.0_g04.06296_t1	801	93	348	ProSiteProfiles	PS51718	Dynamin-type guanine nucleotide-binding (G) domain profile.	IPR030381	Dynamin-type guanine nucleotide-binding (G) domain
HSymV2.0_g04.06296_t1	801	97	334	CDD	cd09912	DLP_2	-	-
HSymV2.0_g04.06296_t1	801	735	794	SUPERFAMILY	SSF111479	Fzo-like conserved region	-	-
HSymV2.0_g04.06296_t1	801	742	786	Coils	Coil	Coil	-	-
HSymV2.0_g04.06296_t1	801	76	284	SUPERFAMILY	SSF52540	P-loop containing nucleoside triphosphate hydrolases	IPR027417	P-loop containing nucleoside triphosphate hydrolase
HSymV2.0_g04.06296_t1	801	409	429	Coils	Coil	Coil	-	-
HSymV2.0_g04.06296_t1	801	638	794	Pfam	PF04799	fzo-like conserved region	IPR006884	Fzo/mitofusin HR2 domain
HSymV2.0_g04.06296_t1	801	21	782	PANTHER	PTHR10465	TRANSMEMBRANE GTPASE FZO1	IPR027094	Mitofusin family
HSymV2.0_g04.06296_t1	801	735	795	Gene3D	G3DSA:1.20.5.110	-	-	-
HSymV2.0_g01.00038_t1	194	1	21	SignalP_GRAM_POSITIVE	SignalP-TM	SignalP-TM	-	-
HSymV2.0_g01.00038_t1	194	72	194	SMART	SM00235	col_5	IPR006026	Peptidase, metallopeptidase
HSymV2.0_g01.00038_t1	194	19	194	Gene3D	G3DSA:3.40.390.10	Collagenase (Catalytic Domain)	IPR024079	Metallopeptidase, catalytic domain superfamily
HSymV2.0_g01.00038_t1	194	97	115	PRINTS	PR00480	Astacin family signature	IPR001506	Peptidase M12A
HSymV2.0_g01.00038_t1	194	154	172	PRINTS	PR00480	Astacin family signature	IPR001506	Peptidase M12A
HSymV2.0_g01.00038_t1	194	173	190	PRINTS	PR00480	Astacin family signature	IPR001506	Peptidase M12A
HSymV2.0_g01.00038_t1	194	75	193	Pfam	PF01400	Astacin (Peptidase family M12A)	IPR001506	Peptidase M12A
HSymV2.0_g01.00038_t1	194	39	193	PANTHER	PTHR10127	DISCOIDIN, CUB, EGF, LAMININ , AND ZINC METALLOPROTEASE DOMAIN CONTAINING	-	-
HSymV2.0_g01.00038_t1	194	73	193	SUPERFAMILY	SSF55486	Metalloproteases ("zincins"), catalytic domain	-	-
HSymV2.0_g01.00038_t1	194	66	194	ProSiteProfiles	PS51864	Astacin-like domain profile.	IPR001506	Peptidase M12A
HSymV2.0_g01.00038_t1	194	1	17	SignalP_EUK	SignalP-noTM	SignalP-noTM	-	-
HSymV2.0_g09.16590_t1	307	11	101	SMART	SM00339	forkneu4	IPR001766	Fork head domain
HSymV2.0_g09.16590_t1	307	13	26	ProSitePatterns	PS00657	Fork head domain signature 1.	IPR018122	Fork head domain conserved site1
HSymV2.0_g09.16590_t1	307	13	26	PRINTS	PR00053	Fork head domain signature	IPR001766	Fork head domain
HSymV2.0_g09.16590_t1	307	34	51	PRINTS	PR00053	Fork head domain signature	IPR001766	Fork head domain
HSymV2.0_g09.16590_t1	307	57	74	PRINTS	PR00053	Fork head domain signature	IPR001766	Fork head domain
HSymV2.0_g09.16590_t1	307	57	63	ProSitePatterns	PS00658	Fork head domain signature 2.	IPR030456	Fork head domain conserved site 2
HSymV2.0_g09.16590_t1	307	3	108	Gene3D	G3DSA:1.10.10.10	-	IPR036388	Winged helix-like DNA-binding domain superfamily
HSymV2.0_g09.16590_t1	307	7	248	PANTHER	PTHR11829	FORKHEAD BOX PROTEIN	-	-
HSymV2.0_g09.16590_t1	307	5	108	FunFam	G3DSA:1.10.10.10:FF:000598	forkhead box protein I1 isoform X2	-	-
HSymV2.0_g09.16590_t1	307	12	106	SUPERFAMILY	SSF46785	Winged helix DNA-binding domain	IPR036390	Winged helix DNA-binding domain superfamily
HSymV2.0_g09.16590_t1	307	13	98	Pfam	PF00250	Forkhead domain	IPR001766	Fork head domain
HSymV2.0_g09.16590_t1	307	13	107	ProSiteProfiles	PS50039	Fork head domain profile.	IPR001766	Fork head domain
HSymV2.0_g10.17773_t1	256	50	65	MobiDBLite	mobidb-lite	consensus disorder prediction	-	-
HSymV2.0_g10.17773_t1	256	45	65	MobiDBLite	mobidb-lite	consensus disorder prediction	-	-
HSymV2.0_g10.17773_t1	256	195	223	MobiDBLite	mobidb-lite	consensus disorder prediction	-	-
HSymV2.0_g10.19106_t1	256	50	65	MobiDBLite	mobidb-lite	consensus disorder prediction	-	-
HSymV2.0_g10.19106_t1	256	45	65	MobiDBLite	mobidb-lite	consensus disorder prediction	-	-
HSymV2.0_g10.19106_t1	256	195	223	MobiDBLite	mobidb-lite	consensus disorder prediction	-	-
HSymV2.0_g02.02041_t1	214	1	214	Gene3D	G3DSA:3.20.20.150	-	-	-
HSymV2.0_g02.02041_t1	214	2	209	SUPERFAMILY	SSF51658	Xylose isomerase-like	IPR036237	Xylose isomerase-like superfamily
HSymV2.0_g02.02041_t1	214	12	191	PANTHER	PTHR12110	HYDROXYPYRUVATE ISOMERASE	-	-
HSymV2.0_g02.02041_t1	214	5	193	Pfam	PF01261	Xylose isomerase-like TIM barrel	IPR013022	Xylose isomerase-like, TIM barrel domain
HSymV2.0_g09.14938_t1	572	504	572	Coils	Coil	Coil	-	-
HSymV2.0_g09.14938_t1	572	207	252	Pfam	PF13857	Ankyrin repeats (many copies)	IPR002110	Ankyrin repeat
HSymV2.0_g09.14938_t1	572	19	299	Gene3D	G3DSA:1.25.40.20	-	IPR036770	Ankyrin repeat-containing domain superfamily
HSymV2.0_g09.14938_t1	572	245	277	ProSiteProfiles	PS50088	Ankyrin repeat profile.	IPR002110	Ankyrin repeat
HSymV2.0_g09.14938_t1	572	319	346	Coils	Coil	Coil	-	-
HSymV2.0_g09.14938_t1	572	213	228	PRINTS	PR01415	Ankyrin repeat signature	IPR002110	Ankyrin repeat
HSymV2.0_g09.14938_t1	572	261	275	PRINTS	PR01415	Ankyrin repeat signature	IPR002110	Ankyrin repeat
HSymV2.0_g09.14938_t1	572	460	492	Coils	Coil	Coil	-	-
HSymV2.0_g09.14938_t1	572	400	427	Coils	Coil	Coil	-	-
HSymV2.0_g09.14938_t1	572	245	277	ProSiteProfiles	PS50297	Ankyrin repeat region circular profile.	-	-
HSymV2.0_g09.14938_t1	572	84	173	Pfam	PF12796	Ankyrin repeats (3 copies)	IPR002110	Ankyrin repeat
HSymV2.0_g09.14938_t1	572	78	294	SUPERFAMILY	SSF48403	Ankyrin repeat	IPR036770	Ankyrin repeat-containing domain superfamily
HSymV2.0_g09.14938_t1	572	212	243	ProSiteProfiles	PS50297	Ankyrin repeat region circular profile.	-	-
HSymV2.0_g09.14938_t1	572	72	472	PANTHER	PTHR24123	ANKYRIN REPEAT-CONTAINING	-	-
HSymV2.0_g09.14938_t1	572	212	244	ProSiteProfiles	PS50088	Ankyrin repeat profile.	IPR002110	Ankyrin repeat
HSymV2.0_g09.14938_t1	572	142	168	ProSiteProfiles	PS50297	Ankyrin repeat region circular profile.	-	-
HSymV2.0_g09.14938_t1	572	142	171	SMART	SM00248	ANK_2a	IPR002110	Ankyrin repeat
HSymV2.0_g09.14938_t1	572	108	138	SMART	SM00248	ANK_2a	IPR002110	Ankyrin repeat
HSymV2.0_g09.14938_t1	572	212	241	SMART	SM00248	ANK_2a	IPR002110	Ankyrin repeat
HSymV2.0_g09.14938_t1	572	175	211	SMART	SM00248	ANK_2a	IPR002110	Ankyrin repeat
HSymV2.0_g09.14938_t1	572	245	274	SMART	SM00248	ANK_2a	IPR002110	Ankyrin repeat
HSymV2.0_g09.14938_t1	572	142	174	ProSiteProfiles	PS50088	Ankyrin repeat profile.	IPR002110	Ankyrin repeat
HSymV2.0_g10.18506_t1	1242	79	108	SMART	SM00248	ANK_2a	IPR002110	Ankyrin repeat
HSymV2.0_g10.18506_t1	1242	46	75	SMART	SM00248	ANK_2a	IPR002110	Ankyrin repeat
HSymV2.0_g10.18506_t1	1242	115	144	SMART	SM00248	ANK_2a	IPR002110	Ankyrin repeat
HSymV2.0_g10.18506_t1	1242	148	177	SMART	SM00248	ANK_2a	IPR002110	Ankyrin repeat
HSymV2.0_g10.18506_t1	1242	181	210	SMART	SM00248	ANK_2a	IPR002110	Ankyrin repeat
HSymV2.0_g10.18506_t1	1242	213	242	SMART	SM00248	ANK_2a	IPR002110	Ankyrin repeat
HSymV2.0_g10.18506_t1	1242	1046	1187	SUPERFAMILY	SSF50729	PH domain-like	-	-
HSymV2.0_g10.18506_t1	1242	890	951	SUPERFAMILY	SSF47769	SAM/Pointed domain	IPR013761	Sterile alpha motif/pointed domain superfamily
HSymV2.0_g10.18506_t1	1242	812	879	SUPERFAMILY	SSF47769	SAM/Pointed domain	IPR013761	Sterile alpha motif/pointed domain superfamily
HSymV2.0_g10.18506_t1	1242	46	78	ProSiteProfiles	PS50088	Ankyrin repeat profile.	IPR002110	Ankyrin repeat
HSymV2.0_g10.18506_t1	1242	1061	1186	ProSiteProfiles	PS01179	Phosphotyrosine interaction domain (PID) profile.	IPR006020	PTB/PI domain
HSymV2.0_g10.18506_t1	1242	818	875	Pfam	PF07647	SAM domain (Sterile alpha motif)	IPR001660	Sterile alpha motif domain
HSymV2.0_g10.18506_t1	1242	817	882	ProSiteProfiles	PS50105	SAM domain profile.	IPR001660	Sterile alpha motif domain
HSymV2.0_g10.18506_t1	1242	1	1232	PANTHER	PTHR24174	ANKYRIN REPEAT AND STERILE ALPHA MOTIF DOMAIN-CONTAINING PROTEIN 1	-	-
HSymV2.0_g10.18506_t1	1242	894	952	Gene3D	G3DSA:1.10.150.50	-	IPR013761	Sterile alpha motif/pointed domain superfamily
HSymV2.0_g10.18506_t1	1242	213	245	ProSiteProfiles	PS50297	Ankyrin repeat region circular profile.	-	-
HSymV2.0_g10.18506_t1	1242	814	882	SMART	SM00454	SAM_4	IPR001660	Sterile alpha motif domain
HSymV2.0_g10.18506_t1	1242	888	956	SMART	SM00454	SAM_4	IPR001660	Sterile alpha motif domain
HSymV2.0_g10.18506_t1	1242	895	950	ProSiteProfiles	PS50105	SAM domain profile.	IPR001660	Sterile alpha motif domain
HSymV2.0_g10.18506_t1	1242	459	497	MobiDBLite	mobidb-lite	consensus disorder prediction	-	-
HSymV2.0_g10.18506_t1	1242	1199	1227	MobiDBLite	mobidb-lite	consensus disorder prediction	-	-
HSymV2.0_g10.18506_t1	1242	1045	1190	Gene3D	G3DSA:2.30.29.30	-	IPR011993	PH-like domain superfamily
HSymV2.0_g10.18506_t1	1242	229	243	PRINTS	PR01415	Ankyrin repeat signature	IPR002110	Ankyrin repeat
HSymV2.0_g10.18506_t1	1242	47	62	PRINTS	PR01415	Ankyrin repeat signature	IPR002110	Ankyrin repeat
HSymV2.0_g10.18506_t1	1242	213	245	ProSiteProfiles	PS50088	Ankyrin repeat profile.	IPR002110	Ankyrin repeat
HSymV2.0_g10.18506_t1	1242	79	103	ProSiteProfiles	PS50297	Ankyrin repeat region circular profile.	-	-
HSymV2.0_g10.18506_t1	1242	1199	1242	MobiDBLite	mobidb-lite	consensus disorder prediction	-	-
HSymV2.0_g10.18506_t1	1242	115	147	ProSiteProfiles	PS50088	Ankyrin repeat profile.	IPR002110	Ankyrin repeat
HSymV2.0_g10.18506_t1	1242	329	347	MobiDBLite	mobidb-lite	consensus disorder prediction	-	-
HSymV2.0_g10.18506_t1	1242	9	104	Pfam	PF12796	Ankyrin repeats (3 copies)	IPR002110	Ankyrin repeat
HSymV2.0_g10.18506_t1	1242	182	244	Pfam	PF12796	Ankyrin repeats (3 copies)	IPR002110	Ankyrin repeat
HSymV2.0_g10.18506_t1	1242	111	171	Pfam	PF12796	Ankyrin repeats (3 copies)	IPR002110	Ankyrin repeat
HSymV2.0_g10.18506_t1	1242	997	1020	MobiDBLite	mobidb-lite	consensus disorder prediction	-	-
HSymV2.0_g10.18506_t1	1242	181	213	ProSiteProfiles	PS50088	Ankyrin repeat profile.	IPR002110	Ankyrin repeat
HSymV2.0_g10.18506_t1	1242	181	210	ProSiteProfiles	PS50297	Ankyrin repeat region circular profile.	-	-
HSymV2.0_g10.18506_t1	1242	893	950	Pfam	PF00536	SAM domain (Sterile alpha motif)	IPR001660	Sterile alpha motif domain
HSymV2.0_g10.18506_t1	1242	107	291	Gene3D	G3DSA:1.25.40.20	-	IPR036770	Ankyrin repeat-containing domain superfamily
HSymV2.0_g10.18506_t1	1242	318	347	MobiDBLite	mobidb-lite	consensus disorder prediction	-	-
HSymV2.0_g10.18506_t1	1242	115	146	ProSiteProfiles	PS50297	Ankyrin repeat region circular profile.	-	-
HSymV2.0_g10.18506_t1	1242	1059	1193	SMART	SM00462	PTB_9	IPR006020	PTB/PI domain
HSymV2.0_g10.18506_t1	1242	816	882	Gene3D	G3DSA:1.10.150.50	-	IPR013761	Sterile alpha motif/pointed domain superfamily
HSymV2.0_g10.18506_t1	1242	46	78	ProSiteProfiles	PS50297	Ankyrin repeat region circular profile.	-	-
HSymV2.0_g10.18506_t1	1242	79	111	ProSiteProfiles	PS50088	Ankyrin repeat profile.	IPR002110	Ankyrin repeat
HSymV2.0_g10.18506_t1	1242	1087	1188	Pfam	PF00640	Phosphotyrosine interaction domain (PTB/PID)	IPR006020	PTB/PI domain
HSymV2.0_g10.18506_t1	1242	1	106	Gene3D	G3DSA:1.25.40.20	-	IPR036770	Ankyrin repeat-containing domain superfamily
HSymV2.0_g10.18506_t1	1242	997	1029	MobiDBLite	mobidb-lite	consensus disorder prediction	-	-
HSymV2.0_g10.18506_t1	1242	9	257	SUPERFAMILY	SSF48403	Ankyrin repeat	IPR036770	Ankyrin repeat-containing domain superfamily
HSymV2.0_g01.01350_t1	109	46	83	MobiDBLite	mobidb-lite	consensus disorder prediction	-	-
HSymV2.0_g03.05985_t1	353	24	69	ProSiteProfiles	PS50089	Zinc finger RING-type profile.	IPR001841	Zinc finger, RING-type
HSymV2.0_g03.05985_t1	353	169	349	Gene3D	G3DSA:2.60.210.10	Apoptosis, Tumor Necrosis Factor Receptor Associated Protein 2; Chain A	IPR008974	TRAF-like
HSymV2.0_g03.05985_t1	353	40	49	ProSitePatterns	PS00518	Zinc finger RING-type signature.	IPR017907	Zinc finger, RING-type, conserved site
HSymV2.0_g03.05985_t1	353	90	156	SUPERFAMILY	SSF49599	TRAF domain-like	-	-
HSymV2.0_g03.05985_t1	353	216	349	SUPERFAMILY	SSF49599	TRAF domain-like	-	-
HSymV2.0_g03.05985_t1	353	184	211	Coils	Coil	Coil	-	-
HSymV2.0_g03.05985_t1	353	1	130	Gene3D	G3DSA:3.30.40.10	Zinc/RING finger domain, C3HC4 (zinc finger)	IPR013083	Zinc finger, RING/FYVE/PHD-type
HSymV2.0_g03.05985_t1	353	17	176	PANTHER	PTHR10131	TNF RECEPTOR ASSOCIATED FACTOR	-	-
HSymV2.0_g03.05985_t1	353	15	101	SUPERFAMILY	SSF57850	RING/U-box	-	-
HSymV2.0_g04.06242_t1	359	14	78	Pfam	PF05724	Thiopurine S-methyltransferase (TPMT)	IPR008854	TPMT family
HSymV2.0_g04.06242_t1	359	322	344	MobiDBLite	mobidb-lite	consensus disorder prediction	-	-
HSymV2.0_g04.06242_t1	359	345	359	MobiDBLite	mobidb-lite	consensus disorder prediction	-	-
HSymV2.0_g04.06242_t1	359	262	304	MobiDBLite	mobidb-lite	consensus disorder prediction	-	-
HSymV2.0_g04.06242_t1	359	278	304	MobiDBLite	mobidb-lite	consensus disorder prediction	-	-
HSymV2.0_g04.06242_t1	359	253	273	Coils	Coil	Coil	-	-
HSymV2.0_g04.06242_t1	359	5	75	Gene3D	G3DSA:3.40.50.150	Vaccinia Virus protein VP39	IPR029063	S-adenosyl-L-methionine-dependent methyltransferase superfamily
HSymV2.0_g04.06242_t1	359	322	359	MobiDBLite	mobidb-lite	consensus disorder prediction	-	-
HSymV2.0_g04.06242_t1	359	8	65	SUPERFAMILY	SSF53335	S-adenosyl-L-methionine-dependent methyltransferases	IPR029063	S-adenosyl-L-methionine-dependent methyltransferase superfamily
HSymV2.0_g04.06242_t1	359	85	357	PANTHER	PTHR31840	COILED-COIL DOMAIN-CONTAINING PROTEIN 97	IPR018613	Ccdc97-like
HSymV2.0_g04.06242_t1	359	186	353	Pfam	PF09747	Coiled-coil domain containing protein 97-like, C-terminal	IPR040233	CCD97-like, C-terminal
HSymV2.0_g01.00633_t1	450	148	242	FunFam	G3DSA:3.30.200.20:FF:000040	Dual specificity mitogen-activated protein kinase kinase	-	-
HSymV2.0_g01.00633_t1	450	120	431	PANTHER	PTHR48013	DUAL SPECIFICITY MITOGEN-ACTIVATED PROTEIN KINASE KINASE 5-RELATED	-	-
HSymV2.0_g01.00633_t1	450	31	84	Pfam	PF00564	PB1 domain	IPR000270	PB1 domain
HSymV2.0_g01.00633_t1	450	15	137	Gene3D	G3DSA:3.10.20.90	-	-	-
HSymV2.0_g01.00633_t1	450	164	423	ProSiteProfiles	PS50011	Protein kinase domain profile.	IPR000719	Protein kinase domain
HSymV2.0_g01.00633_t1	450	244	449	FunFam	G3DSA:1.10.510.10:FF:000921	Serine/threonine-protein kinase STE7	-	-
HSymV2.0_g01.00633_t1	450	138	243	Gene3D	G3DSA:3.30.200.20	Phosphorylase Kinase; domain 1	-	-
HSymV2.0_g01.00633_t1	450	164	423	SMART	SM00220	serkin_6	IPR000719	Protein kinase domain
HSymV2.0_g01.00633_t1	450	12	112	SUPERFAMILY	SSF54277	CAD & PB1 domains	-	-
HSymV2.0_g01.00633_t1	450	151	433	SUPERFAMILY	SSF56112	Protein kinase-like (PK-like)	IPR011009	Protein kinase-like domain superfamily
HSymV2.0_g01.00633_t1	450	167	423	Pfam	PF00069	Protein kinase domain	IPR000719	Protein kinase domain
HSymV2.0_g01.00633_t1	450	244	443	Gene3D	G3DSA:1.10.510.10	Transferase(Phosphotransferase) domain 1	-	-
HSymV2.0_g01.00633_t1	450	277	289	ProSitePatterns	PS00108	Serine/Threonine protein kinases active-site signature.	IPR008271	Serine/threonine-protein kinase, active site
HSymV2.0_g01.00633_t1	450	170	193	ProSitePatterns	PS00107	Protein kinases ATP-binding region signature.	IPR017441	Protein kinase, ATP binding site
HSymV2.0_g12.21279_t1	207	6	182	Pfam	PF00078	Reverse transcriptase (RNA-dependent DNA polymerase)	IPR000477	Reverse transcriptase domain
HSymV2.0_g12.21279_t1	207	3	189	PANTHER	PTHR33332	REVERSE TRANSCRIPTASE DOMAIN-CONTAINING PROTEIN	-	-
HSymV2.0_g12.21279_t1	207	1	184	ProSiteProfiles	PS50878	Reverse transcriptase (RT) catalytic domain profile.	IPR000477	Reverse transcriptase domain
HSymV2.0_g12.22093_t1	1004	307	360	SMART	SM01163	DUF1785_2	IPR014811	Argonaute, linker 1 domain
HSymV2.0_g12.22093_t1	1004	514	562	Pfam	PF16488	Argonaute linker 2 domain	IPR032472	Argonaute linker 2 domain
HSymV2.0_g12.22093_t1	1004	136	976	PANTHER	PTHR22891	EUKARYOTIC TRANSLATION INITIATION FACTOR 2C	-	-
HSymV2.0_g12.22093_t1	1004	395	527	SUPERFAMILY	SSF101690	PAZ domain	IPR036085	PAZ domain superfamily
HSymV2.0_g12.22093_t1	1004	1	56	MobiDBLite	mobidb-lite	consensus disorder prediction	-	-
HSymV2.0_g12.22093_t1	1004	534	973	CDD	cd04657	Piwi_ago-like	IPR045246	Argonaute-like, PIWI domain
HSymV2.0_g12.22093_t1	1004	154	298	Pfam	PF16486	N-terminal domain of argonaute	IPR032474	Protein argonaute, N-terminal
HSymV2.0_g12.22093_t1	1004	670	973	Pfam	PF02171	Piwi domain	IPR003165	Piwi domain
HSymV2.0_g12.22093_t1	1004	377	396	MobiDBLite	mobidb-lite	consensus disorder prediction	-	-
HSymV2.0_g12.22093_t1	1004	309	358	Pfam	PF08699	Argonaute linker 1 domain	IPR014811	Argonaute, linker 1 domain
HSymV2.0_g12.22093_t1	1004	124	141	MobiDBLite	mobidb-lite	consensus disorder prediction	-	-
HSymV2.0_g12.22093_t1	1004	357	489	Gene3D	G3DSA:2.170.260.10	paz domain	-	-
HSymV2.0_g12.22093_t1	1004	388	498	SMART	SM00949	PAZ_2_a_3	IPR003100	PAZ domain
HSymV2.0_g12.22093_t1	1004	14	52	MobiDBLite	mobidb-lite	consensus disorder prediction	-	-
HSymV2.0_g12.22093_t1	1004	398	488	Pfam	PF02170	PAZ domain	IPR003100	PAZ domain
HSymV2.0_g12.22093_t1	1004	668	975	ProSiteProfiles	PS50822	Piwi domain profile.	IPR003165	Piwi domain
HSymV2.0_g12.22093_t1	1004	399	485	CDD	cd02846	PAZ_argonaute_like	-	-
HSymV2.0_g12.22093_t1	1004	736	1002	Gene3D	G3DSA:3.30.420.10	-	IPR036397	Ribonuclease H superfamily
HSymV2.0_g12.22093_t1	1004	382	396	MobiDBLite	mobidb-lite	consensus disorder prediction	-	-
HSymV2.0_g12.22093_t1	1004	554	735	Gene3D	G3DSA:3.40.50.2300	-	-	-
HSymV2.0_g12.22093_t1	1004	654	974	SUPERFAMILY	SSF53098	Ribonuclease H-like	IPR012337	Ribonuclease H-like superfamily
HSymV2.0_g12.22093_t1	1004	124	147	MobiDBLite	mobidb-lite	consensus disorder prediction	-	-
HSymV2.0_g12.22093_t1	1004	420	487	ProSiteProfiles	PS50821	PAZ domain profile.	IPR003100	PAZ domain
HSymV2.0_g12.22093_t1	1004	669	975	SMART	SM00950	Piwi_a_2	IPR003165	Piwi domain
HSymV2.0_g02.03375_t1	199	35	197	SMART	SM00175	rab_sub_5	-	-
HSymV2.0_g02.03375_t1	199	26	199	FunFam	G3DSA:3.40.50.300:FF:001447	Ras-related protein Rab-1B	-	-
HSymV2.0_g02.03375_t1	199	36	197	PANTHER	PTHR47977	RAS-RELATED PROTEIN RAB	-	-
HSymV2.0_g02.03375_t1	199	175	197	PRINTS	PR00449	Transforming protein P21 ras signature	-	-
HSymV2.0_g02.03375_t1	199	58	74	PRINTS	PR00449	Transforming protein P21 ras signature	-	-
HSymV2.0_g02.03375_t1	199	140	153	PRINTS	PR00449	Transforming protein P21 ras signature	-	-
HSymV2.0_g02.03375_t1	199	77	99	PRINTS	PR00449	Transforming protein P21 ras signature	-	-
HSymV2.0_g02.03375_t1	199	35	56	PRINTS	PR00449	Transforming protein P21 ras signature	-	-
HSymV2.0_g02.03375_t1	199	37	197	Pfam	PF00071	Ras family	IPR001806	Small GTPase
HSymV2.0_g02.03375_t1	199	37	193	SMART	SM00174	rho_sub_3	IPR001806	Small GTPase
HSymV2.0_g02.03375_t1	199	5	198	Gene3D	G3DSA:3.40.50.300	-	IPR027417	P-loop containing nucleoside triphosphate hydrolase
HSymV2.0_g02.03375_t1	199	31	197	SUPERFAMILY	SSF52540	P-loop containing nucleoside triphosphate hydrolases	IPR027417	P-loop containing nucleoside triphosphate hydrolase
HSymV2.0_g02.03375_t1	199	37	197	SMART	SM00173	ras_sub_4	-	-
HSymV2.0_g02.03375_t1	199	33	188	TIGRFAM	TIGR00231	small_GTP: small GTP-binding protein domain	IPR005225	Small GTP-binding protein domain
HSymV2.0_g02.03375_t1	199	25	199	ProSiteProfiles	PS51419	small GTPase Rab1 family profile.	-	-
HSymV2.0_g02.03375_t1	199	37	195	CDD	cd00154	Rab	-	-
HSymV2.0_g02.03375_t1	199	26	199	ProSiteProfiles	PS51421	small GTPase Ras family profile.	IPR001806	Small GTPase
HSymV2.0_g12.21074_t1	325	59	309	ProSiteProfiles	PS50262	G-protein coupled receptors family 1 profile.	IPR017452	GPCR, rhodopsin-like, 7TM
HSymV2.0_g12.21074_t1	325	291	317	PRINTS	PR00237	Rhodopsin-like GPCR superfamily signature	IPR000276	G protein-coupled receptor, rhodopsin-like
HSymV2.0_g12.21074_t1	325	187	210	PRINTS	PR00237	Rhodopsin-like GPCR superfamily signature	IPR000276	G protein-coupled receptor, rhodopsin-like
HSymV2.0_g12.21074_t1	325	77	98	PRINTS	PR00237	Rhodopsin-like GPCR superfamily signature	IPR000276	G protein-coupled receptor, rhodopsin-like
HSymV2.0_g12.21074_t1	325	123	145	PRINTS	PR00237	Rhodopsin-like GPCR superfamily signature	IPR000276	G protein-coupled receptor, rhodopsin-like
HSymV2.0_g12.21074_t1	325	44	68	PRINTS	PR00237	Rhodopsin-like GPCR superfamily signature	IPR000276	G protein-coupled receptor, rhodopsin-like
HSymV2.0_g12.21074_t1	325	60	308	Pfam	PF00001	7 transmembrane receptor (rhodopsin family)	IPR000276	G protein-coupled receptor, rhodopsin-like
HSymV2.0_g12.21074_t1	325	47	320	PANTHER	PTHR24246	OLFACTORY RECEPTOR AND ADENOSINE RECEPTOR	-	-
HSymV2.0_g12.21074_t1	325	42	308	CDD	cd00637	7tm_classA_rhodopsin-like	-	-
HSymV2.0_g12.21074_t1	325	39	320	Gene3D	G3DSA:1.20.1070.10	-	-	-
HSymV2.0_g12.21074_t1	325	6	324	SUPERFAMILY	SSF81321	Family A G protein-coupled receptor-like	-	-
HSymV2.0_g14.23758_t1	180	1	17	SignalP_GRAM_POSITIVE	SignalP-TM	SignalP-TM	-	-
HSymV2.0_g13.22533_t1	133	43	107	SUPERFAMILY	SSF56204	Hect, E3 ligase catalytic domain	IPR035983	HECT, E3 ligase catalytic domain
HSymV2.0_g13.22533_t1	133	41	110	Pfam	PF00632	HECT-domain (ubiquitin-transferase)	IPR000569	HECT domain
HSymV2.0_g13.22533_t1	133	27	129	Gene3D	G3DSA:3.30.2410.10	Hect, E3 ligase catalytic domain	-	-
HSymV2.0_g07.12605_t1	144	103	118	MobiDBLite	mobidb-lite	consensus disorder prediction	-	-
HSymV2.0_g07.12605_t1	144	47	144	MobiDBLite	mobidb-lite	consensus disorder prediction	-	-
HSymV2.0_g07.12605_t1	144	47	88	MobiDBLite	mobidb-lite	consensus disorder prediction	-	-
HSymV2.0_g08.13861_t1	561	43	559	PANTHER	PTHR46880	RAS-ASSOCIATING DOMAIN-CONTAINING PROTEIN	-	-
HSymV2.0_g08.13861_t1	561	154	561	SUPERFAMILY	SSF53098	Ribonuclease H-like	IPR012337	Ribonuclease H-like superfamily
HSymV2.0_g03.05614_t1	252	2	232	Gene3D	G3DSA:1.20.1070.10	-	-	-
HSymV2.0_g03.05614_t1	252	20	230	SUPERFAMILY	SSF81321	Family A G protein-coupled receptor-like	-	-
HSymV2.0_g03.05614_t1	252	1	209	ProSiteProfiles	PS50262	G-protein coupled receptors family 1 profile.	IPR017452	GPCR, rhodopsin-like, 7TM
HSymV2.0_g03.05614_t1	252	20	203	CDD	cd00637	7tm_classA_rhodopsin-like	-	-
HSymV2.0_g11.20602_t1	135	14	125	FunFam	G3DSA:1.10.287.370:FF:000005	Prefoldin subunit 4	-	-
HSymV2.0_g11.20602_t1	135	1	131	PIRSF	PIRSF016477	Prefoldin_4	IPR016661	Prefoldin, subunit 4
HSymV2.0_g11.20602_t1	135	21	125	Pfam	PF01920	Prefoldin subunit	IPR002777	Prefoldin beta-like
HSymV2.0_g11.20602_t1	135	31	61	Coils	Coil	Coil	-	-
HSymV2.0_g11.20602_t1	135	91	118	Coils	Coil	Coil	-	-
HSymV2.0_g11.20602_t1	135	15	125	Gene3D	G3DSA:1.10.287.370	-	IPR009053	Prefoldin
HSymV2.0_g11.20602_t1	135	21	123	SUPERFAMILY	SSF46579	Prefoldin	-	-
HSymV2.0_g11.20602_t1	135	5	133	PANTHER	PTHR21100	PREFOLDIN SUBUNIT 4	IPR016661	Prefoldin, subunit 4
HSymV2.0_g01.00468_t1	462	403	424	ProSiteProfiles	PS50297	Ankyrin repeat region circular profile.	-	-
HSymV2.0_g01.00468_t1	462	32	41	ProSitePatterns	PS00518	Zinc finger RING-type signature.	IPR017907	Zinc finger, RING-type, conserved site
HSymV2.0_g01.00468_t1	462	17	59	ProSiteProfiles	PS50089	Zinc finger RING-type profile.	IPR001841	Zinc finger, RING-type
HSymV2.0_g01.00468_t1	462	309	445	PANTHER	PTHR24198	ANKYRIN REPEAT AND PROTEIN KINASE DOMAIN-CONTAINING PROTEIN	-	-
HSymV2.0_g01.00468_t1	462	336	365	SMART	SM00248	ANK_2a	IPR002110	Ankyrin repeat
HSymV2.0_g01.00468_t1	462	403	433	SMART	SM00248	ANK_2a	IPR002110	Ankyrin repeat
HSymV2.0_g01.00468_t1	462	369	399	SMART	SM00248	ANK_2a	IPR002110	Ankyrin repeat
HSymV2.0_g01.00468_t1	462	341	434	Pfam	PF12796	Ankyrin repeats (3 copies)	IPR002110	Ankyrin repeat
HSymV2.0_g01.00468_t1	462	17	60	SMART	SM00184	ring_2	IPR001841	Zinc finger, RING-type
HSymV2.0_g01.00468_t1	462	13	80	SUPERFAMILY	SSF57850	RING/U-box	-	-
HSymV2.0_g01.00468_t1	462	309	447	SUPERFAMILY	SSF48403	Ankyrin repeat	IPR036770	Ankyrin repeat-containing domain superfamily
HSymV2.0_g01.00468_t1	462	403	436	ProSiteProfiles	PS50088	Ankyrin repeat profile.	IPR002110	Ankyrin repeat
HSymV2.0_g01.00468_t1	462	4	122	Gene3D	G3DSA:3.30.40.10	Zinc/RING finger domain, C3HC4 (zinc finger)	IPR013083	Zinc finger, RING/FYVE/PHD-type
HSymV2.0_g01.00468_t1	462	17	58	Pfam	PF13445	RING-type zinc-finger	IPR027370	Zinc finger, RING-type, eukaryotic
HSymV2.0_g01.00468_t1	462	303	458	Gene3D	G3DSA:1.25.40.20	-	IPR036770	Ankyrin repeat-containing domain superfamily
HSymV2.0_g01.00468_t1	462	154	181	Coils	Coil	Coil	-	-
HSymV2.0_g01.00468_t1	462	290	310	Coils	Coil	Coil	-	-
HSymV2.0_g03.04811_t1	768	177	356	FunFam	G3DSA:3.30.420.40:FF:000067	Pantothenate kinase 4	-	-
HSymV2.0_g03.04811_t1	768	33	374	TIGRFAM	TIGR00555	panK_eukar: pantothenate kinase	IPR004567	Type II pantothenate kinase
HSymV2.0_g03.04811_t1	768	420	764	SUPERFAMILY	SSF111321	AF1104-like	IPR036075	Damage-control phosphatase ARMT1-like, metal-binding domain superfamily
HSymV2.0_g03.04811_t1	768	32	175	Gene3D	G3DSA:3.30.420.510	-	-	-
HSymV2.0_g03.04811_t1	768	176	357	Gene3D	G3DSA:3.30.420.40	-	-	-
HSymV2.0_g03.04811_t1	768	34	374	Pfam	PF03630	Fumble	IPR004567	Type II pantothenate kinase
HSymV2.0_g03.04811_t1	768	11	678	PANTHER	PTHR12280	PANTOTHENATE KINASE	IPR004567	Type II pantothenate kinase
HSymV2.0_g03.04811_t1	768	136	374	SUPERFAMILY	SSF53067	Actin-like ATPase domain	IPR043129	ATPase, nucleotide binding domain
HSymV2.0_g03.04811_t1	768	596	765	FunFam	G3DSA:3.40.50.10880:FF:000001	Pantothenate kinase 4	-	-
HSymV2.0_g03.04811_t1	768	59	82	MobiDBLite	mobidb-lite	consensus disorder prediction	-	-
HSymV2.0_g03.04811_t1	768	597	765	Gene3D	G3DSA:3.40.50.10880	Uncharacterised protein PF01937, DUF89, domain 3	-	-
HSymV2.0_g03.04811_t1	768	62	82	MobiDBLite	mobidb-lite	consensus disorder prediction	-	-
HSymV2.0_g03.04811_t1	768	32	164	SUPERFAMILY	SSF53067	Actin-like ATPase domain	IPR043129	ATPase, nucleotide binding domain
HSymV2.0_g03.04811_t1	768	434	518	Gene3D	G3DSA:1.20.1700.10	-	IPR035073	At2g17340, three-helix bundle domain
HSymV2.0_g03.04811_t1	768	453	752	Pfam	PF01937	Damage-control phosphatase ARMT1-like domain	IPR002791	Damage-control phosphatase ARMT1-like, metal-binding domain
HSymV2.0_g08.13698_t1	180	91	179	PANTHER	PTHR24125	ANKYRIN REPEAT AND DEATH DOMAIN-CONTAINING PROTEIN	-	-
HSymV2.0_g08.13698_t1	180	84	179	SUPERFAMILY	SSF48403	Ankyrin repeat	IPR036770	Ankyrin repeat-containing domain superfamily
HSymV2.0_g08.13698_t1	180	121	150	SMART	SM00248	ANK_2a	IPR002110	Ankyrin repeat
HSymV2.0_g08.13698_t1	180	154	180	SMART	SM00248	ANK_2a	IPR002110	Ankyrin repeat
HSymV2.0_g08.13698_t1	180	87	117	SMART	SM00248	ANK_2a	IPR002110	Ankyrin repeat
HSymV2.0_g08.13698_t1	180	94	175	Pfam	PF12796	Ankyrin repeats (3 copies)	IPR002110	Ankyrin repeat
HSymV2.0_g08.13698_t1	180	16	180	Gene3D	G3DSA:1.25.40.20	-	IPR036770	Ankyrin repeat-containing domain superfamily
HSymV2.0_g08.13698_t1	180	154	180	ProSiteProfiles	PS50088	Ankyrin repeat profile.	IPR002110	Ankyrin repeat
HSymV2.0_g08.13698_t1	180	121	153	ProSiteProfiles	PS50088	Ankyrin repeat profile.	IPR002110	Ankyrin repeat
HSymV2.0_g08.13698_t1	180	154	180	ProSiteProfiles	PS50297	Ankyrin repeat region circular profile.	-	-
HSymV2.0_g11.20598_t1	5043	1910	2136	SUPERFAMILY	SSF52540	P-loop containing nucleoside triphosphate hydrolases	IPR027417	P-loop containing nucleoside triphosphate hydrolase
HSymV2.0_g11.20598_t1	5043	3643	3856	Gene3D	G3DSA:2.60.40.10	Immunoglobulins	IPR013783	Immunoglobulin-like fold
HSymV2.0_g11.20598_t1	5043	2486	2559	MobiDBLite	mobidb-lite	consensus disorder prediction	-	-
HSymV2.0_g11.20598_t1	5043	274	438	Gene3D	G3DSA:2.60.40.10	Immunoglobulins	IPR013783	Immunoglobulin-like fold
HSymV2.0_g11.20598_t1	5043	4445	4550	Gene3D	G3DSA:2.60.40.10	Immunoglobulins	IPR013783	Immunoglobulin-like fold
HSymV2.0_g11.20598_t1	5043	1629	1755	Gene3D	G3DSA:2.60.40.10	Immunoglobulins	IPR013783	Immunoglobulin-like fold
HSymV2.0_g11.20598_t1	5043	676	781	Gene3D	G3DSA:2.60.40.10	Immunoglobulins	IPR013783	Immunoglobulin-like fold
HSymV2.0_g11.20598_t1	5043	1516	1628	Gene3D	G3DSA:2.60.40.10	Immunoglobulins	IPR013783	Immunoglobulin-like fold
HSymV2.0_g11.20598_t1	5043	4229	4335	Gene3D	G3DSA:2.60.40.10	Immunoglobulins	IPR013783	Immunoglobulin-like fold
HSymV2.0_g11.20598_t1	5043	3207	3319	Gene3D	G3DSA:2.60.40.10	Immunoglobulins	IPR013783	Immunoglobulin-like fold
HSymV2.0_g11.20598_t1	5043	2641	2754	Gene3D	G3DSA:2.60.40.10	Immunoglobulins	IPR013783	Immunoglobulin-like fold
HSymV2.0_g11.20598_t1	5043	2755	2854	Gene3D	G3DSA:2.60.40.10	Immunoglobulins	IPR013783	Immunoglobulin-like fold
HSymV2.0_g11.20598_t1	5043	4341	4444	Gene3D	G3DSA:2.60.40.10	Immunoglobulins	IPR013783	Immunoglobulin-like fold
HSymV2.0_g11.20598_t1	5043	543	675	Gene3D	G3DSA:2.60.40.10	Immunoglobulins	IPR013783	Immunoglobulin-like fold
HSymV2.0_g11.20598_t1	5043	439	542	Gene3D	G3DSA:2.60.40.10	Immunoglobulins	IPR013783	Immunoglobulin-like fold
HSymV2.0_g11.20598_t1	5043	2876	2978	Gene3D	G3DSA:2.60.40.10	Immunoglobulins	IPR013783	Immunoglobulin-like fold
HSymV2.0_g11.20598_t1	5043	1336	1443	Gene3D	G3DSA:2.60.40.10	Immunoglobulins	IPR013783	Immunoglobulin-like fold
HSymV2.0_g11.20598_t1	5043	3989	4101	Gene3D	G3DSA:2.60.40.10	Immunoglobulins	IPR013783	Immunoglobulin-like fold
HSymV2.0_g11.20598_t1	5043	782	886	Gene3D	G3DSA:2.60.40.10	Immunoglobulins	IPR013783	Immunoglobulin-like fold
HSymV2.0_g11.20598_t1	5043	2497	2525	MobiDBLite	mobidb-lite	consensus disorder prediction	-	-
HSymV2.0_g11.20598_t1	5043	2382	2396	MobiDBLite	mobidb-lite	consensus disorder prediction	-	-
HSymV2.0_g11.20598_t1	5043	9	5037	PANTHER	PTHR23053	DLEC1 DELETED IN LUNG AND ESOPHAGEAL CANCER 1	IPR033305	Hydrocephalus-inducing-like
HSymV2.0_g11.20598_t1	5043	2997	3155	Gene3D	G3DSA:2.60.40.10	Immunoglobulins	IPR013783	Immunoglobulin-like fold
HSymV2.0_g11.20598_t1	5043	1901	2217	Gene3D	G3DSA:3.40.50.300	-	IPR027417	P-loop containing nucleoside triphosphate hydrolase
HSymV2.0_g11.20598_t1	5043	1915	2093	Pfam	PF17213	Hydin Adenylate kinase-like domain	IPR033768	Hydin adenylate kinase-like domain
HSymV2.0_g11.20598_t1	5043	1133	1335	Gene3D	G3DSA:2.60.40.10	Immunoglobulins	IPR013783	Immunoglobulin-like fold
HSymV2.0_g11.20598_t1	5043	3695	3745	MobiDBLite	mobidb-lite	consensus disorder prediction	-	-
HSymV2.0_g11.20598_t1	5043	2269	2298	MobiDBLite	mobidb-lite	consensus disorder prediction	-	-
HSymV2.0_g11.20598_t1	5043	3048	3074	MobiDBLite	mobidb-lite	consensus disorder prediction	-	-
HSymV2.0_g11.20598_t1	5043	2177	2215	Coils	Coil	Coil	-	-
HSymV2.0_g11.20598_t1	5043	2344	2402	MobiDBLite	mobidb-lite	consensus disorder prediction	-	-
HSymV2.0_g11.20598_t1	5043	5043	5043	Coils	Coil	Coil	-	-
HSymV2.0_g11.20598_t1	5043	2363	2380	MobiDBLite	mobidb-lite	consensus disorder prediction	-	-
HSymV2.0_g11.20598_t1	5043	4854	4944	Gene3D	G3DSA:2.60.40.10	Immunoglobulins	IPR013783	Immunoglobulin-like fold
HSymV2.0_g11.20598_t1	5043	79	176	Gene3D	G3DSA:2.60.40.10	Immunoglobulins	IPR013783	Immunoglobulin-like fold
HSymV2.0_g11.20598_t1	5043	4119	4228	Gene3D	G3DSA:2.60.40.10	Immunoglobulins	IPR013783	Immunoglobulin-like fold
HSymV2.0_g11.20598_t1	5043	3333	3458	Gene3D	G3DSA:2.60.40.10	Immunoglobulins	IPR013783	Immunoglobulin-like fold
HSymV2.0_g11.20598_t1	5043	177	273	Gene3D	G3DSA:2.60.40.10	Immunoglobulins	IPR013783	Immunoglobulin-like fold
HSymV2.0_g11.20598_t1	5043	3484	3570	Gene3D	G3DSA:2.60.40.10	Immunoglobulins	IPR013783	Immunoglobulin-like fold
HSymV2.0_g11.20598_t1	5043	2139	2159	Coils	Coil	Coil	-	-
HSymV2.0_g11.20598_t1	5043	2244	2268	MobiDBLite	mobidb-lite	consensus disorder prediction	-	-
HSymV2.0_g11.20598_t1	5043	1459	1479	Coils	Coil	Coil	-	-
HSymV2.0_g11.20598_t1	5043	2526	2551	MobiDBLite	mobidb-lite	consensus disorder prediction	-	-
HSymV2.0_g11.20598_t1	5043	3046	3083	MobiDBLite	mobidb-lite	consensus disorder prediction	-	-
HSymV2.0_g11.20598_t1	5043	544	601	Pfam	PF14874	Flagellar-associated PapD-like	-	-
HSymV2.0_g11.20598_t1	5043	3716	3739	MobiDBLite	mobidb-lite	consensus disorder prediction	-	-
HSymV2.0_g11.20598_t1	5043	2191	2243	MobiDBLite	mobidb-lite	consensus disorder prediction	-	-
HSymV2.0_g11.20598_t1	5043	2191	2302	MobiDBLite	mobidb-lite	consensus disorder prediction	-	-
HSymV2.0_g13.22422_t1	767	245	312	MobiDBLite	mobidb-lite	consensus disorder prediction	-	-
HSymV2.0_g13.22422_t1	767	404	666	Pfam	PF07714	Protein tyrosine and serine/threonine kinase	IPR001245	Serine-threonine/tyrosine-protein kinase, catalytic domain
HSymV2.0_g13.22422_t1	767	151	207	SUPERFAMILY	SSF57889	Cysteine-rich domain	IPR046349	C1-like domain superfamily
HSymV2.0_g13.22422_t1	767	255	309	MobiDBLite	mobidb-lite	consensus disorder prediction	-	-
HSymV2.0_g13.22422_t1	767	160	205	Pfam	PF00130	Phorbol esters/diacylglycerol binding domain (C1 domain)	IPR002219	Protein kinase C-like, phorbol ester/diacylglycerol-binding domain
HSymV2.0_g13.22422_t1	767	404	679	ProSiteProfiles	PS50011	Protein kinase domain profile.	IPR000719	Protein kinase domain
HSymV2.0_g13.22422_t1	767	68	106	MobiDBLite	mobidb-lite	consensus disorder prediction	-	-
HSymV2.0_g13.22422_t1	767	159	204	ProSiteProfiles	PS50081	Zinc finger phorbol-ester/DAG-type profile.	IPR002219	Protein kinase C-like, phorbol ester/diacylglycerol-binding domain
HSymV2.0_g13.22422_t1	767	157	205	Gene3D	G3DSA:3.30.60.20	-	-	-
HSymV2.0_g13.22422_t1	767	135	668	PANTHER	PTHR44329	SERINE/THREONINE-PROTEIN KINASE TNNI3K-RELATED	-	-
HSymV2.0_g13.22422_t1	767	677	758	SUPERFAMILY	SSF56112	Protein kinase-like (PK-like)	IPR011009	Protein kinase-like domain superfamily
HSymV2.0_g13.22422_t1	767	68	152	MobiDBLite	mobidb-lite	consensus disorder prediction	-	-
HSymV2.0_g13.22422_t1	767	520	532	ProSitePatterns	PS00108	Serine/Threonine protein kinases active-site signature.	IPR008271	Serine/threonine-protein kinase, active site
HSymV2.0_g13.22422_t1	767	160	204	SMART	SM00109	c1_12	IPR002219	Protein kinase C-like, phorbol ester/diacylglycerol-binding domain
HSymV2.0_g13.22422_t1	767	393	480	FunFam	G3DSA:3.30.200.20:FF:000034	Kinase suppressor of Ras 1	-	-
HSymV2.0_g13.22422_t1	767	404	673	SMART	SM00220	serkin_6	IPR000719	Protein kinase domain
HSymV2.0_g13.22422_t1	767	676	745	Gene3D	G3DSA:1.10.510.10	Transferase(Phosphotransferase) domain 1	-	-
HSymV2.0_g13.22422_t1	767	483	671	Gene3D	G3DSA:1.10.510.10	Transferase(Phosphotransferase) domain 1	-	-
HSymV2.0_g13.22422_t1	767	394	668	SUPERFAMILY	SSF56112	Protein kinase-like (PK-like)	IPR011009	Protein kinase-like domain superfamily
HSymV2.0_g13.22422_t1	767	158	205	CDD	cd20812	C1_KSR	-	-
HSymV2.0_g13.22422_t1	767	115	148	MobiDBLite	mobidb-lite	consensus disorder prediction	-	-
HSymV2.0_g13.22422_t1	767	160	204	ProSitePatterns	PS00479	Zinc finger phorbol-ester/DAG-type signature.	IPR002219	Protein kinase C-like, phorbol ester/diacylglycerol-binding domain
HSymV2.0_g13.22422_t1	767	482	672	FunFam	G3DSA:1.10.510.10:FF:000107	kinase suppressor of Ras 1	-	-
HSymV2.0_g13.22422_t1	767	392	481	Gene3D	G3DSA:3.30.200.20	Phosphorylase Kinase; domain 1	-	-
HSymV2.0_g13.23539_t1	393	10	386	SUPERFAMILY	SSF103473	MFS general substrate transporter	IPR036259	MFS transporter superfamily
HSymV2.0_g01.01630_t1	411	103	137	ProSiteProfiles	PS50800	SAP motif profile.	IPR003034	SAP domain
HSymV2.0_g01.01630_t1	411	100	131	Gene3D	G3DSA:1.10.720.30	SAP domain	IPR036361	SAP domain superfamily
HSymV2.0_g01.01630_t1	411	103	130	Pfam	PF02037	SAP domain	IPR003034	SAP domain
HSymV2.0_g01.01630_t1	411	103	137	SMART	SM00513	sap_9	IPR003034	SAP domain
HSymV2.0_g01.01630_t1	411	254	293	ProSiteProfiles	PS50966	Zinc finger SWIM-type profile.	IPR007527	Zinc finger, SWIM-type
HSymV2.0_g01.01630_t1	411	179	365	PANTHER	PTHR47526	ATP-DEPENDENT DNA HELICASE	-	-
HSymV2.0_g11.19424_t1	402	4	127	Gene3D	G3DSA:3.10.50.40	-	IPR046357	Peptidyl-prolyl cis-trans isomerase domain superfamily
HSymV2.0_g11.19424_t1	402	127	241	SUPERFAMILY	SSF54534	FKBP-like	-	-
HSymV2.0_g11.19424_t1	402	335	368	ProSiteProfiles	PS50005	TPR repeat profile.	IPR019734	Tetratricopeptide repeat
HSymV2.0_g11.19424_t1	402	243	394	Gene3D	G3DSA:1.25.40.10	Tetratricopeptide repeat domain	IPR011990	Tetratricopeptide-like helical domain superfamily
HSymV2.0_g11.19424_t1	402	11	124	FunFam	G3DSA:3.10.50.40:FF:000006	Peptidyl-prolyl cis-trans isomerase	-	-
HSymV2.0_g11.19424_t1	402	240	260	Coils	Coil	Coil	-	-
HSymV2.0_g11.19424_t1	402	336	368	Pfam	PF07719	Tetratricopeptide repeat	IPR013105	Tetratricopeptide repeat 2
HSymV2.0_g11.19424_t1	402	128	242	Gene3D	G3DSA:3.10.50.40	-	IPR046357	Peptidyl-prolyl cis-trans isomerase domain superfamily
HSymV2.0_g11.19424_t1	402	35	123	ProSiteProfiles	PS50059	FKBP-type peptidyl-prolyl cis-trans isomerase domain profile.	IPR001179	FKBP-type peptidyl-prolyl cis-trans isomerase domain
HSymV2.0_g11.19424_t1	402	5	122	SUPERFAMILY	SSF54534	FKBP-like	-	-
HSymV2.0_g11.19424_t1	402	241	394	SUPERFAMILY	SSF48452	TPR-like	IPR011990	Tetratricopeptide-like helical domain superfamily
HSymV2.0_g11.19424_t1	402	126	242	FunFam	G3DSA:3.10.50.40:FF:000013	Peptidylprolyl isomerase	-	-
HSymV2.0_g11.19424_t1	402	335	368	ProSiteProfiles	PS50293	TPR repeat region circular profile.	-	-
HSymV2.0_g11.19424_t1	402	13	125	PANTHER	PTHR46512	PEPTIDYLPROLYL ISOMERASE	-	-
HSymV2.0_g11.19424_t1	402	150	227	ProSiteProfiles	PS50059	FKBP-type peptidyl-prolyl cis-trans isomerase domain profile.	IPR001179	FKBP-type peptidyl-prolyl cis-trans isomerase domain
HSymV2.0_g11.19424_t1	402	32	120	Pfam	PF00254	FKBP-type peptidyl-prolyl cis-trans isomerase	IPR001179	FKBP-type peptidyl-prolyl cis-trans isomerase domain
HSymV2.0_g11.19424_t1	402	148	232	Pfam	PF00254	FKBP-type peptidyl-prolyl cis-trans isomerase	IPR001179	FKBP-type peptidyl-prolyl cis-trans isomerase domain
HSymV2.0_g11.19424_t1	402	254	287	SMART	SM00028	tpr_5	IPR019734	Tetratricopeptide repeat
HSymV2.0_g11.19424_t1	402	301	334	SMART	SM00028	tpr_5	IPR019734	Tetratricopeptide repeat
HSymV2.0_g11.19424_t1	402	335	368	SMART	SM00028	tpr_5	IPR019734	Tetratricopeptide repeat
HSymV2.0_g08.14601_t1	310	47	286	CDD	cd09993	HDAC_classIV	IPR044150	Histone deacetylase 11
HSymV2.0_g08.14601_t1	310	29	297	SUPERFAMILY	SSF52768	Arginase/deacetylase	IPR023696	Ureohydrolase domain superfamily
HSymV2.0_g08.14601_t1	310	30	305	Gene3D	G3DSA:3.40.800.20	Histone deacetylase domain	IPR037138	Histone deacetylase domain superfamily
HSymV2.0_g08.14601_t1	310	186	201	PRINTS	PR01270	Histone deacetylase superfamily signature	IPR000286	Histone deacetylase family
HSymV2.0_g08.14601_t1	310	151	174	PRINTS	PR01270	Histone deacetylase superfamily signature	IPR000286	Histone deacetylase family
HSymV2.0_g08.14601_t1	310	263	273	PRINTS	PR01270	Histone deacetylase superfamily signature	IPR000286	Histone deacetylase family
HSymV2.0_g08.14601_t1	310	28	297	FunFam	G3DSA:3.40.800.20:FF:000009	Histone deacetylase 11	-	-
HSymV2.0_g08.14601_t1	310	47	288	Pfam	PF00850	Histone deacetylase domain	IPR023801	Histone deacetylase domain
HSymV2.0_g08.14601_t1	310	26	288	PANTHER	PTHR48252	HISTONE DEACETYLASE 2-RELATED	-	-
HSymV2.0_g02.04188_t1	633	37	198	ProSiteProfiles	PS51820	PA14 domain profile.	IPR037524	PA14/GLEYA domain
HSymV2.0_g02.04188_t1	633	376	625	Pfam	PF05679	Chondroitin N-acetylgalactosaminyltransferase	IPR008428	Chondroitin N-acetylgalactosaminyltransferase
HSymV2.0_g02.04188_t1	633	414	633	Gene3D	G3DSA:3.90.550.10	Spore Coat Polysaccharide Biosynthesis Protein SpsA; Chain A	IPR029044	Nucleotide-diphospho-sugar transferases
HSymV2.0_g02.04188_t1	633	84	627	PANTHER	PTHR12369	CHONDROITIN SYNTHASE	-	-
HSymV2.0_g02.04188_t1	633	398	630	SUPERFAMILY	SSF53448	Nucleotide-diphospho-sugar transferases	IPR029044	Nucleotide-diphospho-sugar transferases
HSymV2.0_g10.18158_t1	326	27	61	ProSiteProfiles	PS50294	Trp-Asp (WD) repeats circular profile.	-	-
HSymV2.0_g10.18158_t1	326	9	322	PANTHER	PTHR22839	THO COMPLEX SUBUNIT 3 THO3	IPR040132	TREX component Tex1/THOC3
HSymV2.0_g10.18158_t1	326	11	186	FunFam	G3DSA:2.130.10.10:FF:001007	THO complex subunit 3	-	-
HSymV2.0_g10.18158_t1	326	217	231	PRINTS	PR00320	G protein beta WD-40 repeat signature	IPR020472	G-protein beta WD-40 repeat
HSymV2.0_g10.18158_t1	326	46	60	PRINTS	PR00320	G protein beta WD-40 repeat signature	IPR020472	G-protein beta WD-40 repeat
HSymV2.0_g10.18158_t1	326	91	105	PRINTS	PR00320	G protein beta WD-40 repeat signature	IPR020472	G-protein beta WD-40 repeat
HSymV2.0_g10.18158_t1	326	22	307	SUPERFAMILY	SSF50978	WD40 repeat-like	IPR036322	WD40-repeat-containing domain superfamily
HSymV2.0_g10.18158_t1	326	114	221	Pfam	PF08662	Eukaryotic translation initiation factor eIF2A	IPR013979	Translation initiation factor, beta propellor-like domain
HSymV2.0_g10.18158_t1	326	198	232	ProSiteProfiles	PS50082	Trp-Asp (WD) repeats profile.	IPR001680	WD40 repeat
HSymV2.0_g10.18158_t1	326	25	58	Pfam	PF00400	WD domain, G-beta repeat	IPR001680	WD40 repeat
HSymV2.0_g10.18158_t1	326	69	104	Pfam	PF00400	WD domain, G-beta repeat	IPR001680	WD40 repeat
HSymV2.0_g10.18158_t1	326	71	104	ProSiteProfiles	PS50082	Trp-Asp (WD) repeats profile.	IPR001680	WD40 repeat
HSymV2.0_g10.18158_t1	326	11	157	Gene3D	G3DSA:2.130.10.10	-	IPR015943	WD40/YVTN repeat-like-containing domain superfamily
HSymV2.0_g10.18158_t1	326	158	326	Gene3D	G3DSA:2.130.10.10	-	IPR015943	WD40/YVTN repeat-like-containing domain superfamily
HSymV2.0_g10.18158_t1	326	71	104	ProSiteProfiles	PS50294	Trp-Asp (WD) repeats circular profile.	-	-
HSymV2.0_g10.18158_t1	326	198	232	ProSiteProfiles	PS50294	Trp-Asp (WD) repeats circular profile.	-	-
HSymV2.0_g10.18158_t1	326	27	68	ProSiteProfiles	PS50082	Trp-Asp (WD) repeats profile.	IPR001680	WD40 repeat
HSymV2.0_g10.18158_t1	326	187	321	FunFam	G3DSA:2.130.10.10:FF:000300	THO complex subunit 3	-	-
HSymV2.0_g10.18158_t1	326	109	147	SMART	SM00320	WD40_4	IPR001680	WD40 repeat
HSymV2.0_g10.18158_t1	326	64	104	SMART	SM00320	WD40_4	IPR001680	WD40 repeat
HSymV2.0_g10.18158_t1	326	275	321	SMART	SM00320	WD40_4	IPR001680	WD40 repeat
HSymV2.0_g10.18158_t1	326	20	59	SMART	SM00320	WD40_4	IPR001680	WD40 repeat
HSymV2.0_g10.18158_t1	326	233	272	SMART	SM00320	WD40_4	IPR001680	WD40 repeat
HSymV2.0_g10.18158_t1	326	191	230	SMART	SM00320	WD40_4	IPR001680	WD40 repeat
HSymV2.0_g02.04263_t1	699	523	598	Gene3D	G3DSA:3.90.175.10	Diphtheria Toxin, domain 1	-	-
HSymV2.0_g02.04263_t1	699	550	633	Pfam	PF13151	Protein of unknown function (DUF3990)	IPR025051	Protein of unknown function DUF3990
HSymV2.0_g02.04263_t1	699	77	315	Pfam	PF00089	Trypsin	IPR001254	Serine proteases, trypsin domain
HSymV2.0_g02.04263_t1	699	72	322	Gene3D	G3DSA:2.40.10.10	-	IPR043504	Peptidase S1, PA clan, chymotrypsin-like fold
HSymV2.0_g02.04263_t1	699	77	325	ProSiteProfiles	PS50240	Serine proteases, trypsin domain profile.	IPR001254	Serine proteases, trypsin domain
HSymV2.0_g02.04263_t1	699	77	314	CDD	cd00190	Tryp_SPc	IPR001254	Serine proteases, trypsin domain
HSymV2.0_g02.04263_t1	699	1	16	SignalP_EUK	SignalP-noTM	SignalP-noTM	-	-
HSymV2.0_g02.04263_t1	699	76	320	SMART	SM00020	trypsin_2	IPR001254	Serine proteases, trypsin domain
HSymV2.0_g02.04263_t1	699	71	324	FunFam	G3DSA:2.40.10.10:FF:000003	Transmembrane serine protease 3	-	-
HSymV2.0_g02.04263_t1	699	53	317	PANTHER	PTHR24253	TRANSMEMBRANE PROTEASE SERINE	-	-
HSymV2.0_g02.04263_t1	699	175	189	PRINTS	PR00722	Chymotrypsin serine protease family (S1) signature	IPR001314	Peptidase S1A, chymotrypsin family
HSymV2.0_g02.04263_t1	699	103	118	PRINTS	PR00722	Chymotrypsin serine protease family (S1) signature	IPR001314	Peptidase S1A, chymotrypsin family
HSymV2.0_g02.04263_t1	699	270	282	PRINTS	PR00722	Chymotrypsin serine protease family (S1) signature	IPR001314	Peptidase S1A, chymotrypsin family
HSymV2.0_g02.04263_t1	699	113	118	ProSitePatterns	PS00134	Serine proteases, trypsin family, histidine active site.	IPR018114	Serine proteases, trypsin family, histidine active site
HSymV2.0_g02.04263_t1	699	58	315	SUPERFAMILY	SSF50494	Trypsin-like serine proteases	IPR009003	Peptidase S1, PA clan
HSymV2.0_g06.10239_t1	249	41	217	Gene3D	G3DSA:2.60.270.20	Cytolysin/lectin	IPR015926	Cytolysin/lectin
HSymV2.0_g06.10239_t1	249	59	219	PANTHER	PTHR40388	BRYOPORIN	-	-
HSymV2.0_g06.10239_t1	249	72	218	SUPERFAMILY	SSF63724	Cytolysin/lectin	IPR015926	Cytolysin/lectin
HSymV2.0_g06.10239_t1	249	59	216	Pfam	PF06369	Sea anemone cytotoxic protein	IPR009104	Sea anemone actinoporin-like
HSymV2.0_g06.10239_t1	249	1	18	SignalP_EUK	SignalP-TM	SignalP-TM	-	-
HSymV2.0_g09.17501_t1	145	8	145	SUPERFAMILY	SSF54211	Ribosomal protein S5 domain 2-like	IPR020568	Ribosomal protein S5 domain 2-type fold
HSymV2.0_g09.17501_t1	145	7	142	PANTHER	PTHR21569	RIBOSOMAL PROTEIN S9	IPR000754	Ribosomal protein S9
HSymV2.0_g09.17501_t1	145	1	145	FunFam	G3DSA:3.30.230.10:FF:000184	40S ribosomal protein S16	-	-
HSymV2.0_g09.17501_t1	145	13	145	Pfam	PF00380	Ribosomal protein S9/S16	IPR000754	Ribosomal protein S9
HSymV2.0_g09.17501_t1	145	73	91	ProSitePatterns	PS00360	Ribosomal protein S9 signature.	IPR020574	Ribosomal protein S9, conserved site
HSymV2.0_g09.17501_t1	145	2	145	Gene3D	G3DSA:3.30.230.10	-	IPR014721	Ribosomal protein S5 domain 2-type fold, subgroup
HSymV2.0_g13.22784_t1	431	137	257	Pfam	PF01762	Galactosyltransferase	IPR002659	Glycosyl transferase, family 31
HSymV2.0_g13.22784_t1	431	116	330	Gene3D	G3DSA:3.90.550.50	-	-	-
HSymV2.0_g13.22784_t1	431	107	303	PANTHER	PTHR11214	BETA-1,3-N-ACETYLGLUCOSAMINYLTRANSFERASE	IPR002659	Glycosyl transferase, family 31
HSymV2.0_g09.16620_t1	855	333	477	FunFam	G3DSA:1.25.40.10:FF:000137	Pre-mRNA-splicing factor syf1	-	-
HSymV2.0_g09.16620_t1	855	750	781	Coils	Coil	Coil	-	-
HSymV2.0_g09.16620_t1	855	208	464	SUPERFAMILY	SSF48452	TPR-like	IPR011990	Tetratricopeptide-like helical domain superfamily
HSymV2.0_g09.16620_t1	855	816	833	MobiDBLite	mobidb-lite	consensus disorder prediction	-	-
HSymV2.0_g09.16620_t1	855	481	645	SUPERFAMILY	SSF48452	TPR-like	IPR011990	Tetratricopeptide-like helical domain superfamily
HSymV2.0_g09.16620_t1	855	834	855	MobiDBLite	mobidb-lite	consensus disorder prediction	-	-
HSymV2.0_g09.16620_t1	855	21	774	PANTHER	PTHR11246	PRE-MRNA SPLICING FACTOR	IPR045075	Pre-mRNA-splicing factor Syf1-like
HSymV2.0_g09.16620_t1	855	25	81	SUPERFAMILY	SSF48452	TPR-like	IPR011990	Tetratricopeptide-like helical domain superfamily
HSymV2.0_g09.16620_t1	855	209	332	FunFam	G3DSA:1.25.40.10:FF:000411	pre-mRNA-splicing factor SYF1	-	-
HSymV2.0_g09.16620_t1	855	24	195	FunFam	G3DSA:1.25.40.10:FF:000220	Pre-mRNA-splicing factor SYF1	-	-
HSymV2.0_g09.16620_t1	855	611	645	SMART	SM00386	hat_new_1	IPR003107	HAT (Half-A-TPR) repeat
HSymV2.0_g09.16620_t1	855	272	307	SMART	SM00386	hat_new_1	IPR003107	HAT (Half-A-TPR) repeat
HSymV2.0_g09.16620_t1	855	126	160	SMART	SM00386	hat_new_1	IPR003107	HAT (Half-A-TPR) repeat
HSymV2.0_g09.16620_t1	855	536	570	SMART	SM00386	hat_new_1	IPR003107	HAT (Half-A-TPR) repeat
HSymV2.0_g09.16620_t1	855	92	124	SMART	SM00386	hat_new_1	IPR003107	HAT (Half-A-TPR) repeat
HSymV2.0_g09.16620_t1	855	502	534	SMART	SM00386	hat_new_1	IPR003107	HAT (Half-A-TPR) repeat
HSymV2.0_g09.16620_t1	855	411	447	SMART	SM00386	hat_new_1	IPR003107	HAT (Half-A-TPR) repeat
HSymV2.0_g09.16620_t1	855	647	681	SMART	SM00386	hat_new_1	IPR003107	HAT (Half-A-TPR) repeat
HSymV2.0_g09.16620_t1	855	50	82	SMART	SM00386	hat_new_1	IPR003107	HAT (Half-A-TPR) repeat
HSymV2.0_g09.16620_t1	855	575	609	SMART	SM00386	hat_new_1	IPR003107	HAT (Half-A-TPR) repeat
HSymV2.0_g09.16620_t1	855	449	500	SMART	SM00386	hat_new_1	IPR003107	HAT (Half-A-TPR) repeat
HSymV2.0_g09.16620_t1	855	683	717	SMART	SM00386	hat_new_1	IPR003107	HAT (Half-A-TPR) repeat
HSymV2.0_g09.16620_t1	855	15	47	SMART	SM00386	hat_new_1	IPR003107	HAT (Half-A-TPR) repeat
HSymV2.0_g09.16620_t1	855	638	757	FunFam	G3DSA:1.25.40.10:FF:001071	pre-mRNA-splicing factor SYF1-like	-	-
HSymV2.0_g09.16620_t1	855	96	184	SUPERFAMILY	SSF48452	TPR-like	IPR011990	Tetratricopeptide-like helical domain superfamily
HSymV2.0_g09.16620_t1	855	761	783	MobiDBLite	mobidb-lite	consensus disorder prediction	-	-
HSymV2.0_g09.16620_t1	855	760	855	MobiDBLite	mobidb-lite	consensus disorder prediction	-	-
HSymV2.0_g09.16620_t1	855	203	318	Gene3D	G3DSA:1.25.40.430	-	-	-
HSymV2.0_g09.16620_t1	855	651	753	SUPERFAMILY	SSF48452	TPR-like	IPR011990	Tetratricopeptide-like helical domain superfamily
HSymV2.0_g09.16620_t1	855	478	637	FunFam	G3DSA:1.25.40.10:FF:000023	Pre-mRNA-splicing factor SYF1	-	-
HSymV2.0_g09.16620_t1	855	633	772	Gene3D	G3DSA:1.25.40.10	Tetratricopeptide repeat domain	IPR011990	Tetratricopeptide-like helical domain superfamily
HSymV2.0_g09.16620_t1	855	319	477	Gene3D	G3DSA:1.25.40.10	Tetratricopeptide repeat domain	IPR011990	Tetratricopeptide-like helical domain superfamily
HSymV2.0_g09.16620_t1	855	480	599	Gene3D	G3DSA:1.25.40.10	Tetratricopeptide repeat domain	IPR011990	Tetratricopeptide-like helical domain superfamily
HSymV2.0_g09.16620_t1	855	24	193	Gene3D	G3DSA:1.25.40.10	Tetratricopeptide repeat domain	IPR011990	Tetratricopeptide-like helical domain superfamily
HSymV2.0_g02.03372_t1	134	2	127	SMART	SM00186	FBG_2	IPR002181	Fibrinogen, alpha/beta/gamma chain, C-terminal globular domain
HSymV2.0_g02.03372_t1	134	3	125	Pfam	PF00147	Fibrinogen beta and gamma chains, C-terminal globular domain	IPR002181	Fibrinogen, alpha/beta/gamma chain, C-terminal globular domain
HSymV2.0_g02.03372_t1	134	1	128	Gene3D	G3DSA:3.90.215.10	Gamma Fibrinogen, chain A, domain 1	IPR014716	Fibrinogen, alpha/beta/gamma chain, C-terminal globular, subdomain 1
HSymV2.0_g02.03372_t1	134	1	128	ProSiteProfiles	PS51406	Fibrinogen C-terminal domain profile.	IPR002181	Fibrinogen, alpha/beta/gamma chain, C-terminal globular domain
HSymV2.0_g02.03372_t1	134	12	126	PANTHER	PTHR19143	FIBRINOGEN/TENASCIN/ANGIOPOEITIN	-	-
HSymV2.0_g02.03372_t1	134	18	126	SUPERFAMILY	SSF56496	Fibrinogen C-terminal domain-like	IPR036056	Fibrinogen-like, C-terminal
HSymV2.0_g01.01186_t1	131	1	131	Gene3D	G3DSA:3.30.420.10	-	IPR036397	Ribonuclease H superfamily
HSymV2.0_g01.01186_t1	131	5	90	Pfam	PF00665	Integrase core domain	IPR001584	Integrase, catalytic core
HSymV2.0_g01.01186_t1	131	1	131	ProSiteProfiles	PS50994	Integrase catalytic domain profile.	IPR001584	Integrase, catalytic core
HSymV2.0_g01.01186_t1	131	3	119	SUPERFAMILY	SSF53098	Ribonuclease H-like	IPR012337	Ribonuclease H-like superfamily
HSymV2.0_g01.01965_t1	174	7	168	PANTHER	PTHR46167	N-LYSINE METHYLTRANSFERASE KMT5A	-	-
HSymV2.0_g01.01965_t1	174	10	73	SUPERFAMILY	SSF82199	SET domain	IPR046341	SET domain superfamily
HSymV2.0_g01.01965_t1	174	2	78	Gene3D	G3DSA:2.170.270.10	SET domain	IPR046341	SET domain superfamily
HSymV2.0_g11.20433_t1	291	19	272	PANTHER	PTHR10127	DISCOIDIN, CUB, EGF, LAMININ , AND ZINC METALLOPROTEASE DOMAIN CONTAINING	-	-
HSymV2.0_g11.20433_t1	291	259	291	Pfam	PF01549	ShK domain-like	IPR003582	ShKT domain
HSymV2.0_g11.20433_t1	291	158	175	PRINTS	PR00480	Astacin family signature	IPR001506	Peptidase M12A
HSymV2.0_g11.20433_t1	291	84	102	PRINTS	PR00480	Astacin family signature	IPR001506	Peptidase M12A
HSymV2.0_g11.20433_t1	291	237	250	PRINTS	PR00480	Astacin family signature	IPR001506	Peptidase M12A
HSymV2.0_g11.20433_t1	291	139	157	PRINTS	PR00480	Astacin family signature	IPR001506	Peptidase M12A
HSymV2.0_g11.20433_t1	291	197	212	PRINTS	PR00480	Astacin family signature	IPR001506	Peptidase M12A
HSymV2.0_g11.20433_t1	291	1	18	SignalP_GRAM_POSITIVE	SignalP-TM	SignalP-TM	-	-
HSymV2.0_g11.20433_t1	291	1	18	SignalP_GRAM_NEGATIVE	SignalP-noTM	SignalP-noTM	-	-
HSymV2.0_g11.20433_t1	291	10	253	FunFam	G3DSA:3.40.390.10:FF:000028	Zinc metalloproteinase	-	-
HSymV2.0_g11.20433_t1	291	57	251	SUPERFAMILY	SSF55486	Metalloproteases ("zincins"), catalytic domain	-	-
HSymV2.0_g11.20433_t1	291	68	249	CDD	cd04280	ZnMc_astacin_like	IPR034035	Astacin-like metallopeptidase domain
HSymV2.0_g11.20433_t1	291	68	251	Pfam	PF01400	Astacin (Peptidase family M12A)	IPR001506	Peptidase M12A
HSymV2.0_g11.20433_t1	291	260	291	ProSiteProfiles	PS51670	ShKT domain profile.	IPR003582	ShKT domain
HSymV2.0_g11.20433_t1	291	52	202	SMART	SM00235	col_5	IPR006026	Peptidase, metallopeptidase
HSymV2.0_g11.20433_t1	291	10	252	Gene3D	G3DSA:3.40.390.10	Collagenase (Catalytic Domain)	IPR024079	Metallopeptidase, catalytic domain superfamily
HSymV2.0_g11.20433_t1	291	1	18	SignalP_EUK	SignalP-noTM	SignalP-noTM	-	-
HSymV2.0_g11.20433_t1	291	49	251	ProSiteProfiles	PS51864	Astacin-like domain profile.	IPR001506	Peptidase M12A
HSymV2.0_g15.25063_t1	344	235	343	Pfam	PF00019	Transforming growth factor beta like domain	IPR001839	Transforming growth factor-beta, C-terminal
HSymV2.0_g15.25063_t1	344	221	343	Gene3D	G3DSA:2.10.90.10	-	IPR029034	Cystine-knot cytokine
HSymV2.0_g15.25063_t1	344	32	343	PANTHER	PTHR11848	TGF-BETA FAMILY	IPR015615	Transforming growth factor-beta-related
HSymV2.0_g15.25063_t1	344	1	19	SignalP_GRAM_POSITIVE	SignalP-TM	SignalP-TM	-	-
HSymV2.0_g15.25063_t1	344	228	343	SUPERFAMILY	SSF57501	Cystine-knot cytokines	IPR029034	Cystine-knot cytokine
HSymV2.0_g15.25063_t1	344	24	167	Pfam	PF00688	TGF-beta propeptide	IPR001111	TGF-beta, propeptide
HSymV2.0_g15.25063_t1	344	223	344	ProSiteProfiles	PS51362	TGF-beta family profile.	IPR001839	Transforming growth factor-beta, C-terminal
HSymV2.0_g15.25063_t1	344	18	209	Gene3D	G3DSA:2.60.120.970	-	-	-
HSymV2.0_g15.25063_t1	344	235	344	SMART	SM00204	TGFB_2	IPR001839	Transforming growth factor-beta, C-terminal
HSymV2.0_g15.25063_t1	344	1	19	SignalP_EUK	SignalP-noTM	SignalP-noTM	-	-
HSymV2.0_g07.12334_t1	768	684	704	Coils	Coil	Coil	-	-
HSymV2.0_g07.12334_t1	768	521	541	Coils	Coil	Coil	-	-
HSymV2.0_g07.12334_t1	768	598	649	Coils	Coil	Coil	-	-
HSymV2.0_g07.12334_t1	768	266	294	MobiDBLite	mobidb-lite	consensus disorder prediction	-	-
HSymV2.0_g07.12334_t1	768	567	587	Coils	Coil	Coil	-	-
HSymV2.0_g07.12334_t1	768	498	717	PANTHER	PTHR21623	SPERIOLIN-BINDING FACTOR	IPR039889	Coiled-coil domain-containing protein 33
HSymV2.0_g07.12334_t1	768	248	268	Coils	Coil	Coil	-	-
HSymV2.0_g03.05805_t1	430	118	224	ProSiteProfiles	PS50038	Frizzled (fz) domain profile.	IPR020067	Frizzled domain
HSymV2.0_g03.05805_t1	430	93	213	Gene3D	G3DSA:1.10.2000.10	-	IPR036790	Frizzled cysteine-rich domain superfamily
HSymV2.0_g03.05805_t1	430	277	290	ProSitePatterns	PS00021	Kringle domain signature.	IPR018056	Kringle, conserved site
HSymV2.0_g03.05805_t1	430	235	307	Pfam	PF00051	Kringle domain	IPR000001	Kringle
HSymV2.0_g03.05805_t1	430	234	307	ProSiteProfiles	PS50070	Kringle domain profile.	IPR000001	Kringle
HSymV2.0_g03.05805_t1	430	171	308	PANTHER	PTHR24261	PLASMINOGEN-RELATED	-	-
HSymV2.0_g03.05805_t1	430	235	308	CDD	cd00108	KR	IPR000001	Kringle
HSymV2.0_g03.05805_t1	430	233	309	SMART	SM00130	KR_2	IPR000001	Kringle
HSymV2.0_g03.05805_t1	430	214	307	Gene3D	G3DSA:2.40.20.10	Plasminogen Kringle 4	IPR038178	Kringle superfamily
HSymV2.0_g03.05805_t1	430	251	263	PRINTS	PR00018	Kringle domain signature	-	-
HSymV2.0_g03.05805_t1	430	271	291	PRINTS	PR00018	Kringle domain signature	-	-
HSymV2.0_g03.05805_t1	430	296	307	PRINTS	PR00018	Kringle domain signature	-	-
HSymV2.0_g03.05805_t1	430	235	250	PRINTS	PR00018	Kringle domain signature	-	-
HSymV2.0_g03.05805_t1	430	232	313	SUPERFAMILY	SSF57440	Kringle-like	IPR013806	Kringle-like fold
HSymV2.0_g02.02673_t1	342	123	143	Coils	Coil	Coil	-	-
HSymV2.0_g09.17007_t1	818	105	329	SUPERFAMILY	SSF81324	Voltage-gated potassium channels	-	-
HSymV2.0_g09.17007_t1	818	780	800	Coils	Coil	Coil	-	-
HSymV2.0_g09.17007_t1	818	441	557	Gene3D	G3DSA:1.20.120.350	-	IPR027359	Voltage-dependent channel domain superfamily
HSymV2.0_g09.17007_t1	818	46	695	PANTHER	PTHR46726	TWO PORE CHANNEL 3	-	-
HSymV2.0_g09.17007_t1	818	448	694	SUPERFAMILY	SSF81324	Voltage-gated potassium channels	-	-
HSymV2.0_g09.17007_t1	818	340	413	SUPERFAMILY	SSF47473	EF-hand	IPR011992	EF-hand domain pair
HSymV2.0_g09.17007_t1	818	558	727	Gene3D	G3DSA:1.10.287.70	-	-	-
HSymV2.0_g09.17007_t1	818	223	359	Gene3D	G3DSA:1.10.287.70	-	-	-
HSymV2.0_g09.17007_t1	818	107	328	Pfam	PF00520	Ion transport protein	IPR005821	Ion transport domain
HSymV2.0_g09.17007_t1	818	448	694	Pfam	PF00520	Ion transport protein	IPR005821	Ion transport domain
HSymV2.0_g11.19697_t1	251	122	233	SUPERFAMILY	SSF55909	Pentein	-	-
HSymV2.0_g11.19697_t1	251	1	123	PANTHER	PTHR10488	GLYCINE AMIDINOTRANSFERASE, MITOCHONDRIAL	IPR033195	Glycine/inosamine-phosphate amidinotransferase
HSymV2.0_g11.19697_t1	251	122	235	Gene3D	G3DSA:3.75.10.10	-	-	-
HSymV2.0_g11.19697_t1	251	1	121	Gene3D	G3DSA:3.75.10.10	-	-	-
HSymV2.0_g11.19697_t1	251	1	123	SUPERFAMILY	SSF55909	Pentein	-	-
HSymV2.0_g12.22122_t1	250	158	177	PRINTS	PR00081	Glucose/ribitol dehydrogenase family signature	IPR002347	Short-chain dehydrogenase/reductase SDR
HSymV2.0_g12.22122_t1	250	132	148	PRINTS	PR00081	Glucose/ribitol dehydrogenase family signature	IPR002347	Short-chain dehydrogenase/reductase SDR
HSymV2.0_g12.22122_t1	250	179	196	PRINTS	PR00081	Glucose/ribitol dehydrogenase family signature	IPR002347	Short-chain dehydrogenase/reductase SDR
HSymV2.0_g12.22122_t1	250	9	26	PRINTS	PR00081	Glucose/ribitol dehydrogenase family signature	IPR002347	Short-chain dehydrogenase/reductase SDR
HSymV2.0_g12.22122_t1	250	212	232	PRINTS	PR00081	Glucose/ribitol dehydrogenase family signature	IPR002347	Short-chain dehydrogenase/reductase SDR
HSymV2.0_g12.22122_t1	250	2	249	Gene3D	G3DSA:3.40.50.720	-	-	-
HSymV2.0_g12.22122_t1	250	7	248	SUPERFAMILY	SSF51735	NAD(P)-binding Rossmann-fold domains	IPR036291	NAD(P)-binding domain superfamily
HSymV2.0_g12.22122_t1	250	2	250	FunFam	G3DSA:3.40.50.720:FF:000231	Estradiol 17-beta-dehydrogenase 8	-	-
HSymV2.0_g12.22122_t1	250	14	248	Pfam	PF13561	Enoyl-(Acyl carrier protein) reductase	-	-
HSymV2.0_g12.22122_t1	250	158	177	PRINTS	PR00080	Short-chain dehydrogenase/reductase (SDR) superfamily signature	IPR002347	Short-chain dehydrogenase/reductase SDR
HSymV2.0_g12.22122_t1	250	138	146	PRINTS	PR00080	Short-chain dehydrogenase/reductase (SDR) superfamily signature	IPR002347	Short-chain dehydrogenase/reductase SDR
HSymV2.0_g12.22122_t1	250	83	94	PRINTS	PR00080	Short-chain dehydrogenase/reductase (SDR) superfamily signature	IPR002347	Short-chain dehydrogenase/reductase SDR
HSymV2.0_g12.22122_t1	250	4	248	PANTHER	PTHR42760	SHORT-CHAIN DEHYDROGENASES/REDUCTASES FAMILY MEMBER	-	-
HSymV2.0_g13.23005_t1	712	320	340	Coils	Coil	Coil	-	-
HSymV2.0_g13.23005_t1	712	263	307	SMART	SM00249	PHD_3	IPR001965	Zinc finger, PHD-type
HSymV2.0_g13.23005_t1	712	384	704	Pfam	PF07851	TMPIT-like protein	IPR012926	Ion channel TACAN/TMEM120B
HSymV2.0_g13.23005_t1	712	264	306	CDD	cd15489	PHD_SF	-	-
HSymV2.0_g13.23005_t1	712	379	704	PANTHER	PTHR21433	TRANSMEMBRANE PROTEIN INDUCED BY TUMOR NECROSIS FACTOR ALPHA	IPR012926	Ion channel TACAN/TMEM120B
HSymV2.0_g13.23005_t1	712	245	315	Gene3D	G3DSA:3.30.40.10	Zinc/RING finger domain, C3HC4 (zinc finger)	IPR013083	Zinc finger, RING/FYVE/PHD-type
HSymV2.0_g13.23005_t1	712	379	417	Coils	Coil	Coil	-	-
HSymV2.0_g13.23005_t1	712	257	309	SUPERFAMILY	SSF57903	FYVE/PHD zinc finger	IPR011011	Zinc finger, FYVE/PHD-type
HSymV2.0_g02.02310_t1	337	4	295	PANTHER	PTHR48105	THIOREDOXIN REDUCTASE 1-RELATED-RELATED	-	-
HSymV2.0_g02.02310_t1	337	126	249	Gene3D	G3DSA:3.50.50.60	-	IPR036188	FAD/NAD(P)-binding domain superfamily
HSymV2.0_g02.02310_t1	337	6	28	PRINTS	PR00469	Pyridine nucleotide disulphide reductase class-II signature	-	-
HSymV2.0_g02.02310_t1	337	205	221	PRINTS	PR00469	Pyridine nucleotide disulphide reductase class-II signature	-	-
HSymV2.0_g02.02310_t1	337	111	119	PRINTS	PR00469	Pyridine nucleotide disulphide reductase class-II signature	-	-
HSymV2.0_g02.02310_t1	337	150	174	PRINTS	PR00469	Pyridine nucleotide disulphide reductase class-II signature	-	-
HSymV2.0_g02.02310_t1	337	4	332	Hamap	MF_01685	Ferredoxin--NADP reductase.	IPR022890	Ferredoxin--NADP reductase, type 2
HSymV2.0_g02.02310_t1	337	7	26	PRINTS	PR00368	FAD-dependent pyridine nucleotide reductase signature	-	-
HSymV2.0_g02.02310_t1	337	269	291	PRINTS	PR00368	FAD-dependent pyridine nucleotide reductase signature	-	-
HSymV2.0_g02.02310_t1	337	110	128	PRINTS	PR00368	FAD-dependent pyridine nucleotide reductase signature	-	-
HSymV2.0_g02.02310_t1	337	154	172	PRINTS	PR00368	FAD-dependent pyridine nucleotide reductase signature	-	-
HSymV2.0_g02.02310_t1	337	1	313	SUPERFAMILY	SSF51905	FAD/NAD(P)-binding domain	IPR036188	FAD/NAD(P)-binding domain superfamily
HSymV2.0_g02.02310_t1	337	6	294	Pfam	PF07992	Pyridine nucleotide-disulphide oxidoreductase	IPR023753	FAD/NAD(P)-binding domain
HSymV2.0_g02.02310_t1	337	6	305	Gene3D	G3DSA:3.50.50.60	-	IPR036188	FAD/NAD(P)-binding domain superfamily
HSymV2.0_g01.01470_t1	159	37	156	Gene3D	G3DSA:3.30.2410.10	Hect, E3 ligase catalytic domain	-	-
HSymV2.0_g01.01470_t1	159	87	159	ProSiteProfiles	PS50237	HECT domain profile.	IPR000569	HECT domain
HSymV2.0_g01.01470_t1	159	37	134	SUPERFAMILY	SSF56204	Hect, E3 ligase catalytic domain	IPR035983	HECT, E3 ligase catalytic domain
HSymV2.0_g01.01470_t1	159	86	156	Pfam	PF00632	HECT-domain (ubiquitin-transferase)	IPR000569	HECT domain
HSymV2.0_g05.08335_t1	421	225	373	SUPERFAMILY	SSF54631	CBS-domain pair	IPR046342	CBS domain superfamily
HSymV2.0_g05.08335_t1	421	37	399	PANTHER	PTHR12064	METAL TRANSPORTER CNNM	IPR045095	Ancient conserved domain protein family
HSymV2.0_g05.08335_t1	421	195	215	Coils	Coil	Coil	-	-
HSymV2.0_g05.08335_t1	421	219	370	Gene3D	G3DSA:3.10.580.10	-	IPR046342	CBS domain superfamily
HSymV2.0_g05.08335_t1	421	235	360	CDD	cd04590	CBS_pair_CorC_HlyC_assoc	IPR044751	Ion transporter-like, CBS domain
HSymV2.0_g05.08335_t1	421	37	221	ProSiteProfiles	PS51846	CNNM transmembrane domain profile.	IPR002550	CNNM, transmembrane domain
HSymV2.0_g05.08335_t1	421	48	211	Pfam	PF01595	Cyclin M transmembrane N-terminal domain	IPR002550	CNNM, transmembrane domain
HSymV2.0_g05.08335_t1	421	219	370	FunFam	G3DSA:3.10.580.10:FF:000006	DUF21 and CBS domain protein	-	-
HSymV2.0_g08.14043_t1	334	105	324	CDD	cd01011	nicotinamidase	-	-
HSymV2.0_g08.14043_t1	334	106	326	Gene3D	G3DSA:3.40.50.850	-	IPR036380	Isochorismatase-like superfamily
HSymV2.0_g08.14043_t1	334	90	329	PANTHER	PTHR11080	PYRAZINAMIDASE/NICOTINAMIDASE	-	-
HSymV2.0_g08.14043_t1	334	102	329	SUPERFAMILY	SSF52499	Isochorismatase-like hydrolases	IPR036380	Isochorismatase-like superfamily
HSymV2.0_g08.14043_t1	334	106	326	Pfam	PF00857	Isochorismatase family	IPR000868	Isochorismatase-like
HSymV2.0_g11.20300_t1	306	1	69	Gene3D	G3DSA:3.30.420.10	-	IPR036397	Ribonuclease H superfamily
HSymV2.0_g12.21403_t1	293	137	264	SUPERFAMILY	SSF52266	SGNH hydrolase	-	-
HSymV2.0_g12.21403_t1	293	25	45	Coils	Coil	Coil	-	-
HSymV2.0_g12.21403_t1	293	140	283	Gene3D	G3DSA:3.40.50.1110	SGNH hydrolase	IPR036514	SGNH hydrolase superfamily
HSymV2.0_g02.03176_t1	443	186	234	MobiDBLite	mobidb-lite	consensus disorder prediction	-	-
HSymV2.0_g02.03176_t1	443	279	313	MobiDBLite	mobidb-lite	consensus disorder prediction	-	-
HSymV2.0_g02.03176_t1	443	242	279	SMART	SM00165	uba_6	IPR015940	Ubiquitin-associated domain
HSymV2.0_g02.03176_t1	443	405	442	SMART	SM00165	uba_6	IPR015940	Ubiquitin-associated domain
HSymV2.0_g02.03176_t1	443	36	92	SMART	SM01407	NAC_2	IPR002715	Nascent polypeptide-associated complex NAC domain
HSymV2.0_g02.03176_t1	443	175	234	MobiDBLite	mobidb-lite	consensus disorder prediction	-	-
HSymV2.0_g02.03176_t1	443	312	355	SMART	SM00727	CBM	IPR006636	Heat shock chaperonin-binding
HSymV2.0_g02.03176_t1	443	4	118	CDD	cd22055	NAC_BTF3	-	-
HSymV2.0_g02.03176_t1	443	392	442	SUPERFAMILY	SSF46934	UBA-like	IPR009060	UBA-like superfamily
HSymV2.0_g02.03176_t1	443	404	441	CDD	cd14281	UBA2_Rad23_like	-	-
HSymV2.0_g02.03176_t1	443	48	105	FunFam	G3DSA:2.20.70.30:FF:000001	Transcription factor BTF3 homolog	-	-
HSymV2.0_g02.03176_t1	443	33	98	ProSiteProfiles	PS51151	NAC A/B domain profile.	IPR002715	Nascent polypeptide-associated complex NAC domain
HSymV2.0_g02.03176_t1	443	1	191	PANTHER	PTHR10351	TRANSCRIPTION FACTOR BTF3 FAMILY MEMBER	IPR039370	Transcription factor BTF3
HSymV2.0_g02.03176_t1	443	397	443	FunFam	G3DSA:1.10.8.10:FF:000002	UV excision repair protein RAD23 homolog	-	-
HSymV2.0_g02.03176_t1	443	395	443	Gene3D	G3DSA:1.10.8.10	-	-	-
HSymV2.0_g02.03176_t1	443	142	442	TIGRFAM	TIGR00601	rad23: UV excision repair protein Rad23	IPR004806	UV excision repair protein Rad23
HSymV2.0_g02.03176_t1	443	235	283	Gene3D	G3DSA:1.10.8.10	-	-	-
HSymV2.0_g02.03176_t1	443	36	91	Pfam	PF01849	NAC domain	IPR002715	Nascent polypeptide-associated complex NAC domain
HSymV2.0_g02.03176_t1	443	402	443	ProSiteProfiles	PS50030	Ubiquitin-associated domain (UBA) profile.	IPR015940	Ubiquitin-associated domain
HSymV2.0_g02.03176_t1	443	314	369	Pfam	PF09280	XPC-binding domain	IPR015360	XPC-binding domain
HSymV2.0_g02.03176_t1	443	405	440	Pfam	PF00627	UBA/TS-N domain	IPR015940	Ubiquitin-associated domain
HSymV2.0_g02.03176_t1	443	243	277	Pfam	PF00627	UBA/TS-N domain	IPR015940	Ubiquitin-associated domain
HSymV2.0_g02.03176_t1	443	121	143	MobiDBLite	mobidb-lite	consensus disorder prediction	-	-
HSymV2.0_g02.03176_t1	443	48	105	Gene3D	G3DSA:2.20.70.30	-	IPR038187	NAC A/B domain superfamily
HSymV2.0_g02.03176_t1	443	340	362	PRINTS	PR01839	DNA repair protein Rad23 signature	IPR004806	UV excision repair protein Rad23
HSymV2.0_g02.03176_t1	443	416	430	PRINTS	PR01839	DNA repair protein Rad23 signature	IPR004806	UV excision repair protein Rad23
HSymV2.0_g02.03176_t1	443	431	443	PRINTS	PR01839	DNA repair protein Rad23 signature	IPR004806	UV excision repair protein Rad23
HSymV2.0_g02.03176_t1	443	399	415	PRINTS	PR01839	DNA repair protein Rad23 signature	IPR004806	UV excision repair protein Rad23
HSymV2.0_g02.03176_t1	443	227	282	SUPERFAMILY	SSF46934	UBA-like	IPR009060	UBA-like superfamily
HSymV2.0_g02.03176_t1	443	241	279	CDD	cd14280	UBA1_Rad23_like	-	-
HSymV2.0_g02.03176_t1	443	240	280	ProSiteProfiles	PS50030	Ubiquitin-associated domain (UBA) profile.	IPR015940	Ubiquitin-associated domain
HSymV2.0_g02.03176_t1	443	304	369	Gene3D	G3DSA:1.10.10.540	-	IPR036353	XPC-binding domain superfamily
HSymV2.0_g02.03176_t1	443	296	310	MobiDBLite	mobidb-lite	consensus disorder prediction	-	-
HSymV2.0_g02.03176_t1	443	313	375	SUPERFAMILY	SSF101238	XPC-binding domain	IPR036353	XPC-binding domain superfamily
HSymV2.0_g02.03176_t1	443	235	283	FunFam	G3DSA:1.10.8.10:FF:000003	UV excision repair protein RAD23 homolog	-	-
HSymV2.0_g02.03591_t1	224	50	70	Coils	Coil	Coil	-	-
HSymV2.0_g06.11357_t1	587	231	562	Pfam	PF06990	Galactose-3-O-sulfotransferase	IPR009729	Galactose-3-O-sulfotransferase
HSymV2.0_g06.11357_t1	587	233	449	SUPERFAMILY	SSF52540	P-loop containing nucleoside triphosphate hydrolases	IPR027417	P-loop containing nucleoside triphosphate hydrolase
HSymV2.0_g06.11357_t1	587	138	575	PANTHER	PTHR14647	GALACTOSE-3-O-SULFOTRANSFERASE	IPR009729	Galactose-3-O-sulfotransferase
HSymV2.0_g06.11357_t1	587	238	511	Gene3D	G3DSA:3.40.50.300	-	IPR027417	P-loop containing nucleoside triphosphate hydrolase
HSymV2.0_g09.15090_t1	355	251	351	Pfam	PF04194	Programmed cell death protein 2, C-terminal putative domain	IPR007320	Programmed cell death protein 2, C-terminal
HSymV2.0_g09.15090_t1	355	139	175	ProSiteProfiles	PS50865	Zinc finger MYND-type profile.	IPR002893	Zinc finger, MYND-type
HSymV2.0_g09.15090_t1	355	3	353	PANTHER	PTHR12298	PCDC2 PROGRAMMED CELL DEATH PROTEIN 2 -RELATED	-	-
HSymV2.0_g09.15090_t1	355	135	180	SUPERFAMILY	SSF144232	HIT/MYND zinc finger-like	-	-
HSymV2.0_g09.15090_t1	355	126	181	Gene3D	G3DSA:6.10.140.2220	-	-	-
HSymV2.0_g09.15090_t1	355	100	120	Coils	Coil	Coil	-	-
HSymV2.0_g08.14154_t1	236	131	158	PRINTS	PR00262	IL1/HBGF family signature	-	-
HSymV2.0_g08.14154_t1	236	162	182	PRINTS	PR00262	IL1/HBGF family signature	-	-
HSymV2.0_g08.14154_t1	236	77	214	SUPERFAMILY	SSF50353	Cytokine	IPR008996	Cytokine IL1/FGF
HSymV2.0_g08.14154_t1	236	91	212	Pfam	PF00167	Fibroblast growth factor	IPR002209	Fibroblast growth factor family
HSymV2.0_g08.14154_t1	236	78	228	Gene3D	G3DSA:2.80.10.50	-	-	-
HSymV2.0_g08.14154_t1	236	47	218	PANTHER	PTHR11486	FIBROBLAST GROWTH FACTOR	IPR002209	Fibroblast growth factor family
HSymV2.0_g08.14154_t1	236	89	216	SMART	SM00442	FGF_2	IPR002209	Fibroblast growth factor family
HSymV2.0_g13.23542_t1	1080	951	971	Coils	Coil	Coil	-	-
HSymV2.0_g13.23542_t1	1080	764	784	Coils	Coil	Coil	-	-
HSymV2.0_g13.23542_t1	1080	788	840	Coils	Coil	Coil	-	-
HSymV2.0_g13.23542_t1	1080	535	583	Coils	Coil	Coil	-	-
HSymV2.0_g13.23542_t1	1080	249	295	MobiDBLite	mobidb-lite	consensus disorder prediction	-	-
HSymV2.0_g13.23542_t1	1080	259	276	MobiDBLite	mobidb-lite	consensus disorder prediction	-	-
HSymV2.0_g13.23542_t1	1080	277	294	MobiDBLite	mobidb-lite	consensus disorder prediction	-	-
HSymV2.0_g13.23542_t1	1080	473	521	Coils	Coil	Coil	-	-
HSymV2.0_g13.23542_t1	1080	355	382	Coils	Coil	Coil	-	-
HSymV2.0_g05.08973_t1	538	130	454	Pfam	PF07690	Major Facilitator Superfamily	IPR011701	Major facilitator superfamily
HSymV2.0_g05.08973_t1	538	334	535	Gene3D	G3DSA:1.20.1250.20	MFS general substrate transporter like domains	IPR036259	MFS transporter superfamily
HSymV2.0_g05.08973_t1	538	88	532	PANTHER	PTHR10924	MAJOR FACILITATOR SUPERFAMILY PROTEIN-RELATED	-	-
HSymV2.0_g05.08973_t1	538	110	531	SUPERFAMILY	SSF103473	MFS general substrate transporter	IPR036259	MFS transporter superfamily
HSymV2.0_g05.08973_t1	538	115	319	Gene3D	G3DSA:1.20.1250.20	MFS general substrate transporter like domains	IPR036259	MFS transporter superfamily
HSymV2.0_g02.04213_t1	374	41	107	Pfam	PF02207	Putative zinc finger in N-recognin (UBR box)	IPR003126	Zinc finger, UBR-type
HSymV2.0_g02.04213_t1	374	125	185	Gene3D	G3DSA:3.30.40.10	Zinc/RING finger domain, C3HC4 (zinc finger)	IPR013083	Zinc finger, RING/FYVE/PHD-type
HSymV2.0_g02.04213_t1	374	7	361	PANTHER	PTHR13513	E3 UBIQUITIN-PROTEIN LIGASE UBR7	IPR040204	E3 ubiquitin-protein ligase UBR7
HSymV2.0_g02.04213_t1	374	118	187	SUPERFAMILY	SSF57903	FYVE/PHD zinc finger	IPR011011	Zinc finger, FYVE/PHD-type
HSymV2.0_g02.04213_t1	374	39	110	SMART	SM00396	push_1	IPR003126	Zinc finger, UBR-type
HSymV2.0_g02.04213_t1	374	40	110	CDD	cd19677	UBR-box_UBR7	-	-
HSymV2.0_g02.04213_t1	374	129	178	CDD	cd15542	PHD_UBR7	-	-
HSymV2.0_g02.04213_t1	374	39	111	ProSiteProfiles	PS51157	Zinc finger UBR-type profile.	IPR003126	Zinc finger, UBR-type
HSymV2.0_g04.07717_t1	513	24	165	MobiDBLite	mobidb-lite	consensus disorder prediction	-	-
HSymV2.0_g04.07717_t1	513	104	126	MobiDBLite	mobidb-lite	consensus disorder prediction	-	-
HSymV2.0_g04.07717_t1	513	144	165	MobiDBLite	mobidb-lite	consensus disorder prediction	-	-
HSymV2.0_g04.07717_t1	513	222	347	Pfam	PF01145	SPFH domain / Band 7 family	IPR001107	Band 7 domain
HSymV2.0_g04.07717_t1	513	39	96	MobiDBLite	mobidb-lite	consensus disorder prediction	-	-
HSymV2.0_g07.12021_t1	316	3	300	SUPERFAMILY	SSF81321	Family A G protein-coupled receptor-like	-	-
HSymV2.0_g07.12021_t1	316	60	81	PRINTS	PR00237	Rhodopsin-like GPCR superfamily signature	IPR000276	G protein-coupled receptor, rhodopsin-like
HSymV2.0_g07.12021_t1	316	261	287	PRINTS	PR00237	Rhodopsin-like GPCR superfamily signature	IPR000276	G protein-coupled receptor, rhodopsin-like
HSymV2.0_g07.12021_t1	316	27	51	PRINTS	PR00237	Rhodopsin-like GPCR superfamily signature	IPR000276	G protein-coupled receptor, rhodopsin-like
HSymV2.0_g07.12021_t1	316	222	246	PRINTS	PR00237	Rhodopsin-like GPCR superfamily signature	IPR000276	G protein-coupled receptor, rhodopsin-like
HSymV2.0_g07.12021_t1	316	106	128	PRINTS	PR00237	Rhodopsin-like GPCR superfamily signature	IPR000276	G protein-coupled receptor, rhodopsin-like
HSymV2.0_g07.12021_t1	316	20	300	Gene3D	G3DSA:1.20.1070.10	-	-	-
HSymV2.0_g07.12021_t1	316	42	279	ProSiteProfiles	PS50262	G-protein coupled receptors family 1 profile.	IPR017452	GPCR, rhodopsin-like, 7TM
HSymV2.0_g07.12021_t1	316	21	296	PANTHER	PTHR24249	HISTAMINE RECEPTOR-RELATED G-PROTEIN COUPLED RECEPTOR	-	-
HSymV2.0_g07.12021_t1	316	28	282	CDD	cd00637	7tm_classA_rhodopsin-like	-	-
HSymV2.0_g07.12021_t1	316	47	279	Pfam	PF00001	7 transmembrane receptor (rhodopsin family)	IPR000276	G protein-coupled receptor, rhodopsin-like
HSymV2.0_g04.07720_t1	194	18	178	Gene3D	G3DSA:2.40.128.20	-	IPR012674	Calycin
HSymV2.0_g04.07720_t1	194	23	193	PANTHER	PTHR37437	LIPOCALIN-RELATED PROTEIN-RELATED	-	-
HSymV2.0_g04.07720_t1	194	28	173	Pfam	PF08212	Lipocalin-like domain	IPR000566	Lipocalin/cytosolic fatty-acid binding domain
HSymV2.0_g04.07720_t1	194	1	16	SignalP_EUK	SignalP-noTM	SignalP-noTM	-	-
HSymV2.0_g04.07720_t1	194	5	191	SUPERFAMILY	SSF50814	Lipocalins	IPR012674	Calycin
HSymV2.0_g04.07720_t1	194	25	173	CDD	cd19438	lipocalin_Blc-like	IPR047202	Lipocalin Blc-like
HSymV2.0_g14.24676_t1	2947	1364	1403	Gene3D	G3DSA:2.10.25.10	Laminin	-	-
HSymV2.0_g14.24676_t1	2947	1983	2018	Pfam	PF00053	Laminin EGF domain	IPR002049	Laminin-type EGF domain
HSymV2.0_g14.24676_t1	2947	1384	1395	ProSitePatterns	PS01186	EGF-like domain signature 2.	IPR000742	EGF-like domain
HSymV2.0_g14.24676_t1	2947	669	772	ProSiteProfiles	PS50268	Cadherins domain profile.	IPR002126	Cadherin-like
HSymV2.0_g14.24676_t1	2947	2030	2093	SMART	SM00008	HormR_1	IPR001879	GPCR, family 2, extracellular hormone receptor domain
HSymV2.0_g14.24676_t1	2947	2387	2681	SUPERFAMILY	SSF81321	Family A G protein-coupled receptor-like	-	-
HSymV2.0_g14.24676_t1	2947	2421	2674	CDD	cd15441	7tmB2_CELSR_Adhesion_IV	-	-
HSymV2.0_g14.24676_t1	2947	1985	2025	Gene3D	G3DSA:2.10.25.10	Laminin	-	-
HSymV2.0_g14.24676_t1	2947	662	772	SUPERFAMILY	SSF49313	Cadherin-like	IPR015919	Cadherin-like superfamily
HSymV2.0_g14.24676_t1	2947	864	874	ProSitePatterns	PS00232	Cadherin domain signature.	IPR020894	Cadherin conserved site
HSymV2.0_g14.24676_t1	2947	1692	1844	Gene3D	G3DSA:2.60.120.200	-	-	-
HSymV2.0_g14.24676_t1	2947	1469	1628	SMART	SM00282	LamG_3	IPR001791	Laminin G domain
HSymV2.0_g14.24676_t1	2947	1710	1827	SMART	SM00282	LamG_3	IPR001791	Laminin G domain
HSymV2.0_g14.24676_t1	2947	1881	1919	CDD	cd00054	EGF_CA	-	-
HSymV2.0_g14.24676_t1	2947	2420	2444	PRINTS	PR00249	Secretin-like GPCR superfamily signature	IPR000832	GPCR, family 2, secretin-like
HSymV2.0_g14.24676_t1	2947	2566	2591	PRINTS	PR00249	Secretin-like GPCR superfamily signature	IPR000832	GPCR, family 2, secretin-like
HSymV2.0_g14.24676_t1	2947	2522	2547	PRINTS	PR00249	Secretin-like GPCR superfamily signature	IPR000832	GPCR, family 2, secretin-like
HSymV2.0_g14.24676_t1	2947	2484	2507	PRINTS	PR00249	Secretin-like GPCR superfamily signature	IPR000832	GPCR, family 2, secretin-like
HSymV2.0_g14.24676_t1	2947	1431	1649	SUPERFAMILY	SSF49899	Concanavalin A-like lectins/glucanases	IPR013320	Concanavalin A-like lectin/glucanase domain superfamily
HSymV2.0_g14.24676_t1	2947	731	1156	PANTHER	PTHR24028	CADHERIN-87A	-	-
HSymV2.0_g14.24676_t1	2947	2417	2690	Gene3D	G3DSA:1.20.1070.10	-	-	-
HSymV2.0_g14.24676_t1	2947	880	976	CDD	cd11304	Cadherin_repeat	-	-
HSymV2.0_g14.24676_t1	2947	673	752	Pfam	PF00028	Cadherin domain	IPR002126	Cadherin-like
HSymV2.0_g14.24676_t1	2947	358	448	Pfam	PF00028	Cadherin domain	IPR002126	Cadherin-like
HSymV2.0_g14.24676_t1	2947	986	1071	Pfam	PF00028	Cadherin domain	IPR002126	Cadherin-like
HSymV2.0_g14.24676_t1	2947	881	971	Pfam	PF00028	Cadherin domain	IPR002126	Cadherin-like
HSymV2.0_g14.24676_t1	2947	254	341	Pfam	PF00028	Cadherin domain	IPR002126	Cadherin-like
HSymV2.0_g14.24676_t1	2947	572	658	Pfam	PF00028	Cadherin domain	IPR002126	Cadherin-like
HSymV2.0_g14.24676_t1	2947	463	552	Pfam	PF00028	Cadherin domain	IPR002126	Cadherin-like
HSymV2.0_g14.24676_t1	2947	780	867	Pfam	PF00028	Cadherin domain	IPR002126	Cadherin-like
HSymV2.0_g14.24676_t1	2947	2225	2409	Gene3D	G3DSA:2.60.220.50	-	IPR046338	GAIN domain superfamily
HSymV2.0_g14.24676_t1	2947	2743	2757	MobiDBLite	mobidb-lite	consensus disorder prediction	-	-
HSymV2.0_g14.24676_t1	2947	572	664	CDD	cd11304	Cadherin_repeat	-	-
HSymV2.0_g14.24676_t1	2947	1884	1917	Pfam	PF00008	EGF-like domain	IPR000742	EGF-like domain
HSymV2.0_g14.24676_t1	2947	2716	2947	MobiDBLite	mobidb-lite	consensus disorder prediction	-	-
HSymV2.0_g14.24676_t1	2947	237	347	Gene3D	G3DSA:2.60.40.60	Cadherins	-	-
HSymV2.0_g14.24676_t1	2947	2812	2832	MobiDBLite	mobidb-lite	consensus disorder prediction	-	-
HSymV2.0_g14.24676_t1	2947	1881	1919	ProSiteProfiles	PS50026	EGF-like domain profile.	IPR000742	EGF-like domain
HSymV2.0_g14.24676_t1	2947	773	876	ProSiteProfiles	PS50268	Cadherins domain profile.	IPR002126	Cadherin-like
HSymV2.0_g14.24676_t1	2947	2418	2661	ProSiteProfiles	PS50261	G-protein coupled receptors family 2 profile 2.	IPR017981	GPCR, family 2-like, transmembrane domain
HSymV2.0_g14.24676_t1	2947	2002	2034	ProSitePatterns	PS01248	Laminin-type EGF-like (LE) domain signature.	IPR002049	Laminin-type EGF domain
HSymV2.0_g14.24676_t1	2947	446	456	ProSitePatterns	PS00232	Cadherin domain signature.	IPR020894	Cadherin conserved site
HSymV2.0_g14.24676_t1	2947	351	458	ProSiteProfiles	PS50268	Cadherins domain profile.	IPR002126	Cadherin-like
HSymV2.0_g14.24676_t1	2947	2106	2331	Pfam	PF16489	GPCR-Autoproteolysis INducing (GAIN) domain	IPR032471	GAIN domain, N-terminal
HSymV2.0_g14.24676_t1	2947	1672	1683	ProSitePatterns	PS00022	EGF-like domain signature 1.	IPR000742	EGF-like domain
HSymV2.0_g14.24676_t1	2947	1907	1918	ProSitePatterns	PS00022	EGF-like domain signature 1.	IPR000742	EGF-like domain
HSymV2.0_g14.24676_t1	2947	459	561	ProSiteProfiles	PS50268	Cadherins domain profile.	IPR002126	Cadherin-like
HSymV2.0_g14.24676_t1	2947	874	976	FunFam	G3DSA:2.60.40.60:FF:000024	FAT atypical cadherin 3	-	-
HSymV2.0_g14.24676_t1	2947	1436	1647	Gene3D	G3DSA:2.60.120.200	-	-	-
HSymV2.0_g14.24676_t1	2947	1361	1398	SUPERFAMILY	SSF57196	EGF/Laminin	-	-
HSymV2.0_g14.24676_t1	2947	840	852	PRINTS	PR00205	Cadherin signature	IPR002126	Cadherin-like
HSymV2.0_g14.24676_t1	2947	458	487	PRINTS	PR00205	Cadherin signature	IPR002126	Cadherin-like
HSymV2.0_g14.24676_t1	2947	1031	1057	PRINTS	PR00205	Cadherin signature	IPR002126	Cadherin-like
HSymV2.0_g14.24676_t1	2947	855	874	PRINTS	PR00205	Cadherin signature	IPR002126	Cadherin-like
HSymV2.0_g14.24676_t1	2947	290	309	PRINTS	PR00205	Cadherin signature	IPR002126	Cadherin-like
HSymV2.0_g14.24676_t1	2947	1063	1080	PRINTS	PR00205	Cadherin signature	IPR002126	Cadherin-like
HSymV2.0_g14.24676_t1	2947	874	887	PRINTS	PR00205	Cadherin signature	IPR002126	Cadherin-like
HSymV2.0_g14.24676_t1	2947	2358	2404	ProSiteProfiles	PS50221	GPS domain profile.	IPR000203	GPS motif
HSymV2.0_g14.24676_t1	2947	1360	1396	ProSiteProfiles	PS50026	EGF-like domain profile.	IPR000742	EGF-like domain
HSymV2.0_g14.24676_t1	2947	1648	1684	ProSiteProfiles	PS50026	EGF-like domain profile.	IPR000742	EGF-like domain
HSymV2.0_g14.24676_t1	2947	2357	2410	SMART	SM00303	GPS_3	IPR000203	GPS motif
HSymV2.0_g14.24676_t1	2947	2853	2870	MobiDBLite	mobidb-lite	consensus disorder prediction	-	-
HSymV2.0_g14.24676_t1	2947	446	571	SUPERFAMILY	SSF49313	Cadherin-like	IPR015919	Cadherin-like superfamily
HSymV2.0_g14.24676_t1	2947	668	768	FunFam	G3DSA:2.60.40.60:FF:000015	FAT atypical cadherin 1	-	-
HSymV2.0_g14.24676_t1	2947	1364	1396	CDD	cd00054	EGF_CA	-	-
HSymV2.0_g14.24676_t1	2947	2420	2648	Pfam	PF00002	7 transmembrane receptor (Secretin family)	IPR000832	GPCR, family 2, secretin-like
HSymV2.0_g14.24676_t1	2947	768	873	Gene3D	G3DSA:2.60.40.60	Cadherins	-	-
HSymV2.0_g14.24676_t1	2947	2758	2774	MobiDBLite	mobidb-lite	consensus disorder prediction	-	-
HSymV2.0_g14.24676_t1	2947	1074	1141	SUPERFAMILY	SSF49313	Cadherin-like	IPR015919	Cadherin-like superfamily
HSymV2.0_g14.24676_t1	2947	1069	1079	ProSitePatterns	PS00232	Cadherin domain signature.	IPR020894	Cadherin conserved site
HSymV2.0_g14.24676_t1	2947	1412	1436	CDD	cd00054	EGF_CA	-	-
HSymV2.0_g14.24676_t1	2947	2360	2403	Pfam	PF01825	GPCR proteolysis site, GPS, motif	IPR000203	GPS motif
HSymV2.0_g14.24676_t1	2947	2083	2207	Gene3D	G3DSA:1.25.40.610	-	-	-
HSymV2.0_g14.24676_t1	2947	456	562	FunFam	G3DSA:2.60.40.60:FF:000020	Dachsous cadherin-related 1b	-	-
HSymV2.0_g14.24676_t1	2947	454	556	Gene3D	G3DSA:2.60.40.60	Cadherins	-	-
HSymV2.0_g14.24676_t1	2947	557	663	Gene3D	G3DSA:2.60.40.60	Cadherins	-	-
HSymV2.0_g14.24676_t1	2947	1384	1395	ProSitePatterns	PS00022	EGF-like domain signature 1.	IPR000742	EGF-like domain
HSymV2.0_g14.24676_t1	2947	1850	1923	Gene3D	G3DSA:2.10.25.10	Laminin	-	-
HSymV2.0_g14.24676_t1	2947	463	557	CDD	cd11304	Cadherin_repeat	-	-
HSymV2.0_g14.24676_t1	2947	1400	1448	ProSiteProfiles	PS50026	EGF-like domain profile.	IPR000742	EGF-like domain
HSymV2.0_g14.24676_t1	2947	1883	1919	SMART	SM00181	egf_5	IPR000742	EGF-like domain
HSymV2.0_g14.24676_t1	2947	1403	1448	SMART	SM00181	egf_5	IPR000742	EGF-like domain
HSymV2.0_g14.24676_t1	2947	1363	1396	SMART	SM00181	egf_5	IPR000742	EGF-like domain
HSymV2.0_g14.24676_t1	2947	1849	1881	SMART	SM00181	egf_5	IPR000742	EGF-like domain
HSymV2.0_g14.24676_t1	2947	1651	1684	SMART	SM00181	egf_5	IPR000742	EGF-like domain
HSymV2.0_g14.24676_t1	2947	1984	2014	SMART	SM00181	egf_5	IPR000742	EGF-like domain
HSymV2.0_g14.24676_t1	2947	982	1081	ProSiteProfiles	PS50268	Cadherins domain profile.	IPR002126	Cadherin-like
HSymV2.0_g14.24676_t1	2947	673	768	CDD	cd11304	Cadherin_repeat	-	-
HSymV2.0_g14.24676_t1	2947	251	346	CDD	cd11304	Cadherin_repeat	-	-
HSymV2.0_g14.24676_t1	2947	1882	1924	SUPERFAMILY	SSF57196	EGF/Laminin	-	-
HSymV2.0_g14.24676_t1	2947	585	666	SMART	SM00112	CA_2	IPR002126	Cadherin-like
HSymV2.0_g14.24676_t1	2947	264	348	SMART	SM00112	CA_2	IPR002126	Cadherin-like
HSymV2.0_g14.24676_t1	2947	1001	1079	SMART	SM00112	CA_2	IPR002126	Cadherin-like
HSymV2.0_g14.24676_t1	2947	371	456	SMART	SM00112	CA_2	IPR002126	Cadherin-like
HSymV2.0_g14.24676_t1	2947	794	874	SMART	SM00112	CA_2	IPR002126	Cadherin-like
HSymV2.0_g14.24676_t1	2947	480	559	SMART	SM00112	CA_2	IPR002126	Cadherin-like
HSymV2.0_g14.24676_t1	2947	898	979	SMART	SM00112	CA_2	IPR002126	Cadherin-like
HSymV2.0_g14.24676_t1	2947	690	770	SMART	SM00112	CA_2	IPR002126	Cadherin-like
HSymV2.0_g14.24676_t1	2947	976	1081	SUPERFAMILY	SSF49313	Cadherin-like	IPR015919	Cadherin-like superfamily
HSymV2.0_g14.24676_t1	2947	1449	1652	ProSiteProfiles	PS50025	Laminin G domain profile.	IPR001791	Laminin G domain
HSymV2.0_g14.24676_t1	2947	1400	1448	SMART	SM00179	egfca_6	IPR001881	EGF-like calcium-binding domain
HSymV2.0_g14.24676_t1	2947	1882	1919	SMART	SM00179	egfca_6	IPR001881	EGF-like calcium-binding domain
HSymV2.0_g14.24676_t1	2947	1364	1396	SMART	SM00179	egfca_6	IPR001881	EGF-like calcium-binding domain
HSymV2.0_g14.24676_t1	2947	2015	2087	ProSiteProfiles	PS50227	G-protein coupled receptors family 2 profile 1.	IPR001879	GPCR, family 2, extracellular hormone receptor domain
HSymV2.0_g14.24676_t1	2947	1098	1141	CDD	cd11304	Cadherin_repeat	-	-
HSymV2.0_g14.24676_t1	2947	572	668	ProSiteProfiles	PS50268	Cadherins domain profile.	IPR002126	Cadherin-like
HSymV2.0_g14.24676_t1	2947	877	981	ProSiteProfiles	PS50268	Cadherins domain profile.	IPR002126	Cadherin-like
HSymV2.0_g14.24676_t1	2947	343	450	SUPERFAMILY	SSF49313	Cadherin-like	IPR015919	Cadherin-like superfamily
HSymV2.0_g14.24676_t1	2947	354	454	CDD	cd11304	Cadherin_repeat	-	-
HSymV2.0_g14.24676_t1	2947	1477	1627	Pfam	PF02210	Laminin G domain	IPR001791	Laminin G domain
HSymV2.0_g14.24676_t1	2947	1719	1826	Pfam	PF02210	Laminin G domain	IPR001791	Laminin G domain
HSymV2.0_g14.24676_t1	2947	864	994	SUPERFAMILY	SSF49313	Cadherin-like	IPR015919	Cadherin-like superfamily
HSymV2.0_g14.24676_t1	2947	1983	2021	SUPERFAMILY	SSF57196	EGF/Laminin	-	-
HSymV2.0_g14.24676_t1	2947	779	872	CDD	cd11304	Cadherin_repeat	-	-
HSymV2.0_g14.24676_t1	2947	2891	2932	MobiDBLite	mobidb-lite	consensus disorder prediction	-	-
HSymV2.0_g14.24676_t1	2947	1983	2020	CDD	cd00055	EGF_Lam	IPR002049	Laminin-type EGF domain
HSymV2.0_g14.24676_t1	2947	345	455	FunFam	G3DSA:2.60.40.60:FF:000020	Dachsous cadherin-related 1b	-	-
HSymV2.0_g14.24676_t1	2947	986	1077	CDD	cd11304	Cadherin_repeat	-	-
HSymV2.0_g14.24676_t1	2947	1076	1173	Gene3D	G3DSA:2.60.40.60	Cadherins	-	-
HSymV2.0_g14.24676_t1	2947	1983	2036	ProSiteProfiles	PS50027	Laminin-type EGF-like (LE) domain profile.	IPR002049	Laminin-type EGF domain
HSymV2.0_g14.24676_t1	2947	1692	1824	CDD	cd00110	LamG	IPR001791	Laminin G domain
HSymV2.0_g14.24676_t1	2947	1983	2027	SMART	SM00180	lamegf_3	IPR002049	Laminin-type EGF domain
HSymV2.0_g14.24676_t1	2947	1869	1937	SMART	SM00180	lamegf_3	IPR002049	Laminin-type EGF domain
HSymV2.0_g14.24676_t1	2947	247	350	SUPERFAMILY	SSF49313	Cadherin-like	IPR015919	Cadherin-like superfamily
HSymV2.0_g14.24676_t1	2947	978	1075	Gene3D	G3DSA:2.60.40.60	Cadherins	-	-
HSymV2.0_g14.24676_t1	2947	563	667	FunFam	G3DSA:2.60.40.60:FF:000020	Dachsous cadherin-related 1b	-	-
HSymV2.0_g14.24676_t1	2947	664	767	Gene3D	G3DSA:2.60.40.60	Cadherins	-	-
HSymV2.0_g14.24676_t1	2947	348	453	Gene3D	G3DSA:2.60.40.60	Cadherins	-	-
HSymV2.0_g14.24676_t1	2947	874	977	Gene3D	G3DSA:2.60.40.60	Cadherins	-	-
[truncated: 250,757+ more rows]
