# Supplementary material for: Chromosome-level genome assembly of Hydractinia symbiolongicarpus
Source: G3 (Bethesda). 2023 May 18;13(8):jkad107. doi: 10.1093/g3journal/jkad107 (PMC10411563; doi:10.1093/g3journal/jkad107)
Supplement: jkad107_Supplementary_Data [file jkad107_supplementary_data.zip › Table_S4_G3-2023-404160.xlsx]

## Sheet: Supplementary Table 4
Supplementary Table 4. Gene functional annotation of predicted protein-coding genes using eggNOG-Mapper
query	seed_ortholog	evalue	score	eggNOG_OGs	max_annot_lvl	COG_category	Description	Preferred_name	GOs	EC	KEGG_ko	KEGG_Pathway	KEGG_Module	KEGG_Reaction	KEGG_rclass	BRITE	KEGG_TC	CAZy	BiGG_Reaction	PFAMs
HSymV2.0_g01.00004_t1	400682.PAC_15702147	8.61e-17	92	KOG0297@1|root,KOG0297@2759|Eukaryota	400682.PAC_15702147|-	S	TNF receptor-associated factor	-	-	-	ko:K09849	ko04064,ko04217,ko04621,ko04657,ko04668,ko05168,ko05169,ko05200,ko05203,ko05222,map04064,map04217,map04621,map04657,map04668,map05168,map05169,map05200,map05203,map05222	-	-	-	ko00000,ko00001,ko04121	-	-	-	-
HSymV2.0_g01.00007_t1	176946.XP_007420624.1	2.29e-07	62	28PRY@1|root,2QWEF@2759|Eukaryota,38HBV@33154|Opisthokonta,3BAHI@33208|Metazoa,3CYA9@33213|Bilateria,485ZS@7711|Chordata,48VE2@7742|Vertebrata	33208|Metazoa	S	metal ion binding	ZNF474	GO:0003674,GO:0003676,GO:0005488,GO:0043167,GO:0043169,GO:0046872,GO:0097159,GO:1901363	-	-	-	-	-	-	-	-	-	-	zf-C2HC_2
HSymV2.0_g01.00009_t1	45351.EDO32410	1.85e-39	145	COG5198@1|root,KOG3187@2759|Eukaryota,39RP3@33154|Opisthokonta,3BFGF@33208|Metazoa	33208|Metazoa	I	3-hydroxyacyl-CoA dehydratase activity	PTPLAD1	GO:0000038,GO:0000165,GO:0000187,GO:0001932,GO:0001934,GO:0003674,GO:0003824,GO:0005096,GO:0005488,GO:0005515,GO:0005575,GO:0005622,GO:0005623,GO:0005634,GO:0005635,GO:0005737,GO:0005739,GO:0005783,GO:0005789,GO:0005829,GO:0006082,GO:0006464,GO:0006468,GO:0006629,GO:0006631,GO:0006633,GO:0006643,GO:0006665,GO:0006793,GO:0006796,GO:0006807,GO:0006950,GO:0007154,GO:0007165,GO:0007249,GO:0007254,GO:…	4.2.1.134	ko:K10703	ko00062,ko01040,ko01110,ko01212,map00062,map01040,map01110,map01212	M00415	R07760,R10827	RC00770,RC01095	ko00000,ko00001,ko00002,ko01000,ko01004	-	-	-	CS,PTPLA
HSymV2.0_g01.00010_t1	6087.XP_002170597.2	5.31e-65	219	COG5198@1|root,KOG3187@2759|Eukaryota,39RP3@33154|Opisthokonta,3BFGF@33208|Metazoa	33208|Metazoa	I	3-hydroxyacyl-CoA dehydratase activity	PTPLAD1	GO:0000038,GO:0000165,GO:0000187,GO:0001932,GO:0001934,GO:0003674,GO:0003824,GO:0005096,GO:0005488,GO:0005515,GO:0005575,GO:0005622,GO:0005623,GO:0005634,GO:0005635,GO:0005737,GO:0005739,GO:0005783,GO:0005789,GO:0005829,GO:0006082,GO:0006464,GO:0006468,GO:0006629,GO:0006631,GO:0006633,GO:0006643,GO:0006665,GO:0006793,GO:0006796,GO:0006807,GO:0006950,GO:0007154,GO:0007165,GO:0007249,GO:0007254,GO:…	4.2.1.134	ko:K10703	ko00062,ko01040,ko01110,ko01212,map00062,map01040,map01110,map01212	M00415	R07760,R10827	RC00770,RC01095	ko00000,ko00001,ko00002,ko01000,ko01004	-	-	-	CS,PTPLA
HSymV2.0_g01.00011_t1	45351.EDO26846	4.38e-23	108	COG4642@1|root,KOG0231@2759|Eukaryota	2759|Eukaryota	DZ	MORN repeat-containing protein	-	-	-	ko:K04575	ko05014,map05014	-	-	-	ko00000,ko00001,ko03036	-	-	-	MORN,VPS9
HSymV2.0_g01.00012_t1	6087.XP_002165408.2	1.75e-203	617	COG1196@1|root,KOG0979@2759|Eukaryota,38DC0@33154|Opisthokonta,3BJGR@33208|Metazoa	33208|Metazoa	BDL	positive regulation of maintenance of mitotic sister chromatid cohesion	-	GO:0000003,GO:0000166,GO:0000228,GO:0000280,GO:0000706,GO:0000724,GO:0000725,GO:0000729,GO:0000793,GO:0000794,GO:0000819,GO:0003674,GO:0005488,GO:0005524,GO:0005575,GO:0005622,GO:0005623,GO:0005634,GO:0005694,GO:0006139,GO:0006259,GO:0006260,GO:0006281,GO:0006302,GO:0006310,GO:0006725,GO:0006807,GO:0006950,GO:0006974,GO:0006996,GO:0007049,GO:0007059,GO:0007062,GO:0007127,GO:0007131,GO:0008144,GO:…	-	-	-	-	-	-	-	-	-	-	AAA_23,SMC_N
HSymV2.0_g01.00013_t1	7897.ENSLACP00000003311	5.2e-79	256	28JVN@1|root,2QS9R@2759|Eukaryota,39TDR@33154|Opisthokonta,3BHJI@33208|Metazoa,3CTCS@33213|Bilateria,480N5@7711|Chordata,48XME@7742|Vertebrata	33208|Metazoa	S	Interferon-inducible GTPase	IRGC	GO:0000139,GO:0000166,GO:0001562,GO:0001882,GO:0001883,GO:0002376,GO:0003674,GO:0003824,GO:0003924,GO:0005488,GO:0005515,GO:0005525,GO:0005575,GO:0005576,GO:0005622,GO:0005623,GO:0005634,GO:0005635,GO:0005737,GO:0005783,GO:0005789,GO:0005794,GO:0005795,GO:0006950,GO:0006952,GO:0006955,GO:0007154,GO:0007165,GO:0007166,GO:0008150,GO:0009605,GO:0009607,GO:0009617,GO:0009894,GO:0009987,GO:0010033,GO:…	-	ko:K14140,ko:K17072	ko04668,ko05145,map04668,map05145	-	-	-	ko00000,ko00001	-	-	-	IIGP
HSymV2.0_g01.00014_t1	8153.XP_005953137.1	3.13e-79	257	28JVN@1|root,2QS9R@2759|Eukaryota,39TDR@33154|Opisthokonta,3BHJI@33208|Metazoa,3CTCS@33213|Bilateria,480N5@7711|Chordata,48XME@7742|Vertebrata,49V1K@7898|Actinopterygii	33208|Metazoa	S	Interferon-inducible GTPase	IRGC	GO:0000139,GO:0000166,GO:0001562,GO:0001882,GO:0001883,GO:0002376,GO:0003674,GO:0003824,GO:0003924,GO:0005488,GO:0005515,GO:0005525,GO:0005575,GO:0005576,GO:0005622,GO:0005623,GO:0005634,GO:0005635,GO:0005737,GO:0005783,GO:0005789,GO:0005794,GO:0005795,GO:0006950,GO:0006952,GO:0006955,GO:0007154,GO:0007165,GO:0007166,GO:0008150,GO:0009605,GO:0009607,GO:0009617,GO:0009894,GO:0009987,GO:0010033,GO:…	-	ko:K14140,ko:K17072	ko04668,ko05145,map04668,map05145	-	-	-	ko00000,ko00001	-	-	-	IIGP
HSymV2.0_g01.00015_t1	6087.XP_002153855.1	3.99e-64	213	KOG3714@1|root,KOG3714@2759|Eukaryota,3AP6D@33154|Opisthokonta,3C18E@33208|Metazoa	33208|Metazoa	O	ShK toxin domain	-	-	-	-	-	-	-	-	-	-	-	-	Astacin,ShK
HSymV2.0_g01.00017_t1	6087.XP_002157911.2	1.16e-303	852	COG1257@1|root,KOG2480@2759|Eukaryota,38D74@33154|Opisthokonta,3BF6P@33208|Metazoa	33208|Metazoa	I	3-hydroxy-3-methylglutaryl-coenzyme A reductase	HMGCR	GO:0000003,GO:0000166,GO:0001932,GO:0001933,GO:0001934,GO:0002791,GO:0002792,GO:0003006,GO:0003008,GO:0003013,GO:0003018,GO:0003674,GO:0003824,GO:0004420,GO:0005488,GO:0005515,GO:0005575,GO:0005622,GO:0005623,GO:0005737,GO:0005777,GO:0005778,GO:0005783,GO:0005789,GO:0006066,GO:0006139,GO:0006163,GO:0006469,GO:0006629,GO:0006644,GO:0006694,GO:0006695,GO:0006720,GO:0006721,GO:0006725,GO:0006732,GO:…	1.1.1.34	ko:K00021	ko00900,ko01100,ko01110,ko01130,ko04152,ko04976,map00900,map01100,map01110,map01130,map04152,map04976	M00095	R02082	RC00004,RC00644	ko00000,ko00001,ko00002,ko01000	-	-	-	HMG-CoA_red,Sterol-sensing
HSymV2.0_g01.00018_t1	181119.XP_005528572.1	3.64e-72	228	COG1443@1|root,KOG0142@2759|Eukaryota,38DS6@33154|Opisthokonta,3BHFW@33208|Metazoa,3CRY9@33213|Bilateria,484WD@7711|Chordata,4972K@7742|Vertebrata,4GPBQ@8782|Aves	33208|Metazoa	Q	Isopentenyl-diphosphate Delta-isomerase 1	IDI1	GO:0000287,GO:0003674,GO:0003824,GO:0004452,GO:0005488,GO:0005575,GO:0005622,GO:0005623,GO:0005737,GO:0005777,GO:0005829,GO:0006066,GO:0006629,GO:0006644,GO:0006694,GO:0006695,GO:0006720,GO:0006793,GO:0006796,GO:0008150,GO:0008152,GO:0008202,GO:0008203,GO:0008299,GO:0008610,GO:0008654,GO:0009058,GO:0009240,GO:0009889,GO:0009987,GO:0010033,GO:0014070,GO:0016125,GO:0016126,GO:0016787,GO:0016853,GO:…	5.3.3.2	ko:K01823	ko00900,ko01100,ko01110,ko01130,map00900,map01100,map01110,map01130	M00095,M00096,M00364,M00365,M00366,M00367	R01123	RC00455	ko00000,ko00001,ko00002,ko01000	-	-	-	NUDIX
HSymV2.0_g01.00019_t1	6087.XP_002160219.2	2.62e-136	401	KOG2192@1|root,KOG2192@2759|Eukaryota,39RQR@33154|Opisthokonta,3BEJ2@33208|Metazoa	33208|Metazoa	A	positive regulation of low-density lipoprotein particle receptor biosynthetic process	bl	GO:0000785,GO:0003674,GO:0003676,GO:0003677,GO:0003723,GO:0003729,GO:0005488,GO:0005515,GO:0005575,GO:0005622,GO:0005623,GO:0005634,GO:0005654,GO:0005694,GO:0005737,GO:0006139,GO:0006355,GO:0006357,GO:0006396,GO:0006725,GO:0006807,GO:0006950,GO:0006974,GO:0007275,GO:0007444,GO:0007446,GO:0008134,GO:0008150,GO:0008152,GO:0008283,GO:0009653,GO:0009790,GO:0009792,GO:0009888,GO:0009889,GO:0009987,GO:…	2.4.1.133	ko:K00733,ko:K12886	ko00532,ko00534,ko01100,ko03040,ko05168,ko05203,ko05206,map00532,map00534,map01100,map03040,map05168,map05203,map05206	M00057	R05926	-	ko00000,ko00001,ko00002,ko01000,ko01003,ko03041	-	GT7	-	KH_1
HSymV2.0_g01.00021_t1	45351.EDO41969	2.14e-221	641	COG0513@1|root,KOG0343@2759|Eukaryota,38EK9@33154|Opisthokonta,3B9N0@33208|Metazoa	33208|Metazoa	A	RNA secondary structure unwinding	DDX10	GO:0000166,GO:0002164,GO:0003674,GO:0003676,GO:0003723,GO:0003724,GO:0003824,GO:0004004,GO:0004386,GO:0005488,GO:0005524,GO:0005575,GO:0005622,GO:0005623,GO:0005634,GO:0005730,GO:0005737,GO:0006139,GO:0006725,GO:0006807,GO:0007275,GO:0007525,GO:0007526,GO:0008026,GO:0008144,GO:0008150,GO:0008152,GO:0008186,GO:0009791,GO:0009987,GO:0010501,GO:0016070,GO:0016462,GO:0016787,GO:0016817,GO:0016818,GO:…	3.6.4.13	ko:K14776	-	-	-	-	ko00000,ko01000,ko03009	-	-	-	DEAD,DUF4217,Helicase_C
HSymV2.0_g01.00023_t1	6087.XP_002155828.1	1.28e-265	739	COG0554@1|root,KOG2517@2759|Eukaryota,38DGY@33154|Opisthokonta,3B9PY@33208|Metazoa	33208|Metazoa	G	glycerol kinase activity	GK	GO:0000166,GO:0003674,GO:0003824,GO:0004370,GO:0005488,GO:0005515,GO:0005524,GO:0005575,GO:0005622,GO:0005623,GO:0005634,GO:0005737,GO:0005739,GO:0005740,GO:0005741,GO:0005829,GO:0005975,GO:0006066,GO:0006071,GO:0006072,GO:0006629,GO:0006638,GO:0006639,GO:0006641,GO:0006793,GO:0006796,GO:0006950,GO:0008144,GO:0008150,GO:0008152,GO:0008610,GO:0009056,GO:0009058,GO:0009266,GO:0009409,GO:0009628,GO:…	2.7.1.30	ko:K00864	ko00561,ko01100,ko03320,ko04626,map00561,map01100,map03320,map04626	-	R00847	RC00002,RC00017	ko00000,ko00001,ko01000,ko04147	-	-	-	FGGY_C,FGGY_N
HSymV2.0_g01.00024_t1	10224.XP_006816976.1	1.51e-45	180	2CNI3@1|root,2QWGM@2759|Eukaryota,39Z49@33154|Opisthokonta,3BMRU@33208|Metazoa,3D4WE@33213|Bilateria	33208|Metazoa	S	TIR domain	-	-	-	-	-	-	-	-	-	-	-	-	TIR_2
HSymV2.0_g01.00025_t1	7739.XP_002601167.1	2.56e-47	186	2CNI3@1|root,2QWGM@2759|Eukaryota,39W6Y@33154|Opisthokonta,3BIPB@33208|Metazoa,3CSUB@33213|Bilateria,48FPI@7711|Chordata	33208|Metazoa	S	TIR domain	-	-	-	ko:K13163	-	-	-	-	ko00000,ko03036,ko03041	-	-	-	TIR_2
HSymV2.0_g01.00026_t1	6087.XP_002161143.2	0	2024	COG1112@1|root,KOG1802@2759|Eukaryota,38BMD@33154|Opisthokonta,3BB1B@33208|Metazoa	33208|Metazoa	L	Regulator of nonsense transcripts	UPF1	GO:0000003,GO:0000166,GO:0000184,GO:0000228,GO:0000294,GO:0000723,GO:0000781,GO:0000784,GO:0000785,GO:0000932,GO:0000956,GO:0001666,GO:0002237,GO:0003006,GO:0003674,GO:0003676,GO:0003677,GO:0003682,GO:0003723,GO:0003724,GO:0003824,GO:0004004,GO:0004386,GO:0005488,GO:0005515,GO:0005524,GO:0005575,GO:0005622,GO:0005623,GO:0005634,GO:0005654,GO:0005681,GO:0005694,GO:0005737,GO:0005829,GO:0006139,GO:…	-	ko:K14326	ko03013,ko03015,map03013,map03015	M00430	-	-	ko00000,ko00001,ko00002,ko01000,ko03019	-	-	-	AAA_11,AAA_12,ResIII,UPF1_Zn_bind
HSymV2.0_g01.00027_t1	6087.XP_002161066.1	1.17e-22	102	KOG1721@1|root,KOG1721@2759|Eukaryota,38F9D@33154|Opisthokonta,3BGX1@33208|Metazoa	33208|Metazoa	K	negative regulation of erythrocyte differentiation	KLF13	GO:0000976,GO:0000977,GO:0000978,GO:0000981,GO:0000982,GO:0000987,GO:0001012,GO:0001067,GO:0001077,GO:0001228,GO:0002682,GO:0002683,GO:0003674,GO:0003676,GO:0003677,GO:0003690,GO:0003700,GO:0005488,GO:0005575,GO:0005622,GO:0005623,GO:0005634,GO:0006139,GO:0006351,GO:0006355,GO:0006357,GO:0006366,GO:0006725,GO:0006807,GO:0008150,GO:0008152,GO:0008285,GO:0009058,GO:0009059,GO:0009889,GO:0009891,GO:…	-	ko:K09208	-	-	-	-	ko00000,ko03000	-	-	-	zf-C2H2
HSymV2.0_g01.00028_t1	6087.XP_002162155.1	4.31e-43	149	COG1965@1|root,KOG3413@2759|Eukaryota,3A3XZ@33154|Opisthokonta,3BSU9@33208|Metazoa	33208|Metazoa	P	regulation of ferrochelatase activity	FXN	GO:0000302,GO:0000303,GO:0000305,GO:0001558,GO:0002119,GO:0002164,GO:0003008,GO:0003674,GO:0003824,GO:0004322,GO:0005488,GO:0005506,GO:0005515,GO:0005575,GO:0005622,GO:0005623,GO:0005737,GO:0005739,GO:0005759,GO:0005829,GO:0006091,GO:0006119,GO:0006139,GO:0006163,GO:0006464,GO:0006508,GO:0006629,GO:0006725,GO:0006753,GO:0006778,GO:0006779,GO:0006783,GO:0006790,GO:0006793,GO:0006796,GO:0006807,GO:…	1.16.3.1	ko:K19054	ko00860,map00860	-	R00078	RC02758	ko00000,ko00001,ko01000,ko03029	-	-	-	Frataxin_Cyay
HSymV2.0_g01.00029_t1	8128.ENSONIP00000019640	4.42e-12	80.1	28PD5@1|root,2QW0J@2759|Eukaryota,38FVV@33154|Opisthokonta,3B9S3@33208|Metazoa,3CZWG@33213|Bilateria,48A1S@7711|Chordata,496FB@7742|Vertebrata,4A0TD@7898|Actinopterygii	33208|Metazoa	S	TOPBP1-interacting checkpoint and replication regulator	TICRR	GO:0000075,GO:0000076,GO:0000278,GO:0001731,GO:0002181,GO:0002183,GO:0003674,GO:0003682,GO:0005488,GO:0005575,GO:0005622,GO:0005623,GO:0005634,GO:0005654,GO:0006139,GO:0006259,GO:0006260,GO:0006275,GO:0006281,GO:0006412,GO:0006413,GO:0006518,GO:0006725,GO:0006807,GO:0006950,GO:0006974,GO:0007049,GO:0007093,GO:0007346,GO:0008150,GO:0008152,GO:0009058,GO:0009059,GO:0009314,GO:0009628,GO:0009889,GO:…	-	-	-	-	-	-	-	-	-	-	Treslin_N
HSymV2.0_g01.00030_t1	7739.XP_002594892.1	1.59e-42	154	KOG2579@1|root,KOG2579@2759|Eukaryota,38D9J@33154|Opisthokonta,3BAVE@33208|Metazoa,3CSRR@33213|Bilateria,47ZAC@7711|Chordata	33208|Metazoa	S	cell surface pattern recognition receptor signaling pathway	FCN2	GO:0001664,GO:0001775,GO:0001817,GO:0001819,GO:0001867,GO:0001871,GO:0002218,GO:0002220,GO:0002221,GO:0002252,GO:0002253,GO:0002263,GO:0002274,GO:0002275,GO:0002283,GO:0002366,GO:0002376,GO:0002429,GO:0002443,GO:0002444,GO:0002446,GO:0002682,GO:0002684,GO:0002752,GO:0002757,GO:0002758,GO:0002764,GO:0002768,GO:0002791,GO:0002793,GO:0003674,GO:0003823,GO:0003824,GO:0004175,GO:0004252,GO:0005102,GO:…	-	ko:K10104	-	-	-	-	ko00000,ko04091,ko04516	-	-	-	Collagen,Fibrinogen_C
HSymV2.0_g01.00031_t1	6087.XP_002165471.2	2.56e-61	194	COG0100@1|root,KOG0408@2759|Eukaryota,3A0A4@33154|Opisthokonta,3BPCP@33208|Metazoa	33208|Metazoa	J	Ribosomal protein S11	-	-	-	ko:K02948	ko03010,map03010	M00178,M00179	-	-	br01610,ko00000,ko00001,ko00002,ko03011	-	-	-	Ribosomal_S11
HSymV2.0_g01.00032_t1	6087.XP_002154891.2	1.03e-11	66.2	KOG4796@1|root,KOG4796@2759|Eukaryota	2759|Eukaryota	C	snRNA transcription by RNA polymerase II	ELL	GO:0000003,GO:0000785,GO:0001067,GO:0001701,GO:0003002,GO:0003674,GO:0003676,GO:0003677,GO:0003682,GO:0003723,GO:0003746,GO:0005488,GO:0005515,GO:0005575,GO:0005622,GO:0005623,GO:0005634,GO:0005654,GO:0005694,GO:0005700,GO:0005703,GO:0005730,GO:0006139,GO:0006351,GO:0006354,GO:0006355,GO:0006357,GO:0006359,GO:0006366,GO:0006368,GO:0006383,GO:0006412,GO:0006414,GO:0006518,GO:0006725,GO:0006807,GO:…	3.6.4.12	ko:K11643,ko:K15183	ko05165,ko05203,map05165,map05203	-	-	-	ko00000,ko00001,ko01000,ko01009,ko03021,ko03036	-	-	-	ELL,Occludin_ELL
HSymV2.0_g01.00033_t1	6087.XP_002155835.2	1.24e-154	464	COG3104@1|root,KOG1237@2759|Eukaryota,38GCY@33154|Opisthokonta,3B9YA@33208|Metazoa	33208|Metazoa	E	oligopeptide transmembrane transporter activity	SLC15A1	GO:0001878,GO:0003674,GO:0005215,GO:0005427,GO:0005575,GO:0005623,GO:0005886,GO:0005887,GO:0005903,GO:0006810,GO:0006811,GO:0006812,GO:0006855,GO:0006857,GO:0008104,GO:0008150,GO:0008324,GO:0009605,GO:0009607,GO:0009620,GO:0015031,GO:0015075,GO:0015077,GO:0015078,GO:0015238,GO:0015291,GO:0015293,GO:0015294,GO:0015295,GO:0015318,GO:0015322,GO:0015333,GO:0015334,GO:0015672,GO:0015833,GO:0015893,GO:…	-	ko:K14206,ko:K14637	ko04974,map04974	-	-	-	ko00000,ko00001,ko02000	2.A.17.4.1,2.A.17.4.2,2.A.17.4.4,2.A.17.4.5	-	-	PTR2
HSymV2.0_g01.00034_t1	6087.XP_002157496.2	1.26e-08	62.8	COG5640@1|root,KOG4475@1|root,KOG3627@2759|Eukaryota,KOG4475@2759|Eukaryota	2759|Eukaryota	U	coreceptor activity involved in Wnt signaling pathway, planar cell polarity pathway	-	-	-	ko:K09644	ko04979,map04979	-	-	-	ko00000,ko00001,ko01000,ko01002	-	-	-	Astacin,CUB,Kringle,Ldl_recept_a,MAM,PAN_1,SRCR_2,TSP_1,Trypsin
HSymV2.0_g01.00035_t1	45351.EDO39442	6.28e-11	69.7	KOG3714@1|root,KOG3714@2759|Eukaryota	2759|Eukaryota	O	metalloendopeptidase activity	-	-	-	-	-	-	-	-	-	-	-	-	Astacin,MAM,ShK
HSymV2.0_g01.00036_t1	45351.EDO39442	8.74e-10	67.8	KOG3714@1|root,KOG3714@2759|Eukaryota	2759|Eukaryota	O	metalloendopeptidase activity	-	-	-	-	-	-	-	-	-	-	-	-	Astacin,MAM,ShK
HSymV2.0_g01.00038_t1	31234.CRE11189	1.43e-19	93.6	KOG3714@1|root,KOG3714@2759|Eukaryota,3AHSQ@33154|Opisthokonta,3BZ9I@33208|Metazoa,3DFCR@33213|Bilateria,40FU4@6231|Nematoda,1KYMK@119089|Chromadorea,40SXB@6236|Rhabditida	33208|Metazoa	O	metalloendopeptidase activity	-	GO:0003674,GO:0003824,GO:0004175,GO:0004222,GO:0005488,GO:0005575,GO:0005576,GO:0006508,GO:0006807,GO:0008150,GO:0008152,GO:0008233,GO:0008237,GO:0008270,GO:0016787,GO:0018996,GO:0019538,GO:0032501,GO:0042303,GO:0043167,GO:0043169,GO:0043170,GO:0044238,GO:0046872,GO:0046914,GO:0070011,GO:0071704,GO:0140096,GO:1901564	3.4.24.21	ko:K08076	-	-	-	-	ko00000,ko01000,ko01002	-	-	-	Astacin
HSymV2.0_g01.00039_t1	6087.XP_004210564.1	2.14e-13	78.2	KOG2287@1|root,KOG2287@2759|Eukaryota,39U57@33154|Opisthokonta,3BF1T@33208|Metazoa	33208|Metazoa	G	galactosyltransferase activity	B3GNT4	GO:0000139,GO:0000271,GO:0003674,GO:0003824,GO:0005575,GO:0005622,GO:0005623,GO:0005737,GO:0005794,GO:0005975,GO:0005976,GO:0006022,GO:0006023,GO:0006024,GO:0006082,GO:0006464,GO:0006486,GO:0006493,GO:0006790,GO:0006807,GO:0008150,GO:0008152,GO:0008194,GO:0008375,GO:0008376,GO:0008378,GO:0008499,GO:0008532,GO:0009058,GO:0009059,GO:0009100,GO:0009101,GO:0009987,GO:0012505,GO:0016020,GO:0016021,GO:…	2.4.1.149	ko:K07971	ko00601,ko01100,map00601,map01100	-	R04659,R05975	RC00005,RC00049	ko00000,ko00001,ko01000,ko01003	-	GT31	-	Galactosyl_T
HSymV2.0_g01.00040_t1	6087.XP_002164005.2	2.96e-153	449	KOG4205@1|root,KOG4205@2759|Eukaryota,38F25@33154|Opisthokonta,3BIB5@33208|Metazoa	33208|Metazoa	A	poly(G) binding	DAZAP1	GO:0000003,GO:0000578,GO:0000902,GO:0000904,GO:0001667,GO:0001890,GO:0001893,GO:0002064,GO:0002065,GO:0002066,GO:0003002,GO:0003006,GO:0003674,GO:0003676,GO:0003677,GO:0003697,GO:0003723,GO:0003727,GO:0003729,GO:0003730,GO:0005488,GO:0005515,GO:0005575,GO:0005622,GO:0005623,GO:0005634,GO:0005654,GO:0005737,GO:0005829,GO:0006403,GO:0006417,GO:0006928,GO:0006935,GO:0007028,GO:0007275,GO:0007276,GO:…	-	ko:K12741,ko:K14411	ko03015,ko03040,map03015,map03040	-	-	-	ko00000,ko00001,ko03019,ko03041	-	-	-	RRM_1
HSymV2.0_g01.00041_t1	6087.XP_004207181.1	1.92e-138	408	KOG4205@1|root,KOG4205@2759|Eukaryota,38F25@33154|Opisthokonta,3BIB5@33208|Metazoa	33208|Metazoa	A	poly(G) binding	DAZAP1	GO:0000003,GO:0000578,GO:0000902,GO:0000904,GO:0001667,GO:0001890,GO:0001893,GO:0002064,GO:0002065,GO:0002066,GO:0003002,GO:0003006,GO:0003674,GO:0003676,GO:0003677,GO:0003697,GO:0003723,GO:0003727,GO:0003729,GO:0003730,GO:0005488,GO:0005515,GO:0005575,GO:0005622,GO:0005623,GO:0005634,GO:0005654,GO:0005737,GO:0005829,GO:0006403,GO:0006417,GO:0006928,GO:0006935,GO:0007028,GO:0007275,GO:0007276,GO:…	-	ko:K12741,ko:K14411	ko03015,ko03040,map03015,map03040	-	-	-	ko00000,ko00001,ko03019,ko03041	-	-	-	RRM_1
HSymV2.0_g01.00042_t1	7739.XP_002609952.1	4.66e-12	75.1	2BYBV@1|root,2QRHU@2759|Eukaryota,38BG1@33154|Opisthokonta,3BCMN@33208|Metazoa,3CUCY@33213|Bilateria,489E8@7711|Chordata	33208|Metazoa	S	'de novo' actin filament nucleation	JMY	GO:0003674,GO:0003712,GO:0003713,GO:0003779,GO:0005488,GO:0005515,GO:0005575,GO:0005622,GO:0005623,GO:0005634,GO:0005654,GO:0005737,GO:0005856,GO:0006139,GO:0006259,GO:0006281,GO:0006355,GO:0006357,GO:0006725,GO:0006807,GO:0006915,GO:0006928,GO:0006950,GO:0006974,GO:0006996,GO:0007010,GO:0007015,GO:0007049,GO:0007050,GO:0007154,GO:0007165,GO:0008064,GO:0008092,GO:0008150,GO:0008152,GO:0008219,GO:…	-	-	-	-	-	-	-	-	-	-	JMY,WHAMM-JMY_N
HSymV2.0_g01.00043_t1	45351.EDO34298	1.86e-07	63.5	28M2N@1|root,2QTJC@2759|Eukaryota,38GH7@33154|Opisthokonta,3BDPH@33208|Metazoa	33208|Metazoa	S	ubiquitin-dependent protein catabolic process via the multivesicular body sorting pathway	UBAP1	GO:0000813,GO:0003674,GO:0005488,GO:0005515,GO:0005575,GO:0005622,GO:0005623,GO:0005737,GO:0005768,GO:0005794,GO:0005829,GO:0005886,GO:0006508,GO:0006511,GO:0006807,GO:0006810,GO:0008104,GO:0008150,GO:0008152,GO:0009056,GO:0009057,GO:0009987,GO:0010008,GO:0012505,GO:0015031,GO:0015833,GO:0016020,GO:0016032,GO:0016192,GO:0016197,GO:0019058,GO:0019538,GO:0019941,GO:0030163,GO:0031090,GO:0031410,GO:…	-	-	-	-	-	-	-	-	-	-	UBA
HSymV2.0_g01.00044_t1	6087.XP_004207181.1	3.05e-76	245	KOG4205@1|root,KOG4205@2759|Eukaryota,38F25@33154|Opisthokonta,3BIB5@33208|Metazoa	33208|Metazoa	A	poly(G) binding	DAZAP1	GO:0000003,GO:0000578,GO:0000902,GO:0000904,GO:0001667,GO:0001890,GO:0001893,GO:0002064,GO:0002065,GO:0002066,GO:0003002,GO:0003006,GO:0003674,GO:0003676,GO:0003677,GO:0003697,GO:0003723,GO:0003727,GO:0003729,GO:0003730,GO:0005488,GO:0005515,GO:0005575,GO:0005622,GO:0005623,GO:0005634,GO:0005654,GO:0005737,GO:0005829,GO:0006403,GO:0006417,GO:0006928,GO:0006935,GO:0007028,GO:0007275,GO:0007276,GO:…	-	ko:K12741,ko:K14411	ko03015,ko03040,map03015,map03040	-	-	-	ko00000,ko00001,ko03019,ko03041	-	-	-	RRM_1
HSymV2.0_g01.00045_t1	6087.XP_002164902.2	1.05e-101	303	COG5145@1|root,KOG4017@2759|Eukaryota,39FN8@33154|Opisthokonta,3BGIZ@33208|Metazoa	33208|Metazoa	L	nucleotide-excision repair involved in interstrand cross-link repair	XPA	GO:0000003,GO:0000109,GO:0000110,GO:0000228,GO:0000715,GO:0002119,GO:0002164,GO:0003674,GO:0003676,GO:0003677,GO:0003684,GO:0005488,GO:0005515,GO:0005575,GO:0005576,GO:0005622,GO:0005623,GO:0005634,GO:0005654,GO:0005657,GO:0005662,GO:0005694,GO:0005737,GO:0006139,GO:0006259,GO:0006281,GO:0006283,GO:0006284,GO:0006289,GO:0006293,GO:0006294,GO:0006296,GO:0006725,GO:0006807,GO:0006915,GO:0006950,GO:…	-	ko:K10847	ko01524,ko03420,map01524,map03420	-	-	-	ko00000,ko00001,ko03400	-	-	-	XPA_C,XPA_N
HSymV2.0_g01.00046_t1	6087.XP_004205692.1	1.94e-46	165	KOG2101@1|root,KOG2101@2759|Eukaryota,38BXB@33154|Opisthokonta,3BETN@33208|Metazoa	33208|Metazoa	DUZ	sorting nexin 24	SNX24	GO:0003674,GO:0005488,GO:0005543,GO:0005575,GO:0005622,GO:0005623,GO:0005737,GO:0006810,GO:0008104,GO:0008150,GO:0008289,GO:0010314,GO:0012506,GO:0015031,GO:0015833,GO:0016020,GO:0030659,GO:0031090,GO:0031410,GO:0031982,GO:0032266,GO:0033036,GO:0035091,GO:0042886,GO:0043167,GO:0043168,GO:0043226,GO:0043227,GO:0043229,GO:0044422,GO:0044424,GO:0044433,GO:0044444,GO:0044446,GO:0044464,GO:0045184,GO:…	-	ko:K17941	-	-	-	-	ko00000	-	-	-	PX
HSymV2.0_g01.00047_t1	6087.XP_002165128.2	2.84e-126	421	COG0666@1|root,KOG0504@2759|Eukaryota,38UBD@33154|Opisthokonta,3BITN@33208|Metazoa	33208|Metazoa	S	calmodulin binding	INVS	GO:0001655,GO:0001736,GO:0001738,GO:0001822,GO:0001947,GO:0002009,GO:0003002,GO:0003007,GO:0003143,GO:0003341,GO:0003351,GO:0003674,GO:0005488,GO:0005515,GO:0005516,GO:0005575,GO:0005622,GO:0005623,GO:0005634,GO:0005737,GO:0005819,GO:0005856,GO:0005874,GO:0005929,GO:0006810,GO:0006928,GO:0007017,GO:0007018,GO:0007154,GO:0007164,GO:0007165,GO:0007166,GO:0007267,GO:0007275,GO:0007368,GO:0007369,GO:…	-	ko:K19626	ko04310,map04310	-	-	-	ko00000,ko00001	-	-	-	Ank_2,Ank_3,Ank_4,IQ
HSymV2.0_g01.00050_t1	6087.XP_002169786.2	5.13e-174	553	KOG4722@1|root,KOG4722@2759|Eukaryota,38EJ5@33154|Opisthokonta,3BF45@33208|Metazoa	33208|Metazoa	A	cyclin A-associated protein in the	SCAPER	GO:0003674,GO:0003676,GO:0005488,GO:0005575,GO:0005622,GO:0005623,GO:0005634,GO:0005737,GO:0005783,GO:0005819,GO:0005829,GO:0005856,GO:0008270,GO:0012505,GO:0015630,GO:0043167,GO:0043169,GO:0043226,GO:0043227,GO:0043228,GO:0043229,GO:0043231,GO:0043232,GO:0044422,GO:0044424,GO:0044430,GO:0044444,GO:0044446,GO:0044464,GO:0046872,GO:0046914,GO:0097159,GO:1901363	-	-	-	-	-	-	-	-	-	-	SCAPER_N,zf-met
HSymV2.0_g01.00052_t1	6087.XP_002160772.2	2.82e-312	859	COG1012@1|root,KOG2453@2759|Eukaryota,3943B@33154|Opisthokonta,3B93S@33208|Metazoa	33208|Metazoa	C	L-aminoadipate-semialdehyde dehydrogenase activity	ALDH7A1	GO:0001505,GO:0003008,GO:0003674,GO:0003824,GO:0004029,GO:0004043,GO:0005575,GO:0005622,GO:0005623,GO:0005634,GO:0005737,GO:0005739,GO:0005759,GO:0005829,GO:0006081,GO:0006082,GO:0006520,GO:0006553,GO:0006554,GO:0006575,GO:0006576,GO:0006577,GO:0006578,GO:0006807,GO:0007600,GO:0007605,GO:0008150,GO:0008152,GO:0008802,GO:0009056,GO:0009058,GO:0009063,GO:0009066,GO:0009068,GO:0009308,GO:0009310,GO:…	1.2.1.3,1.2.1.31,1.2.1.8	ko:K14085	ko00010,ko00053,ko00071,ko00260,ko00280,ko00310,ko00330,ko00340,ko00380,ko00410,ko00561,ko00620,ko01100,ko01110,ko01120,ko01130,map00010,map00053,map00071,map00260,map00280,map00310,map00330,map00340,map00380,map00410,map00561,map00620,map01100,map01110,map01120,map01130	M00032,M00135	R00631,R00710,R00904,R01752,R01986,R02549,R02565,R02566,R02678,R02940,R02957,R03102,R03103,R03283,R03869,R04065,R04506,R04903,R05050	RC00047,RC00071,RC00080,RC00186,RC00242,RC00816	ko00000,ko00001,ko00002,ko01000	-	-	-	Aldedh
HSymV2.0_g01.00053_t1	69319.XP_008551024.1	0.000173	52	KOG2689@1|root,KOG2689@2759|Eukaryota,39TES@33154|Opisthokonta,3BINH@33208|Metazoa,3CXHG@33213|Bilateria,41UR4@6656|Arthropoda,3SFPJ@50557|Insecta,46KXY@7399|Hymenoptera	33208|Metazoa	O	Domain present in ubiquitin-regulatory proteins	UBXN1	GO:0000502,GO:0003674,GO:0003676,GO:0005488,GO:0005515,GO:0005575,GO:0005622,GO:0005623,GO:0005634,GO:0005737,GO:0005783,GO:0005789,GO:0005829,GO:0006457,GO:0006508,GO:0006511,GO:0006807,GO:0008150,GO:0008152,GO:0009056,GO:0009057,GO:0009892,GO:0009894,GO:0009895,GO:0009987,GO:0010466,GO:0010498,GO:0010605,GO:0012505,GO:0016020,GO:0019222,GO:0019538,GO:0019899,GO:0019941,GO:0030162,GO:0030163,GO:…	-	-	-	-	-	-	-	-	-	-	UBA,UBX
HSymV2.0_g01.00054_t1	10224.XP_002731363.1	3.61e-133	407	KOG2845@1|root,KOG2845@2759|Eukaryota,38GSP@33154|Opisthokonta,3BHJY@33208|Metazoa,3CTRT@33213|Bilateria	33208|Metazoa	K	zinc ion binding	TRIP4	GO:0002020,GO:0002119,GO:0002164,GO:0003674,GO:0003712,GO:0003713,GO:0005102,GO:0005488,GO:0005515,GO:0005575,GO:0005622,GO:0005623,GO:0005634,GO:0005654,GO:0005737,GO:0005813,GO:0005815,GO:0005829,GO:0005856,GO:0006139,GO:0006351,GO:0006355,GO:0006725,GO:0006807,GO:0006810,GO:0007154,GO:0007165,GO:0007275,GO:0008134,GO:0008150,GO:0008152,GO:0008270,GO:0009058,GO:0009059,GO:0009719,GO:0009725,GO:…	-	-	-	-	-	-	-	-	-	-	ASCH,zf-C2HC5
HSymV2.0_g01.00055_t1	6087.XP_002160396.2	0	1519	2CMJI@1|root,2QQIR@2759|Eukaryota,39XY2@33154|Opisthokonta,3BFP6@33208|Metazoa	33208|Metazoa	S	Wu fj29h11	-	-	-	ko:K17592	-	-	-	-	ko00000,ko01009	-	-	-	DUF3883,OST-HTH
HSymV2.0_g01.00056_t1	6087.XP_004208800.1	1.74e-114	372	KOG1056@1|root,KOG1056@2759|Eukaryota	6087.XP_004208800.1|-	M	G-protein coupled receptor activity	-	-	-	-	-	-	-	-	-	-	-	-	-
HSymV2.0_g01.00057_t1	45351.EDO46123	4.5e-100	327	KOG2811@1|root,KOG2811@2759|Eukaryota,38J7P@33154|Opisthokonta,3BAQX@33208|Metazoa	33208|Metazoa	K	tRNA methyltransferase activity	-	GO:0001510,GO:0003674,GO:0003824,GO:0006139,GO:0006396,GO:0006399,GO:0006400,GO:0006725,GO:0006807,GO:0008033,GO:0008150,GO:0008152,GO:0008168,GO:0008173,GO:0008175,GO:0009451,GO:0009987,GO:0010467,GO:0016070,GO:0016740,GO:0016741,GO:0030488,GO:0032259,GO:0034470,GO:0034641,GO:0034660,GO:0043170,GO:0043412,GO:0043414,GO:0044237,GO:0044238,GO:0044260,GO:0046483,GO:0071704,GO:0090304,GO:0140098,GO:…	2.1.1.225	ko:K15446	-	-	-	-	ko00000,ko01000,ko03016	-	-	-	TRM13,zf-TRM13_CCCH,zf-U11-48K
HSymV2.0_g01.00058_t1	9483.ENSCJAP00000009543	9.72e-08	63.9	KOG0800@1|root,KOG0800@2759|Eukaryota,39T55@33154|Opisthokonta,3BM16@33208|Metazoa,3CW9J@33213|Bilateria,486MN@7711|Chordata,492K4@7742|Vertebrata,3JF8F@40674|Mammalia,35IGP@314146|Euarchontoglires,4MAJW@9443|Primates	33208|Metazoa	O	RING-H2 zinc finger domain	DZIP3	GO:0000151,GO:0000153,GO:0000209,GO:0000835,GO:0000836,GO:0002020,GO:0003674,GO:0003676,GO:0003723,GO:0003824,GO:0004842,GO:0005488,GO:0005515,GO:0005575,GO:0005622,GO:0005623,GO:0005737,GO:0005783,GO:0005789,GO:0006464,GO:0006508,GO:0006511,GO:0006807,GO:0006950,GO:0006986,GO:0007154,GO:0007165,GO:0008150,GO:0008152,GO:0009056,GO:0009057,GO:0009987,GO:0010033,GO:0010243,GO:0010498,GO:0012505,GO:…	2.3.2.27	ko:K10642	-	-	-	-	ko00000,ko01000,ko01009,ko04121	-	-	-	zf-RING_2
HSymV2.0_g01.00059_t1	6087.XP_002159485.2	3.51e-189	535	KOG2366@1|root,KOG2366@2759|Eukaryota,38EIP@33154|Opisthokonta,3BAJ5@33208|Metazoa	33208|Metazoa	G	alpha-galactosidase activity	NAGA	GO:0000323,GO:0003674,GO:0003824,GO:0004553,GO:0004557,GO:0005488,GO:0005515,GO:0005575,GO:0005622,GO:0005623,GO:0005737,GO:0005764,GO:0005773,GO:0005975,GO:0006629,GO:0006643,GO:0006664,GO:0006665,GO:0006672,GO:0006677,GO:0006687,GO:0006807,GO:0008150,GO:0008152,GO:0008456,GO:0009056,GO:0009311,GO:0009987,GO:0015925,GO:0015929,GO:0016042,GO:0016052,GO:0016137,GO:0016139,GO:0016787,GO:0016798,GO:…	3.2.1.49	ko:K01204	ko00603,ko04142,map00603,map04142	-	R05966	-	ko00000,ko00001,ko01000	-	-	-	Melibiase_2,Melibiase_2_C
HSymV2.0_g01.00060_t1	7668.SPU_007978-tr	8.6e-109	338	KOG2300@1|root,KOG2300@2759|Eukaryota,392KC@33154|Opisthokonta,3BDW2@33208|Metazoa,3CWWQ@33213|Bilateria	33208|Metazoa	S	maintenance of mitotic sister chromatid cohesion	MAU2	GO:0000003,GO:0000070,GO:0000278,GO:0000280,GO:0000785,GO:0000819,GO:0000902,GO:0000904,GO:0003674,GO:0003676,GO:0003677,GO:0003690,GO:0005488,GO:0005515,GO:0005575,GO:0005622,GO:0005623,GO:0005634,GO:0005654,GO:0005694,GO:0005737,GO:0006928,GO:0006935,GO:0006996,GO:0007049,GO:0007059,GO:0007062,GO:0007064,GO:0007275,GO:0007399,GO:0007409,GO:0007411,GO:0007610,GO:0008104,GO:0008150,GO:0009605,GO:…	-	ko:K11266	-	-	-	-	ko00000,ko03036	-	-	-	Cohesin_load
HSymV2.0_g01.00061_t1	42254.XP_004612905.1	1.41e-12	80.9	COG4886@1|root,KOG4194@2759|Eukaryota,39JK1@33154|Opisthokonta,3BDMH@33208|Metazoa,3CSI3@33213|Bilateria,4859K@7711|Chordata,494NT@7742|Vertebrata,3JEGJ@40674|Mammalia	33208|Metazoa	T	Leucine-rich repeats and immunoglobulin-like domains	LRIG1	GO:0003008,GO:0003674,GO:0005102,GO:0005114,GO:0005126,GO:0005160,GO:0005488,GO:0005515,GO:0005575,GO:0005622,GO:0005623,GO:0005737,GO:0005886,GO:0005887,GO:0007154,GO:0007165,GO:0007166,GO:0007167,GO:0007178,GO:0007179,GO:0007275,GO:0007399,GO:0007423,GO:0007600,GO:0007605,GO:0008150,GO:0009653,GO:0009719,GO:0009790,GO:0009887,GO:0009966,GO:0009967,GO:0009987,GO:0010033,GO:0010453,GO:0010470,GO:…	-	-	-	-	-	-	-	-	-	-	I-set,Ig_3,LRRCT,LRRNT,LRR_8
HSymV2.0_g01.00062_t1	8153.XP_005947717.1	2.38e-14	77	2DAU5@1|root,2TKNR@2759|Eukaryota,39HS5@33154|Opisthokonta,3CMJW@33208|Metazoa,3E36X@33213|Bilateria,48K7E@7711|Chordata,49GYM@7742|Vertebrata,4A7WX@7898|Actinopterygii	33208|Metazoa	S	Ulp1 protease family, C-terminal catalytic domain	-	-	-	-	-	-	-	-	-	-	-	-	Peptidase_C48
HSymV2.0_g01.00063_t1	6087.XP_004206704.1	1.46e-71	228	COG2801@1|root,KOG0017@2759|Eukaryota,38YGV@33154|Opisthokonta,3C449@33208|Metazoa	33208|Metazoa	L	Integrase core domain	-	-	-	-	-	-	-	-	-	-	-	-	rve
HSymV2.0_g01.00064_t1	6087.XP_004210123.1	1.25e-32	115	2CZ7Y@1|root,2S8ZF@2759|Eukaryota,3A60F@33154|Opisthokonta,3BSW6@33208|Metazoa	33208|Metazoa	S	regulatory subunit of type II PKA R-subunit (RIIa) domain containing 1	RIIAD1	-	-	-	-	-	-	-	-	-	-	-	RIIa
HSymV2.0_g01.00065_t1	6087.XP_002157756.2	0	1072	KOG1229@1|root,KOG1229@2759|Eukaryota,391BJ@33154|Opisthokonta,3BAIT@33208|Metazoa	33208|Metazoa	T	3',5'-cyclic-AMP phosphodiesterase activity	PDE8B	GO:0001662,GO:0001932,GO:0001934,GO:0002209,GO:0002791,GO:0002792,GO:0003008,GO:0003674,GO:0003824,GO:0004112,GO:0004114,GO:0004115,GO:0005488,GO:0005515,GO:0005575,GO:0005622,GO:0005623,GO:0005737,GO:0005829,GO:0006139,GO:0006163,GO:0006195,GO:0006198,GO:0006355,GO:0006725,GO:0006753,GO:0006793,GO:0006796,GO:0006807,GO:0006950,GO:0006952,GO:0007154,GO:0007165,GO:0007186,GO:0007498,GO:0007610,GO:…	3.1.4.53	ko:K18437	ko00230,ko04927,ko04934,ko05032,map00230,map04927,map04934,map05032	-	R00191	RC00296	ko00000,ko00001,ko01000	-	-	-	PAS,PAS_9,PDE8,PDEase_I
HSymV2.0_g01.00066_t1	6087.XP_004209432.1	2.93e-109	325	KOG3160@1|root,KOG3160@2759|Eukaryota,39G5P@33154|Opisthokonta,3BMN7@33208|Metazoa	33208|Metazoa	O	antigen processing and presentation of exogenous peptide antigen via MHC class I	IFI30	GO:0000323,GO:0002376,GO:0002474,GO:0002478,GO:0002495,GO:0002504,GO:0003674,GO:0003824,GO:0005575,GO:0005576,GO:0005622,GO:0005623,GO:0005737,GO:0005764,GO:0005773,GO:0005775,GO:0005829,GO:0006950,GO:0006952,GO:0006955,GO:0007154,GO:0007165,GO:0007166,GO:0008150,GO:0008152,GO:0008285,GO:0009987,GO:0010033,GO:0015036,GO:0016491,GO:0016651,GO:0016667,GO:0016668,GO:0019221,GO:0019882,GO:0019884,GO:…	-	ko:K08059	ko04612,map04612	-	-	-	ko00000,ko00001	-	-	-	GILT,SapA
HSymV2.0_g01.00067_t1	7668.SPU_016064-tr	4.55e-22	104	28N7V@1|root,2QUT6@2759|Eukaryota,38DRU@33154|Opisthokonta,3BGF5@33208|Metazoa,3D1HR@33213|Bilateria	33208|Metazoa	S	identical protein binding	GKAP1	GO:0003674,GO:0005488,GO:0005515,GO:0005575,GO:0005622,GO:0005623,GO:0005737,GO:0005794,GO:0007154,GO:0007165,GO:0007186,GO:0007187,GO:0007199,GO:0008150,GO:0009987,GO:0012505,GO:0023052,GO:0042802,GO:0043226,GO:0043227,GO:0043229,GO:0043231,GO:0044424,GO:0044444,GO:0044464,GO:0050789,GO:0050794,GO:0050896,GO:0051716,GO:0065007	-	-	-	-	-	-	-	-	-	-	-
HSymV2.0_g01.00068_t1	6087.XP_004208275.1	0	1606	KOG1217@1|root,KOG1217@2759|Eukaryota,38BUP@33154|Opisthokonta,3BA2W@33208|Metazoa	33208|Metazoa	T	sequestering of TGFbeta in extracellular matrix	-	-	-	-	-	-	-	-	-	-	-	-	EGF_CA,HYR
HSymV2.0_g01.00069_t1	6087.XP_004209228.1	3.25e-42	173	COG0666@1|root,KOG0504@2759|Eukaryota	2759|Eukaryota	I	protein ubiquitination	-	-	-	-	-	-	-	-	-	-	-	-	Ank_2,Ank_4,CCDC144C,DUF3496
HSymV2.0_g01.00070_t1	10224.XP_002731911.2	1.92e-05	54.3	COG0514@1|root,KOG0351@2759|Eukaryota,396PT@33154|Opisthokonta,3C0E5@33208|Metazoa	33208|Metazoa	L	DEAD-like helicases superfamily	-	-	-	-	-	-	-	-	-	-	-	-	DEAD
HSymV2.0_g01.00071_t1	6087.XP_004207557.1	2.49e-48	163	KOG4850@1|root,KOG4850@2759|Eukaryota,39CUZ@33154|Opisthokonta,3BDHW@33208|Metazoa	33208|Metazoa	S	effector protein	ARL14EP	GO:0003674,GO:0005575,GO:0005622,GO:0005623,GO:0005634,GO:0005730,GO:0005737,GO:0005829,GO:0005886,GO:0005912,GO:0005924,GO:0005925,GO:0008150,GO:0016020,GO:0030054,GO:0030055,GO:0031974,GO:0031981,GO:0043226,GO:0043227,GO:0043228,GO:0043229,GO:0043231,GO:0043232,GO:0043233,GO:0044422,GO:0044424,GO:0044428,GO:0044444,GO:0044446,GO:0044464,GO:0070013,GO:0070161,GO:0071944	-	-	-	-	-	-	-	-	-	-	ARF7EP_C,THAP
HSymV2.0_g01.00072_t1	7668.SPU_026803-tr	7.87e-278	835	2D1AE@1|root,2SHBM@2759|Eukaryota,3AFP7@33154|Opisthokonta,3BY0Y@33208|Metazoa,3DET1@33213|Bilateria	33208|Metazoa	-	-	-	-	-	-	-	-	-	-	-	-	-	-	DUF1759,Peptidase_A17
HSymV2.0_g01.00073_t1	6087.XP_002164571.2	4.98e-55	191	KOG1075@1|root,KOG1267@1|root,KOG1075@2759|Eukaryota,KOG1267@2759|Eukaryota	2759|Eukaryota	S	termination of mitochondrial transcription	-	-	-	ko:K15031,ko:K15032,ko:K17263,ko:K18460	-	-	-	-	ko00000,ko03012,ko03029,ko04147	-	-	-	Ank_2,DUF4283,RVT_1,RVT_3,mTERF,zf-RVT
HSymV2.0_g01.00074_t1	6087.XP_002164602.1	1.74e-108	345	KOG3940@1|root,KOG3940@2759|Eukaryota,39W4Q@33154|Opisthokonta,3BIUY@33208|Metazoa	33208|Metazoa	F	metal ion binding	ZC2HC1C	GO:0003674,GO:0005488,GO:0005575,GO:0008150,GO:0043167,GO:0043169,GO:0046872	-	-	-	-	-	-	-	-	-	-	zf-C2HC_2
HSymV2.0_g01.00075_t1	6087.XP_002154214.2	2.17e-207	625	COG5059@1|root,KOG0239@2759|Eukaryota,38D7J@33154|Opisthokonta,3BABC@33208|Metazoa	33208|Metazoa	Z	microtubule motor activity	-	-	-	-	-	-	-	-	-	-	-	-	Kinesin
HSymV2.0_g01.00076_t1	6087.XP_002167956.1	1.23e-152	452	COG0494@1|root,KOG2937@2759|Eukaryota,38CUB@33154|Opisthokonta,3BG8J@33208|Metazoa	33208|Metazoa	A	Decapping mRNA 2	DCP2	GO:0000003,GO:0000184,GO:0000288,GO:0000290,GO:0000291,GO:0000932,GO:0000956,GO:0002119,GO:0002164,GO:0003674,GO:0003676,GO:0003723,GO:0003824,GO:0004518,GO:0004527,GO:0004532,GO:0004534,GO:0004540,GO:0005488,GO:0005515,GO:0005575,GO:0005622,GO:0005623,GO:0005634,GO:0005654,GO:0005737,GO:0005829,GO:0006139,GO:0006401,GO:0006402,GO:0006725,GO:0006807,GO:0006950,GO:0006979,GO:0007275,GO:0007568,GO:…	3.6.1.62	ko:K12613	ko03018,map03018	M00395	R10815	RC00002	ko00000,ko00001,ko00002,ko01000,ko03019	-	-	-	DCP2,NUDIX
HSymV2.0_g01.00077_t1	45351.EDO41013	2.1e-36	145	KOG2288@1|root,KOG2288@2759|Eukaryota	2759|Eukaryota	M	galactosyltransferase activity	-	-	2.4.1.134	ko:K00734	ko00532,ko00534,ko01100,map00532,map00534,map01100	M00057	R05927	-	ko00000,ko00001,ko00002,ko01000,ko01003	-	GT31	-	EOS1,Galactosyl_T
HSymV2.0_g01.00078_t1	10224.XP_006824778.1	1.42e-14	82.8	28HDM@1|root,2QPRU@2759|Eukaryota,39TJX@33154|Opisthokonta,3B9H6@33208|Metazoa,3CVXS@33213|Bilateria	33208|Metazoa	S	nucleosome binding	MUM1L1	GO:0003674,GO:0003682,GO:0005488,GO:0005575,GO:0005622,GO:0005623,GO:0005634,GO:0005737,GO:0005829,GO:0006139,GO:0006259,GO:0006281,GO:0006325,GO:0006725,GO:0006807,GO:0006950,GO:0006974,GO:0006996,GO:0008150,GO:0008152,GO:0009987,GO:0016043,GO:0031491,GO:0033554,GO:0034641,GO:0043170,GO:0043226,GO:0043227,GO:0043229,GO:0043231,GO:0044237,GO:0044238,GO:0044260,GO:0044424,GO:0044444,GO:0044464,GO:…	-	-	-	-	-	-	-	-	-	-	PWWP
HSymV2.0_g01.00079_t1	6087.XP_004212815.1	1.01e-49	166	COG1161@1|root,KOG1424@2759|Eukaryota,38DR0@33154|Opisthokonta,3BERE@33208|Metazoa	33208|Metazoa	J	Large subunit GTPase 1 homolog	LSG1	GO:0000166,GO:0001882,GO:0001883,GO:0003674,GO:0003824,GO:0003924,GO:0005488,GO:0005525,GO:0005575,GO:0005622,GO:0005623,GO:0005634,GO:0005654,GO:0005737,GO:0005783,GO:0005829,GO:0006810,GO:0006913,GO:0008104,GO:0008150,GO:0012505,GO:0015030,GO:0015031,GO:0015833,GO:0016462,GO:0016604,GO:0016787,GO:0016817,GO:0016818,GO:0017076,GO:0017111,GO:0019001,GO:0022613,GO:0031974,GO:0031981,GO:0032549,GO:…	-	ko:K14539	ko03008,map03008	-	-	-	ko00000,ko00001,ko01000,ko03009	-	-	-	MMR_HSR1
HSymV2.0_g01.00080_t1	45351.EDO42146	1.57e-87	271	28J18@1|root,2QRDA@2759|Eukaryota,39SZ3@33154|Opisthokonta,3BFUH@33208|Metazoa	33208|Metazoa	S	Cilia and flagella associated protein 161	C15orf26	GO:0005575,GO:0005623,GO:0005929,GO:0006996,GO:0008150,GO:0009987,GO:0016020,GO:0016043,GO:0022607,GO:0030030,GO:0030031,GO:0031514,GO:0042995,GO:0043226,GO:0044085,GO:0044464,GO:0044782,GO:0060271,GO:0070925,GO:0071840,GO:0120025,GO:0120031,GO:0120036	-	-	-	-	-	-	-	-	-	-	-
HSymV2.0_g01.00081_t1	45351.EDO49986	3.96e-34	150	2BFIX@1|root,2S176@2759|Eukaryota,3ABJN@33154|Opisthokonta,3C2WG@33208|Metazoa	33154|Opisthokonta	S	Parallel beta-helix repeats	-	-	-	-	-	-	-	-	-	-	-	-	Beta_helix
HSymV2.0_g01.00082_t1	6087.XP_002161828.1	2.81e-149	443	KOG3705@1|root,KOG3705@2759|Eukaryota,38CWH@33154|Opisthokonta,3BESZ@33208|Metazoa	33208|Metazoa	O	glycoprotein 6-alpha-L-fucosyltransferase activity	FUT8	GO:0000139,GO:0001701,GO:0003674,GO:0003824,GO:0005488,GO:0005515,GO:0005575,GO:0005622,GO:0005623,GO:0005737,GO:0005794,GO:0005795,GO:0005829,GO:0005975,GO:0005996,GO:0006004,GO:0006139,GO:0006464,GO:0006486,GO:0006487,GO:0006491,GO:0006725,GO:0006793,GO:0006807,GO:0006928,GO:0007154,GO:0007165,GO:0007166,GO:0007167,GO:0007178,GO:0007179,GO:0007229,GO:0007275,GO:0007585,GO:0008150,GO:0008152,GO:…	2.4.1.68	ko:K00717	ko00510,ko00513,ko00533,ko01100,ko05202,map00510,map00513,map00533,map01100,map05202	M00075	R05988,R09319	-	ko00000,ko00001,ko00002,ko01000,ko01003	-	GT23	-	SH3_9
HSymV2.0_g01.00083_t1	10141.ENSCPOP00000016163	6.01e-38	139	COG0580@1|root,KOG0223@2759|Eukaryota,398Y2@33154|Opisthokonta,3BBMT@33208|Metazoa,3D4SA@33213|Bilateria,48ANW@7711|Chordata,49120@7742|Vertebrata,3J5Q9@40674|Mammalia,35F3E@314146|Euarchontoglires,4PSR3@9989|Rodentia	33208|Metazoa	G	saliva secretion	AQP5	GO:0001654,GO:0003008,GO:0003674,GO:0005215,GO:0005372,GO:0005488,GO:0005515,GO:0005575,GO:0005622,GO:0005623,GO:0005737,GO:0005783,GO:0005886,GO:0005887,GO:0005902,GO:0006810,GO:0006811,GO:0006833,GO:0007275,GO:0007423,GO:0007586,GO:0007588,GO:0007589,GO:0008150,GO:0009653,GO:0009887,GO:0009925,GO:0012505,GO:0015250,GO:0015267,GO:0015318,GO:0015669,GO:0015670,GO:0015893,GO:0016020,GO:0016021,GO:…	-	ko:K09866,ko:K09867	ko04962,ko04970,ko04976,map04962,map04970,map04976	-	-	-	ko00000,ko00001,ko02000	1.A.8	-	-	MIP
HSymV2.0_g01.00084_t1	6087.XP_004207144.1	1.83e-94	313	2BRDE@1|root,2S1WD@2759|Eukaryota,3A3X1@33154|Opisthokonta,3CNXF@33208|Metazoa	33208|Metazoa	S	Retinol binding protein receptor	-	-	-	-	-	-	-	-	-	-	-	-	RBP_receptor
HSymV2.0_g01.00085_t1	6087.XP_004207144.1	1.02e-106	353	2BRDE@1|root,2S1WD@2759|Eukaryota,3A3X1@33154|Opisthokonta,3CNXF@33208|Metazoa	33208|Metazoa	S	Retinol binding protein receptor	-	-	-	-	-	-	-	-	-	-	-	-	RBP_receptor
HSymV2.0_g01.00086_t1	6087.XP_002161561.1	0	1494	2D3VJ@1|root,2SSXM@2759|Eukaryota,3AR0K@33154|Opisthokonta,3C2EJ@33208|Metazoa	33208|Metazoa	-	-	-	-	-	-	-	-	-	-	-	-	-	-	-
HSymV2.0_g01.00087_t1	45351.EDO46120	2.25e-73	246	KOG3697@1|root,KOG3697@2759|Eukaryota,38HYH@33154|Opisthokonta,3B9HY@33208|Metazoa	33208|Metazoa	T	SHC (Src homology 2 domain containing) transforming protein	SHC3	GO:0000165,GO:0000187,GO:0000302,GO:0000902,GO:0000904,GO:0001525,GO:0001568,GO:0001666,GO:0001784,GO:0001932,GO:0001934,GO:0001944,GO:0002252,GO:0002376,GO:0002682,GO:0002764,GO:0002768,GO:0003008,GO:0003013,GO:0003018,GO:0003674,GO:0003824,GO:0004672,GO:0004713,GO:0005068,GO:0005085,GO:0005088,GO:0005102,GO:0005126,GO:0005154,GO:0005158,GO:0005159,GO:0005165,GO:0005167,GO:0005168,GO:0005488,GO:…	-	ko:K06279,ko:K17447,ko:K17448,ko:K17449	ko01521,ko01522,ko04012,ko04013,ko04014,ko04062,ko04072,ko04370,ko04510,ko04650,ko04722,ko04910,ko04915,ko04917,ko04926,ko05034,ko05100,ko05206,ko05214,ko05220,ko05224,ko05225,ko05226,map01521,map01522,map04012,map04013,map04014,map04062,map04072,map04370,map04510,map04650,map04722,map04910,map04915,map04917,map04926,map05034,map05100,map05206,map05214,map05220,map05224,map05225,map05226	-	-	-	ko00000,ko00001	-	-	-	PID,SH2
HSymV2.0_g01.00088_t1	8364.ENSXETP00000034662	1.08e-158	459	KOG0581@1|root,KOG0581@2759|Eukaryota,38BF7@33154|Opisthokonta,3BFZH@33208|Metazoa,3D1UN@33213|Bilateria,4802K@7711|Chordata,48ZHQ@7742|Vertebrata	33208|Metazoa	T	regulation of Golgi inheritance	MAP2K1	GO:0000003,GO:0000075,GO:0000076,GO:0000077,GO:0000165,GO:0000166,GO:0000187,GO:0000278,GO:0000578,GO:0000793,GO:0000902,GO:0001568,GO:0001667,GO:0001701,GO:0001890,GO:0001892,GO:0001932,GO:0001934,GO:0001944,GO:0002064,GO:0002065,GO:0002066,GO:0002119,GO:0002164,GO:0002252,GO:0002376,GO:0002520,GO:0003002,GO:0003006,GO:0003008,GO:0003013,GO:0003018,GO:0003056,GO:0003674,GO:0003824,GO:0004672,GO:…	2.7.12.2	ko:K04368,ko:K04369	ko01521,ko01522,ko04010,ko04012,ko04013,ko04014,ko04015,ko04022,ko04024,ko04062,ko04066,ko04068,ko04071,ko04072,ko04114,ko04140,ko04150,ko04151,ko04210,ko04218,ko04270,ko04320,ko04370,ko04371,ko04380,ko04510,ko04540,ko04550,ko04620,ko04626,ko04650,ko04660,ko04662,ko04664,ko04666,ko04668,ko04720,ko04722,ko04725,ko04726,ko04730,ko04810,ko04910,ko04912,ko04914,ko04915,ko04916,ko04917,ko04919,ko04921…	M00687	-	-	ko00000,ko00001,ko00002,ko01000,ko01001	-	-	-	Pkinase
HSymV2.0_g01.00089_t1	6087.XP_002160479.2	3.55e-297	855	KOG2514@1|root,KOG2514@2759|Eukaryota,38BGH@33154|Opisthokonta,3B9GR@33208|Metazoa	33208|Metazoa	U	intracellular chloride channel activity	ANO4	GO:0002791,GO:0002793,GO:0003008,GO:0003674,GO:0005215,GO:0005216,GO:0005227,GO:0005229,GO:0005244,GO:0005247,GO:0005253,GO:0005254,GO:0005261,GO:0005319,GO:0005488,GO:0005515,GO:0005548,GO:0005575,GO:0005622,GO:0005623,GO:0005634,GO:0005654,GO:0005737,GO:0005783,GO:0005789,GO:0005886,GO:0005929,GO:0006810,GO:0006811,GO:0006812,GO:0006820,GO:0006821,GO:0006869,GO:0006950,GO:0006952,GO:0007009,GO:…	-	ko:K19480,ko:K19496,ko:K19497,ko:K19498,ko:K19499	ko04740,map04740	-	-	-	ko00000,ko00001,ko04040	1.A.17.1.1,1.A.17.1.2,1.A.17.1.20,1.A.17.1.21,1.A.17.1.22,1.A.17.1.23,1.A.17.1.3	-	-	Anoct_dimer,Anoctamin
HSymV2.0_g01.00090_t1	5786.XP_003293751.1	3.15e-12	72	KOG2405@1|root,KOG2405@2759|Eukaryota,3XFES@554915|Amoebozoa	554915|Amoebozoa	L	3'-5' exonuclease	-	-	-	ko:K18740	-	-	-	-	ko00000,ko03019	-	-	-	DNA_pol_A_exo1
HSymV2.0_g01.00092_t1	9685.ENSFCAP00000008344	7.6e-06	57	28P84@1|root,2RZYN@2759|Eukaryota,3A1HF@33154|Opisthokonta,3BK6Q@33208|Metazoa,3D40T@33213|Bilateria,48CWF@7711|Chordata,498G3@7742|Vertebrata,3J3KR@40674|Mammalia,3EH67@33554|Carnivora	33208|Metazoa	T	Hematopoietic SH2 domain containing	HSH2D	GO:0001775,GO:0002376,GO:0002902,GO:0002903,GO:0003254,GO:0003674,GO:0005070,GO:0005488,GO:0005515,GO:0005575,GO:0005622,GO:0005623,GO:0005634,GO:0005737,GO:0005739,GO:0005829,GO:0007154,GO:0007165,GO:0008150,GO:0009966,GO:0009967,GO:0009987,GO:0010646,GO:0010647,GO:0010941,GO:0023051,GO:0023052,GO:0023056,GO:0030674,GO:0035591,GO:0042110,GO:0042391,GO:0042592,GO:0042981,GO:0043066,GO:0043067,GO:…	-	-	-	-	-	-	-	-	-	-	SH2
HSymV2.0_g01.00093_t1	6087.XP_002162348.2	3.4e-90	294	KOG1028@1|root,KOG1028@2759|Eukaryota	2759|Eukaryota	S	calcium ion-regulated exocytosis of neurotransmitter	-	-	-	ko:K19910	-	-	-	-	ko00000,ko04131	-	-	-	C2
HSymV2.0_g01.00094_t1	45351.EDO26435	5.76e-15	84	KOG3594@1|root,KOG4289@2759|Eukaryota,39Q1B@33154|Opisthokonta,3CQXQ@33208|Metazoa	2759|Eukaryota	T	7 transmembrane receptor (Secretin family)	-	-	-	-	-	-	-	-	-	-	-	-	7tm_2
HSymV2.0_g01.00095_t1	7719.XP_002127317.1	1.77e-24	112	28NEA@1|root,2QUZV@2759|Eukaryota,38GGV@33154|Opisthokonta,3BABZ@33208|Metazoa,3CUYJ@33213|Bilateria,487DT@7711|Chordata	33208|Metazoa	S	Protein of unknown function DUF84	PRRC1	GO:0001756,GO:0001757,GO:0001894,GO:0001932,GO:0001934,GO:0003002,GO:0003674,GO:0005488,GO:0005515,GO:0005575,GO:0005622,GO:0005623,GO:0005737,GO:0005794,GO:0007275,GO:0007379,GO:0007389,GO:0008150,GO:0009653,GO:0009790,GO:0009792,GO:0009880,GO:0009888,GO:0009893,GO:0009952,GO:0010562,GO:0010604,GO:0010669,GO:0012505,GO:0019220,GO:0019222,GO:0031323,GO:0031325,GO:0031399,GO:0031401,GO:0032147,GO:…	-	-	-	-	-	-	-	-	-	-	NTPase_I-T
HSymV2.0_g01.00096_t1	6087.XP_002163680.1	1.04e-57	186	KOG3241@1|root,KOG3241@2759|Eukaryota,3A1TX@33154|Opisthokonta,3BQNQ@33208|Metazoa	33208|Metazoa	S	Uncharacterized conserved protein (DUF2039)	C9orf85	-	-	-	-	-	-	-	-	-	-	-	DUF2039
HSymV2.0_g01.00097_t1	6087.XP_002161561.1	6.86e-80	294	2D3VJ@1|root,2SSXM@2759|Eukaryota,3AR0K@33154|Opisthokonta,3C2EJ@33208|Metazoa	33208|Metazoa	-	-	-	-	-	-	-	-	-	-	-	-	-	-	-
HSymV2.0_g01.00100_t1	9541.XP_005559910.1	0	962	COG0557@1|root,KOG2102@2759|Eukaryota,38CFP@33154|Opisthokonta,3B9E2@33208|Metazoa,3CY8C@33213|Bilateria,47ZY5@7711|Chordata,4966Z@7742|Vertebrata,3J4ZS@40674|Mammalia,35MGN@314146|Euarchontoglires,4MD9Q@9443|Primates,35ZDY@314294|Cercopithecoidea	33208|Metazoa	J	Belongs to the RNR ribonuclease family	DIS3L	GO:0000175,GO:0000177,GO:0000178,GO:0003674,GO:0003676,GO:0003723,GO:0003824,GO:0004518,GO:0004527,GO:0004532,GO:0004540,GO:0005488,GO:0005515,GO:0005575,GO:0005622,GO:0005623,GO:0005737,GO:0005813,GO:0005815,GO:0005829,GO:0005856,GO:0005886,GO:0006139,GO:0006364,GO:0006396,GO:0006401,GO:0006725,GO:0006807,GO:0008150,GO:0008152,GO:0008408,GO:0009056,GO:0009057,GO:0009987,GO:0010467,GO:0015630,GO:…	-	ko:K18681	ko03018,map03018	-	-	-	ko00000,ko00001,ko01000,ko03019	-	-	-	RNB,Rrp44_CSD1,Rrp44_S1
HSymV2.0_g01.00101_t1	6087.XP_002170630.1	1.34e-48	159	KOG3439@1|root,KOG3439@2759|Eukaryota,3A5PA@33154|Opisthokonta,3BRMY@33208|Metazoa	33208|Metazoa	O	Atg8 ligase activity	ATG12	GO:0000045,GO:0000272,GO:0000407,GO:0000422,GO:0002165,GO:0002376,GO:0003674,GO:0003824,GO:0005575,GO:0005622,GO:0005623,GO:0005737,GO:0005773,GO:0005776,GO:0005829,GO:0005975,GO:0005976,GO:0005977,GO:0005980,GO:0006073,GO:0006091,GO:0006112,GO:0006464,GO:0006497,GO:0006501,GO:0006807,GO:0006914,GO:0006950,GO:0006952,GO:0006955,GO:0006996,GO:0007005,GO:0007033,GO:0007154,GO:0007275,GO:0007552,GO:…	-	ko:K08336	ko04068,ko04136,ko04138,ko04140,ko04621,ko04622,map04068,map04136,map04138,map04140,map04621,map04622	-	-	-	ko00000,ko00001,ko03029,ko04121,ko04131	-	-	-	APG12
HSymV2.0_g01.00102_t1	6087.XP_002170450.2	1.31e-88	267	COG0377@1|root,KOG1687@2759|Eukaryota,38D5F@33154|Opisthokonta,3BBSN@33208|Metazoa	33208|Metazoa	C	quinone binding	NDUFS7	GO:0000302,GO:0002020,GO:0002118,GO:0002121,GO:0003674,GO:0003824,GO:0003954,GO:0005488,GO:0005515,GO:0005575,GO:0005622,GO:0005623,GO:0005737,GO:0005739,GO:0005740,GO:0005743,GO:0005746,GO:0005747,GO:0005759,GO:0005886,GO:0006091,GO:0006119,GO:0006120,GO:0006139,GO:0006163,GO:0006725,GO:0006753,GO:0006793,GO:0006796,GO:0006807,GO:0006950,GO:0006979,GO:0006996,GO:0007005,GO:0007275,GO:0007568,GO:…	1.6.5.3,1.6.99.3	ko:K03940	ko00190,ko01100,ko04714,ko04723,ko04932,ko05010,ko05012,ko05016,map00190,map01100,map04714,map04723,map04932,map05010,map05012,map05016	M00143	R11945	RC00061	ko00000,ko00001,ko00002,ko01000	3.D.1.6	-	-	Oxidored_q6
HSymV2.0_g01.00103_t1	6087.XP_002164657.2	1.68e-98	307	COG5068@1|root,KOG0014@2759|Eukaryota,38EKQ@33154|Opisthokonta,3BCPA@33208|Metazoa	33208|Metazoa	K	primary heart field specification	MEF2C	GO:0000002,GO:0000003,GO:0000122,GO:0000165,GO:0000228,GO:0000768,GO:0000785,GO:0000790,GO:0000902,GO:0000904,GO:0000976,GO:0000977,GO:0000978,GO:0000980,GO:0000981,GO:0000982,GO:0000983,GO:0000987,GO:0001012,GO:0001067,GO:0001077,GO:0001085,GO:0001101,GO:0001158,GO:0001205,GO:0001228,GO:0001501,GO:0001503,GO:0001505,GO:0001568,GO:0001649,GO:0001655,GO:0001678,GO:0001709,GO:0001764,GO:0001775,GO:…	-	ko:K04454,ko:K09260	ko04010,ko04013,ko04022,ko04371,ko04921,ko05202,ko05418,map04010,map04013,map04022,map04371,map04921,map05202,map05418	-	-	-	ko00000,ko00001,ko03000	-	-	-	HJURP_C,SRF-TF
HSymV2.0_g01.00104_t1	6087.XP_002168217.1	1.21e-87	268	COG0702@1|root,KOG4039@2759|Eukaryota,396X0@33154|Opisthokonta,3BIWN@33208|Metazoa	33208|Metazoa	T	HIV-1 Tat interactive protein 2	HTATIP2	GO:0000166,GO:0001525,GO:0001568,GO:0001944,GO:0003674,GO:0003712,GO:0003713,GO:0003824,GO:0004672,GO:0004674,GO:0005488,GO:0005575,GO:0005622,GO:0005623,GO:0005634,GO:0005635,GO:0005737,GO:0005829,GO:0006355,GO:0006357,GO:0006464,GO:0006468,GO:0006793,GO:0006796,GO:0006807,GO:0006810,GO:0006913,GO:0006915,GO:0007275,GO:0008150,GO:0008152,GO:0008219,GO:0009653,GO:0009889,GO:0009891,GO:0009893,GO:…	-	ko:K17290	-	-	-	-	ko00000,ko01000,ko04147	-	-	-	NAD_binding_10
HSymV2.0_g01.00105_t1	6087.XP_002168208.2	4.34e-295	821	KOG1739@1|root,KOG1739@2759|Eukaryota,38VYH@33154|Opisthokonta,3BFWW@33208|Metazoa	33208|Metazoa	T	intermembrane sphingolipid transfer activity	COL4A3BP	GO:0000139,GO:0000902,GO:0001701,GO:0002376,GO:0003007,GO:0003008,GO:0003012,GO:0003674,GO:0003824,GO:0005215,GO:0005319,GO:0005488,GO:0005515,GO:0005543,GO:0005575,GO:0005622,GO:0005623,GO:0005634,GO:0005654,GO:0005737,GO:0005739,GO:0005783,GO:0005789,GO:0005794,GO:0005829,GO:0006629,GO:0006643,GO:0006665,GO:0006672,GO:0006793,GO:0006796,GO:0006807,GO:0006810,GO:0006869,GO:0006888,GO:0006900,GO:…	-	ko:K08283	-	-	-	-	ko00000	-	-	-	PH,START
HSymV2.0_g01.00106_t1	6087.XP_002168230.2	1.42e-76	254	KOG4123@1|root,KOG4123@2759|Eukaryota,38GY4@33154|Opisthokonta,3BGJR@33208|Metazoa	33208|Metazoa	G	alpha-1,2-mannosyltransferase activity	PIGZ	GO:0000026,GO:0000030,GO:0003674,GO:0003824,GO:0005575,GO:0005622,GO:0005623,GO:0005737,GO:0005783,GO:0005789,GO:0006464,GO:0006497,GO:0006505,GO:0006506,GO:0006629,GO:0006643,GO:0006644,GO:0006650,GO:0006661,GO:0006664,GO:0006793,GO:0006796,GO:0006807,GO:0008150,GO:0008152,GO:0008610,GO:0008654,GO:0009058,GO:0009059,GO:0009247,GO:0009987,GO:0012505,GO:0016020,GO:0016021,GO:0016254,GO:0016740,GO:…	-	ko:K08098	ko00563,map00563	-	R07129	-	ko00000,ko00001,ko01000,ko01003	-	GT22	-	Glyco_transf_22
HSymV2.0_g01.00107_t1	6087.XP_004205553.1	2.98e-167	492	28MPK@1|root,2QU7K@2759|Eukaryota,38F37@33154|Opisthokonta,3BEKK@33208|Metazoa	33208|Metazoa	T	positive regulation of bicellular tight junction assembly	NPHP1	GO:0000003,GO:0001654,GO:0003006,GO:0003008,GO:0003674,GO:0005198,GO:0005575,GO:0005622,GO:0005623,GO:0005737,GO:0005815,GO:0005829,GO:0005856,GO:0005911,GO:0005912,GO:0005923,GO:0005929,GO:0006996,GO:0007010,GO:0007154,GO:0007155,GO:0007165,GO:0007275,GO:0007276,GO:0007283,GO:0007399,GO:0007423,GO:0007568,GO:0007588,GO:0007610,GO:0007617,GO:0007618,GO:0007626,GO:0007632,GO:0008104,GO:0008150,GO:…	-	ko:K19657	-	-	-	-	ko00000,ko03036	-	-	-	SH3_1
HSymV2.0_g01.00109_t1	7668.SPU_004772-tr	1.34e-09	62.4	COG0507@1|root,KOG0987@2759|Eukaryota,39RYU@33154|Opisthokonta,3BK87@33208|Metazoa,3D4JP@33213|Bilateria	33208|Metazoa	L	Belongs to the helicase family	-	-	3.6.4.12	ko:K15255	-	-	-	-	ko00000,ko01000,ko03029,ko03032	-	-	-	Helitron_like_N,Herpes_Helicase,Herpes_teg_N,PIF1
HSymV2.0_g01.00111_t1	6087.XP_002155067.2	2.34e-238	667	KOG2026@1|root,KOG2026@2759|Eukaryota,38CQK@33154|Opisthokonta,3BDYW@33208|Metazoa	33208|Metazoa	Z	spliceosomal complex assembly	USP39	GO:0000245,GO:0000375,GO:0000377,GO:0000398,GO:0003674,GO:0003824,GO:0004843,GO:0005488,GO:0005575,GO:0005622,GO:0005623,GO:0005634,GO:0005654,GO:0005681,GO:0006139,GO:0006396,GO:0006397,GO:0006464,GO:0006508,GO:0006725,GO:0006807,GO:0007049,GO:0008150,GO:0008152,GO:0008233,GO:0008234,GO:0008270,GO:0008380,GO:0009987,GO:0010467,GO:0016043,GO:0016070,GO:0016071,GO:0016579,GO:0016787,GO:0019538,GO:…	-	ko:K12847	ko03040,map03040	M00354	-	-	ko00000,ko00001,ko00002,ko03041	-	-	-	UCH,zf-UBP
HSymV2.0_g01.00112_t1	9685.ENSFCAP00000009153	5.98e-182	553	KOG2343@1|root,KOG2343@2759|Eukaryota,38EPQ@33154|Opisthokonta,3BAUC@33208|Metazoa,3CWM3@33213|Bilateria,4849J@7711|Chordata,48WQ7@7742|Vertebrata,3J1WD@40674|Mammalia,3ETM2@33554|Carnivora	33208|Metazoa	S	N-alpha-acetyltransferase 35, NatC auxiliary subunit	NAA35	GO:0001568,GO:0001756,GO:0001944,GO:0002119,GO:0002164,GO:0003002,GO:0003674,GO:0003824,GO:0004596,GO:0005575,GO:0005622,GO:0005623,GO:0005737,GO:0005844,GO:0006464,GO:0006473,GO:0006474,GO:0006807,GO:0006950,GO:0007275,GO:0007389,GO:0007568,GO:0008080,GO:0008150,GO:0008152,GO:0008283,GO:0008284,GO:0008340,GO:0009266,GO:0009408,GO:0009628,GO:0009635,GO:0009636,GO:0009653,GO:0009790,GO:0009791,GO:…	-	ko:K20823	-	-	-	-	ko00000,ko04131	-	-	-	Mak10
HSymV2.0_g01.00113_t1	6087.XP_002162456.2	3.12e-152	497	COG5599@1|root,KOG4228@2759|Eukaryota	2759|Eukaryota	T	protein tyrosine phosphatase activity	-	-	-	-	-	-	-	-	-	-	-	-	F5_F8_type_C,Ion_trans_2,TSP_1,fn3
HSymV2.0_g01.00114_t1	6087.XP_002156501.1	1.34e-81	258	KOG4285@1|root,KOG4285@2759|Eukaryota,38DK6@33154|Opisthokonta,3B9SE@33208|Metazoa	33208|Metazoa	D	NLS-bearing protein import into nucleus	NUP35	GO:0003674,GO:0003676,GO:0003677,GO:0003697,GO:0005198,GO:0005488,GO:0005515,GO:0005543,GO:0005575,GO:0005622,GO:0005623,GO:0005634,GO:0005635,GO:0005643,GO:0005652,GO:0005654,GO:0005886,GO:0006355,GO:0006403,GO:0006405,GO:0006406,GO:0006606,GO:0006607,GO:0006611,GO:0006810,GO:0006886,GO:0006913,GO:0006996,GO:0006997,GO:0006999,GO:0007049,GO:0007088,GO:0007096,GO:0007275,GO:0007346,GO:0008104,GO:…	-	ko:K14313	ko03013,map03013	M00427	-	-	ko00000,ko00001,ko00002,ko03019	1.I.1	-	-	Nup35_RRM
HSymV2.0_g01.00115_t1	10224.XP_002731208.1	2.12e-140	461	KOG1926@1|root,KOG1926@2759|Eukaryota,390BU@33154|Opisthokonta,3BBZ4@33208|Metazoa,3CWM7@33213|Bilateria	33208|Metazoa	K	positive regulation of anoikis	MYBBP1A	GO:0000976,GO:0000977,GO:0000978,GO:0000987,GO:0001012,GO:0001067,GO:0003674,GO:0003676,GO:0003677,GO:0003690,GO:0003712,GO:0003714,GO:0003824,GO:0003887,GO:0005488,GO:0005515,GO:0005575,GO:0005622,GO:0005623,GO:0005634,GO:0005654,GO:0005730,GO:0005737,GO:0006091,GO:0006139,GO:0006259,GO:0006351,GO:0006355,GO:0006356,GO:0006725,GO:0006807,GO:0006915,GO:0006950,GO:0007154,GO:0007165,GO:0007623,GO:…	2.7.7.7	ko:K02331	-	-	-	-	ko00000,ko01000,ko03036,ko03400	-	-	-	DNA_pol_phi
HSymV2.0_g01.00116_t1	6087.XP_004212178.1	1.42e-41	147	KOG3575@1|root,KOG3575@2759|Eukaryota,3AGTV@33154|Opisthokonta	33154|Opisthokonta	T	Zinc finger, C4 type (two domains)	-	-	-	ko:K08548	-	-	-	-	ko00000,ko03000,ko03310	-	-	-	Hormone_recep,zf-C4
HSymV2.0_g01.00117_t1	6087.XP_002168741.2	1.11e-91	287	KOG3575@1|root,KOG3575@2759|Eukaryota,39CDR@33154|Opisthokonta,3BBKC@33208|Metazoa	33208|Metazoa	K	radial pattern formation	-	-	-	ko:K08547,ko:K08548	-	-	-	-	ko00000,ko03000,ko03310	-	-	-	Hormone_recep,zf-C4
HSymV2.0_g01.00118_t1	6412.HelroP162773	1.41e-16	87	2D45G@1|root,2STZ1@2759|Eukaryota	6412.HelroP162773|-	S	Endonuclease/Exonuclease/phosphatase family	-	-	-	-	-	-	-	-	-	-	-	-	-
HSymV2.0_g01.00119_t1	7739.XP_002613230.1	2.82e-20	95.5	COG0500@1|root,KOG1541@2759|Eukaryota,39WWY@33154|Opisthokonta,3BKKG@33208|Metazoa,3D4UF@33213|Bilateria,488HM@7711|Chordata	33208|Metazoa	Q	ubiE/COQ5 methyltransferase family	WBSCR27	-	-	-	-	-	-	-	-	-	-	-	Methyltransf_11,Methyltransf_25
HSymV2.0_g01.00121_t1	6087.XP_002155900.2	3.46e-104	307	COG0652@1|root,KOG0880@2759|Eukaryota,38FKT@33154|Opisthokonta,3BCX1@33208|Metazoa	33208|Metazoa	O	PPIases accelerate the folding of proteins. It catalyzes the cis-trans isomerization of proline imidic peptide bonds in oligopeptides	PPIB	GO:0000413,GO:0001501,GO:0003674,GO:0003755,GO:0003824,GO:0005488,GO:0005515,GO:0005575,GO:0005622,GO:0005623,GO:0005634,GO:0005737,GO:0005783,GO:0005788,GO:0005790,GO:0006457,GO:0006464,GO:0006807,GO:0006810,GO:0007275,GO:0008144,GO:0008150,GO:0008152,GO:0009987,GO:0012505,GO:0016018,GO:0016853,GO:0016859,GO:0018193,GO:0018208,GO:0019538,GO:0019899,GO:0031410,GO:0031647,GO:0031974,GO:0031982,GO:…	5.2.1.8	ko:K03768	-	-	-	-	ko00000,ko01000,ko03110	-	-	-	Pro_isomerase
HSymV2.0_g01.00122_t1	215358.XP_010749540.1	1.57e-35	152	COG2801@1|root,KOG0017@2759|Eukaryota,3A08P@33154|Opisthokonta,3BPIW@33208|Metazoa,3CTR8@33213|Bilateria,488DM@7711|Chordata,49866@7742|Vertebrata	33208|Metazoa	G	multicellular organism development	RTL1	GO:0005575,GO:0007275,GO:0008150,GO:0016020,GO:0016021,GO:0031224,GO:0032501,GO:0032502,GO:0044425,GO:0048856	2.7.1.147	ko:K08074	ko00010,ko01100,ko01110,ko01130,ko01200,map00010,map01100,map01110,map01130,map01200	M00001	R05804,R09085,R09086	RC00002,RC00017	ko00000,ko00001,ko00002,ko01000	-	-	-	Asp_protease_2,DUF4939,Glycoprotein_B,RVP_2,RVT_1,Retrotrans_gag,gag-asp_proteas,rve
HSymV2.0_g01.00123_t1	8469.XP_007062402.1	1.92e-35	133	KOG3112@1|root,KOG3112@2759|Eukaryota,38I63@33154|Opisthokonta,3BE1H@33208|Metazoa,3CT7C@33213|Bilateria,483GC@7711|Chordata,4912D@7742|Vertebrata,4CBBJ@8459|Testudines	33208|Metazoa	O	assembly chaperone 2	PSMG2	GO:0000075,GO:0000278,GO:0000502,GO:0005575,GO:0005622,GO:0005623,GO:0005634,GO:0005737,GO:0005829,GO:0007049,GO:0007088,GO:0007093,GO:0007094,GO:0007346,GO:0008150,GO:0009987,GO:0010564,GO:0010639,GO:0010941,GO:0010948,GO:0010965,GO:0016043,GO:0022402,GO:0022607,GO:0030071,GO:0031577,GO:0032991,GO:0033043,GO:0033044,GO:0033045,GO:0033046,GO:0033047,GO:0033048,GO:0034622,GO:0042981,GO:0043066,GO:…	-	ko:K11876	-	-	-	-	ko00000,ko03051	-	-	-	PAC2
HSymV2.0_g01.00124_t1	6087.XP_004206119.1	3.66e-16	89.4	COG0666@1|root,KOG4177@2759|Eukaryota	2759|Eukaryota	I	spectrin binding	-	-	-	ko:K10380,ko:K19679,ko:K21436	ko04624,ko05205,map04624,map05205	-	-	-	ko00000,ko00001,ko03036,ko04812	-	-	-	Ank_2,Ank_3,Ank_4,Ank_5,Death,Myotub-related,ZU5
HSymV2.0_g01.00125_t1	6087.XP_002167984.2	0	1042	COG2373@1|root,KOG1366@2759|Eukaryota,38DGN@33154|Opisthokonta,3BCF2@33208|Metazoa	33208|Metazoa	O	endopeptidase inhibitor activity	A2ML1	GO:0000003,GO:0001101,GO:0001553,GO:0001868,GO:0001869,GO:0002020,GO:0002376,GO:0002437,GO:0002438,GO:0002526,GO:0002576,GO:0002673,GO:0002682,GO:0002683,GO:0002697,GO:0002698,GO:0002920,GO:0002921,GO:0003006,GO:0003674,GO:0004857,GO:0004866,GO:0004867,GO:0005096,GO:0005102,GO:0005488,GO:0005515,GO:0005575,GO:0005576,GO:0005615,GO:0005622,GO:0005623,GO:0005737,GO:0005829,GO:0006807,GO:0006810,GO:…	-	ko:K03910	ko04610,map04610	-	-	-	ko00000,ko00001,ko04131,ko04147	-	-	-	A2M,A2M_N,A2M_N_2,A2M_comp,A2M_recep,Thiol-ester_cl
HSymV2.0_g01.00127_t1	6087.XP_002163208.2	6.24e-68	238	KOG2615@1|root,KOG2615@2759|Eukaryota,38FGP@33154|Opisthokonta,3BRXU@33208|Metazoa	33208|Metazoa	S	Major Facilitator Superfamily	-	-	-	-	-	-	-	-	-	-	-	-	MFS_1
HSymV2.0_g01.00128_t1	400682.PAC_15714505	4.91e-11	64.7	2E6KU@1|root,2SDA2@2759|Eukaryota	2759|Eukaryota	-	-	-	-	-	-	-	-	-	-	-	-	-	-	-
HSymV2.0_g01.00129_t1	6087.XP_002169297.2	2.41e-30	119	KOG2127@1|root,KOG2127@2759|Eukaryota,38F94@33154|Opisthokonta,3BA52@33208|Metazoa	33208|Metazoa	T	Rab guanyl-nucleotide exchange factor activity	-	-	-	ko:K20163	-	-	-	-	ko00000,ko04131	-	-	-	DENN,dDENN,uDENN
HSymV2.0_g01.00130_t1	6087.XP_002169024.2	1.67e-15	83.6	KOG4475@1|root,KOG4475@2759|Eukaryota	2759|Eukaryota	U	coreceptor activity involved in Wnt signaling pathway, planar cell polarity pathway	-	-	-	ko:K17307	-	-	-	-	ko00000,ko04147	-	-	-	EGF_CA,TSP_1
HSymV2.0_g01.00131_t1	6087.XP_002169024.2	1.13e-11	69.7	KOG4475@1|root,KOG4475@2759|Eukaryota	2759|Eukaryota	U	coreceptor activity involved in Wnt signaling pathway, planar cell polarity pathway	-	-	-	ko:K17307	-	-	-	-	ko00000,ko04147	-	-	-	EGF_CA,TSP_1
HSymV2.0_g01.00133_t1	6087.XP_002169024.2	8.99e-11	68.9	KOG4475@1|root,KOG4475@2759|Eukaryota	2759|Eukaryota	U	coreceptor activity involved in Wnt signaling pathway, planar cell polarity pathway	-	-	-	ko:K17307	-	-	-	-	ko00000,ko04147	-	-	-	EGF_CA,TSP_1
HSymV2.0_g01.00136_t1	6087.XP_002161711.2	2.89e-10	63.9	2E7J9@1|root,2SE4V@2759|Eukaryota,3ACPG@33154|Opisthokonta,3BW5X@33208|Metazoa	33208|Metazoa	S	chitin metabolic process	-	-	-	-	-	-	-	-	-	-	-	-	CBM_14
HSymV2.0_g01.00138_t1	7897.ENSLACP00000006096	8.19e-07	52.8	28JVN@1|root,2QS9R@2759|Eukaryota,39TDR@33154|Opisthokonta,3BHJI@33208|Metazoa,3CTCS@33213|Bilateria,480N5@7711|Chordata,48XME@7742|Vertebrata	33208|Metazoa	S	Interferon-inducible GTPase	IRGC	GO:0000139,GO:0000166,GO:0001562,GO:0001882,GO:0001883,GO:0002376,GO:0003674,GO:0003824,GO:0003924,GO:0005488,GO:0005515,GO:0005525,GO:0005575,GO:0005576,GO:0005622,GO:0005623,GO:0005634,GO:0005635,GO:0005737,GO:0005783,GO:0005789,GO:0005794,GO:0005795,GO:0006950,GO:0006952,GO:0006955,GO:0007154,GO:0007165,GO:0007166,GO:0008150,GO:0009605,GO:0009607,GO:0009617,GO:0009894,GO:0009987,GO:0010033,GO:…	-	ko:K14140,ko:K17072	ko04668,ko05145,map04668,map05145	-	-	-	ko00000,ko00001	-	-	-	IIGP
HSymV2.0_g01.00139_t1	7739.XP_002608355.1	1.48e-08	66.6	KOG2177@1|root,KOG2177@2759|Eukaryota	2759|Eukaryota	O	zinc ion binding	-	-	2.3.2.27	ko:K06058,ko:K11997,ko:K12026	ko04330,map04330	-	-	-	ko00000,ko00001,ko01000,ko04121	-	-	-	MATH,zf-B_box,zf-C3HC4,zf-RING_UBOX
HSymV2.0_g01.00140_t1	27923.ML015618a-PA	2.81e-21	102	29V14@1|root,2RXJY@2759|Eukaryota,3A16H@33154|Opisthokonta	33154|Opisthokonta	S	structural constituent of eye lens	-	-	-	-	-	-	-	-	-	-	-	-	Crystall
HSymV2.0_g01.00141_t1	27923.ML015618a-PA	6.06e-23	107	29V14@1|root,2RXJY@2759|Eukaryota,3A16H@33154|Opisthokonta	33154|Opisthokonta	S	structural constituent of eye lens	-	-	-	-	-	-	-	-	-	-	-	-	Crystall
HSymV2.0_g01.00143_t1	7668.SPU_009059-tr	3.78e-18	90.1	KOG4438@1|root,KOG4438@2759|Eukaryota,39V4T@33154|Opisthokonta,3BHW6@33208|Metazoa	33208|Metazoa	D	cell division	NUF2	GO:0000775,GO:0000776,GO:0000777,GO:0000779,GO:0000793,GO:0005575,GO:0005622,GO:0005623,GO:0005634,GO:0005694,GO:0005737,GO:0005815,GO:0005829,GO:0005856,GO:0007049,GO:0007059,GO:0007275,GO:0007507,GO:0008150,GO:0008608,GO:0009987,GO:0015630,GO:0022402,GO:0031262,GO:0032501,GO:0032502,GO:0032991,GO:0043226,GO:0043227,GO:0043228,GO:0043229,GO:0043231,GO:0043232,GO:0044422,GO:0044424,GO:0044427,GO:…	-	ko:K11548	-	-	-	-	ko00000,ko03036	-	-	-	Nuf2
HSymV2.0_g01.00146_t1	6087.XP_002156656.2	1.35e-262	741	KOG2043@1|root,KOG2043@2759|Eukaryota,39T38@33154|Opisthokonta,3BDNY@33208|Metazoa	33208|Metazoa	DKLT	positive regulation of histone H3-K36 methylation	PAXIP1	GO:0000018,GO:0000414,GO:0000416,GO:0000726,GO:0001568,GO:0001570,GO:0001667,GO:0001944,GO:0002637,GO:0002639,GO:0002682,GO:0002684,GO:0002694,GO:0002696,GO:0002697,GO:0002699,GO:0002700,GO:0002702,GO:0002703,GO:0002705,GO:0002706,GO:0002708,GO:0002712,GO:0002714,GO:0002819,GO:0002821,GO:0002822,GO:0002824,GO:0002889,GO:0002891,GO:0005575,GO:0005622,GO:0005623,GO:0005634,GO:0005654,GO:0005694,GO:…	-	ko:K14972	-	-	-	-	ko00000,ko03036	-	-	-	BRCT,PTCB-BRCT,RTT107_BRCT_5
HSymV2.0_g01.00147_t1	6087.XP_002168620.2	3.41e-38	134	KOG4019@1|root,KOG4019@2759|Eukaryota	2759|Eukaryota	S	calcium-dependent protein serine/threonine phosphatase regulator activity	RCAN1	GO:0000003,GO:0000280,GO:0001775,GO:0002931,GO:0003008,GO:0003013,GO:0003674,GO:0003676,GO:0003677,GO:0003700,GO:0003723,GO:0004857,GO:0004864,GO:0004865,GO:0005488,GO:0005515,GO:0005575,GO:0005622,GO:0005623,GO:0005634,GO:0005737,GO:0005739,GO:0005759,GO:0006355,GO:0006950,GO:0006979,GO:0006996,GO:0006997,GO:0007005,GO:0007049,GO:0007143,GO:0007154,GO:0007165,GO:0007166,GO:0007219,GO:0007275,GO:…	-	ko:K17901,ko:K17903,ko:K17905	ko04919,ko04921,ko05167,map04919,map04921,map05167	-	-	-	ko00000,ko00001,ko04131	-	-	-	Calcipressin
HSymV2.0_g01.00148_t1	8128.ENSONIP00000020400	3.55e-14	82.8	COG1594@1|root,KOG1105@2759|Eukaryota,39V5V@33154|Opisthokonta,3BEG9@33208|Metazoa,3CVD8@33213|Bilateria,4875Y@7711|Chordata,4926P@7742|Vertebrata,49UWE@7898|Actinopterygii	33208|Metazoa	K	Zgc 162946	-	GO:0005575,GO:0005623,GO:0005886,GO:0006810,GO:0006811,GO:0006820,GO:0006855,GO:0006869,GO:0008150,GO:0010876,GO:0015711,GO:0015718,GO:0015849,GO:0015850,GO:0015893,GO:0016020,GO:0016021,GO:0031224,GO:0033036,GO:0034220,GO:0034633,GO:0035461,GO:0042221,GO:0042493,GO:0044425,GO:0044464,GO:0046864,GO:0046865,GO:0046942,GO:0050896,GO:0051179,GO:0051180,GO:0051234,GO:0055085,GO:0071702,GO:0071938,GO:…	-	-	-	-	-	-	-	-	-	-	RBP_receptor
HSymV2.0_g01.00149_t1	10029.XP_007635586.1	0.000784	48.9	COG0666@1|root,KOG0504@2759|Eukaryota,KOG4177@2759|Eukaryota,38BVK@33154|Opisthokonta,3BXXJ@33208|Metazoa,3E5E3@33213|Bilateria,4835M@7711|Chordata,492MV@7742|Vertebrata,3J25E@40674|Mammalia,35A16@314146|Euarchontoglires,4Q885@9989|Rodentia	33208|Metazoa	M	Ankyrin repeat	ANKRD44	-	-	ko:K15502,ko:K15503	-	-	-	-	ko00000,ko01009,ko03400	-	-	-	Ank,Ank_2,Ank_3,Ank_4,Ank_5
HSymV2.0_g01.00150_t1	7897.ENSLACP00000003311	4.52e-80	258	28JVN@1|root,2QS9R@2759|Eukaryota,39TDR@33154|Opisthokonta,3BHJI@33208|Metazoa,3CTCS@33213|Bilateria,480N5@7711|Chordata,48XME@7742|Vertebrata	33208|Metazoa	S	Interferon-inducible GTPase	IRGC	GO:0000139,GO:0000166,GO:0001562,GO:0001882,GO:0001883,GO:0002376,GO:0003674,GO:0003824,GO:0003924,GO:0005488,GO:0005515,GO:0005525,GO:0005575,GO:0005576,GO:0005622,GO:0005623,GO:0005634,GO:0005635,GO:0005737,GO:0005783,GO:0005789,GO:0005794,GO:0005795,GO:0006950,GO:0006952,GO:0006955,GO:0007154,GO:0007165,GO:0007166,GO:0008150,GO:0009605,GO:0009607,GO:0009617,GO:0009894,GO:0009987,GO:0010033,GO:…	-	ko:K14140,ko:K17072	ko04668,ko05145,map04668,map05145	-	-	-	ko00000,ko00001	-	-	-	IIGP
HSymV2.0_g01.00151_t1	6087.XP_004211929.1	4.31e-36	138	COG0507@1|root,KOG0987@2759|Eukaryota,38G2J@33154|Opisthokonta,3BIV7@33208|Metazoa	33208|Metazoa	D	DNA helicase activity	-	-	-	-	-	-	-	-	-	-	-	-	Helitron_like_N,PIF1
HSymV2.0_g01.00152_t1	7029.ACYPI003696-PA	4.22e-46	164	KOG4585@1|root,KOG4585@2759|Eukaryota,39THK@33154|Opisthokonta,3BGF1@33208|Metazoa,3D09T@33213|Bilateria	33208|Metazoa	L	DDE superfamily endonuclease	-	-	-	-	-	-	-	-	-	-	-	-	DDE_Tnp_4
HSymV2.0_g01.00153_t1	10116.ENSRNOP00000060341	7.63e-192	601	COG0553@1|root,KOG1001@2759|Eukaryota,38E02@33154|Opisthokonta,3BJ22@33208|Metazoa,3D262@33213|Bilateria,47YXP@7711|Chordata,492EJ@7742|Vertebrata,3JCET@40674|Mammalia,35H9A@314146|Euarchontoglires,4PUUV@9989|Rodentia	33208|Metazoa	K	Helicase-like transcription factor	HLTF	GO:0000166,GO:0000976,GO:0000977,GO:0000978,GO:0000981,GO:0000982,GO:0000987,GO:0001012,GO:0001067,GO:0001077,GO:0001228,GO:0003674,GO:0003676,GO:0003677,GO:0003690,GO:0003700,GO:0003824,GO:0004386,GO:0004842,GO:0005488,GO:0005515,GO:0005524,GO:0005575,GO:0005622,GO:0005623,GO:0005634,GO:0005654,GO:0005730,GO:0005737,GO:0006139,GO:0006325,GO:0006351,GO:0006355,GO:0006357,GO:0006366,GO:0006464,GO:…	2.3.2.27	ko:K15711	-	-	-	-	ko00000,ko01000,ko03400,ko04121	-	-	-	HIRAN,Helicase_C,SNF2_N,zf-C3HC4_2,zf-C3HC4_3
HSymV2.0_g01.00154_t1	885580.XP_010633395.1	1.17e-24	115	KOG0709@1|root,KOG0709@2759|Eukaryota,38BX7@33154|Opisthokonta,3BI4H@33208|Metazoa,3CWFY@33213|Bilateria,48624@7711|Chordata,496Y8@7742|Vertebrata,3JEZ8@40674|Mammalia,35BNT@314146|Euarchontoglires,4PX2G@9989|Rodentia	33208|Metazoa	K	Cyclic AMP-responsive element-binding protein 3-like protein 3	CREB3L3	GO:0000139,GO:0000976,GO:0000977,GO:0000978,GO:0000981,GO:0000987,GO:0001012,GO:0001067,GO:0001228,GO:0002673,GO:0002675,GO:0003674,GO:0003676,GO:0003677,GO:0003690,GO:0003700,GO:0005488,GO:0005515,GO:0005575,GO:0005622,GO:0005623,GO:0005634,GO:0005654,GO:0005737,GO:0005783,GO:0005789,GO:0005794,GO:0005829,GO:0006139,GO:0006351,GO:0006355,GO:0006357,GO:0006366,GO:0006725,GO:0006807,GO:0006950,GO:…	-	ko:K09048	ko04022,ko04024,ko04151,ko04152,ko04211,ko04261,ko04668,ko04714,ko04725,ko04728,ko04911,ko04915,ko04916,ko04918,ko04922,ko04925,ko04926,ko04927,ko04931,ko04934,ko04962,ko05016,ko05030,ko05031,ko05034,ko05161,ko05165,ko05203,ko05215,map04022,map04024,map04151,map04152,map04211,map04261,map04668,map04714,map04725,map04728,map04911,map04915,map04916,map04918,map04922,map04925,map04926,map04927,map04…	-	-	-	ko00000,ko00001,ko03000	-	-	-	bZIP_1
HSymV2.0_g01.00155_t1	6087.XP_002157541.2	5.17e-18	90.1	COG0553@1|root,KOG0384@2759|Eukaryota,3AVUY@33154|Opisthokonta,3BBIJ@33208|Metazoa	33208|Metazoa	B	helicase activity	CHD1	GO:0000003,GO:0000166,GO:0000775,GO:0000976,GO:0000977,GO:0000978,GO:0000987,GO:0001012,GO:0001067,GO:0001650,GO:0002009,GO:0002165,GO:0002244,GO:0002376,GO:0002520,GO:0003006,GO:0003674,GO:0003676,GO:0003677,GO:0003678,GO:0003682,GO:0003690,GO:0003824,GO:0004003,GO:0004386,GO:0004672,GO:0004674,GO:0005488,GO:0005515,GO:0005524,GO:0005575,GO:0005622,GO:0005623,GO:0005634,GO:0005654,GO:0005694,GO:…	3.6.4.12	ko:K11367,ko:K20091	-	-	-	-	ko00000,ko01000,ko03021,ko03036	-	-	-	Chromo,DUF4208,Helicase_C,SNF2_N
HSymV2.0_g01.00156_t1	45351.EDO32755	1.26e-13	73.9	KOG3885@1|root,KOG3885@2759|Eukaryota,39S67@33154|Opisthokonta,3BI8E@33208|Metazoa	33208|Metazoa	T	positive regulation of brown fat cell proliferation	FGF9	GO:0000003,GO:0000122,GO:0000165,GO:0001501,GO:0001503,GO:0001525,GO:0001558,GO:0001568,GO:0001570,GO:0001649,GO:0001654,GO:0001932,GO:0001934,GO:0001944,GO:0002053,GO:0002062,GO:0002119,GO:0002164,GO:0003006,GO:0003007,GO:0003205,GO:0003206,GO:0003208,GO:0003214,GO:0003231,GO:0003674,GO:0003824,GO:0004672,GO:0004713,GO:0005085,GO:0005088,GO:0005102,GO:0005104,GO:0005488,GO:0005515,GO:0005539,GO:…	-	ko:K04358	ko04010,ko04014,ko04015,ko04151,ko04810,ko05200,ko05218,ko05224,ko05226,map04010,map04014,map04015,map04151,map04810,map05200,map05218,map05224,map05226	-	-	-	ko00000,ko00001,ko00536,ko04052,ko04516	-	-	-	FGF
HSymV2.0_g01.00157_t1	10090.ENSMUSP00000024627	0	1257	COG0553@1|root,KOG0384@2759|Eukaryota,3AVUY@33154|Opisthokonta,3BBIJ@33208|Metazoa,3CZ1Q@33213|Bilateria,481EV@7711|Chordata,494H3@7742|Vertebrata,3J51T@40674|Mammalia,35NFS@314146|Euarchontoglires,4PS3W@9989|Rodentia	33208|Metazoa	B	DUF4208	CHD1	GO:0000003,GO:0000166,GO:0000775,GO:0000976,GO:0000977,GO:0000978,GO:0000987,GO:0001012,GO:0001067,GO:0001650,GO:0002009,GO:0002165,GO:0002244,GO:0002376,GO:0002520,GO:0003006,GO:0003674,GO:0003676,GO:0003677,GO:0003678,GO:0003682,GO:0003690,GO:0003824,GO:0004003,GO:0004386,GO:0004672,GO:0004674,GO:0005488,GO:0005515,GO:0005524,GO:0005575,GO:0005622,GO:0005623,GO:0005634,GO:0005654,GO:0005694,GO:…	3.6.4.12	ko:K11367,ko:K20091	-	-	-	-	ko00000,ko01000,ko03021,ko03036	-	-	-	Chromo,DUF4208,Helicase_C,SNF2_N
HSymV2.0_g01.00158_t1	10224.XP_002737235.1	8.71e-248	687	COG1222@1|root,KOG0652@2759|Eukaryota,38BDY@33154|Opisthokonta,3BFKF@33208|Metazoa,3CSUH@33213|Bilateria	33208|Metazoa	O	proteasome-activating ATPase activity	PSMC3	GO:0000166,GO:0000502,GO:0000932,GO:0001701,GO:0001775,GO:0001824,GO:0002252,GO:0002263,GO:0002274,GO:0002275,GO:0002283,GO:0002366,GO:0002376,GO:0002443,GO:0002444,GO:0002446,GO:0003674,GO:0003824,GO:0005488,GO:0005515,GO:0005524,GO:0005575,GO:0005576,GO:0005622,GO:0005623,GO:0005634,GO:0005654,GO:0005737,GO:0005829,GO:0005838,GO:0006355,GO:0006357,GO:0006464,GO:0006508,GO:0006511,GO:0006807,GO:…	-	ko:K03065	ko03050,ko05169,map03050,map05169	M00341	-	-	ko00000,ko00001,ko00002,ko03051	-	-	-	AAA
HSymV2.0_g01.00159_t1	6087.XP_002164939.2	0	1179	COG0441@1|root,KOG1637@2759|Eukaryota,38C5Y@33154|Opisthokonta,3B9Y5@33208|Metazoa	33208|Metazoa	J	threonyl-tRNA aminoacylation	-	GO:0000166,GO:0003674,GO:0003824,GO:0004812,GO:0004829,GO:0005488,GO:0005524,GO:0005575,GO:0005622,GO:0005623,GO:0005737,GO:0006082,GO:0006139,GO:0006399,GO:0006412,GO:0006418,GO:0006435,GO:0006518,GO:0006520,GO:0006725,GO:0006807,GO:0007275,GO:0007568,GO:0008144,GO:0008150,GO:0008152,GO:0008340,GO:0009058,GO:0009059,GO:0009987,GO:0010259,GO:0010467,GO:0016070,GO:0016874,GO:0016875,GO:0017076,GO:…	6.1.1.3	ko:K01868	ko00970,map00970	M00359,M00360	R03663	RC00055,RC00523	ko00000,ko00001,ko00002,ko01000,ko01007,ko03016	-	-	-	HGTP_anticodon,TGS,tRNA-synt_2b,tRNA_SAD
HSymV2.0_g01.00161_t1	118173.KB235914_gene2922	1.34e-14	80.5	28UM2@1|root,2Z83Y@2|Bacteria,1GHV6@1117|Cyanobacteria,1HGSS@1150|Oscillatoriales	1117|Cyanobacteria	S	Common central domain of tyrosinase	-	-	-	-	-	-	-	-	-	-	-	-	Tyrosinase
HSymV2.0_g01.00162_t1	6087.XP_002170491.2	2.6e-91	320	COG5069@1|root,KOG0516@2759|Eukaryota,38FW6@33154|Opisthokonta,3BHJR@33208|Metazoa	33208|Metazoa	Z	cell cycle arrest	GAS2	GO:0003674,GO:0005488,GO:0005515,GO:0005575,GO:0005622,GO:0005623,GO:0005737,GO:0005829,GO:0005856,GO:0005884,GO:0006915,GO:0007049,GO:0007050,GO:0008017,GO:0008092,GO:0008150,GO:0008219,GO:0008360,GO:0009987,GO:0012501,GO:0015629,GO:0015631,GO:0016020,GO:0022402,GO:0022603,GO:0022604,GO:0043226,GO:0043228,GO:0043229,GO:0043232,GO:0044422,GO:0044424,GO:0044430,GO:0044444,GO:0044446,GO:0044464,GO:…	-	-	-	-	-	-	-	-	-	-	CH,GAS2
HSymV2.0_g01.00163_t1	51337.XP_004671578.1	0.000608	52.4	2CMVY@1|root,2QS9E@2759|Eukaryota,39UR8@33154|Opisthokonta,3BP7R@33208|Metazoa,3D1X6@33213|Bilateria,48B5V@7711|Chordata,49N69@7742|Vertebrata,3JNSI@40674|Mammalia,358XX@314146|Euarchontoglires,4PU1W@9989|Rodentia	33208|Metazoa	S	Fish-specific NACHT associated domain	NLRP12	GO:0000166,GO:0001817,GO:0001818,GO:0001819,GO:0001932,GO:0001933,GO:0002376,GO:0002791,GO:0002792,GO:0002793,GO:0003674,GO:0005488,GO:0005524,GO:0005575,GO:0005622,GO:0005623,GO:0005737,GO:0006355,GO:0006915,GO:0006919,GO:0006928,GO:0007154,GO:0007165,GO:0008047,GO:0008144,GO:0008150,GO:0008219,GO:0008592,GO:0008656,GO:0009889,GO:0009890,GO:0009891,GO:0009892,GO:0009893,GO:0009966,GO:0009967,GO:…	-	ko:K12006,ko:K12798,ko:K12800,ko:K16634,ko:K20865	ko04217,ko04621,ko05133,ko05164,map04217,map04621,map05133,map05164	-	-	-	ko00000,ko00001,ko04121,ko04131	-	-	-	FISNA,LRR_6,NACHT,PRY,PYRIN,SPRY
HSymV2.0_g01.00164_t1	45351.EDO32422	5.55e-08	62.8	COG5635@1|root,2RZIW@2759|Eukaryota,3A1T7@33154|Opisthokonta,3BQP7@33208|Metazoa	33208|Metazoa	T	NACHT domain	-	-	-	ko:K12805	ko04621,ko05132,ko05134,map04621,map05132,map05134	-	-	-	ko00000,ko00001	-	-	-	CARD,NACHT
HSymV2.0_g01.00165_t1	32264.tetur27g00640.1	0.000594	49.7	KOG3656@1|root,KOG3656@2759|Eukaryota,38BUX@33154|Opisthokonta,3BF5B@33208|Metazoa,3CW1W@33213|Bilateria,41X3T@6656|Arthropoda	33208|Metazoa	T	G-protein coupled receptor activity. It is involved in the biological process described with G-protein coupled receptor signaling pathway	ador-1	GO:0001609,GO:0001653,GO:0001973,GO:0003008,GO:0003674,GO:0004888,GO:0004930,GO:0004983,GO:0005575,GO:0006109,GO:0007154,GO:0007165,GO:0007166,GO:0007186,GO:0007187,GO:0007188,GO:0007189,GO:0007218,GO:0007267,GO:0007268,GO:0007610,GO:0007611,GO:0007612,GO:0008150,GO:0008188,GO:0008306,GO:0008528,GO:0009987,GO:0010959,GO:0016020,GO:0016021,GO:0019222,GO:0019932,GO:0019933,GO:0019935,GO:0023052,GO:…	-	ko:K04266	ko04015,ko04020,ko04024,ko04080,ko04270,ko05012,ko05034,map04015,map04020,map04024,map04080,map04270,map05012,map05034	-	-	-	ko00000,ko00001,ko04030	-	-	-	7tm_1
HSymV2.0_g01.00166_t1	6087.XP_004208987.1	1.62e-06	56.2	COG4886@1|root,KOG0619@2759|Eukaryota,3A0R2@33154|Opisthokonta,3BQ13@33208|Metazoa	33208|Metazoa	S	Leucine-rich repeats, outliers	-	-	-	-	-	-	-	-	-	-	-	-	LRR_8
HSymV2.0_g01.00167_t1	7739.XP_002597073.1	1.17e-129	374	COG0638@1|root,KOG0178@2759|Eukaryota,38HA3@33154|Opisthokonta,3BAA5@33208|Metazoa,3CSJU@33213|Bilateria,47ZIS@7711|Chordata	33208|Metazoa	O	threonine-type endopeptidase activity	PSMA4	GO:0000502,GO:0000932,GO:0001673,GO:0003674,GO:0003824,GO:0004175,GO:0004298,GO:0005575,GO:0005622,GO:0005623,GO:0005634,GO:0005654,GO:0005737,GO:0005829,GO:0005839,GO:0006464,GO:0006508,GO:0006511,GO:0006807,GO:0008150,GO:0008152,GO:0008233,GO:0009056,GO:0009057,GO:0009987,GO:0010498,GO:0016032,GO:0016579,GO:0016787,GO:0019538,GO:0019773,GO:0019941,GO:0030163,GO:0031974,GO:0031981,GO:0032991,GO:…	3.4.25.1	ko:K02728	ko03050,map03050	M00337,M00340	-	-	ko00000,ko00001,ko00002,ko01000,ko01002,ko03051	-	-	-	Proteasome,Proteasome_A_N
HSymV2.0_g01.00168_t1	6087.XP_002155295.2	4.7e-144	439	28IW7@1|root,2QR7U@2759|Eukaryota,38EPJ@33154|Opisthokonta,3B9N8@33208|Metazoa	33208|Metazoa	S	DDB1 and CUL4 associated factor 12	DCAF12	GO:0000151,GO:0002165,GO:0005575,GO:0005622,GO:0005623,GO:0005737,GO:0005813,GO:0005815,GO:0005856,GO:0006464,GO:0006807,GO:0007275,GO:0007431,GO:0007435,GO:0007552,GO:0008150,GO:0008152,GO:0008219,GO:0009653,GO:0009791,GO:0009886,GO:0009887,GO:0009987,GO:0010623,GO:0010941,GO:0012501,GO:0015630,GO:0016567,GO:0019538,GO:0022612,GO:0030154,GO:0031461,GO:0032446,GO:0032501,GO:0032502,GO:0032991,GO:…	-	ko:K11803	-	-	-	-	ko00000,ko04121	-	-	-	-
HSymV2.0_g01.00169_t1	7739.XP_002595027.1	1.42e-102	317	KOG2132@1|root,KOG2132@2759|Eukaryota,39ZCP@33154|Opisthokonta,3BK9Y@33208|Metazoa,3D6SW@33213|Bilateria,48INP@7711|Chordata	33208|Metazoa	BT	Cupin-like domain	-	-	1.14.11.27	ko:K10277	-	-	-	-	ko00000,ko01000,ko03036	-	-	-	Cupin_8
HSymV2.0_g01.00170_t1	6087.XP_002158913.2	9.94e-177	525	KOG2169@1|root,KOG2169@2759|Eukaryota,38DW4@33154|Opisthokonta,3B9ZI@33208|Metazoa	33208|Metazoa	K	SUMO transferase activity	PIAS1	GO:0000003,GO:0000082,GO:0000122,GO:0000278,GO:0000724,GO:0000725,GO:0000781,GO:0001654,GO:0001959,GO:0002376,GO:0002520,GO:0002682,GO:0002683,GO:0002761,GO:0002762,GO:0003008,GO:0003674,GO:0003676,GO:0003677,GO:0003712,GO:0003713,GO:0003714,GO:0003824,GO:0005102,GO:0005488,GO:0005515,GO:0005575,GO:0005622,GO:0005623,GO:0005634,GO:0005652,GO:0005654,GO:0005694,GO:0005700,GO:0005737,GO:0006139,GO:…	-	ko:K04706,ko:K16063,ko:K16064	ko04120,ko04630,ko05160,map04120,map04630,map05160	-	-	-	ko00000,ko00001,ko04121,ko04812	-	-	-	PINIT,zf-MIZ
HSymV2.0_g01.00171_t1	6087.XP_002160279.2	4.74e-44	164	KOG4327@1|root,KOG4327@2759|Eukaryota,39R0X@33154|Opisthokonta,3BE4E@33208|Metazoa	33208|Metazoa	A	spliceosomal snRNP assembly	SMN1	GO:0000003,GO:0000226,GO:0000245,GO:0000375,GO:0000377,GO:0000387,GO:0000398,GO:0000902,GO:0000904,GO:0001558,GO:0001708,GO:0001941,GO:0002082,GO:0002119,GO:0002164,GO:0003006,GO:0003008,GO:0003674,GO:0003676,GO:0003723,GO:0005488,GO:0005515,GO:0005575,GO:0005622,GO:0005623,GO:0005634,GO:0005654,GO:0005681,GO:0005730,GO:0005737,GO:0005829,GO:0006139,GO:0006140,GO:0006351,GO:0006353,GO:0006396,GO:…	-	ko:K13129	ko03013,map03013	M00426	-	-	ko00000,ko00001,ko00002,ko03041	-	-	-	SMN
HSymV2.0_g01.00172_t1	6087.XP_004210045.1	8.4e-121	362	COG0697@1|root,KOG4510@2759|Eukaryota,395GA@33154|Opisthokonta,3BEDN@33208|Metazoa	33208|Metazoa	EG	calcium ion export across plasma membrane	SLC35G1	GO:0005575,GO:0005622,GO:0005623,GO:0005737,GO:0005783,GO:0005789,GO:0005886,GO:0006810,GO:0006811,GO:0006812,GO:0006816,GO:0006873,GO:0006874,GO:0006875,GO:0008150,GO:0009987,GO:0012505,GO:0016020,GO:0016021,GO:0019725,GO:0030001,GO:0030003,GO:0031224,GO:0031984,GO:0042175,GO:0042592,GO:0043226,GO:0043227,GO:0043229,GO:0043231,GO:0044422,GO:0044424,GO:0044425,GO:0044432,GO:0044444,GO:0044446,GO:…	-	-	-	-	-	-	-	-	-	-	EamA
HSymV2.0_g01.00177_t1	6087.XP_002162958.2	2.82e-12	78.2	2E8PE@1|root,2SF4X@2759|Eukaryota,3ADUU@33154|Opisthokonta,3BW54@33208|Metazoa	33208|Metazoa	S	Alpha-L-arabinofuranosidase B (ABFB) domain	-	-	-	-	-	-	-	-	-	-	-	-	AbfB
HSymV2.0_g01.00178_t1	7668.SPU_024554-tr	1.7e-73	245	COG0596@1|root,KOG2382@2759|Eukaryota,38CF2@33154|Opisthokonta,3BBY6@33208|Metazoa,3CWES@33213|Bilateria	33208|Metazoa	G	hydrolase activity	ABHD8	GO:0003674,GO:0003824,GO:0016787	-	ko:K13701	-	-	-	-	ko00000,ko01002	-	-	-	Abhydrolase_1
HSymV2.0_g01.00179_t1	6087.XP_002162456.2	7.96e-108	372	COG5599@1|root,KOG4228@2759|Eukaryota	2759|Eukaryota	T	protein tyrosine phosphatase activity	-	-	-	-	-	-	-	-	-	-	-	-	F5_F8_type_C,Ion_trans_2,TSP_1,fn3
HSymV2.0_g01.00180_t1	45351.EDO43632	9.14e-36	150	COG5599@1|root,KOG4228@2759|Eukaryota	2759|Eukaryota	T	protein tyrosine phosphatase activity	-	-	-	-	-	-	-	-	-	-	-	-	Ion_trans_2,Laminin_G_3,fn3
HSymV2.0_g01.00181_t1	6087.XP_002166747.2	1.49e-148	436	COG5260@1|root,KOG2277@2759|Eukaryota,38HF3@33154|Opisthokonta,3BJC5@33208|Metazoa	33208|Metazoa	D	poly(A) RNA polymerase	PAPD4	GO:0000003,GO:0000166,GO:0000212,GO:0000226,GO:0000278,GO:0000280,GO:0000741,GO:0000956,GO:0001556,GO:0001654,GO:0001775,GO:0002244,GO:0002376,GO:0002520,GO:0002682,GO:0002697,GO:0002700,GO:0002759,GO:0002784,GO:0002805,GO:0002831,GO:0002920,GO:0003006,GO:0003008,GO:0003674,GO:0003824,GO:0004652,GO:0005488,GO:0005515,GO:0005524,GO:0005575,GO:0005622,GO:0005623,GO:0005634,GO:0005654,GO:0005737,GO:…	2.7.7.19,2.7.7.52	ko:K13291,ko:K14079	-	-	-	-	ko00000,ko01000,ko03019	-	-	-	NTP_transf_2,PAP_assoc
HSymV2.0_g01.00182_t1	6087.XP_002167832.1	1.63e-40	136	COG5051@1|root,KOG3452@2759|Eukaryota,3A5S5@33154|Opisthokonta,3BRDP@33208|Metazoa	33208|Metazoa	J	ribosomal protein	RPL36	GO:0000184,GO:0000956,GO:0002181,GO:0003674,GO:0003676,GO:0003723,GO:0003735,GO:0005198,GO:0005488,GO:0005515,GO:0005575,GO:0005622,GO:0005623,GO:0005634,GO:0005730,GO:0005737,GO:0005829,GO:0005840,GO:0005844,GO:0006139,GO:0006401,GO:0006402,GO:0006412,GO:0006413,GO:0006518,GO:0006605,GO:0006612,GO:0006613,GO:0006614,GO:0006725,GO:0006807,GO:0006810,GO:0006886,GO:0007275,GO:0007399,GO:0007417,GO:…	-	ko:K02920	ko03010,map03010	M00177	-	-	br01610,ko00000,ko00001,ko00002,ko03011	-	-	-	Ribosomal_L36e
HSymV2.0_g01.00183_t1	136037.KDR08106	2.64e-09	65.1	2DZEE@1|root,2S6YS@2759|Eukaryota,3AACI@33154|Opisthokonta,3BUYF@33208|Metazoa,3DB70@33213|Bilateria,42141@6656|Arthropoda,3SP91@50557|Insecta	33208|Metazoa	-	-	-	-	-	ko:K16220	-	-	-	-	ko00000,ko03019	-	-	-	Mlf1IP
HSymV2.0_g01.00184_t1	588596.U9SV64	1.49e-13	70.5	KOG1735@1|root,KOG1735@2759|Eukaryota,3A301@33154|Opisthokonta,3P2XC@4751|Fungi	4751|Fungi	Z	Belongs to the actin-binding proteins ADF family	COF1	GO:0000278,GO:0000281,GO:0000910,GO:0000912,GO:0000915,GO:0003674,GO:0003779,GO:0003785,GO:0005488,GO:0005515,GO:0005575,GO:0005622,GO:0005623,GO:0005634,GO:0005737,GO:0005826,GO:0005829,GO:0005856,GO:0005886,GO:0005938,GO:0006810,GO:0006892,GO:0006893,GO:0006897,GO:0006996,GO:0007010,GO:0007015,GO:0007049,GO:0008064,GO:0008092,GO:0008104,GO:0008150,GO:0008154,GO:0009987,GO:0010638,GO:0015031,GO:…	-	ko:K05765	ko04360,ko04666,ko04810,ko05133,map04360,map04666,map04810,map05133	-	-	-	ko00000,ko00001,ko04131,ko04147,ko04812	-	-	-	Cofilin_ADF
HSymV2.0_g01.00185_t1	45351.EDO34808	1.56e-80	261	KOG2398@1|root,KOG2398@2759|Eukaryota,39SSY@33154|Opisthokonta,3B9TF@33208|Metazoa	33208|Metazoa	T	inflammatory response	PSTPIP1	GO:0001725,GO:0001931,GO:0002376,GO:0003674,GO:0003779,GO:0005488,GO:0005515,GO:0005575,GO:0005622,GO:0005623,GO:0005737,GO:0005826,GO:0005829,GO:0005856,GO:0005886,GO:0005938,GO:0006810,GO:0006897,GO:0006950,GO:0006952,GO:0006954,GO:0006955,GO:0007154,GO:0007155,GO:0007165,GO:0008092,GO:0008150,GO:0009987,GO:0015629,GO:0016020,GO:0016192,GO:0019899,GO:0019902,GO:0019903,GO:0022610,GO:0023052,GO:…	-	ko:K12804,ko:K20124	ko04621,map04621	-	-	-	ko00000,ko00001,ko04131	-	-	-	FCH,SH3_1,SH3_9
HSymV2.0_g01.00186_t1	6500.XP_005098482.1	1.99e-62	201	28MFX@1|root,2QTZB@2759|Eukaryota,38HH2@33154|Opisthokonta,3BDYP@33208|Metazoa,3D0B6@33213|Bilateria	33208|Metazoa	T	factor 1	OSTF1	GO:0001503,GO:0001775,GO:0002252,GO:0002263,GO:0002274,GO:0002275,GO:0002283,GO:0002366,GO:0002376,GO:0002443,GO:0002444,GO:0002446,GO:0003674,GO:0005488,GO:0005515,GO:0005575,GO:0005622,GO:0005623,GO:0005737,GO:0006810,GO:0006887,GO:0006955,GO:0007154,GO:0007165,GO:0008150,GO:0009987,GO:0012505,GO:0016192,GO:0017124,GO:0019904,GO:0023052,GO:0030141,GO:0031410,GO:0031974,GO:0031982,GO:0031983,GO:…	-	-	-	-	-	-	-	-	-	-	Ank_2,Ank_4,Ank_5,SH3_1,SH3_2,SH3_9
HSymV2.0_g01.00187_t1	6087.XP_002156985.2	3.61e-179	512	COG5391@1|root,KOG2273@2759|Eukaryota,38B4R@33154|Opisthokonta,3BA59@33208|Metazoa	33208|Metazoa	U	sorting nexin	SNX2	GO:0000323,GO:0000902,GO:0001845,GO:0003674,GO:0005102,GO:0005154,GO:0005158,GO:0005488,GO:0005515,GO:0005543,GO:0005547,GO:0005575,GO:0005622,GO:0005623,GO:0005737,GO:0005764,GO:0005768,GO:0005769,GO:0005773,GO:0005794,GO:0005829,GO:0006810,GO:0006886,GO:0006897,GO:0006898,GO:0006906,GO:0006909,GO:0006915,GO:0006996,GO:0007033,GO:0007040,GO:0007275,GO:0007399,GO:0007610,GO:0007638,GO:0008104,GO:…	-	ko:K17917	ko04144,map04144	-	-	-	ko00000,ko00001,ko04131	-	-	-	PX,Sorting_nexin,Vps5
HSymV2.0_g01.00188_t1	7029.ACYPI49656-PA	8.05e-19	89.7	28KB6@1|root,2QSS1@2759|Eukaryota,39XKI@33154|Opisthokonta,3BPWM@33208|Metazoa	33208|Metazoa	-	-	-	-	-	-	-	-	-	-	-	-	-	-	THAP
HSymV2.0_g01.00189_t1	7739.XP_002592393.1	5.78e-73	258	293FR@1|root,2RACQ@2759|Eukaryota,39RD5@33154|Opisthokonta,3BAD5@33208|Metazoa,3CUAN@33213|Bilateria,48RQA@7711|Chordata	33208|Metazoa	-	-	-	-	-	-	-	-	-	-	-	-	-	-	-
HSymV2.0_g01.00190_t1	6087.XP_002154934.2	2.67e-189	614	KOG4475@1|root,KOG4475@2759|Eukaryota,38VE0@33154|Opisthokonta,3C5UX@33208|Metazoa	33208|Metazoa	T	coreceptor activity involved in Wnt signaling pathway, planar cell polarity pathway	-	-	-	ko:K17341	-	-	-	-	ko00000	-	-	-	I-set
HSymV2.0_g01.00191_t1	6087.XP_004206401.1	3.43e-73	233	KOG2619@1|root,KOG2619@2759|Eukaryota,39RRI@33154|Opisthokonta	33154|Opisthokonta	G	3-galactosyl-N-acetylglucosaminide 4-alpha-L-fucosyltransferase activity	-	GO:0000139,GO:0003674,GO:0003824,GO:0005488,GO:0005575,GO:0005622,GO:0005623,GO:0005737,GO:0005794,GO:0005795,GO:0005975,GO:0006464,GO:0006486,GO:0006807,GO:0008150,GO:0008152,GO:0008417,GO:0009058,GO:0009059,GO:0009100,GO:0009101,GO:0009987,GO:0012505,GO:0016020,GO:0016021,GO:0016051,GO:0016740,GO:0016757,GO:0016758,GO:0017060,GO:0018392,GO:0019538,GO:0031090,GO:0031224,GO:0031984,GO:0031985,GO:…	2.4.1.214	ko:K00753,ko:K14464	ko00513,ko01100,map00513,map01100	-	R06015,R09318,R09324,R11318	-	ko00000,ko00001,ko01000,ko01003	-	GT10	-	Glyco_tran_10_N,Glyco_transf_10
HSymV2.0_g01.00193_t1	8153.XP_005920896.1	5.24e-35	146	28M87@1|root,2QUXW@2759|Eukaryota,3AK36@33154|Opisthokonta,3BZYP@33208|Metazoa,3DGDQ@33213|Bilateria,48JE6@7711|Chordata,49GE0@7742|Vertebrata,4A9ET@7898|Actinopterygii	33208|Metazoa	T	Src homology 2 domain containing transforming protein D, b	SHD	GO:0003674,GO:0005070,GO:0005488,GO:0005515,GO:0007154,GO:0007165,GO:0008150,GO:0009966,GO:0009967,GO:0009987,GO:0010646,GO:0010647,GO:0023051,GO:0023052,GO:0023056,GO:0030674,GO:0035591,GO:0048518,GO:0048522,GO:0048583,GO:0048584,GO:0050789,GO:0050794,GO:0050896,GO:0051716,GO:0060090,GO:0065007	-	-	-	-	-	-	-	-	-	-	SH2
HSymV2.0_g01.00194_t1	27923.ML10113a-PA	1.97e-33	141	KOG4475@1|root,KOG4475@2759|Eukaryota,39PDB@33154|Opisthokonta,3C0M2@33208|Metazoa	33208|Metazoa	P	Thrombospondin type 1 repeats	-	-	-	-	-	-	-	-	-	-	-	-	TSP_1
HSymV2.0_g01.00195_t1	10224.XP_002731347.1	2.01e-30	138	KOG1471@1|root,KOG3963@1|root,KOG4625@1|root,KOG1471@2759|Eukaryota,KOG3963@2759|Eukaryota,KOG4625@2759|Eukaryota,3AKQ2@33154|Opisthokonta,3C0R8@33208|Metazoa,3DGKM@33213|Bilateria	2759|Eukaryota	T	Mab-21	Cralbp	GO:0003674,GO:0005488,GO:0005501,GO:0007154,GO:0007267,GO:0008150,GO:0008289,GO:0009987,GO:0016918,GO:0019840,GO:0019842,GO:0023052,GO:0030154,GO:0032502,GO:0036094,GO:0045165,GO:0045168,GO:0046331,GO:0048869	3.1.3.48	ko:K18038	-	-	-	-	ko00000,ko01000,ko01009	-	-	-	CRAL_TRIO,CRAL_TRIO_N,Mab-21
HSymV2.0_g01.00196_t1	3702.AT1G51990.1	1.61e-30	126	KOG3178@1|root,KOG3178@2759|Eukaryota,37PBP@33090|Viridiplantae,3GGBD@35493|Streptophyta,3HS91@3699|Brassicales	35493|Streptophyta	S	Belongs to the class I-like SAM-binding methyltransferase superfamily. Cation-independent O- methyltransferase family	-	GO:0003674,GO:0003824,GO:0005488,GO:0005515,GO:0005575,GO:0005622,GO:0005623,GO:0005634,GO:0005737,GO:0005886,GO:0005911,GO:0006725,GO:0006807,GO:0008150,GO:0008152,GO:0008168,GO:0008171,GO:0008757,GO:0009058,GO:0009506,GO:0009698,GO:0009699,GO:0009808,GO:0009809,GO:0009812,GO:0009813,GO:0009987,GO:0010817,GO:0016020,GO:0016740,GO:0016741,GO:0017096,GO:0017144,GO:0018130,GO:0019438,GO:0019748,GO:…	2.1.1.68	ko:K13066	ko00940,ko01100,ko01110,map00940,map01100,map01110	M00039	R02379,R03366,R06574,R06575,R06576,R06577	RC00003,RC00392	ko00000,ko00001,ko00002,ko01000	-	-	-	Dimerisation,Methyltransf_2
HSymV2.0_g01.00197_t1	8479.XP_005299245.1	5.96e-11	73.9	KOG2177@1|root,KOG2177@2759|Eukaryota,38F91@33154|Opisthokonta,3BF4J@33208|Metazoa,3D0KW@33213|Bilateria,47ZYG@7711|Chordata,496ND@7742|Vertebrata,4CFSC@8459|Testudines	33208|Metazoa	O	B-box zinc finger	TRIM59	GO:0002376,GO:0003674,GO:0003824,GO:0004842,GO:0005488,GO:0005575,GO:0005622,GO:0005623,GO:0005737,GO:0005783,GO:0005789,GO:0005813,GO:0005815,GO:0005856,GO:0005929,GO:0006464,GO:0006807,GO:0006950,GO:0006952,GO:0006955,GO:0006996,GO:0008150,GO:0008152,GO:0008270,GO:0009966,GO:0009968,GO:0009987,GO:0010646,GO:0010648,GO:0012505,GO:0015630,GO:0016020,GO:0016021,GO:0016043,GO:0016567,GO:0016740,GO:…	-	ko:K12028	-	-	-	-	ko00000,ko04121	-	-	-	zf-B_box,zf-RING_UBOX
HSymV2.0_g01.00198_t1	400682.PAC_15706231	2.87e-06	56.6	COG0666@1|root,KOG4177@2759|Eukaryota,39NDZ@33154|Opisthokonta	33154|Opisthokonta	M	Ankyrin repeat	-	-	-	ko:K10380,ko:K15502,ko:K19626	ko04310,ko04624,ko05205,map04310,map04624,map05205	-	-	-	ko00000,ko00001,ko01009,ko03400,ko04812	-	-	-	Ank_2,Ank_3,Ank_4,Ank_5
HSymV2.0_g01.00200_t1	9685.ENSFCAP00000016091	2.88e-06	54.3	COG0666@1|root,KOG0510@2759|Eukaryota,38G7Q@33154|Opisthokonta,3BCDU@33208|Metazoa,3D0P6@33213|Bilateria,4896E@7711|Chordata,491BV@7742|Vertebrata,3J72R@40674|Mammalia,3EHT9@33554|Carnivora	33208|Metazoa	S	Transient receptor potential cation channel subfamily A member 1	TRPA1	GO:0000302,GO:0001580,GO:0002791,GO:0002793,GO:0003008,GO:0003012,GO:0003674,GO:0004888,GO:0005034,GO:0005215,GO:0005216,GO:0005217,GO:0005244,GO:0005245,GO:0005261,GO:0005262,GO:0005488,GO:0005515,GO:0005575,GO:0005623,GO:0005886,GO:0005887,GO:0006810,GO:0006811,GO:0006812,GO:0006816,GO:0006873,GO:0006874,GO:0006875,GO:0006936,GO:0006939,GO:0006950,GO:0006979,GO:0007154,GO:0007165,GO:0007166,GO:…	-	ko:K04984	ko04750,map04750	-	-	-	ko00000,ko00001,ko04040	1.A.4.6.1,1.A.4.6.2,1.A.4.6.3,1.A.4.6.5	-	-	Ank,Ank_2,Ank_3,Ank_4,Ion_trans
HSymV2.0_g01.00201_t1	6087.XP_002167933.2	0	1034	COG4805@1|root,2QUES@2759|Eukaryota,39R27@33154|Opisthokonta	33154|Opisthokonta	S	Bacterial protein of unknown function (DUF885)	-	-	-	-	-	-	-	-	-	-	-	-	DUF885
HSymV2.0_g01.00202_t1	48698.ENSPFOP00000022570	9.83e-27	100	KOG4604@1|root,KOG4604@2759|Eukaryota,3A8K4@33154|Opisthokonta,3BSID@33208|Metazoa,3D9CK@33213|Bilateria,48G06@7711|Chordata,49D1N@7742|Vertebrata	33208|Metazoa	S	Domain of unknown function (DUF543)	MINOS1	GO:0003674,GO:0005575,GO:0005622,GO:0005623,GO:0005737,GO:0005739,GO:0005740,GO:0005743,GO:0008150,GO:0016020,GO:0016021,GO:0019866,GO:0031090,GO:0031224,GO:0031300,GO:0031301,GO:0031304,GO:0031305,GO:0031966,GO:0031967,GO:0031975,GO:0032592,GO:0032991,GO:0043226,GO:0043227,GO:0043229,GO:0043231,GO:0044422,GO:0044424,GO:0044425,GO:0044429,GO:0044444,GO:0044446,GO:0044455,GO:0044464,GO:0061617,GO:…	-	ko:K17784	-	-	-	-	ko00000,ko03029	-	-	-	DUF543
HSymV2.0_g01.00203_t1	6087.XP_002160076.1	6.65e-92	270	KOG0121@1|root,KOG0121@2759|Eukaryota,3A00F@33154|Opisthokonta,3BPEU@33208|Metazoa	33208|Metazoa	A	mRNA cis splicing, via spliceosome	NCBP2	GO:0000184,GO:0000339,GO:0000340,GO:0000375,GO:0000377,GO:0000398,GO:0000956,GO:0003674,GO:0003676,GO:0003723,GO:0003729,GO:0005488,GO:0005575,GO:0005622,GO:0005623,GO:0005634,GO:0005635,GO:0005654,GO:0005737,GO:0005829,GO:0005845,GO:0005846,GO:0006139,GO:0006351,GO:0006353,GO:0006354,GO:0006366,GO:0006368,GO:0006369,GO:0006370,GO:0006379,GO:0006396,GO:0006397,GO:0006401,GO:0006402,GO:0006403,GO:…	-	ko:K12883	ko03013,ko03015,ko03040,map03013,map03015,map03040	M00399	-	-	ko00000,ko00001,ko00002,ko03019,ko03041	-	-	-	RRM_1
HSymV2.0_g01.00204_t1	6087.XP_002168373.2	7.71e-201	588	COG0554@1|root,KOG0738@2759|Eukaryota,38G5H@33154|Opisthokonta,3BDXD@33208|Metazoa	33208|Metazoa	O	microtubule-severing ATPase activity	KATNAL2	GO:0000166,GO:0000226,GO:0000922,GO:0003674,GO:0003824,GO:0005488,GO:0005524,GO:0005575,GO:0005622,GO:0005623,GO:0005634,GO:0005737,GO:0005819,GO:0005856,GO:0005874,GO:0006996,GO:0007010,GO:0007017,GO:0008144,GO:0008150,GO:0008568,GO:0009987,GO:0015630,GO:0016043,GO:0016462,GO:0016787,GO:0016817,GO:0016818,GO:0016887,GO:0017076,GO:0017111,GO:0030554,GO:0032553,GO:0032555,GO:0032559,GO:0035639,GO:…	3.6.4.3	ko:K07767	-	-	-	-	ko00000,ko01000,ko04812	-	-	-	AAA,LisH
HSymV2.0_g01.00205_t1	7159.AAEL008309-PA	0.000159	46.2	COG4281@1|root,KOG0817@2759|Eukaryota,38GPF@33154|Opisthokonta,3BAGE@33208|Metazoa,3CTM4@33213|Bilateria,41ZXH@6656|Arthropoda,3SN7N@50557|Insecta,453AQ@7147|Diptera,45IIY@7148|Nematocera	33208|Metazoa	I	Acyl CoA binding protein	ACBD6	GO:0000062,GO:0000166,GO:0003674,GO:0005488,GO:0005575,GO:0005622,GO:0005623,GO:0005737,GO:0005829,GO:0006139,GO:0006163,GO:0006637,GO:0006725,GO:0006732,GO:0006753,GO:0006790,GO:0006793,GO:0006796,GO:0006807,GO:0008150,GO:0008152,GO:0008289,GO:0009117,GO:0009150,GO:0009259,GO:0009987,GO:0017076,GO:0019637,GO:0019693,GO:0030554,GO:0032553,GO:0032555,GO:0032559,GO:0033218,GO:0033865,GO:0033875,GO:…	-	-	-	-	-	-	-	-	-	-	ACBP,Ank_2,Ank_4,Ank_5
HSymV2.0_g01.00206_t1	7668.SPU_003946-tr	4.37e-16	90.5	KOG2177@1|root,KOG2177@2759|Eukaryota	2759|Eukaryota	O	zinc ion binding	-	-	-	-	-	-	-	-	-	-	-	-	zf-B_box,zf-C3HC4,zf-C3HC4_4,zf-RING_UBOX
HSymV2.0_g01.00207_t1	400682.PAC_15719530	1.07e-07	59.3	KOG2177@1|root,KOG2177@2759|Eukaryota,38X1Z@33154|Opisthokonta,3BJY7@33208|Metazoa	400682.PAC_15719530|-	O	NHL repeat	-	-	-	-	-	-	-	-	-	-	-	-	-
HSymV2.0_g01.00208_t1	281687.CJA03755	8.82e-08	63.2	KOG2325@1|root,KOG2325@2759|Eukaryota,39B11@33154|Opisthokonta,3BGDR@33208|Metazoa,3CR72@33213|Bilateria,40FSR@6231|Nematoda,1KXZU@119089|Chromadorea,40TYM@6236|Rhabditida	33208|Metazoa	S	Major Facilitator Superfamily	MFSD8	GO:0000323,GO:0005575,GO:0005622,GO:0005623,GO:0005634,GO:0005654,GO:0005737,GO:0005764,GO:0005765,GO:0005773,GO:0005774,GO:0005886,GO:0005887,GO:0006810,GO:0006996,GO:0007033,GO:0007040,GO:0007275,GO:0007399,GO:0008150,GO:0009894,GO:0009987,GO:0010506,GO:0014069,GO:0016020,GO:0016021,GO:0016043,GO:0019222,GO:0022008,GO:0030154,GO:0030182,GO:0031090,GO:0031224,GO:0031226,GO:0031323,GO:0031329,GO:…	-	ko:K12307	ko04142,map04142	-	-	-	ko00000,ko00001,ko02000	2.A.1	-	-	MFS_1
HSymV2.0_g01.00209_t1	281687.CJA03755	2.72e-07	61.6	KOG2325@1|root,KOG2325@2759|Eukaryota,39B11@33154|Opisthokonta,3BGDR@33208|Metazoa,3CR72@33213|Bilateria,40FSR@6231|Nematoda,1KXZU@119089|Chromadorea,40TYM@6236|Rhabditida	33208|Metazoa	S	Major Facilitator Superfamily	MFSD8	GO:0000323,GO:0005575,GO:0005622,GO:0005623,GO:0005634,GO:0005654,GO:0005737,GO:0005764,GO:0005765,GO:0005773,GO:0005774,GO:0005886,GO:0005887,GO:0006810,GO:0006996,GO:0007033,GO:0007040,GO:0007275,GO:0007399,GO:0008150,GO:0009894,GO:0009987,GO:0010506,GO:0014069,GO:0016020,GO:0016021,GO:0016043,GO:0019222,GO:0022008,GO:0030154,GO:0030182,GO:0031090,GO:0031224,GO:0031226,GO:0031323,GO:0031329,GO:…	-	ko:K12307	ko04142,map04142	-	-	-	ko00000,ko00001,ko02000	2.A.1	-	-	MFS_1
HSymV2.0_g01.00210_t1	281687.CJA03755	1.39e-05	56.2	KOG2325@1|root,KOG2325@2759|Eukaryota,39B11@33154|Opisthokonta,3BGDR@33208|Metazoa,3CR72@33213|Bilateria,40FSR@6231|Nematoda,1KXZU@119089|Chromadorea,40TYM@6236|Rhabditida	33208|Metazoa	S	Major Facilitator Superfamily	MFSD8	GO:0000323,GO:0005575,GO:0005622,GO:0005623,GO:0005634,GO:0005654,GO:0005737,GO:0005764,GO:0005765,GO:0005773,GO:0005774,GO:0005886,GO:0005887,GO:0006810,GO:0006996,GO:0007033,GO:0007040,GO:0007275,GO:0007399,GO:0008150,GO:0009894,GO:0009987,GO:0010506,GO:0014069,GO:0016020,GO:0016021,GO:0016043,GO:0019222,GO:0022008,GO:0030154,GO:0030182,GO:0031090,GO:0031224,GO:0031226,GO:0031323,GO:0031329,GO:…	-	ko:K12307	ko04142,map04142	-	-	-	ko00000,ko00001,ko02000	2.A.1	-	-	MFS_1
HSymV2.0_g01.00211_t1	144197.XP_008289938.1	2.73e-15	86.7	KOG2325@1|root,KOG2325@2759|Eukaryota,39TDU@33154|Opisthokonta,3BIRN@33208|Metazoa,3D3AR@33213|Bilateria,489PT@7711|Chordata,48ZSQ@7742|Vertebrata,49Z7X@7898|Actinopterygii	33208|Metazoa	S	Major Facilitator Superfamily	-	-	-	ko:K12307	ko04142,map04142	-	-	-	ko00000,ko00001,ko02000	2.A.1	-	-	MFS_1
HSymV2.0_g01.00212_t1	144197.XP_008289938.1	6.41e-16	88.6	KOG2325@1|root,KOG2325@2759|Eukaryota,39TDU@33154|Opisthokonta,3BIRN@33208|Metazoa,3D3AR@33213|Bilateria,489PT@7711|Chordata,48ZSQ@7742|Vertebrata,49Z7X@7898|Actinopterygii	33208|Metazoa	S	Major Facilitator Superfamily	-	-	-	ko:K12307	ko04142,map04142	-	-	-	ko00000,ko00001,ko02000	2.A.1	-	-	MFS_1
HSymV2.0_g01.00214_t1	6087.XP_002163780.1	0	914	COG0056@1|root,KOG1353@2759|Eukaryota,38ERH@33154|Opisthokonta,3BCEE@33208|Metazoa	33208|Metazoa	C	proton-transporting ATP synthase activity, rotational mechanism	ATP5A1	GO:0000166,GO:0000275,GO:0003674,GO:0003824,GO:0005215,GO:0005488,GO:0005524,GO:0005575,GO:0005622,GO:0005623,GO:0005737,GO:0005739,GO:0005740,GO:0005743,GO:0005753,GO:0006091,GO:0006139,GO:0006163,GO:0006164,GO:0006725,GO:0006753,GO:0006754,GO:0006793,GO:0006796,GO:0006807,GO:0006810,GO:0006811,GO:0006812,GO:0008144,GO:0008150,GO:0008152,GO:0008324,GO:0009058,GO:0009117,GO:0009123,GO:0009124,GO:…	-	ko:K02132	ko00190,ko01100,ko04714,ko05010,ko05012,ko05016,map00190,map01100,map04714,map05010,map05012,map05016	M00158	-	-	ko00000,ko00001,ko00002	3.A.2.1	-	-	ATP-synt_ab,ATP-synt_ab_C,ATP-synt_ab_N
HSymV2.0_g01.00216_t1	6087.XP_002165333.2	3.16e-74	231	KOG3882@1|root,KOG3882@2759|Eukaryota	2759|Eukaryota	S	cell surface receptor signaling pathway	-	-	-	ko:K06537,ko:K17293	-	-	-	-	ko00000,ko04090,ko04147	-	-	-	Tetraspannin
HSymV2.0_g01.00217_t1	6087.XP_002157914.2	1.33e-305	838	COG1012@1|root,KOG2450@2759|Eukaryota,38CDB@33154|Opisthokonta,3BCJG@33208|Metazoa	33208|Metazoa	C	aldehyde dehydrogenase (NAD) activity	ALDH2	GO:0000166,GO:0001101,GO:0001889,GO:0002237,GO:0003674,GO:0003824,GO:0004029,GO:0004030,GO:0005488,GO:0005515,GO:0005575,GO:0005622,GO:0005623,GO:0005634,GO:0005654,GO:0005737,GO:0005739,GO:0005759,GO:0005975,GO:0006066,GO:0006067,GO:0006068,GO:0006069,GO:0006081,GO:0006082,GO:0006090,GO:0006091,GO:0006117,GO:0006950,GO:0007275,GO:0008150,GO:0008152,GO:0008774,GO:0009055,GO:0009056,GO:0009605,GO:…	1.2.1.3,1.2.1.36	ko:K00128,ko:K07249	ko00010,ko00053,ko00071,ko00280,ko00310,ko00330,ko00340,ko00380,ko00410,ko00561,ko00620,ko00625,ko00830,ko00903,ko00981,ko01100,ko01110,ko01120,ko01130,map00010,map00053,map00071,map00280,map00310,map00330,map00340,map00380,map00410,map00561,map00620,map00625,map00830,map00903,map00981,map01100,map01110,map01120,map01130	M00135	R00264,R00631,R00710,R00904,R01752,R01986,R02123,R02549,R02678,R02940,R02957,R03283,R03869,R04065,R04506,R04903,R05050,R05237,R05238,R05286,R06366,R08146,R08385	RC00047,RC00071,RC00080,RC00186,RC00218,RC00242,RC00816,RC01500	ko00000,ko00001,ko00002,ko01000	-	-	-	Aldedh
HSymV2.0_g01.00218_t1	6087.XP_002166403.1	3.96e-41	157	KOG3714@1|root,KOG3714@2759|Eukaryota,39V2U@33154|Opisthokonta,3BIEC@33208|Metazoa	33208|Metazoa	O	glutamic-type peptidase activity	ASTL	GO:0000003,GO:0001775,GO:0003674,GO:0003824,GO:0004175,GO:0004222,GO:0005488,GO:0005575,GO:0005622,GO:0005623,GO:0005737,GO:0005886,GO:0006508,GO:0006807,GO:0007155,GO:0007338,GO:0007343,GO:0008150,GO:0008152,GO:0008233,GO:0008237,GO:0008270,GO:0009566,GO:0009893,GO:0009987,GO:0010468,GO:0010604,GO:0010628,GO:0010954,GO:0012505,GO:0016020,GO:0016787,GO:0019222,GO:0019538,GO:0019953,GO:0022414,GO:…	3.4.24.66,3.4.24.67	ko:K08778,ko:K18542,ko:K18543	-	-	-	-	ko00000,ko01000,ko01002	-	-	-	Astacin,CUB
HSymV2.0_g01.00219_t1	6087.XP_002164005.2	1.88e-181	521	KOG4205@1|root,KOG4205@2759|Eukaryota,38F25@33154|Opisthokonta,3BIB5@33208|Metazoa	33208|Metazoa	A	poly(G) binding	DAZAP1	GO:0000003,GO:0000578,GO:0000902,GO:0000904,GO:0001667,GO:0001890,GO:0001893,GO:0002064,GO:0002065,GO:0002066,GO:0003002,GO:0003006,GO:0003674,GO:0003676,GO:0003677,GO:0003697,GO:0003723,GO:0003727,GO:0003729,GO:0003730,GO:0005488,GO:0005515,GO:0005575,GO:0005622,GO:0005623,GO:0005634,GO:0005654,GO:0005737,GO:0005829,GO:0006403,GO:0006417,GO:0006928,GO:0006935,GO:0007028,GO:0007275,GO:0007276,GO:…	-	ko:K12741,ko:K14411	ko03015,ko03040,map03015,map03040	-	-	-	ko00000,ko00001,ko03019,ko03041	-	-	-	RRM_1
HSymV2.0_g01.00221_t1	6087.XP_002161165.2	1.3e-265	760	COG1501@1|root,KOG1065@2759|Eukaryota,38C67@33154|Opisthokonta,3BEJJ@33208|Metazoa	33208|Metazoa	G	Belongs to the glycosyl hydrolase 31 family	KIAA1161	GO:0003674,GO:0003824,GO:0004553,GO:0005575,GO:0005622,GO:0005623,GO:0005634,GO:0005635,GO:0005737,GO:0005783,GO:0005789,GO:0005975,GO:0007275,GO:0007517,GO:0007519,GO:0008150,GO:0008152,GO:0009888,GO:0009966,GO:0009967,GO:0009987,GO:0010646,GO:0010647,GO:0012505,GO:0014706,GO:0014902,GO:0014904,GO:0016020,GO:0016021,GO:0016787,GO:0016798,GO:0023051,GO:0023056,GO:0030154,GO:0031090,GO:0031224,GO:…	3.2.1.20	ko:K01187	ko00052,ko00500,ko01100,map00052,map00500,map01100	-	R00028,R00801,R00802,R06087,R06088	RC00028,RC00049,RC00077	ko00000,ko00001,ko01000	-	GH31	-	Glyco_hydro_31
HSymV2.0_g01.00223_t1	45351.EDO34617	8.38e-197	582	COG1230@1|root,KOG1484@2759|Eukaryota,38DVB@33154|Opisthokonta,3BAWZ@33208|Metazoa	33208|Metazoa	P	solute carrier family 30 (zinc transporter), member	SLC30A5	GO:0000041,GO:0003674,GO:0005215,GO:0005385,GO:0005488,GO:0005575,GO:0005622,GO:0005623,GO:0005634,GO:0005730,GO:0005737,GO:0005794,GO:0005886,GO:0005887,GO:0006810,GO:0006811,GO:0006812,GO:0006824,GO:0006829,GO:0006873,GO:0006875,GO:0006882,GO:0008150,GO:0008270,GO:0008324,GO:0009987,GO:0010035,GO:0010038,GO:0010043,GO:0010155,GO:0012505,GO:0012506,GO:0015075,GO:0015318,GO:0016020,GO:0016021,GO:…	-	ko:K14692	-	-	-	-	ko00000,ko02000	2.A.4.4.3,2.A.4.4.5	-	-	Cation_efflux
HSymV2.0_g01.00226_t1	588596.U9TY57	3.36e-06	52.8	2CNHV@1|root,2QWEQ@2759|Eukaryota	2759|Eukaryota	-	-	-	-	-	-	-	-	-	-	-	-	-	-	-
HSymV2.0_g01.00227_t1	45351.EDO37464	4.58e-12	67.4	KOG4728@1|root,KOG4728@2759|Eukaryota,3A8Y0@33154|Opisthokonta,3BU72@33208|Metazoa	33208|Metazoa	T	BCL (B-Cell lymphoma); contains BH1, BH2 regions	-	-	-	ko:K02539,ko:K04570	ko01521,ko01524,ko04014,ko04064,ko04137,ko04140,ko04151,ko04210,ko04215,ko04621,ko04630,ko05014,ko05145,ko05166,ko05200,ko05202,ko05206,ko05212,ko05220,ko05222,ko05225,map01521,map01524,map04014,map04064,map04137,map04140,map04151,map04210,map04215,map04621,map04630,map05014,map05145,map05166,map05200,map05202,map05206,map05212,map05220,map05222,map05225	-	-	-	ko00000,ko00001,ko01009,ko02000,ko03036	1.A.21.1.1,1.A.21.1.6	-	-	Bcl-2
HSymV2.0_g01.00229_t1	6087.XP_002167466.1	5.14e-240	676	KOG0310@1|root,KOG0310@2759|Eukaryota,3926I@33154|Opisthokonta,3BAF5@33208|Metazoa	33208|Metazoa	U	positive regulation of rRNA processing	UTP15	GO:0000462,GO:0001650,GO:0003674,GO:0003676,GO:0003723,GO:0005488,GO:0005575,GO:0005622,GO:0005623,GO:0005634,GO:0005654,GO:0005730,GO:0005737,GO:0005783,GO:0006139,GO:0006351,GO:0006355,GO:0006356,GO:0006364,GO:0006396,GO:0006725,GO:0006807,GO:0008150,GO:0008152,GO:0009058,GO:0009059,GO:0009889,GO:0009891,GO:0009893,GO:0009987,GO:0010467,GO:0010468,GO:0010556,GO:0010557,GO:0010604,GO:0010628,GO:…	-	ko:K14549	ko03008,map03008	-	-	-	ko00000,ko00001,ko03009	-	-	-	UTP15_C,WD40
HSymV2.0_g01.00230_t1	10224.XP_006814199.1	2.65e-71	245	28IRQ@1|root,2RXR1@2759|Eukaryota,397JS@33154|Opisthokonta,3BFHN@33208|Metazoa,3CTDJ@33213|Bilateria	33208|Metazoa	S	Family with sequence similarity 227 member B	FAM227B	-	-	-	-	-	-	-	-	-	-	-	FWWh
HSymV2.0_g01.00232_t1	6087.XP_002169395.2	5.04e-106	323	28NSG@1|root,2SF0U@2759|Eukaryota,3AM81@33154|Opisthokonta,3C0UI@33208|Metazoa	33208|Metazoa	S	Sulfotransferase family	-	-	-	-	-	-	-	-	-	-	-	-	Sulfotransfer_3
HSymV2.0_g01.00233_t1	244447.XP_008327941.1	1.16e-12	68.2	2CY6X@1|root,2S2GM@2759|Eukaryota,39ZH1@33154|Opisthokonta,3BR4Z@33208|Metazoa,3D2WI@33213|Bilateria,488NR@7711|Chordata,49464@7742|Vertebrata	33208|Metazoa	K	Lipopolysaccharide-induced tumor necrosis factor-alpha factor	-	-	-	ko:K19363	ko04142,map04142	-	-	-	ko00000,ko00001	-	-	-	zf-LITAF-like
HSymV2.0_g01.00234_t1	6087.XP_002162456.2	1.9e-96	339	COG5599@1|root,KOG4228@2759|Eukaryota	2759|Eukaryota	T	protein tyrosine phosphatase activity	-	-	-	-	-	-	-	-	-	-	-	-	F5_F8_type_C,Ion_trans_2,TSP_1,fn3
HSymV2.0_g01.00235_t1	10228.TriadP53561	2.11e-257	880	KOG4292@1|root,KOG4292@2759|Eukaryota,3949K@33154|Opisthokonta,3BGFY@33208|Metazoa	33208|Metazoa	T	cubilin (intrinsic factor-cobalamin receptor)	-	-	-	ko:K14616	ko04977,map04977	-	-	-	ko00000,ko00001,ko04147	-	-	-	CUB,EGF,EGF_CA,Ldl_recept_a
HSymV2.0_g01.00236_t1	45351.EDO28035	1.23e-29	131	28PKZ@1|root,2QW94@2759|Eukaryota,38G31@33154|Opisthokonta,3BI33@33208|Metazoa	33208|Metazoa	S	positive regulation of double-strand break repair via nonhomologous end joining	FAM35A	GO:0000018,GO:0002637,GO:0002639,GO:0002682,GO:0002684,GO:0002694,GO:0002696,GO:0002697,GO:0002699,GO:0002700,GO:0002702,GO:0002703,GO:0002705,GO:0002706,GO:0002708,GO:0002712,GO:0002714,GO:0002819,GO:0002821,GO:0002822,GO:0002824,GO:0002889,GO:0002891,GO:0005575,GO:0005622,GO:0005623,GO:0005694,GO:0006139,GO:0006259,GO:0006281,GO:0006282,GO:0006725,GO:0006807,GO:0006950,GO:0006974,GO:0008150,GO:…	-	-	-	-	-	-	-	-	-	-	FAM35_C
HSymV2.0_g01.00237_t1	45351.EDO45541	1.75e-64	211	28VAI@1|root,2R21Z@2759|Eukaryota,39T66@33154|Opisthokonta,3BDIW@33208|Metazoa	33208|Metazoa	S	tubulin polyglutamylase complex subunit	TPGS2	GO:0005575,GO:0005622,GO:0005623,GO:0005737,GO:0005829,GO:0005856,GO:0005874,GO:0006464,GO:0006807,GO:0008150,GO:0008152,GO:0009987,GO:0015630,GO:0018095,GO:0018193,GO:0018200,GO:0019538,GO:0036211,GO:0043170,GO:0043226,GO:0043228,GO:0043229,GO:0043232,GO:0043412,GO:0044237,GO:0044238,GO:0044260,GO:0044267,GO:0044422,GO:0044424,GO:0044430,GO:0044444,GO:0044446,GO:0044464,GO:0071704,GO:0099080,GO:…	-	ko:K16605	-	-	-	-	ko00000,ko04812	-	-	-	-
HSymV2.0_g01.00238_t1	6087.XP_002154753.2	4.48e-41	144	COG5082@1|root,KOG4400@2759|Eukaryota,38FRJ@33154|Opisthokonta,3BJ7N@33208|Metazoa	33208|Metazoa	O	zinc ion binding	ZCCHC9	GO:0003674,GO:0003676,GO:0005488,GO:0005575,GO:0005622,GO:0005623,GO:0005634,GO:0005730,GO:0006139,GO:0006351,GO:0006725,GO:0006807,GO:0008150,GO:0008152,GO:0008270,GO:0009058,GO:0009059,GO:0009892,GO:0009987,GO:0010467,GO:0010563,GO:0010921,GO:0010923,GO:0016070,GO:0018130,GO:0019220,GO:0019222,GO:0019438,GO:0031323,GO:0031324,GO:0031974,GO:0031981,GO:0032774,GO:0034641,GO:0034645,GO:0034654,GO:…	-	ko:K17578	-	-	-	-	ko00000,ko01009	-	-	-	zf-CCHC
HSymV2.0_g01.00239_t1	6087.XP_002156731.1	8.69e-167	483	KOG3081@1|root,KOG3081@2759|Eukaryota,38HBK@33154|Opisthokonta,3BJ6C@33208|Metazoa	33208|Metazoa	U	The coatomer is a cytosolic protein complex that binds to dilysine motifs and reversibly associates with Golgi non- clathrin-coated vesicles, which further mediate biosynthetic protein transport from the ER, via the Golgi up to the trans Golgi network. The coatomer complex is required for budding from Golgi membranes, and is essential for the retrograde Golgi-to-ER transport of dilysine-tagged pr…	COPE	GO:0000139,GO:0003674,GO:0005198,GO:0005575,GO:0005622,GO:0005623,GO:0005634,GO:0005654,GO:0005737,GO:0005783,GO:0005789,GO:0005794,GO:0005798,GO:0005829,GO:0006810,GO:0006888,GO:0006890,GO:0006891,GO:0008104,GO:0008150,GO:0012505,GO:0012506,GO:0015031,GO:0015833,GO:0016020,GO:0016192,GO:0030117,GO:0030120,GO:0030126,GO:0030133,GO:0030135,GO:0030137,GO:0030659,GO:0030660,GO:0030662,GO:0030663,GO:…	-	ko:K17268	-	-	-	-	ko00000,ko04131,ko04147	-	-	-	Coatomer_E
HSymV2.0_g01.00240_t1	10181.XP_004846672.1	6.25e-53	173	29TCN@1|root,2RXG1@2759|Eukaryota,3A50Z@33154|Opisthokonta,3BSC5@33208|Metazoa,3E41V@33213|Bilateria,48QS6@7711|Chordata,49MC1@7742|Vertebrata,3JNE7@40674|Mammalia,35VM9@314146|Euarchontoglires	33208|Metazoa	F	Macro domain	Oard1	GO:0001882,GO:0001883,GO:0003674,GO:0003824,GO:0005488,GO:0005575,GO:0006139,GO:0006725,GO:0006807,GO:0008150,GO:0008152,GO:0009116,GO:0009987,GO:0016787,GO:0019213,GO:0034641,GO:0036094,GO:0042278,GO:0044237,GO:0044238,GO:0044281,GO:0046483,GO:0055086,GO:0071704,GO:0072521,GO:0097159,GO:0097367,GO:1901135,GO:1901360,GO:1901363,GO:1901564,GO:1901657	-	-	-	-	-	-	-	-	-	-	Macro
HSymV2.0_g01.00241_t1	6087.XP_002159189.1	6.54e-190	549	COG0515@1|root,KOG0193@2759|Eukaryota,3A0R0@33154|Opisthokonta,3BPZD@33208|Metazoa	33208|Metazoa	T	Protein tyrosine kinase	-	-	2.7.11.1	ko:K18529	ko04013,ko04014,map04013,map04014	-	-	-	ko00000,ko00001,ko01000,ko01001	-	-	-	Pkinase_Tyr
HSymV2.0_g01.00243_t1	126957.SMAR002108-PA	4.57e-08	61.6	COG1404@1|root,KOG2513@1|root,KOG4469@1|root,KOG2513@2759|Eukaryota,KOG3525@2759|Eukaryota,KOG4469@2759|Eukaryota,38C1N@33154|Opisthokonta,3B9FW@33208|Metazoa,3CR8X@33213|Bilateria,41TDC@6656|Arthropoda	33208|Metazoa	O	Belongs to the peptidase S8 family	Fur2	GO:0003674,GO:0003824,GO:0004175,GO:0004252,GO:0005488,GO:0005575,GO:0005622,GO:0005623,GO:0005634,GO:0005886,GO:0006508,GO:0006807,GO:0007275,GO:0007610,GO:0007635,GO:0008150,GO:0008152,GO:0008233,GO:0008236,GO:0008582,GO:0009987,GO:0016020,GO:0016021,GO:0016787,GO:0017171,GO:0019538,GO:0031224,GO:0032501,GO:0032502,GO:0032879,GO:0040002,GO:0040008,GO:0042221,GO:0042335,GO:0043167,GO:0043169,GO:…	3.4.21.75	ko:K01349,ko:K08654,ko:K08672	ko05164,map05164	-	-	-	ko00000,ko00001,ko01000,ko01002,ko03110,ko04131	-	-	-	Furin-like_2,GF_recep_IV,P_proprotein,Peptidase_S8,S8_pro-domain
HSymV2.0_g01.00245_t1	6087.XP_002165494.1	1.07e-45	156	2EYFH@1|root,2SZYW@2759|Eukaryota	2759|Eukaryota	S	Tissue inhibitor of metalloproteinase family.	-	-	-	-	-	-	-	-	-	-	-	-	TIMP
HSymV2.0_g01.00246_t1	6087.XP_002165494.1	1.82e-61	198	2EYFH@1|root,2SZYW@2759|Eukaryota	2759|Eukaryota	S	Tissue inhibitor of metalloproteinase family.	-	-	-	-	-	-	-	-	-	-	-	-	TIMP
HSymV2.0_g01.00248_t1	45351.EDO36664	9.57e-61	212	COG2126@1|root,KOG1545@2759|Eukaryota,38E1X@33154|Opisthokonta,3BA48@33208|Metazoa	33208|Metazoa	P	potassium voltage-gated channel	KCNA2	GO:0000003,GO:0000302,GO:0000902,GO:0000904,GO:0001508,GO:0001666,GO:0001964,GO:0002027,GO:0002791,GO:0003008,GO:0003012,GO:0003013,GO:0003015,GO:0003018,GO:0003674,GO:0005102,GO:0005215,GO:0005216,GO:0005217,GO:0005221,GO:0005244,GO:0005249,GO:0005251,GO:0005261,GO:0005267,GO:0005488,GO:0005515,GO:0005575,GO:0005622,GO:0005623,GO:0005737,GO:0005768,GO:0005783,GO:0005789,GO:0005794,GO:0005829,GO:…	-	ko:K04874,ko:K04875,ko:K04876,ko:K04877,ko:K04878,ko:K04879,ko:K04880,ko:K04881,ko:K15381	ko04927,ko04934,map04927,map04934	-	-	-	ko00000,ko00001,ko01009,ko02000,ko04040	1.A.1.2,1.A.1.2.10,1.A.1.2.12,1.A.1.2.4,1.A.1.2.6,2.A.1.28	-	-	BTB_2,Ion_trans,K_channel_TID
HSymV2.0_g01.00249_t1	6500.XP_005090720.1	5.73e-92	311	COG4886@1|root,KOG0531@2759|Eukaryota,38DJ0@33154|Opisthokonta,3BIGH@33208|Metazoa,3D10F@33213|Bilateria	33208|Metazoa	T	leucine rich repeat containing 49	LRRC49	GO:0000902,GO:0000904,GO:0005575,GO:0005622,GO:0005623,GO:0005737,GO:0005856,GO:0005874,GO:0006928,GO:0006935,GO:0007275,GO:0007399,GO:0007409,GO:0007411,GO:0008150,GO:0009605,GO:0009653,GO:0009987,GO:0015630,GO:0016043,GO:0022008,GO:0030030,GO:0030154,GO:0030182,GO:0031175,GO:0032501,GO:0032502,GO:0032989,GO:0032990,GO:0040011,GO:0042221,GO:0042330,GO:0043226,GO:0043228,GO:0043229,GO:0043232,GO:…	-	ko:K16606	-	-	-	-	ko00000,ko04812	-	-	-	LRR_4,LRR_8,LRR_9
HSymV2.0_g01.00250_t1	45351.EDO33158	3.85e-267	766	KOG1104@1|root,KOG1104@2759|Eukaryota,38D7F@33154|Opisthokonta,3B94T@33208|Metazoa	33208|Metazoa	A	primary miRNA processing	NCBP1	GO:0000184,GO:0000245,GO:0000339,GO:0000340,GO:0000375,GO:0000377,GO:0000398,GO:0000956,GO:0001558,GO:0003674,GO:0003676,GO:0003723,GO:0003729,GO:0005488,GO:0005575,GO:0005622,GO:0005623,GO:0005634,GO:0005654,GO:0005737,GO:0005739,GO:0005829,GO:0005845,GO:0005846,GO:0006139,GO:0006351,GO:0006353,GO:0006354,GO:0006366,GO:0006368,GO:0006369,GO:0006370,GO:0006379,GO:0006396,GO:0006397,GO:0006401,GO:…	-	ko:K12882,ko:K13288	ko03008,ko03013,ko03015,ko03040,map03008,map03013,map03015,map03040	M00399	-	-	ko00000,ko00001,ko00002,ko01000,ko03009,ko03019,ko03041	-	-	-	MIF4G,MIF4G_like,MIF4G_like_2
HSymV2.0_g01.00252_t1	48698.ENSPFOP00000016822	3.25e-18	86.7	2CNB3@1|root,2QUY7@2759|Eukaryota,39V11@33154|Opisthokonta,3BJZU@33208|Metazoa,3D4BC@33213|Bilateria,48HKQ@7711|Chordata,49E4J@7742|Vertebrata,4A6F4@7898|Actinopterygii	33208|Metazoa	-	-	-	-	-	-	-	-	-	-	-	-	-	-	-
HSymV2.0_g01.00254_t1	7739.XP_002588153.1	9.21e-25	113	COG4354@1|root,KOG1062@2759|Eukaryota,38C9Z@33154|Opisthokonta,3BAJR@33208|Metazoa,3CV1U@33213|Bilateria,4808B@7711|Chordata	33208|Metazoa	U	positive regulation of natural killer cell degranulation	-	GO:0001654,GO:0002790,GO:0003674,GO:0005215,GO:0005488,GO:0005515,GO:0005575,GO:0005622,GO:0005623,GO:0005737,GO:0005768,GO:0005794,GO:0005798,GO:0005802,GO:0006810,GO:0006886,GO:0006996,GO:0007275,GO:0007423,GO:0008104,GO:0008150,GO:0008565,GO:0009306,GO:0009987,GO:0010256,GO:0012505,GO:0012506,GO:0012510,GO:0015031,GO:0015833,GO:0016020,GO:0016043,GO:0016050,GO:0016192,GO:0022607,GO:0030117,GO:…	-	ko:K12391	ko04142,map04142	-	-	-	ko00000,ko00001,ko04131	-	-	-	Adaptin_N,Alpha_adaptinC2
HSymV2.0_g01.00255_t1	6087.XP_002163813.1	2.64e-50	164	KOG4077@1|root,KOG4077@2759|Eukaryota,3A45U@33154|Opisthokonta,3BPHG@33208|Metazoa	33208|Metazoa	C	Cytochrome c oxidase subunit	COX5A	GO:0003674,GO:0003824,GO:0004129,GO:0005215,GO:0005488,GO:0005575,GO:0005622,GO:0005623,GO:0005737,GO:0005739,GO:0005740,GO:0005743,GO:0005746,GO:0005751,GO:0006091,GO:0006119,GO:0006123,GO:0006139,GO:0006163,GO:0006725,GO:0006753,GO:0006793,GO:0006796,GO:0006807,GO:0006810,GO:0006811,GO:0006812,GO:0008150,GO:0008152,GO:0008324,GO:0009055,GO:0009060,GO:0009117,GO:0009123,GO:0009126,GO:0009141,GO:…	-	ko:K02264	ko00190,ko01100,ko04260,ko04714,ko04932,ko05010,ko05012,ko05016,map00190,map01100,map04260,map04714,map04932,map05010,map05012,map05016	M00154	-	-	ko00000,ko00001,ko00002	3.D.4.11,3.D.4.8	-	-	COX5A
HSymV2.0_g01.00263_t1	10224.XP_006819793.1	0.000518	48.1	KOG3714@1|root,KOG3714@2759|Eukaryota,39V2U@33154|Opisthokonta,3BIEC@33208|Metazoa,3D1TY@33213|Bilateria	33208|Metazoa	O	glutamic-type peptidase activity	ASTL	GO:0000003,GO:0001775,GO:0003674,GO:0003824,GO:0004175,GO:0004222,GO:0005488,GO:0005575,GO:0005576,GO:0005622,GO:0005623,GO:0005737,GO:0005886,GO:0006508,GO:0006807,GO:0007155,GO:0007338,GO:0007343,GO:0008150,GO:0008152,GO:0008233,GO:0008237,GO:0008270,GO:0009566,GO:0009893,GO:0009987,GO:0010468,GO:0010604,GO:0010628,GO:0010954,GO:0012505,GO:0016020,GO:0016787,GO:0019222,GO:0019538,GO:0019953,GO:…	3.4.24.63,3.4.24.66,3.4.24.67	ko:K08606,ko:K08778,ko:K13047,ko:K18542,ko:K18543	ko04974,map04974	-	-	-	ko00000,ko00001,ko01000,ko01002	-	-	-	Astacin,CUB,ShK
HSymV2.0_g01.00264_t1	6669.EFX60309	4.37e-08	56.6	KOG4012@1|root,KOG4012@2759|Eukaryota,39IQC@33154|Opisthokonta,3C4DF@33208|Metazoa,3DKDE@33213|Bilateria,423AF@6656|Arthropoda	33208|Metazoa	B	Domain in histone families 1 and 5	hil-1	GO:0000003,GO:0000785,GO:0000786,GO:0003674,GO:0003676,GO:0003677,GO:0005488,GO:0005575,GO:0005622,GO:0005623,GO:0005634,GO:0005694,GO:0005730,GO:0005856,GO:0006323,GO:0006325,GO:0006333,GO:0006334,GO:0006996,GO:0007275,GO:0007610,GO:0008150,GO:0009653,GO:0009987,GO:0010171,GO:0016043,GO:0018991,GO:0019098,GO:0022414,GO:0022607,GO:0031497,GO:0031974,GO:0031981,GO:0032501,GO:0032502,GO:0032504,GO:…	-	ko:K11275	-	-	-	-	ko00000,ko03036	-	-	-	Linker_histone
HSymV2.0_g01.00265_t1	45351.EDO41013	4.04e-38	154	KOG2288@1|root,KOG2288@2759|Eukaryota	2759|Eukaryota	M	galactosyltransferase activity	-	-	2.4.1.134	ko:K00734	ko00532,ko00534,ko01100,map00532,map00534,map01100	M00057	R05927	-	ko00000,ko00001,ko00002,ko01000,ko01003	-	GT31	-	EOS1,Galactosyl_T
HSymV2.0_g01.00266_t1	45351.EDO31221	7.9e-68	226	KOG0379@1|root,KOG0379@2759|Eukaryota,38GGH@33154|Opisthokonta,3BAYW@33208|Metazoa	33208|Metazoa	L	Galactose oxidase, central domain	KLHDC10	GO:0000151,GO:0001932,GO:0001934,GO:0003674,GO:0005575,GO:0005622,GO:0005623,GO:0005634,GO:0005654,GO:0005737,GO:0008150,GO:0009893,GO:0009966,GO:0009967,GO:0010562,GO:0010604,GO:0010646,GO:0010647,GO:0019220,GO:0019222,GO:0023051,GO:0023056,GO:0031323,GO:0031325,GO:0031399,GO:0031401,GO:0031461,GO:0031462,GO:0031974,GO:0031981,GO:0032268,GO:0032270,GO:0032872,GO:0032874,GO:0032991,GO:0042325,GO:…	-	-	-	-	-	-	-	-	-	-	Kelch_1,Kelch_3,Kelch_4,Kelch_5,Kelch_6
HSymV2.0_g01.00267_t1	10224.XP_006822380.1	1.16e-71	242	KOG1591@1|root,KOG1591@2759|Eukaryota,38RNT@33154|Opisthokonta,3BE11@33208|Metazoa,3D3EW@33213|Bilateria	33208|Metazoa	E	L-ascorbic acid binding	P4HTM	GO:0002682,GO:0003674,GO:0003824,GO:0005488,GO:0005506,GO:0005509,GO:0005575,GO:0005622,GO:0005623,GO:0005737,GO:0005783,GO:0005789,GO:0008150,GO:0008152,GO:0012505,GO:0016020,GO:0016021,GO:0016491,GO:0016705,GO:0016706,GO:0019842,GO:0030246,GO:0031224,GO:0031406,GO:0031418,GO:0031984,GO:0036094,GO:0042175,GO:0043167,GO:0043168,GO:0043169,GO:0043177,GO:0043226,GO:0043227,GO:0043229,GO:0043231,GO:…	-	ko:K06711	-	-	-	-	ko00000,ko01000	-	-	-	2OG-FeII_Oxy_3,EF-hand_5,EF-hand_7
HSymV2.0_g01.00268_t1	6087.XP_002162901.2	0	1268	COG0515@1|root,KOG4258@2759|Eukaryota,38BN2@33154|Opisthokonta,3BBBA@33208|Metazoa	33208|Metazoa	T	insulin receptor substrate binding	INSR	GO:0000003,GO:0000166,GO:0000187,GO:0000902,GO:0000904,GO:0001101,GO:0001505,GO:0001540,GO:0001655,GO:0001678,GO:0001882,GO:0001883,GO:0001932,GO:0001933,GO:0001934,GO:0001965,GO:0002009,GO:0002376,GO:0003006,GO:0003007,GO:0003008,GO:0003205,GO:0003230,GO:0003674,GO:0003824,GO:0004672,GO:0004713,GO:0004714,GO:0004888,GO:0005009,GO:0005010,GO:0005102,GO:0005158,GO:0005159,GO:0005488,GO:0005504,GO:…	2.7.10.1	ko:K04527,ko:K05086,ko:K05087	ko01521,ko01522,ko04010,ko04014,ko04015,ko04022,ko04066,ko04068,ko04072,ko04114,ko04140,ko04144,ko04150,ko04151,ko04152,ko04211,ko04212,ko04213,ko04510,ko04520,ko04550,ko04730,ko04810,ko04910,ko04913,ko04914,ko04923,ko04930,ko04931,ko04932,ko04960,ko05200,ko05202,ko05205,ko05214,ko05215,ko05218,ko05224,ko05225,map01521,map01522,map04010,map04014,map04015,map04022,map04066,map04068,map04072,map041…	M00676	-	-	ko00000,ko00001,ko00002,ko01000,ko01001,ko01020,ko04050,ko04090	-	-	-	Furin-like,Pkinase_Tyr,Recep_L_domain,fn3
HSymV2.0_g01.00269_t1	400682.PAC_15720103	5.84e-08	55.5	KOG3105@1|root,KOG3105@2759|Eukaryota,38I47@33154|Opisthokonta,3BMCH@33208|Metazoa	33208|Metazoa	BD	DNA binding	-	-	-	-	-	-	-	-	-	-	-	-	BrkDBD,DDE_1,HTH_Tnp_Tc5
HSymV2.0_g01.00270_t1	32507.XP_006799780.1	1.56e-200	566	KOG1164@1|root,KOG1165@2759|Eukaryota,38BTT@33154|Opisthokonta,3BE4B@33208|Metazoa,3CS1U@33213|Bilateria,4832V@7711|Chordata,48VM0@7742|Vertebrata,4A70M@7898|Actinopterygii	33208|Metazoa	T	Casein kinase 1, gamma 2a	CSNK1G2	GO:0000003,GO:0000166,GO:0000287,GO:0001654,GO:0001736,GO:0001738,GO:0001745,GO:0002009,GO:0003006,GO:0003008,GO:0003674,GO:0003824,GO:0004672,GO:0004674,GO:0005488,GO:0005515,GO:0005524,GO:0005575,GO:0005622,GO:0005623,GO:0005634,GO:0005737,GO:0005818,GO:0005819,GO:0005829,GO:0005856,GO:0005886,GO:0005938,GO:0006464,GO:0006468,GO:0006629,GO:0006643,GO:0006665,GO:0006793,GO:0006796,GO:0006807,GO:…	2.7.11.1	ko:K08958	ko04340,ko04341,map04340,map04341	-	-	-	ko00000,ko00001,ko01000,ko01001	-	-	-	CK1gamma_C,Pkinase
HSymV2.0_g01.00271_t1	6087.XP_002164519.2	8.37e-139	433	KOG1118@1|root,KOG1118@2759|Eukaryota,38BW6@33154|Opisthokonta,3BDN2@33208|Metazoa	33208|Metazoa	T	synaptic vesicle uncoating	SH3GL1	GO:0000045,GO:0000139,GO:0000902,GO:0001664,GO:0001669,GO:0002090,GO:0002102,GO:0002376,GO:0002478,GO:0002495,GO:0002504,GO:0003674,GO:0003824,GO:0005102,GO:0005488,GO:0005515,GO:0005543,GO:0005575,GO:0005622,GO:0005623,GO:0005737,GO:0005768,GO:0005769,GO:0005794,GO:0005829,GO:0005856,GO:0005886,GO:0006810,GO:0006897,GO:0006898,GO:0006914,GO:0006950,GO:0006996,GO:0007009,GO:0007033,GO:0007154,GO:…	-	ko:K11247	ko04144,map04144	-	-	-	ko00000,ko00001,ko04131	-	-	-	BAR,SH3_1,SH3_2,SH3_9
HSymV2.0_g01.00272_t1	6087.XP_002164491.1	3.2e-64	216	COG1446@1|root,KOG1592@2759|Eukaryota,39RV4@33154|Opisthokonta,3B9VH@33208|Metazoa	33208|Metazoa	E	threonine aspartase 1	TASP1	GO:0000003,GO:0003674,GO:0003824,GO:0004175,GO:0004298,GO:0005488,GO:0005515,GO:0005575,GO:0006355,GO:0006508,GO:0006807,GO:0006950,GO:0006952,GO:0007276,GO:0007283,GO:0008150,GO:0008152,GO:0008233,GO:0009605,GO:0009607,GO:0009617,GO:0009889,GO:0009891,GO:0009893,GO:0010467,GO:0010468,GO:0010556,GO:0010557,GO:0010604,GO:0010628,GO:0016485,GO:0016787,GO:0019219,GO:0019222,GO:0019538,GO:0019953,GO:…	-	ko:K08657	-	-	-	-	ko00000,ko01000,ko01002	-	-	-	Asparaginase_2
HSymV2.0_g01.00273_t1	126957.SMAR007641-PA	1.04e-184	538	COG4725@1|root,KOG2098@2759|Eukaryota,38GMY@33154|Opisthokonta,3BBEJ@33208|Metazoa,3CWHK@33213|Bilateria,41U3J@6656|Arthropoda	33208|Metazoa	A	Belongs to the MT-A70-like family	METTL3	GO:0000003,GO:0000375,GO:0000377,GO:0000381,GO:0000398,GO:0000902,GO:0000904,GO:0001510,GO:0001568,GO:0001734,GO:0001944,GO:0002009,GO:0002064,GO:0002065,GO:0002066,GO:0002682,GO:0002694,GO:0003006,GO:0003158,GO:0003674,GO:0003676,GO:0003723,GO:0003729,GO:0003824,GO:0005488,GO:0005515,GO:0005575,GO:0005622,GO:0005623,GO:0005634,GO:0005654,GO:0005737,GO:0006139,GO:0006382,GO:0006396,GO:0006397,GO:…	2.1.1.62	ko:K05925	-	-	-	-	ko00000,ko01000,ko03019	-	-	-	MT-A70
HSymV2.0_g01.00274_t1	6087.XP_002169297.2	0	1712	KOG2127@1|root,KOG2127@2759|Eukaryota,38F94@33154|Opisthokonta,3BA52@33208|Metazoa	33208|Metazoa	T	Rab guanyl-nucleotide exchange factor activity	-	-	-	ko:K20163	-	-	-	-	ko00000,ko04131	-	-	-	DENN,dDENN,uDENN
HSymV2.0_g01.00275_t1	27923.ML015618a-PA	1.81e-18	94.4	29V14@1|root,2RXJY@2759|Eukaryota,3A16H@33154|Opisthokonta	33154|Opisthokonta	S	structural constituent of eye lens	-	-	-	-	-	-	-	-	-	-	-	-	Crystall
HSymV2.0_g01.00276_t1	27923.ML015618a-PA	5.93e-22	104	29V14@1|root,2RXJY@2759|Eukaryota,3A16H@33154|Opisthokonta	33154|Opisthokonta	S	structural constituent of eye lens	-	-	-	-	-	-	-	-	-	-	-	-	Crystall
HSymV2.0_g01.00277_t1	27923.ML015618a-PA	1.81e-18	94.4	29V14@1|root,2RXJY@2759|Eukaryota,3A16H@33154|Opisthokonta	33154|Opisthokonta	S	structural constituent of eye lens	-	-	-	-	-	-	-	-	-	-	-	-	Crystall
HSymV2.0_g01.00278_t1	27923.ML015618a-PA	2.56e-22	104	29V14@1|root,2RXJY@2759|Eukaryota,3A16H@33154|Opisthokonta	33154|Opisthokonta	S	structural constituent of eye lens	-	-	-	-	-	-	-	-	-	-	-	-	Crystall
HSymV2.0_g01.00279_t1	27923.ML015618a-PA	2.06e-22	104	29V14@1|root,2RXJY@2759|Eukaryota,3A16H@33154|Opisthokonta	33154|Opisthokonta	S	structural constituent of eye lens	-	-	-	-	-	-	-	-	-	-	-	-	Crystall
HSymV2.0_g01.00280_t1	27923.ML015618a-PA	2.3e-21	104	29V14@1|root,2RXJY@2759|Eukaryota,3A16H@33154|Opisthokonta	33154|Opisthokonta	S	structural constituent of eye lens	-	-	-	-	-	-	-	-	-	-	-	-	Crystall
HSymV2.0_g01.00281_t1	27923.ML015618a-PA	1.81e-18	94.4	29V14@1|root,2RXJY@2759|Eukaryota,3A16H@33154|Opisthokonta	33154|Opisthokonta	S	structural constituent of eye lens	-	-	-	-	-	-	-	-	-	-	-	-	Crystall
HSymV2.0_g01.00283_t1	27923.ML015618a-PA	4.34e-22	104	29V14@1|root,2RXJY@2759|Eukaryota,3A16H@33154|Opisthokonta	33154|Opisthokonta	S	structural constituent of eye lens	-	-	-	-	-	-	-	-	-	-	-	-	Crystall
HSymV2.0_g01.00285_t1	7955.ENSDARP00000100352	1.62e-09	63.9	KOG1418@1|root,KOG1418@2759|Eukaryota,39T8E@33154|Opisthokonta,3BM40@33208|Metazoa,3CZFF@33213|Bilateria,480PW@7711|Chordata,49396@7742|Vertebrata,4A8RF@7898|Actinopterygii	33208|Metazoa	P	Potassium channel subfamily K member	KCNK17	GO:0003674,GO:0005215,GO:0005216,GO:0005244,GO:0005261,GO:0005267,GO:0005575,GO:0005623,GO:0005886,GO:0005887,GO:0006810,GO:0006811,GO:0006812,GO:0006813,GO:0008150,GO:0008324,GO:0009987,GO:0015075,GO:0015077,GO:0015079,GO:0015267,GO:0015318,GO:0015672,GO:0016020,GO:0016021,GO:0022803,GO:0022832,GO:0022836,GO:0022838,GO:0022839,GO:0022840,GO:0022841,GO:0022842,GO:0022857,GO:0022890,GO:0030001,GO:…	-	ko:K04924,ko:K04925,ko:K05323	-	-	-	-	ko00000,ko04040	1.A.1.9,1.A.1.9.10,1.A.1.9.6	-	-	Ion_trans_2
HSymV2.0_g01.00286_t1	10224.XP_006820533.1	8.23e-05	47.4	28JXK@1|root,2QSBX@2759|Eukaryota,38KMZ@33154|Opisthokonta,3BS5V@33208|Metazoa,3D931@33213|Bilateria	33208|Metazoa	-	-	-	-	-	-	-	-	-	-	-	-	-	-	-
HSymV2.0_g01.00288_t1	10224.XP_006815827.1	0.000181	50.8	KOG4220@1|root,KOG4220@2759|Eukaryota	2759|Eukaryota	M	G-protein coupled acetylcholine receptor activity	-	-	-	ko:K04130,ko:K04131,ko:K04133,ko:K04149,ko:K04151	ko04020,ko04024,ko04080,ko04151,ko04725,ko04742,ko04750,ko04810,ko04911,ko04970,ko04971,ko04972,map04020,map04024,map04080,map04151,map04725,map04742,map04750,map04810,map04911,map04970,map04971,map04972	-	-	-	ko00000,ko00001,ko04030	-	-	-	7tm_1
HSymV2.0_g01.00289_t1	10224.XP_006815827.1	0.000321	50.8	KOG4220@1|root,KOG4220@2759|Eukaryota	2759|Eukaryota	M	G-protein coupled acetylcholine receptor activity	-	-	-	ko:K04130,ko:K04131,ko:K04133,ko:K04149,ko:K04151	ko04020,ko04024,ko04080,ko04151,ko04725,ko04742,ko04750,ko04810,ko04911,ko04970,ko04971,ko04972,map04020,map04024,map04080,map04151,map04725,map04742,map04750,map04810,map04911,map04970,map04971,map04972	-	-	-	ko00000,ko00001,ko04030	-	-	-	7tm_1
HSymV2.0_g01.00291_t1	6087.XP_002158680.2	1.15e-103	365	KOG1217@1|root,KOG1217@2759|Eukaryota,38DB6@33154|Opisthokonta,3BAE0@33208|Metazoa	33208|Metazoa	T	von Willebrand factor D and EGF	-	-	-	-	-	-	-	-	-	-	-	-	EGF,EGF_CA,Lectin_C,SEA,VWD
HSymV2.0_g01.00293_t1	6087.XP_002162958.2	3.71e-21	100	2E8PE@1|root,2SF4X@2759|Eukaryota,3ADUU@33154|Opisthokonta,3BW54@33208|Metazoa	33208|Metazoa	S	Alpha-L-arabinofuranosidase B (ABFB) domain	-	-	-	-	-	-	-	-	-	-	-	-	AbfB
HSymV2.0_g01.00295_t1	8364.ENSXETP00000059549	6.48e-14	74.3	2FCD3@1|root,2TDMN@2759|Eukaryota,3997M@33154|Opisthokonta,3CDDF@33208|Metazoa,3DUQP@33213|Bilateria,48M0V@7711|Chordata	8364.ENSXETP00000059549|-	L	Zinc finger domain in CG10631, C. elegans LIN-15B and human P52rIPK.	-	-	-	-	-	-	-	-	-	-	-	-	-
HSymV2.0_g01.00296_t1	6087.XP_002162958.2	2.01e-36	150	2E8PE@1|root,2SF4X@2759|Eukaryota,3ADUU@33154|Opisthokonta,3BW54@33208|Metazoa	33208|Metazoa	S	Alpha-L-arabinofuranosidase B (ABFB) domain	-	-	-	-	-	-	-	-	-	-	-	-	AbfB
HSymV2.0_g01.00305_t1	6087.XP_002158680.2	5.24e-120	409	KOG1217@1|root,KOG1217@2759|Eukaryota,38DB6@33154|Opisthokonta,3BAE0@33208|Metazoa	33208|Metazoa	T	von Willebrand factor D and EGF	-	-	-	-	-	-	-	-	-	-	-	-	EGF,EGF_CA,Lectin_C,SEA,VWD
HSymV2.0_g01.00306_t1	31033.ENSTRUP00000037774	2.77e-34	133	KOG3714@1|root,KOG3714@2759|Eukaryota,39YAN@33154|Opisthokonta,3BC73@33208|Metazoa,3D4KG@33213|Bilateria,48DDF@7711|Chordata,496Y1@7742|Vertebrata,49ZP2@7898|Actinopterygii	33208|Metazoa	O	Astacin-like metallo-endopeptidase (M12 family)	-	-	-	-	-	-	-	-	-	-	-	-	Astacin
HSymV2.0_g01.00307_t1	45351.EDO32984	6.7e-10	67.8	KOG2177@1|root,KOG2177@2759|Eukaryota,3AM9G@33154|Opisthokonta,3C08U@33208|Metazoa	33208|Metazoa	O	MATH (Meprin-associated Traf homology) domain containing	-	-	2.3.2.27	ko:K12026	-	-	-	-	ko00000,ko01000,ko04121	-	-	-	MATH,zf-B_box,zf-RING_UBOX
HSymV2.0_g01.00308_t1	1045858.Bint_2481	0.000253	47	COG0666@1|root,COG0666@2|Bacteria	2|Bacteria	G	response to abiotic stimulus	-	-	-	ko:K06867,ko:K21440	-	-	-	-	ko00000,ko04131	-	-	-	Ank_2,Ank_3,Ank_4,Ank_5
HSymV2.0_g01.00309_t1	6087.XP_004211244.1	1.08e-73	233	28ICU@1|root,2QQPE@2759|Eukaryota,38HW8@33154|Opisthokonta,3BJ67@33208|Metazoa	33208|Metazoa	S	apoptotic process	CDCA7	GO:0005575,GO:0005622,GO:0005623,GO:0005634,GO:0005654,GO:0005737,GO:0005829,GO:0006139,GO:0006351,GO:0006355,GO:0006725,GO:0006807,GO:0006915,GO:0008150,GO:0008152,GO:0008219,GO:0009058,GO:0009059,GO:0009889,GO:0009987,GO:0010467,GO:0010468,GO:0010556,GO:0012501,GO:0016070,GO:0018130,GO:0019219,GO:0019222,GO:0019438,GO:0031323,GO:0031326,GO:0031974,GO:0031981,GO:0032774,GO:0034641,GO:0034645,GO:…	-	-	-	-	-	-	-	-	-	-	zf-4CXXC_R1
HSymV2.0_g01.00310_t1	6087.XP_002154663.2	4.76e-163	472	COG5277@1|root,KOG0676@2759|Eukaryota,38H2M@33154|Opisthokonta,3BB11@33208|Metazoa	33208|Metazoa	Z	microtubule-based movement	ACTR10	GO:0000323,GO:0001775,GO:0002252,GO:0002263,GO:0002274,GO:0002275,GO:0002283,GO:0002366,GO:0002376,GO:0002443,GO:0002444,GO:0002446,GO:0002478,GO:0002495,GO:0002504,GO:0003674,GO:0005198,GO:0005200,GO:0005575,GO:0005576,GO:0005622,GO:0005623,GO:0005737,GO:0005764,GO:0005766,GO:0005773,GO:0005775,GO:0005829,GO:0005856,GO:0005869,GO:0005875,GO:0005884,GO:0006810,GO:0006887,GO:0006888,GO:0006928,GO:…	-	ko:K16576	-	-	-	-	ko00000,ko03036,ko04812	-	-	-	Actin
HSymV2.0_g01.00311_t1	7955.ENSDARP00000098798	0	1862	COG5184@1|root,KOG1426@2759|Eukaryota,38BQ2@33154|Opisthokonta,3B9UD@33208|Metazoa,3CUDU@33213|Bilateria,487VA@7711|Chordata,48YQC@7742|Vertebrata,49ST7@7898|Actinopterygii	33208|Metazoa	DZ	HECT and RLD domain containing E3 ubiquitin protein ligase family member 1	HERC1	GO:0003008,GO:0003674,GO:0003824,GO:0004842,GO:0005085,GO:0005086,GO:0005488,GO:0005515,GO:0005575,GO:0005622,GO:0005623,GO:0005737,GO:0005794,GO:0005829,GO:0006464,GO:0006807,GO:0007275,GO:0007399,GO:0007417,GO:0007420,GO:0008150,GO:0008152,GO:0009653,GO:0009892,GO:0009894,GO:0009895,GO:0009987,GO:0010506,GO:0010507,GO:0012505,GO:0016020,GO:0016043,GO:0016567,GO:0016740,GO:0019222,GO:0019538,GO:…	2.3.2.26	ko:K10594	ko04120,map04120	-	-	-	ko00000,ko00001,ko01000,ko04121	-	-	-	HECT,RCC1,SPRY,WD40
HSymV2.0_g01.00312_t1	400682.PAC_15726044	3.93e-06	60.1	COG5067@1|root,KOG4139@2759|Eukaryota,38DBT@33154|Opisthokonta,3BE9S@33208|Metazoa	33208|Metazoa	DL	zinc ion binding	DBF4	GO:0000003,GO:0000082,GO:0000278,GO:0000902,GO:0000904,GO:0001932,GO:0001934,GO:0002064,GO:0002065,GO:0002066,GO:0003006,GO:0003674,GO:0003676,GO:0003824,GO:0004672,GO:0004674,GO:0005488,GO:0005575,GO:0005622,GO:0005623,GO:0005634,GO:0005654,GO:0006139,GO:0006259,GO:0006260,GO:0006275,GO:0006277,GO:0006464,GO:0006468,GO:0006725,GO:0006793,GO:0006796,GO:0006807,GO:0006928,GO:0006935,GO:0007049,GO:…	-	ko:K06629	ko04110,map04110	-	-	-	ko00000,ko00001	-	-	-	BRCT,zf-DBF
HSymV2.0_g01.00313_t1	6087.XP_002157687.1	3.45e-99	304	COG0652@1|root,KOG0880@2759|Eukaryota,38FKT@33154|Opisthokonta,3BCX1@33208|Metazoa	33208|Metazoa	O	PPIases accelerate the folding of proteins. It catalyzes the cis-trans isomerization of proline imidic peptide bonds in oligopeptides	-	-	5.2.1.8	ko:K03768,ko:K09563	-	-	-	-	ko00000,ko01000,ko03110	-	-	-	Pro_isomerase
HSymV2.0_g01.00317_t1	45351.EDO46993	1.46e-61	218	KOG3770@1|root,KOG3770@2759|Eukaryota,38E4G@33154|Opisthokonta,3BEWN@33208|Metazoa	33208|Metazoa	I	nucleoside triphosphate catabolic process	SMPDL3B	GO:0002376,GO:0002682,GO:0002683,GO:0003674,GO:0003824,GO:0004620,GO:0004767,GO:0005488,GO:0005575,GO:0005576,GO:0005615,GO:0005623,GO:0005886,GO:0006139,GO:0006629,GO:0006643,GO:0006644,GO:0006665,GO:0006684,GO:0006685,GO:0006725,GO:0006753,GO:0006793,GO:0006796,GO:0006807,GO:0006950,GO:0006952,GO:0006954,GO:0006955,GO:0008081,GO:0008150,GO:0008152,GO:0008270,GO:0009056,GO:0009058,GO:0009141,GO:…	-	ko:K01128	-	-	-	-	ko00000,ko01000	-	-	-	Metallophos
HSymV2.0_g01.00318_t1	6500.XP_005113599.1	3.96e-18	92	KOG3105@1|root,KOG3105@2759|Eukaryota,3A3P5@33154|Opisthokonta,3BQDY@33208|Metazoa,3D77Z@33213|Bilateria	33208|Metazoa	S	DDE superfamily endonuclease	-	-	-	-	-	-	-	-	-	-	-	-	DDE_1,HTH_Tnp_Tc5,HTH_psq
HSymV2.0_g01.00320_t1	6087.XP_004210467.1	5.05e-232	671	2CXUW@1|root,2RZYH@2759|Eukaryota,3A33P@33154|Opisthokonta,3BR5V@33208|Metazoa	33208|Metazoa	S	Zinc finger protein 862-like	-	-	-	-	-	-	-	-	-	-	-	-	-
HSymV2.0_g01.00322_t1	8010.XP_010898655.1	7.72e-305	899	COG5290@1|root,KOG1920@2759|Eukaryota,39DM9@33154|Opisthokonta,3BD96@33208|Metazoa,3CYHV@33213|Bilateria,47ZTU@7711|Chordata,4949J@7742|Vertebrata,49XW0@7898|Actinopterygii	33208|Metazoa	K	Acts as subunit of the RNA polymerase II elongator complex, which is a histone acetyltransferase component of the RNA polymerase II (Pol II) holoenzyme and is involved in transcriptional elongation	IKBKAP	GO:0000003,GO:0000049,GO:0000123,GO:0000166,GO:0000993,GO:0001098,GO:0001099,GO:0001932,GO:0002097,GO:0002098,GO:0002119,GO:0002164,GO:0002376,GO:0003006,GO:0003008,GO:0003674,GO:0003676,GO:0003723,GO:0003824,GO:0004672,GO:0005488,GO:0005515,GO:0005524,GO:0005575,GO:0005622,GO:0005623,GO:0005634,GO:0005654,GO:0005730,GO:0005737,GO:0005829,GO:0006139,GO:0006351,GO:0006354,GO:0006355,GO:0006357,GO:…	-	ko:K11373	-	-	-	-	ko00000,ko03016,ko03036	-	-	-	IKI3
HSymV2.0_g01.00323_t1	32507.XP_006786714.1	1.19e-07	50.4	2E27Q@1|root,2S9FZ@2759|Eukaryota,3A8Y5@33154|Opisthokonta,3BU18@33208|Metazoa,3DB5D@33213|Bilateria,48GNF@7711|Chordata,49DF8@7742|Vertebrata	33208|Metazoa	S	ubiquinol-cytochrome-c reductase activity	UQCR11	GO:0003674,GO:0003824,GO:0005575,GO:0005622,GO:0005623,GO:0005737,GO:0005739,GO:0005740,GO:0005743,GO:0005746,GO:0005750,GO:0006091,GO:0006119,GO:0006122,GO:0006139,GO:0006163,GO:0006725,GO:0006753,GO:0006793,GO:0006796,GO:0006807,GO:0008121,GO:0008150,GO:0008152,GO:0009055,GO:0009117,GO:0009123,GO:0009126,GO:0009141,GO:0009144,GO:0009150,GO:0009161,GO:0009167,GO:0009199,GO:0009205,GO:0009259,GO:…	-	ko:K00420	ko00190,ko01100,ko04260,ko04714,ko04932,ko05010,ko05012,ko05016,map00190,map01100,map04260,map04714,map04932,map05010,map05012,map05016	M00152	-	-	ko00000,ko00001,ko00002	-	-	-	UCR_6-4kD
HSymV2.0_g01.00324_t1	7897.ENSLACP00000006371	7.33e-209	643	COG2866@1|root,KOG3641@2759|Eukaryota,38ENF@33154|Opisthokonta,3BC2Y@33208|Metazoa,3CSXB@33213|Bilateria,48831@7711|Chordata,49233@7742|Vertebrata	33208|Metazoa	E	C-terminal protein deglutamylation	AGTPBP1	GO:0001505,GO:0001654,GO:0001754,GO:0001775,GO:0002376,GO:0002520,GO:0002521,GO:0003008,GO:0003674,GO:0003824,GO:0004180,GO:0004181,GO:0005488,GO:0005515,GO:0005575,GO:0005622,GO:0005623,GO:0005634,GO:0005730,GO:0005737,GO:0005739,GO:0005829,GO:0006464,GO:0006508,GO:0006807,GO:0006996,GO:0007005,GO:0007275,GO:0007399,GO:0007417,GO:0007420,GO:0007423,GO:0007610,GO:0007626,GO:0007628,GO:0008092,GO:…	-	-	-	-	-	-	-	-	-	-	Peptidase_M14
HSymV2.0_g01.00325_t1	6087.XP_004211012.1	8.6e-15	83.2	28T2T@1|root,2QZSZ@2759|Eukaryota,39YS7@33154|Opisthokonta,3BKXX@33208|Metazoa	33208|Metazoa	S	Si ch211-255f4.7	-	-	-	-	-	-	-	-	-	-	-	-	DDE_Tnp_1_7
HSymV2.0_g01.00326_t1	1002340.AFCF01000062_gene739	1.51e-20	95.9	COG0346@1|root,COG0346@2|Bacteria,1N2XH@1224|Proteobacteria,2U22D@28211|Alphaproteobacteria	28211|Alphaproteobacteria	E	glyoxalase bleomycin resistance protein dioxygenase	-	-	-	-	-	-	-	-	-	-	-	-	Glyoxalase
HSymV2.0_g01.00327_t1	8010.XP_010903161.1	0.000315	50.8	2BHFP@1|root,2S1BT@2759|Eukaryota,3A5BC@33154|Opisthokonta,3BSAH@33208|Metazoa,3D4UB@33213|Bilateria,48BI2@7711|Chordata,497E9@7742|Vertebrata,4A3WD@7898|Actinopterygii	33208|Metazoa	S	bouquet formation protein 2	C15orf43	GO:0000003,GO:0000228,GO:0000280,GO:0000781,GO:0000784,GO:0005575,GO:0005622,GO:0005623,GO:0005634,GO:0005635,GO:0005637,GO:0005694,GO:0006996,GO:0007049,GO:0007059,GO:0007127,GO:0007129,GO:0008150,GO:0009987,GO:0012505,GO:0016020,GO:0016043,GO:0019866,GO:0022402,GO:0022414,GO:0031090,GO:0031965,GO:0031967,GO:0031974,GO:0031975,GO:0031981,GO:0034397,GO:0034398,GO:0043226,GO:0043227,GO:0043228,GO:…	2.3.2.27	ko:K12034	-	-	-	-	ko00000,ko01000,ko04121	-	-	-	TERB2
HSymV2.0_g01.00328_t1	6412.HelroP101724	9.35e-173	504	COG1053@1|root,KOG2404@2759|Eukaryota,38FMG@33154|Opisthokonta,3BM1S@33208|Metazoa,3D5MH@33213|Bilateria	33208|Metazoa	C	FAD binding domain	-	GO:0000104,GO:0003674,GO:0003824,GO:0008150,GO:0008152,GO:0016491,GO:0016627,GO:0055114	-	-	-	-	-	-	-	-	-	-	FAD_binding_2
HSymV2.0_g01.00329_t1	6087.XP_002170114.2	0	1188	COG0474@1|root,KOG0206@2759|Eukaryota,38BZ2@33154|Opisthokonta,3B9JE@33208|Metazoa	33208|Metazoa	P	Belongs to the cation transport ATPase (P-type) (TC 3.A.3) family. Type IV subfamily	ATP8B2	GO:0000166,GO:0000287,GO:0001669,GO:0001775,GO:0002080,GO:0002252,GO:0002263,GO:0002274,GO:0002275,GO:0002283,GO:0002366,GO:0002376,GO:0002443,GO:0002444,GO:0002446,GO:0003008,GO:0003674,GO:0003824,GO:0004012,GO:0005215,GO:0005319,GO:0005488,GO:0005524,GO:0005543,GO:0005548,GO:0005575,GO:0005622,GO:0005623,GO:0005737,GO:0005783,GO:0005789,GO:0005794,GO:0005886,GO:0005887,GO:0005903,GO:0005929,GO:…	3.6.3.1	ko:K01530,ko:K14802	-	-	-	-	ko00000,ko01000,ko03009	3.A.3.8	-	-	Cation_ATPase,E1-E2_ATPase,PhoLip_ATPase_C,PhoLip_ATPase_N
HSymV2.0_g01.00332_t1	10228.TriadP54435	0.000465	50.1	28YSA@1|root,2S85P@2759|Eukaryota,3AABX@33154|Opisthokonta,3BUZI@33208|Metazoa	33208|Metazoa	S	Family with sequence similarity 184, A and B	-	-	-	-	-	-	-	-	-	-	-	-	-
HSymV2.0_g01.00333_t1	6087.XP_002166515.2	3.85e-63	199	COG0537@1|root,KOG3275@2759|Eukaryota,3A3J2@33154|Opisthokonta,3BRD5@33208|Metazoa	33208|Metazoa	T	HIstidiNe Triad nucleotide-binding protein	-	-	-	ko:K02503	-	-	-	-	ko00000,ko04147	-	-	-	HIT
HSymV2.0_g01.00335_t1	6087.XP_002165766.1	2.38e-86	259	2BXV7@1|root,2S00N@2759|Eukaryota,38J6E@33154|Opisthokonta,3BBGU@33208|Metazoa	33208|Metazoa	S	Tumor necrosis factor alpha-induced protein	TNFAIP8	GO:0001816,GO:0001932,GO:0001934,GO:0003674,GO:0004857,GO:0004866,GO:0004869,GO:0005575,GO:0005622,GO:0005623,GO:0005634,GO:0005654,GO:0005737,GO:0006915,GO:0006950,GO:0006952,GO:0007275,GO:0007431,GO:0007435,GO:0008150,GO:0008219,GO:0009605,GO:0009607,GO:0009617,GO:0009653,GO:0009887,GO:0009892,GO:0009893,GO:0009894,GO:0009966,GO:0009967,GO:0009968,GO:0009987,GO:0010466,GO:0010506,GO:0010562,GO:…	-	-	-	-	-	-	-	-	-	-	DUF758
HSymV2.0_g01.00336_t1	45351.EDO47658	1.69e-246	758	KOG3614@1|root,KOG3614@2759|Eukaryota,38D2H@33154|Opisthokonta,3BASE@33208|Metazoa	33208|Metazoa	PT	calcium channel activity	TRPM7	GO:0000003,GO:0000041,GO:0000166,GO:0000278,GO:0001654,GO:0001726,GO:0001754,GO:0003006,GO:0003008,GO:0003674,GO:0003779,GO:0003824,GO:0004672,GO:0004674,GO:0005215,GO:0005216,GO:0005217,GO:0005227,GO:0005261,GO:0005262,GO:0005385,GO:0005488,GO:0005515,GO:0005524,GO:0005575,GO:0005622,GO:0005623,GO:0005737,GO:0005886,GO:0005887,GO:0005903,GO:0006464,GO:0006468,GO:0006793,GO:0006796,GO:0006807,GO:…	2.7.11.1	ko:K04976,ko:K04978,ko:K04981,ko:K04982	ko04217,ko04218,ko04621,ko04978,map04217,map04218,map04621,map04978	-	-	-	ko00000,ko00001,ko01000,ko01001,ko04040	1.A.4.5.1,1.A.4.5.10,1.A.4.5.2,1.A.4.5.6,1.A.4.5.8,1.A.4.5.9	-	-	Alpha_kinase,Ion_trans,TRPM_tetra
HSymV2.0_g01.00338_t1	6087.XP_002170706.2	1.09e-77	235	KOG0130@1|root,KOG0130@2759|Eukaryota,3A3FA@33154|Opisthokonta,3BD6P@33208|Metazoa	33208|Metazoa	A	regulation of alternative mRNA splicing, via spliceosome	RBM8A	GO:0000003,GO:0000018,GO:0000184,GO:0000226,GO:0000335,GO:0000337,GO:0000375,GO:0000377,GO:0000381,GO:0000398,GO:0000578,GO:0000956,GO:0001709,GO:0003002,GO:0003006,GO:0003674,GO:0003676,GO:0003723,GO:0003729,GO:0005488,GO:0005515,GO:0005575,GO:0005622,GO:0005623,GO:0005634,GO:0005654,GO:0005681,GO:0005737,GO:0005829,GO:0006139,GO:0006396,GO:0006397,GO:0006401,GO:0006402,GO:0006403,GO:0006405,GO:…	-	ko:K12876	ko03013,ko03015,ko03040,map03013,map03015,map03040	M00430	-	-	ko00000,ko00001,ko00002,ko03019,ko03041	-	-	-	RRM_1
HSymV2.0_g01.00340_t1	10224.XP_006817091.1	1.44e-23	101	COG0500@1|root,KOG1541@2759|Eukaryota,39WWY@33154|Opisthokonta,3BKKG@33208|Metazoa,3D4UF@33213|Bilateria	33208|Metazoa	Q	Methyltransferase domain	WBSCR27	-	-	-	-	-	-	-	-	-	-	-	Methyltransf_11,Methyltransf_25
HSymV2.0_g01.00341_t1	10224.XP_006817091.1	8.33e-22	96.7	COG0500@1|root,KOG1541@2759|Eukaryota,39WWY@33154|Opisthokonta,3BKKG@33208|Metazoa,3D4UF@33213|Bilateria	33208|Metazoa	Q	Methyltransferase domain	WBSCR27	-	-	-	-	-	-	-	-	-	-	-	Methyltransf_11,Methyltransf_25
HSymV2.0_g01.00342_t1	6087.XP_002155018.1	0	1275	2CMP4@1|root,2QR56@2759|Eukaryota,39VQX@33154|Opisthokonta,3BR69@33208|Metazoa	33208|Metazoa	S	Pao retrotransposon peptidase	-	-	-	-	-	-	-	-	-	-	-	-	Asp_protease_2,DUF1758,DUF1759,Peptidase_A17,Phlebovirus_G2,RVT_1,rve
HSymV2.0_g01.00345_t1	38654.XP_006021170.1	0.000391	48.9	COG0666@1|root,KOG0505@2759|Eukaryota,38EP8@33154|Opisthokonta,3BECQ@33208|Metazoa,3CTH7@33213|Bilateria,481SA@7711|Chordata,48VMZ@7742|Vertebrata	33208|Metazoa	OT	positive regulation of myosin-light-chain-phosphatase activity	PPP1R12A	GO:0000226,GO:0000278,GO:0000775,GO:0000776,GO:0000902,GO:0000904,GO:0001889,GO:0002009,GO:0003002,GO:0003401,GO:0003674,GO:0003824,GO:0004721,GO:0004857,GO:0005488,GO:0005515,GO:0005575,GO:0005622,GO:0005623,GO:0005634,GO:0005654,GO:0005694,GO:0005737,GO:0005813,GO:0005815,GO:0005829,GO:0005856,GO:0006355,GO:0006357,GO:0006464,GO:0006470,GO:0006793,GO:0006796,GO:0006807,GO:0006928,GO:0006935,GO:…	-	ko:K06270	ko04022,ko04024,ko04270,ko04510,ko04611,ko04810,ko04921,ko05205,map04022,map04024,map04270,map04510,map04611,map04810,map04921,map05205	-	-	-	ko00000,ko00001,ko01009	-	-	-	Ank_2,Ank_4,PRKG1_interact
HSymV2.0_g01.00346_t1	296587.XP_002504507.1	8.35e-05	51.6	COG0666@1|root,KOG4177@2759|Eukaryota	2759|Eukaryota	I	spectrin binding	-	-	-	-	-	-	-	-	-	-	-	-	Ank,Ank_2,Ank_4,Ank_5
HSymV2.0_g01.00347_t1	7668.SPU_005822-tr	7.01e-08	55.8	KOG2177@1|root,KOG2177@2759|Eukaryota	2759|Eukaryota	O	zinc ion binding	-	-	2.3.2.27	ko:K12011	-	-	-	-	ko00000,ko01000,ko04121	-	-	-	zf-B_box,zf-C3HC4,zf-C3HC4_2,zf-RING_2,zf-RING_UBOX
HSymV2.0_g01.00348_t1	6087.XP_002167897.2	6.37e-231	677	KOG1030@1|root,KOG1030@2759|Eukaryota,38BAV@33154|Opisthokonta,3BAZY@33208|Metazoa	33208|Metazoa	S	calcium ion binding	MCTP2	GO:0001505,GO:0003674,GO:0005488,GO:0005509,GO:0005575,GO:0005622,GO:0005623,GO:0005634,GO:0005654,GO:0005737,GO:0005768,GO:0005783,GO:0005789,GO:0005829,GO:0007154,GO:0007165,GO:0007275,GO:0008021,GO:0008150,GO:0009987,GO:0010646,GO:0012505,GO:0012506,GO:0016020,GO:0016021,GO:0019722,GO:0019932,GO:0023051,GO:0023052,GO:0030054,GO:0030100,GO:0030133,GO:0030334,GO:0030336,GO:0030658,GO:0030659,GO:…	-	-	-	-	-	-	-	-	-	-	C2,PRT_C
HSymV2.0_g01.00349_t1	6087.XP_004207735.1	4.16e-181	511	KOG0659@1|root,KOG0659@2759|Eukaryota,38BVE@33154|Opisthokonta,3BGP1@33208|Metazoa	33208|Metazoa	T	RNA polymerase II CTD heptapeptide repeat kinase activity	CDK7	GO:0000003,GO:0000079,GO:0000166,GO:0000278,GO:0000307,GO:0000428,GO:0001109,GO:0001111,GO:0001932,GO:0003674,GO:0003712,GO:0003713,GO:0003824,GO:0004672,GO:0004674,GO:0004693,GO:0005102,GO:0005488,GO:0005515,GO:0005524,GO:0005575,GO:0005622,GO:0005623,GO:0005634,GO:0005654,GO:0005667,GO:0005675,GO:0005730,GO:0005737,GO:0005829,GO:0005856,GO:0006139,GO:0006259,GO:0006281,GO:0006283,GO:0006289,GO:…	2.7.11.22,2.7.11.23	ko:K02202	ko03022,ko03420,ko04110,map03022,map03420,map04110	M00290	-	-	ko00000,ko00001,ko00002,ko01000,ko01001,ko03019,ko03021,ko03400	-	-	-	Pkinase
HSymV2.0_g01.00351_t1	6087.XP_002156982.2	6.74e-146	440	COG5384@1|root,KOG2600@2759|Eukaryota,38HYT@33154|Opisthokonta,3BFQY@33208|Metazoa	33208|Metazoa	A	rRNA processing	MPHOSPH10	GO:0000375,GO:0005575,GO:0005622,GO:0005623,GO:0005634,GO:0005654,GO:0005694,GO:0005730,GO:0005732,GO:0006139,GO:0006364,GO:0006396,GO:0006725,GO:0006807,GO:0008150,GO:0008152,GO:0008380,GO:0009892,GO:0009987,GO:0010467,GO:0010563,GO:0010921,GO:0010923,GO:0016070,GO:0016072,GO:0019012,GO:0019013,GO:0019028,GO:0019220,GO:0019222,GO:0022613,GO:0030490,GO:0030684,GO:0030686,GO:0031323,GO:0031324,GO:…	-	ko:K14559	ko03008,map03008	-	-	-	ko00000,ko00001,ko01009,ko03009	-	-	-	Mpp10
HSymV2.0_g01.00352_t1	45351.EDO49999	5.16e-193	567	KOG2777@1|root,KOG2777@2759|Eukaryota,38HDK@33154|Opisthokonta,3B9RG@33208|Metazoa	33208|Metazoa	A	double-stranded RNA adenosine deaminase activity	-	GO:0003674,GO:0003676,GO:0003723,GO:0003726,GO:0003824,GO:0004000,GO:0005488,GO:0005575,GO:0005622,GO:0005623,GO:0005634,GO:0005737,GO:0006139,GO:0006382,GO:0006396,GO:0006397,GO:0006725,GO:0006807,GO:0006935,GO:0007275,GO:0007568,GO:0008150,GO:0008152,GO:0008340,GO:0009451,GO:0009605,GO:0009987,GO:0010259,GO:0010467,GO:0016070,GO:0016071,GO:0016553,GO:0016787,GO:0016810,GO:0016814,GO:0019239,GO:…	3.5.4.37	ko:K12968	ko04623,ko05162,ko05164,map04623,map05162,map05164	-	-	-	ko00000,ko00001,ko01000,ko03041	-	-	-	A_deamin,dsrm,z-alpha
HSymV2.0_g01.00353_t1	6087.XP_002160328.1	1.03e-188	546	KOG2744@1|root,KOG2744@2759|Eukaryota	2759|Eukaryota	K	DNA binding	ARID3C	GO:0000003,GO:0000075,GO:0000077,GO:0000122,GO:0000278,GO:0000902,GO:0000904,GO:0000976,GO:0000977,GO:0000978,GO:0000980,GO:0000981,GO:0000982,GO:0000987,GO:0001012,GO:0001067,GO:0001077,GO:0001158,GO:0001205,GO:0001228,GO:0003002,GO:0003674,GO:0003676,GO:0003677,GO:0003682,GO:0003690,GO:0003700,GO:0003705,GO:0005488,GO:0005515,GO:0005575,GO:0005622,GO:0005623,GO:0005634,GO:0005654,GO:0005737,GO:…	-	ko:K14829,ko:K20719	-	-	-	-	ko00000,ko02000,ko03009	8.A.63.1.1	-	-	ARID
HSymV2.0_g01.00354_t1	6211.A0A068Y4H7	2.33e-12	75.1	KOG4404@1|root,KOG4404@2759|Eukaryota,38E24@33154|Opisthokonta,3BE49@33208|Metazoa,3CUY9@33213|Bilateria	33208|Metazoa	P	Potassium channel subfamily K member	KCNK9	GO:0001666,GO:0003674,GO:0005102,GO:0005215,GO:0005216,GO:0005244,GO:0005249,GO:0005252,GO:0005261,GO:0005267,GO:0005488,GO:0005515,GO:0005575,GO:0005576,GO:0005615,GO:0005622,GO:0005623,GO:0005737,GO:0005886,GO:0005887,GO:0006810,GO:0006811,GO:0006812,GO:0006813,GO:0006873,GO:0006874,GO:0006875,GO:0006937,GO:0006950,GO:0007154,GO:0007267,GO:0007268,GO:0007275,GO:0007399,GO:0007417,GO:0007420,GO:…	-	ko:K04914,ko:K04919,ko:K04923	ko04925,ko04927,ko04934,map04925,map04927,map04934	-	-	-	ko00000,ko00001,ko04040	1.A.1.9.11,1.A.1.9.12,1.A.1.9.2,1.A.1.9.7	-	-	Ion_trans_2
HSymV2.0_g01.00357_t1	7209.EFO24734.1	1e-05	56.2	KOG4294@1|root,KOG4294@2759|Eukaryota,3AFJ4@33154|Opisthokonta,3BYWQ@33208|Metazoa,3DE6A@33213|Bilateria,40FKX@6231|Nematoda,1KY42@119089|Chromadorea	33208|Metazoa	P	Amiloride-sensitive sodium channel	-	-	-	ko:K03440	-	-	-	-	ko00000,ko04040	1.A.6.1.4,1.A.6.2,1.A.6.4,1.A.6.5	-	-	ASC
HSymV2.0_g01.00358_t1	8496.XP_006264437.1	4e-11	64.7	KOG4084@1|root,KOG4084@2759|Eukaryota,3A1PA@33154|Opisthokonta,3BQS8@33208|Metazoa,3D68X@33213|Bilateria,48DZQ@7711|Chordata,49B7T@7742|Vertebrata	33208|Metazoa	S	jumping translocation breakpoint	JTB	GO:0000278,GO:0000281,GO:0000910,GO:0001932,GO:0001934,GO:0003674,GO:0005488,GO:0005515,GO:0005575,GO:0005622,GO:0005623,GO:0005737,GO:0005739,GO:0005813,GO:0005815,GO:0005819,GO:0005856,GO:0005886,GO:0005887,GO:0006915,GO:0006996,GO:0007005,GO:0007049,GO:0008150,GO:0008219,GO:0008637,GO:0009893,GO:0009987,GO:0010562,GO:0010604,GO:0012501,GO:0015630,GO:0016020,GO:0016021,GO:0016043,GO:0019220,GO:…	-	-	-	-	-	-	-	-	-	-	JTB
HSymV2.0_g01.00360_t1	6087.XP_004207377.1	4.55e-51	176	KOG0800@1|root,KOG0800@2759|Eukaryota,38F90@33154|Opisthokonta,3BCP6@33208|Metazoa	33208|Metazoa	O	cytoplasm protein quality control by the ubiquitin-proteasome system	RNF115	GO:0000209,GO:0003674,GO:0003824,GO:0004842,GO:0005102,GO:0005154,GO:0005488,GO:0005515,GO:0005575,GO:0005622,GO:0005623,GO:0005634,GO:0005654,GO:0005737,GO:0005829,GO:0006464,GO:0006508,GO:0006511,GO:0006513,GO:0006515,GO:0006807,GO:0006810,GO:0006950,GO:0008150,GO:0008152,GO:0008270,GO:0009056,GO:0009057,GO:0009966,GO:0009968,GO:0009987,GO:0010033,GO:0010498,GO:0010646,GO:0010648,GO:0016192,GO:…	2.3.2.27	ko:K11982	-	-	-	-	ko00000,ko01000,ko04121,ko04131	-	-	-	zf-RING_2,zinc_ribbon_9
HSymV2.0_g01.00361_t1	6087.XP_004206801.1	1.17e-36	158	2BKTD@1|root,2S1J7@2759|Eukaryota,3A0EW@33154|Opisthokonta,3BQ0H@33208|Metazoa	6087.XP_004206801.1|-	S	NACHT, LRR and PYD domains-containing protein	-	-	-	-	-	-	-	-	-	-	-	-	-
HSymV2.0_g01.00362_t1	6087.XP_004207234.1	3.92e-26	125	2BKTD@1|root,2S1J7@2759|Eukaryota,3A0EW@33154|Opisthokonta,3BQ0H@33208|Metazoa	6087.XP_004207234.1|-	S	NACHT, LRR and PYD domains-containing protein	-	-	-	-	-	-	-	-	-	-	-	-	-
HSymV2.0_g01.00363_t1	10224.XP_006812422.1	0	2386	KOG1306@1|root,KOG1306@2759|Eukaryota,38E30@33154|Opisthokonta,3B9W1@33208|Metazoa,3CY1A@33213|Bilateria	33208|Metazoa	PT	maintenance of animal organ identity	GPR98	GO:0001654,GO:0001754,GO:0001894,GO:0001895,GO:0002139,GO:0002141,GO:0002142,GO:0003008,GO:0003674,GO:0004888,GO:0004930,GO:0005488,GO:0005509,GO:0005515,GO:0005575,GO:0005576,GO:0005622,GO:0005623,GO:0005737,GO:0005886,GO:0005929,GO:0007154,GO:0007155,GO:0007165,GO:0007166,GO:0007186,GO:0007275,GO:0007399,GO:0007423,GO:0007600,GO:0007601,GO:0007605,GO:0008092,GO:0008104,GO:0008150,GO:0009581,GO:…	-	ko:K18263	-	-	-	-	ko00000,ko03036,ko04147	2.A.19.3.6	-	-	7tm_2,Calx-beta,EPTP,GPS,Laminin_G_3
HSymV2.0_g01.00364_t1	9785.ENSLAFP00000006651	2.84e-07	52.8	2CG80@1|root,2S7A7@2759|Eukaryota,3A3PG@33154|Opisthokonta,3BRE7@33208|Metazoa,3D94A@33213|Bilateria,48FMC@7711|Chordata,49CBX@7742|Vertebrata,3JHAI@40674|Mammalia,3579N@311790|Afrotheria	33208|Metazoa	S	28S ribosomal protein S36	MRPS36	GO:0000313,GO:0000314,GO:0003674,GO:0003735,GO:0005198,GO:0005575,GO:0005622,GO:0005623,GO:0005737,GO:0005739,GO:0005740,GO:0005743,GO:0005759,GO:0005761,GO:0005763,GO:0005840,GO:0005947,GO:0006412,GO:0006414,GO:0006415,GO:0006518,GO:0006807,GO:0008150,GO:0008152,GO:0009058,GO:0009059,GO:0009353,GO:0009987,GO:0010467,GO:0015935,GO:0016020,GO:0016043,GO:0019538,GO:0019866,GO:0022411,GO:0030062,GO:…	-	ko:K17414	-	-	-	-	br01610,ko00000,ko03011	-	-	-	S36_mt
HSymV2.0_g01.00366_t1	6087.XP_004209569.1	2.31e-12	70.9	2D3DN@1|root,2SR6J@2759|Eukaryota,3ANW5@33154|Opisthokonta,3C1PT@33208|Metazoa	33208|Metazoa	-	-	-	-	-	-	-	-	-	-	-	-	-	-	-
HSymV2.0_g01.00367_t1	1526927.Plano_2984	9.06e-05	48.5	COG0666@1|root,COG0666@2|Bacteria,1V2DE@1239|Firmicutes,4HGC8@91061|Bacilli,26H1F@186818|Planococcaceae	91061|Bacilli	S	Ankyrin repeats (many copies)	-	-	-	ko:K06867	-	-	-	-	ko00000	-	-	-	Ank,Ank_2,Ank_3,Ank_4
HSymV2.0_g01.00369_t1	6087.XP_002156083.2	1e-156	462	COG2124@1|root,KOG0157@2759|Eukaryota,38CHP@33154|Opisthokonta,3B9GY@33208|Metazoa	33208|Metazoa	Q	heme binding	-	GO:0003674,GO:0003824,GO:0004497,GO:0005488,GO:0005506,GO:0005575,GO:0006950,GO:0006952,GO:0008150,GO:0008152,GO:0009605,GO:0009607,GO:0009617,GO:0016020,GO:0016021,GO:0016491,GO:0016705,GO:0020037,GO:0031224,GO:0042742,GO:0043167,GO:0043169,GO:0043207,GO:0044425,GO:0046872,GO:0046906,GO:0046914,GO:0048037,GO:0050830,GO:0050896,GO:0051704,GO:0051707,GO:0055114,GO:0097159,GO:0098542,GO:1901363	-	ko:K15001,ko:K17952,ko:K17954,ko:K17959	-	-	-	-	ko00000,ko00199,ko01000	-	-	-	p450
HSymV2.0_g01.00374_t1	7955.ENSDARP00000100352	1.24e-13	77.8	KOG1418@1|root,KOG1418@2759|Eukaryota,39T8E@33154|Opisthokonta,3BM40@33208|Metazoa,3CZFF@33213|Bilateria,480PW@7711|Chordata,49396@7742|Vertebrata,4A8RF@7898|Actinopterygii	33208|Metazoa	P	Potassium channel subfamily K member	KCNK17	GO:0003674,GO:0005215,GO:0005216,GO:0005244,GO:0005261,GO:0005267,GO:0005575,GO:0005623,GO:0005886,GO:0005887,GO:0006810,GO:0006811,GO:0006812,GO:0006813,GO:0008150,GO:0008324,GO:0009987,GO:0015075,GO:0015077,GO:0015079,GO:0015267,GO:0015318,GO:0015672,GO:0016020,GO:0016021,GO:0022803,GO:0022832,GO:0022836,GO:0022838,GO:0022839,GO:0022840,GO:0022841,GO:0022842,GO:0022857,GO:0022890,GO:0030001,GO:…	-	ko:K04924,ko:K04925,ko:K05323	-	-	-	-	ko00000,ko04040	1.A.1.9,1.A.1.9.10,1.A.1.9.6	-	-	Ion_trans_2
HSymV2.0_g01.00375_t1	6087.XP_002167613.2	0	855	COG5158@1|root,KOG1299@2759|Eukaryota,38CY7@33154|Opisthokonta,3B9AS@33208|Metazoa	33208|Metazoa	U	vesicle docking involved in exocytosis	VPS45	GO:0000139,GO:0000149,GO:0001505,GO:0003674,GO:0005488,GO:0005515,GO:0005575,GO:0005622,GO:0005623,GO:0005737,GO:0005768,GO:0005769,GO:0005794,GO:0006810,GO:0006836,GO:0006886,GO:0006887,GO:0006897,GO:0006898,GO:0006904,GO:0006906,GO:0006907,GO:0006950,GO:0006996,GO:0007154,GO:0007267,GO:0007268,GO:0007269,GO:0007596,GO:0007599,GO:0008021,GO:0008104,GO:0008150,GO:0009611,GO:0009987,GO:0010008,GO:…	-	ko:K12479	ko04138,ko04144,map04138,map04144	-	-	-	ko00000,ko00001,ko04131	-	-	-	Sec1
HSymV2.0_g01.00376_t1	6087.XP_002167441.2	1.38e-105	327	2EKRC@1|root,2SQJX@2759|Eukaryota,3ANWZ@33154|Opisthokonta,3C18C@33208|Metazoa	6087.XP_002167441.2|-	-	-	-	-	-	-	-	-	-	-	-	-	-	-	-
HSymV2.0_g01.00377_t1	6087.XP_002157353.1	6.23e-65	204	KOG4728@1|root,KOG4728@2759|Eukaryota,3A8Y0@33154|Opisthokonta,3BU72@33208|Metazoa	33208|Metazoa	T	BCL (B-Cell lymphoma); contains BH1, BH2 regions	-	-	-	ko:K02539,ko:K04570	ko01521,ko01524,ko04014,ko04064,ko04137,ko04140,ko04151,ko04210,ko04215,ko04621,ko04630,ko05014,ko05145,ko05166,ko05200,ko05202,ko05206,ko05212,ko05220,ko05222,ko05225,map01521,map01524,map04014,map04064,map04137,map04140,map04151,map04210,map04215,map04621,map04630,map05014,map05145,map05166,map05200,map05202,map05206,map05212,map05220,map05222,map05225	-	-	-	ko00000,ko00001,ko01009,ko02000,ko03036	1.A.21.1.1,1.A.21.1.6	-	-	Bcl-2
HSymV2.0_g01.00378_t1	6087.XP_002155701.1	7.15e-86	255	COG2075@1|root,KOG1723@2759|Eukaryota,39TZ3@33154|Opisthokonta,3BITR@33208|Metazoa	33208|Metazoa	J	assembly of large subunit precursor of preribosome	RSL24D1	GO:0000027,GO:0002181,GO:0003674,GO:0003676,GO:0003723,GO:0003735,GO:0005198,GO:0005488,GO:0005575,GO:0005622,GO:0005623,GO:0005634,GO:0005730,GO:0005737,GO:0005829,GO:0005840,GO:0006412,GO:0006518,GO:0006807,GO:0006996,GO:0008150,GO:0008152,GO:0009058,GO:0009059,GO:0009987,GO:0010467,GO:0015934,GO:0016043,GO:0019538,GO:0022607,GO:0022613,GO:0022618,GO:0022625,GO:0022626,GO:0031974,GO:0031981,GO:…	-	ko:K02896	ko03010,map03010	M00177,M00179	-	-	br01610,ko00000,ko00001,ko00002,ko03011	-	-	-	Ribosomal_L24e
HSymV2.0_g01.00379_t1	7739.XP_002612913.1	2.45e-41	160	2CC1T@1|root,2QTMA@2759|Eukaryota,38DKX@33154|Opisthokonta,3BCCP@33208|Metazoa,3CUVE@33213|Bilateria,480WX@7711|Chordata	33208|Metazoa	S	histone H4-K16 acetylation	KANSL2	GO:0000123,GO:0003674,GO:0003824,GO:0004402,GO:0005575,GO:0005622,GO:0005623,GO:0005634,GO:0005654,GO:0005737,GO:0005829,GO:0005856,GO:0005886,GO:0006325,GO:0006464,GO:0006473,GO:0006475,GO:0006807,GO:0006996,GO:0008080,GO:0008150,GO:0008152,GO:0009987,GO:0010485,GO:0015629,GO:0016020,GO:0016043,GO:0016407,GO:0016410,GO:0016569,GO:0016570,GO:0016573,GO:0016740,GO:0016746,GO:0016747,GO:0018193,GO:…	-	ko:K18401	-	-	-	-	ko00000,ko03036	-	-	-	zf-C3Hc3H
HSymV2.0_g01.00382_t1	6087.XP_002158132.1	4.68e-31	112	KOG4479@1|root,KOG4479@2759|Eukaryota,3A3ME@33154|Opisthokonta,3BRDV@33208|Metazoa	33208|Metazoa	K	Involved in mRNA export coupled transcription activation by association with both the TREX-2 and the SAGA complexes. The transcription regulatory histone acetylation (HAT) complex SAGA is a multiprotein complex that activates transcription by remodeling chromatin and mediating histone acetylation and deubiquitination. Within the SAGA complex, participates to a subcomplex that specifically deubiqu…	ENY2	GO:0000123,GO:0000124,GO:0000785,GO:0001085,GO:0001091,GO:0001094,GO:0001098,GO:0001099,GO:0002791,GO:0002792,GO:0003674,GO:0003676,GO:0003677,GO:0003682,GO:0003712,GO:0003713,GO:0005488,GO:0005515,GO:0005575,GO:0005622,GO:0005623,GO:0005634,GO:0005635,GO:0005643,GO:0005654,GO:0005694,GO:0005737,GO:0005739,GO:0006139,GO:0006325,GO:0006351,GO:0006355,GO:0006357,GO:0006403,GO:0006405,GO:0006406,GO:…	-	ko:K11368	-	-	-	-	ko00000,ko03019,ko03021,ko03036	-	-	-	EnY2
HSymV2.0_g01.00383_t1	6087.XP_002158109.2	0	1013	COG1524@1|root,KOG2126@2759|Eukaryota,38C76@33154|Opisthokonta,3BG4T@33208|Metazoa	33208|Metazoa	T	mannose-ethanolamine phosphotransferase activity	PIGO	GO:0003674,GO:0003824,GO:0005575,GO:0005622,GO:0005623,GO:0005737,GO:0005783,GO:0005789,GO:0006464,GO:0006497,GO:0006505,GO:0006506,GO:0006629,GO:0006643,GO:0006644,GO:0006650,GO:0006661,GO:0006664,GO:0006793,GO:0006796,GO:0006807,GO:0008150,GO:0008152,GO:0008610,GO:0008654,GO:0009058,GO:0009059,GO:0009247,GO:0009987,GO:0012505,GO:0016020,GO:0016021,GO:0016740,GO:0016772,GO:0016780,GO:0019538,GO:…	-	ko:K05288	ko00563,ko01100,map00563,map01100	-	R05923,R08107	RC00017	ko00000,ko00001	-	-	-	Phosphodiest
HSymV2.0_g01.00384_t1	45351.EDO42917	2e-27	113	2DZRN@1|root,2S78G@2759|Eukaryota,3A2J4@33154|Opisthokonta	33154|Opisthokonta	S	GDSL-like Lipase/Acylhydrolase family	-	-	-	-	-	-	-	-	-	-	-	-	Lipase_GDSL_2
HSymV2.0_g01.00385_t1	45351.EDO46994	1.07e-25	114	2DZRN@1|root,2S78G@2759|Eukaryota,3A2J4@33154|Opisthokonta	33154|Opisthokonta	S	GDSL-like Lipase/Acylhydrolase family	-	-	-	-	-	-	-	-	-	-	-	-	Lipase_GDSL_2
HSymV2.0_g01.00386_t1	45351.EDO45562	2.08e-37	156	28PEP@1|root,2QW2J@2759|Eukaryota,38GW3@33154|Opisthokonta,3BFVI@33208|Metazoa	33208|Metazoa	S	oxidoreductase activity, acting on NAD(P)H	WDR93	GO:0003674,GO:0003824,GO:0006091,GO:0008150,GO:0008152,GO:0009987,GO:0016491,GO:0016651,GO:0022900,GO:0044237,GO:0055114	-	-	-	-	-	-	-	-	-	-	-
HSymV2.0_g01.00388_t1	45351.EDO48313	4.31e-29	115	2DZRN@1|root,2S78G@2759|Eukaryota,3A2J4@33154|Opisthokonta	33154|Opisthokonta	S	GDSL-like Lipase/Acylhydrolase family	-	-	-	-	-	-	-	-	-	-	-	-	Lipase_GDSL_2
HSymV2.0_g01.00389_t1	6087.XP_002156354.1	6.2e-10	65.1	2EUPF@1|root,2SWTG@2759|Eukaryota,3AUNE@33154|Opisthokonta,3C45B@33208|Metazoa	33208|Metazoa	-	-	-	-	-	-	-	-	-	-	-	-	-	-	-
HSymV2.0_g01.00390_t1	6087.XP_002156354.1	1.63e-10	65.9	2EUPF@1|root,2SWTG@2759|Eukaryota,3AUNE@33154|Opisthokonta,3C45B@33208|Metazoa	33208|Metazoa	-	-	-	-	-	-	-	-	-	-	-	-	-	-	-
HSymV2.0_g01.00400_t1	45351.EDO49986	7.82e-10	72	2BFIX@1|root,2S176@2759|Eukaryota,3ABJN@33154|Opisthokonta,3C2WG@33208|Metazoa	33154|Opisthokonta	S	Parallel beta-helix repeats	-	-	-	-	-	-	-	-	-	-	-	-	Beta_helix
HSymV2.0_g01.00403_t1	7668.SPU_021350-tr	5.13e-148	502	KOG3614@1|root,KOG4195@1|root,KOG3614@2759|Eukaryota,KOG4195@2759|Eukaryota,38D2H@33154|Opisthokonta,3BASE@33208|Metazoa,3CSW8@33213|Bilateria	33208|Metazoa	PT	calcium channel activity	TRPM2	GO:0000003,GO:0000041,GO:0000302,GO:0000323,GO:0001659,GO:0001775,GO:0002252,GO:0002263,GO:0002274,GO:0002275,GO:0002283,GO:0002366,GO:0002376,GO:0002407,GO:0002443,GO:0002444,GO:0002446,GO:0002520,GO:0002521,GO:0002791,GO:0002793,GO:0003008,GO:0003674,GO:0005215,GO:0005216,GO:0005217,GO:0005261,GO:0005262,GO:0005272,GO:0005384,GO:0005488,GO:0005509,GO:0005515,GO:0005575,GO:0005622,GO:0005623,GO:…	3.6.1.13	ko:K04977,ko:K04979,ko:K04983	ko04621,ko04750,ko04911,ko04921,map04621,map04750,map04911,map04921	-	-	-	ko00000,ko00001,ko01000,ko04040	1.A.4.5.4,1.A.4.5.5,1.A.4.5.7	-	-	Ion_trans
HSymV2.0_g01.00404_t1	45351.EDO36105	9.98e-06	52	KOG4475@1|root,KOG4475@2759|Eukaryota	45351.EDO36105|-	U	coreceptor activity involved in Wnt signaling pathway, planar cell polarity pathway	-	-	-	-	-	-	-	-	-	-	-	-	-
HSymV2.0_g01.00405_t1	6087.XP_004206382.1	2.36e-37	132	KOG4036@1|root,KOG4036@2759|Eukaryota	2759|Eukaryota	S	N-terminal domain of NEFA-interacting nuclear protein NIP30	FAM192A	GO:0005575,GO:0005622,GO:0005623,GO:0005634,GO:0043226,GO:0043227,GO:0043229,GO:0043231,GO:0044424,GO:0044464	-	-	-	-	-	-	-	-	-	-	Nefa_Nip30_N
HSymV2.0_g01.00406_t1	6087.XP_004206384.1	7.62e-69	238	2BXVX@1|root,2QQNP@2759|Eukaryota,38N4N@33154|Opisthokonta,3BJ1M@33208|Metazoa	33208|Metazoa	S	response to glucocorticoid	PDCD7	GO:0000375,GO:0000377,GO:0000398,GO:0005575,GO:0005622,GO:0005623,GO:0005634,GO:0005654,GO:0005681,GO:0005689,GO:0006139,GO:0006396,GO:0006397,GO:0006725,GO:0006807,GO:0006915,GO:0008150,GO:0008152,GO:0008219,GO:0008380,GO:0009719,GO:0009725,GO:0009966,GO:0009967,GO:0009987,GO:0010033,GO:0010467,GO:0010646,GO:0010647,GO:0010941,GO:0010942,GO:0012501,GO:0014070,GO:0016070,GO:0016071,GO:0023051,GO:…	-	-	-	-	-	-	-	-	-	-	PDCD7
HSymV2.0_g01.00407_t1	5022.CBX95279	2.08e-07	61.6	28KBG@1|root,2QSSH@2759|Eukaryota,39JKA@33154|Opisthokonta,3Q3XJ@4751|Fungi,3RM0Y@4890|Ascomycota,209IE@147541|Dothideomycetes,4KBPB@92860|Pleosporales	4751|Fungi	S	Protein of unknown function (DUF4243)	-	-	-	-	-	-	-	-	-	-	-	-	DUF4243
HSymV2.0_g01.00408_t1	1123400.KB904763_gene2427	6.3e-09	65.1	COG0666@1|root,COG0666@2|Bacteria,1RBYV@1224|Proteobacteria,1SE9G@1236|Gammaproteobacteria,462Q3@72273|Thiotrichales	72273|Thiotrichales	S	Ankyrin repeat	-	-	-	-	-	-	-	-	-	-	-	-	Ank_2,Ank_4
HSymV2.0_g01.00409_t1	29850.GGTG_01752T0	1.74e-05	54.3	COG0666@1|root,KOG4177@2759|Eukaryota	2759|Eukaryota	I	spectrin binding	TNKS2	GO:0000139,GO:0000209,GO:0000226,GO:0000228,GO:0000242,GO:0000278,GO:0000723,GO:0000775,GO:0000781,GO:0000784,GO:0000922,GO:0003674,GO:0003824,GO:0003950,GO:0005488,GO:0005515,GO:0005575,GO:0005622,GO:0005623,GO:0005634,GO:0005635,GO:0005643,GO:0005654,GO:0005694,GO:0005737,GO:0005794,GO:0005813,GO:0005815,GO:0005819,GO:0005829,GO:0005856,GO:0006139,GO:0006259,GO:0006355,GO:0006357,GO:0006403,GO:…	2.4.2.30	ko:K10799,ko:K15502	-	-	-	-	ko00000,ko01000,ko01009,ko03032,ko03036,ko03400	-	-	-	Ank,Ank_2,Ank_3,Ank_4,Ank_5,PARP,SAM_2
HSymV2.0_g01.00410_t1	48698.ENSPFOP00000000154	6.07e-18	93.2	28K6X@1|root,2QSMG@2759|Eukaryota,39TXW@33154|Opisthokonta	33154|Opisthokonta	-	-	-	-	-	-	-	-	-	-	-	-	-	-	-
HSymV2.0_g01.00414_t1	7739.XP_002606918.1	0.000202	52.8	28VDJ@1|root,2R252@2759|Eukaryota,39GDC@33154|Opisthokonta,3CK8F@33208|Metazoa,3DIAG@33213|Bilateria	33208|Metazoa	-	-	-	-	-	-	-	-	-	-	-	-	-	-	-
HSymV2.0_g01.00418_t1	1123400.KB904763_gene2427	1.25e-08	65.9	COG0666@1|root,COG0666@2|Bacteria,1RBYV@1224|Proteobacteria,1SE9G@1236|Gammaproteobacteria,462Q3@72273|Thiotrichales	72273|Thiotrichales	S	Ankyrin repeat	-	-	-	-	-	-	-	-	-	-	-	-	Ank_2,Ank_4
HSymV2.0_g01.00419_t1	5911.EAR94876	9.22e-08	61.6	COG5273@1|root,KOG0509@2759|Eukaryota,3ZDMI@5878|Ciliophora	5878|Ciliophora	S	Belongs to the DHHC palmitoyltransferase family	-	-	2.3.1.225	ko:K20032	-	-	-	-	ko00000,ko01000,ko04131	9.B.37.1,9.B.37.3	-	-	Ank_4,DHHC
HSymV2.0_g01.00421_t1	7668.SPU_007818-tr	3.83e-14	78.2	COG2801@1|root,KOG0017@2759|Eukaryota,3A9JY@33154|Opisthokonta,3BUDS@33208|Metazoa	33208|Metazoa	L	transposition, RNA-mediated	-	-	-	-	-	-	-	-	-	-	-	-	rve
HSymV2.0_g01.00422_t1	45351.EDO26431	9.94e-28	122	2DNQB@1|root,2S67M@2759|Eukaryota,3A6SU@33154|Opisthokonta,3BSKC@33208|Metazoa	33208|Metazoa	S	Endonuclease/Exonuclease/phosphatase family	-	-	3.1.11.2	ko:K01142	ko03410,map03410	-	-	-	ko00000,ko00001,ko01000,ko03400	-	-	-	Exo_endo_phos
HSymV2.0_g01.00426_t1	6087.XP_002170574.2	1.06e-226	693	COG5422@1|root,KOG3520@2759|Eukaryota,38EVD@33154|Opisthokonta,3B9V5@33208|Metazoa	33208|Metazoa	T	Rho guanine nucleotide exchange factor	-	GO:0003674,GO:0005085,GO:0005088,GO:0005089,GO:0005488,GO:0005515,GO:0005575,GO:0008150,GO:0009966,GO:0009967,GO:0010646,GO:0010647,GO:0017016,GO:0017048,GO:0019899,GO:0023051,GO:0023056,GO:0031267,GO:0035023,GO:0035025,GO:0046578,GO:0046579,GO:0048518,GO:0048522,GO:0048583,GO:0048584,GO:0050789,GO:0050794,GO:0051020,GO:0051056,GO:0051057,GO:0065007,GO:0065009,GO:0098772,GO:1902531,GO:1902533	-	ko:K16529,ko:K21066,ko:K21072	ko04530,map04530	-	-	-	ko00000,ko00001,ko04131	-	-	-	RhoGEF
HSymV2.0_g01.00427_t1	7719.XP_009858467.1	9.62e-08	63.2	28MKB@1|root,2QVWA@2759|Eukaryota,39WV3@33154|Opisthokonta,3BHJ3@33208|Metazoa,3CY7T@33213|Bilateria,483AV@7711|Chordata	33208|Metazoa	K	histone H3-K9 acetylation	CRTC2	GO:0003674,GO:0003682,GO:0005488,GO:0005515,GO:0005575,GO:0005622,GO:0005623,GO:0005634,GO:0005654,GO:0005737,GO:0005975,GO:0005996,GO:0006006,GO:0006094,GO:0006139,GO:0006325,GO:0006351,GO:0006355,GO:0006357,GO:0006464,GO:0006473,GO:0006475,GO:0006725,GO:0006807,GO:0006810,GO:0006996,GO:0008134,GO:0008140,GO:0008150,GO:0008152,GO:0009058,GO:0009059,GO:0009889,GO:0009891,GO:0009893,GO:0009987,GO:…	-	ko:K15309,ko:K16333,ko:K16334	ko04151,ko04152,ko04922,ko04931,ko05166,map04151,map04152,map04922,map04931,map05166	-	-	-	ko00000,ko00001,ko03029	-	-	-	TORC_C,TORC_M,TORC_N
HSymV2.0_g01.00428_t1	6087.XP_004207190.1	2.06e-209	640	KOG2588@1|root,KOG2588@2759|Eukaryota,39IEW@33154|Opisthokonta,3BABD@33208|Metazoa	33208|Metazoa	K	sterol response element binding	SREBF2	GO:0000003,GO:0000122,GO:0000139,GO:0000902,GO:0000976,GO:0000977,GO:0000978,GO:0000981,GO:0000982,GO:0000987,GO:0001012,GO:0001067,GO:0001077,GO:0001078,GO:0001101,GO:0001227,GO:0001228,GO:0001889,GO:0002027,GO:0002791,GO:0002792,GO:0003062,GO:0003674,GO:0003676,GO:0003677,GO:0003682,GO:0003690,GO:0003700,GO:0004879,GO:0005488,GO:0005515,GO:0005575,GO:0005622,GO:0005623,GO:0005634,GO:0005635,GO:…	-	ko:K07197,ko:K09107	ko04152,ko04910,ko04931,ko04932,map04152,map04910,map04931,map04932	-	-	-	ko00000,ko00001,ko03000,ko04131	-	-	-	HLH
HSymV2.0_g01.00429_t1	6087.XP_004207190.1	3.55e-104	359	KOG2588@1|root,KOG2588@2759|Eukaryota,39IEW@33154|Opisthokonta,3BABD@33208|Metazoa	33208|Metazoa	K	sterol response element binding	SREBF2	GO:0000003,GO:0000122,GO:0000139,GO:0000902,GO:0000976,GO:0000977,GO:0000978,GO:0000981,GO:0000982,GO:0000987,GO:0001012,GO:0001067,GO:0001077,GO:0001078,GO:0001101,GO:0001227,GO:0001228,GO:0001889,GO:0002027,GO:0002791,GO:0002792,GO:0003062,GO:0003674,GO:0003676,GO:0003677,GO:0003682,GO:0003690,GO:0003700,GO:0004879,GO:0005488,GO:0005515,GO:0005575,GO:0005622,GO:0005623,GO:0005634,GO:0005635,GO:…	-	ko:K07197,ko:K09107	ko04152,ko04910,ko04931,ko04932,map04152,map04910,map04931,map04932	-	-	-	ko00000,ko00001,ko03000,ko04131	-	-	-	HLH
HSymV2.0_g01.00430_t1	6087.XP_004207191.1	0	1006	KOG4262@1|root,KOG4262@2759|Eukaryota,38DDT@33154|Opisthokonta,3BB3V@33208|Metazoa	33208|Metazoa	Q	mitotic cell cycle checkpoint	INTS3	GO:0000075,GO:0000278,GO:0000428,GO:0003674,GO:0005575,GO:0005622,GO:0005623,GO:0005634,GO:0005654,GO:0005730,GO:0005737,GO:0005794,GO:0006139,GO:0006259,GO:0006281,GO:0006351,GO:0006366,GO:0006396,GO:0006725,GO:0006807,GO:0006950,GO:0006974,GO:0007049,GO:0007093,GO:0007346,GO:0008150,GO:0008152,GO:0009058,GO:0009059,GO:0009301,GO:0009314,GO:0009628,GO:0009987,GO:0010212,GO:0010467,GO:0012505,GO:…	-	ko:K13140	-	-	-	-	ko00000,ko03041	-	-	-	Ints3
HSymV2.0_g01.00432_t1	588596.U9TY45	6.65e-46	166	2D7RS@1|root,2T774@2759|Eukaryota,3AV54@33154|Opisthokonta	588596.U9TY45|-	S	Integrase core domain	-	-	-	-	-	-	-	-	-	-	-	-	-
HSymV2.0_g01.00435_t1	45351.EDO41013	3.89e-38	154	KOG2288@1|root,KOG2288@2759|Eukaryota	2759|Eukaryota	M	galactosyltransferase activity	-	-	2.4.1.134	ko:K00734	ko00532,ko00534,ko01100,map00532,map00534,map01100	M00057	R05927	-	ko00000,ko00001,ko00002,ko01000,ko01003	-	GT31	-	EOS1,Galactosyl_T
HSymV2.0_g01.00436_t1	45351.EDO31221	7.9e-68	226	KOG0379@1|root,KOG0379@2759|Eukaryota,38GGH@33154|Opisthokonta,3BAYW@33208|Metazoa	33208|Metazoa	L	Galactose oxidase, central domain	KLHDC10	GO:0000151,GO:0001932,GO:0001934,GO:0003674,GO:0005575,GO:0005622,GO:0005623,GO:0005634,GO:0005654,GO:0005737,GO:0008150,GO:0009893,GO:0009966,GO:0009967,GO:0010562,GO:0010604,GO:0010646,GO:0010647,GO:0019220,GO:0019222,GO:0023051,GO:0023056,GO:0031323,GO:0031325,GO:0031399,GO:0031401,GO:0031461,GO:0031462,GO:0031974,GO:0031981,GO:0032268,GO:0032270,GO:0032872,GO:0032874,GO:0032991,GO:0042325,GO:…	-	-	-	-	-	-	-	-	-	-	Kelch_1,Kelch_3,Kelch_4,Kelch_5,Kelch_6
HSymV2.0_g01.00437_t1	10224.XP_006822380.1	8.29e-72	242	KOG1591@1|root,KOG1591@2759|Eukaryota,38RNT@33154|Opisthokonta,3BE11@33208|Metazoa,3D3EW@33213|Bilateria	33208|Metazoa	E	L-ascorbic acid binding	P4HTM	GO:0002682,GO:0003674,GO:0003824,GO:0005488,GO:0005506,GO:0005509,GO:0005575,GO:0005622,GO:0005623,GO:0005737,GO:0005783,GO:0005789,GO:0008150,GO:0008152,GO:0012505,GO:0016020,GO:0016021,GO:0016491,GO:0016705,GO:0016706,GO:0019842,GO:0030246,GO:0031224,GO:0031406,GO:0031418,GO:0031984,GO:0036094,GO:0042175,GO:0043167,GO:0043168,GO:0043169,GO:0043177,GO:0043226,GO:0043227,GO:0043229,GO:0043231,GO:…	-	ko:K06711	-	-	-	-	ko00000,ko01000	-	-	-	2OG-FeII_Oxy_3,EF-hand_5,EF-hand_7
HSymV2.0_g01.00438_t1	6087.XP_002162901.2	0	1267	COG0515@1|root,KOG4258@2759|Eukaryota,38BN2@33154|Opisthokonta,3BBBA@33208|Metazoa	33208|Metazoa	T	insulin receptor substrate binding	INSR	GO:0000003,GO:0000166,GO:0000187,GO:0000902,GO:0000904,GO:0001101,GO:0001505,GO:0001540,GO:0001655,GO:0001678,GO:0001882,GO:0001883,GO:0001932,GO:0001933,GO:0001934,GO:0001965,GO:0002009,GO:0002376,GO:0003006,GO:0003007,GO:0003008,GO:0003205,GO:0003230,GO:0003674,GO:0003824,GO:0004672,GO:0004713,GO:0004714,GO:0004888,GO:0005009,GO:0005010,GO:0005102,GO:0005158,GO:0005159,GO:0005488,GO:0005504,GO:…	2.7.10.1	ko:K04527,ko:K05086,ko:K05087	ko01521,ko01522,ko04010,ko04014,ko04015,ko04022,ko04066,ko04068,ko04072,ko04114,ko04140,ko04144,ko04150,ko04151,ko04152,ko04211,ko04212,ko04213,ko04510,ko04520,ko04550,ko04730,ko04810,ko04910,ko04913,ko04914,ko04923,ko04930,ko04931,ko04932,ko04960,ko05200,ko05202,ko05205,ko05214,ko05215,ko05218,ko05224,ko05225,map01521,map01522,map04010,map04014,map04015,map04022,map04066,map04068,map04072,map041…	M00676	-	-	ko00000,ko00001,ko00002,ko01000,ko01001,ko01020,ko04050,ko04090	-	-	-	Furin-like,Pkinase_Tyr,Recep_L_domain,fn3
HSymV2.0_g01.00439_t1	45351.EDO34289	1.36e-186	550	KOG1164@1|root,KOG1165@2759|Eukaryota,38BTT@33154|Opisthokonta,3BE4B@33208|Metazoa	33208|Metazoa	T	regulation of cell shape	CSNK1G2	GO:0000003,GO:0000166,GO:0000287,GO:0001654,GO:0001736,GO:0001738,GO:0001745,GO:0002009,GO:0003006,GO:0003008,GO:0003674,GO:0003824,GO:0004672,GO:0004674,GO:0005488,GO:0005515,GO:0005524,GO:0005575,GO:0005622,GO:0005623,GO:0005634,GO:0005737,GO:0005818,GO:0005819,GO:0005829,GO:0005856,GO:0005886,GO:0005938,GO:0006464,GO:0006468,GO:0006629,GO:0006643,GO:0006665,GO:0006793,GO:0006796,GO:0006807,GO:…	2.7.11.1	ko:K08958	ko04340,ko04341,map04340,map04341	-	-	-	ko00000,ko00001,ko01000,ko01001	-	-	-	CK1gamma_C,Pkinase
HSymV2.0_g01.00440_t1	4792.ETI35748	6.24e-11	73.6	KOG3509@1|root,KOG3509@2759|Eukaryota,3QFYZ@4776|Peronosporales	4776|Peronosporales	O	Kazal type serine protease inhibitors	-	-	-	ko:K06254	ko04512,map04512	-	-	-	ko00000,ko00001,ko00535,ko04516	-	-	-	Kazal_1
HSymV2.0_g01.00441_t1	6087.XP_002164491.1	1.61e-64	217	COG1446@1|root,KOG1592@2759|Eukaryota,39RV4@33154|Opisthokonta,3B9VH@33208|Metazoa	33208|Metazoa	E	threonine aspartase 1	TASP1	GO:0000003,GO:0003674,GO:0003824,GO:0004175,GO:0004298,GO:0005488,GO:0005515,GO:0005575,GO:0006355,GO:0006508,GO:0006807,GO:0006950,GO:0006952,GO:0007276,GO:0007283,GO:0008150,GO:0008152,GO:0008233,GO:0009605,GO:0009607,GO:0009617,GO:0009889,GO:0009891,GO:0009893,GO:0010467,GO:0010468,GO:0010556,GO:0010557,GO:0010604,GO:0010628,GO:0016485,GO:0016787,GO:0019219,GO:0019222,GO:0019538,GO:0019953,GO:…	-	ko:K08657	-	-	-	-	ko00000,ko01000,ko01002	-	-	-	Asparaginase_2
HSymV2.0_g01.00442_t1	126957.SMAR007641-PA	5.18e-185	538	COG4725@1|root,KOG2098@2759|Eukaryota,38GMY@33154|Opisthokonta,3BBEJ@33208|Metazoa,3CWHK@33213|Bilateria,41U3J@6656|Arthropoda	33208|Metazoa	A	Belongs to the MT-A70-like family	METTL3	GO:0000003,GO:0000375,GO:0000377,GO:0000381,GO:0000398,GO:0000902,GO:0000904,GO:0001510,GO:0001568,GO:0001734,GO:0001944,GO:0002009,GO:0002064,GO:0002065,GO:0002066,GO:0002682,GO:0002694,GO:0003006,GO:0003158,GO:0003674,GO:0003676,GO:0003723,GO:0003729,GO:0003824,GO:0005488,GO:0005515,GO:0005575,GO:0005622,GO:0005623,GO:0005634,GO:0005654,GO:0005737,GO:0006139,GO:0006382,GO:0006396,GO:0006397,GO:…	2.1.1.62	ko:K05925	-	-	-	-	ko00000,ko01000,ko03019	-	-	-	MT-A70
HSymV2.0_g01.00443_t1	6087.XP_002169297.2	0	1709	KOG2127@1|root,KOG2127@2759|Eukaryota,38F94@33154|Opisthokonta,3BA52@33208|Metazoa	33208|Metazoa	T	Rab guanyl-nucleotide exchange factor activity	-	-	-	ko:K20163	-	-	-	-	ko00000,ko04131	-	-	-	DENN,dDENN,uDENN
HSymV2.0_g01.00444_t1	7955.ENSDARP00000100352	9.41e-10	66.6	KOG1418@1|root,KOG1418@2759|Eukaryota,39T8E@33154|Opisthokonta,3BM40@33208|Metazoa,3CZFF@33213|Bilateria,480PW@7711|Chordata,49396@7742|Vertebrata,4A8RF@7898|Actinopterygii	33208|Metazoa	P	Potassium channel subfamily K member	KCNK17	GO:0003674,GO:0005215,GO:0005216,GO:0005244,GO:0005261,GO:0005267,GO:0005575,GO:0005623,GO:0005886,GO:0005887,GO:0006810,GO:0006811,GO:0006812,GO:0006813,GO:0008150,GO:0008324,GO:0009987,GO:0015075,GO:0015077,GO:0015079,GO:0015267,GO:0015318,GO:0015672,GO:0016020,GO:0016021,GO:0022803,GO:0022832,GO:0022836,GO:0022838,GO:0022839,GO:0022840,GO:0022841,GO:0022842,GO:0022857,GO:0022890,GO:0030001,GO:…	-	ko:K04924,ko:K04925,ko:K05323	-	-	-	-	ko00000,ko04040	1.A.1.9,1.A.1.9.10,1.A.1.9.6	-	-	Ion_trans_2
HSymV2.0_g01.00445_t1	6087.XP_002164579.1	8.84e-06	53.1	28JXK@1|root,2RWZP@2759|Eukaryota,39YYG@33154|Opisthokonta,3BJCS@33208|Metazoa	33208|Metazoa	-	-	-	-	-	-	-	-	-	-	-	-	-	-	-
HSymV2.0_g01.00447_t1	10224.XP_006815827.1	0.000521	50.8	KOG4220@1|root,KOG4220@2759|Eukaryota	2759|Eukaryota	M	G-protein coupled acetylcholine receptor activity	-	-	-	ko:K04130,ko:K04131,ko:K04133,ko:K04149,ko:K04151	ko04020,ko04024,ko04080,ko04151,ko04725,ko04742,ko04750,ko04810,ko04911,ko04970,ko04971,ko04972,map04020,map04024,map04080,map04151,map04725,map04742,map04750,map04810,map04911,map04970,map04971,map04972	-	-	-	ko00000,ko00001,ko04030	-	-	-	7tm_1
HSymV2.0_g01.00448_t1	10224.XP_006815827.1	0.000321	50.8	KOG4220@1|root,KOG4220@2759|Eukaryota	2759|Eukaryota	M	G-protein coupled acetylcholine receptor activity	-	-	-	ko:K04130,ko:K04131,ko:K04133,ko:K04149,ko:K04151	ko04020,ko04024,ko04080,ko04151,ko04725,ko04742,ko04750,ko04810,ko04911,ko04970,ko04971,ko04972,map04020,map04024,map04080,map04151,map04725,map04742,map04750,map04810,map04911,map04970,map04971,map04972	-	-	-	ko00000,ko00001,ko04030	-	-	-	7tm_1
HSymV2.0_g01.00450_t1	6087.XP_002158680.2	1.53e-96	333	KOG1217@1|root,KOG1217@2759|Eukaryota,38DB6@33154|Opisthokonta,3BAE0@33208|Metazoa	33208|Metazoa	T	von Willebrand factor D and EGF	-	-	-	-	-	-	-	-	-	-	-	-	EGF,EGF_CA,Lectin_C,SEA,VWD
HSymV2.0_g01.00452_t1	6087.XP_002162958.2	3.71e-21	100	2E8PE@1|root,2SF4X@2759|Eukaryota,3ADUU@33154|Opisthokonta,3BW54@33208|Metazoa	33208|Metazoa	S	Alpha-L-arabinofuranosidase B (ABFB) domain	-	-	-	-	-	-	-	-	-	-	-	-	AbfB
HSymV2.0_g01.00453_t1	6087.XP_002162958.2	3.64e-31	134	2E8PE@1|root,2SF4X@2759|Eukaryota,3ADUU@33154|Opisthokonta,3BW54@33208|Metazoa	33208|Metazoa	S	Alpha-L-arabinofuranosidase B (ABFB) domain	-	-	-	-	-	-	-	-	-	-	-	-	AbfB
HSymV2.0_g01.00460_t1	45351.EDO32724	0.000616	48.1	2CZNG@1|root,2SB1A@2759|Eukaryota,3A94E@33154|Opisthokonta,3BV4M@33208|Metazoa	33208|Metazoa	-	-	-	-	-	-	-	-	-	-	-	-	-	-	-
HSymV2.0_g01.00462_t1	6087.XP_002158680.2	1.27e-118	405	KOG1217@1|root,KOG1217@2759|Eukaryota,38DB6@33154|Opisthokonta,3BAE0@33208|Metazoa	33208|Metazoa	T	von Willebrand factor D and EGF	-	-	-	-	-	-	-	-	-	-	-	-	EGF,EGF_CA,Lectin_C,SEA,VWD
HSymV2.0_g01.00464_t1	31033.ENSTRUP00000037595	1.73e-18	90.5	KOG3714@1|root,KOG3714@2759|Eukaryota,39YAN@33154|Opisthokonta,3BC73@33208|Metazoa,3D4KG@33213|Bilateria,48DDF@7711|Chordata,496Y1@7742|Vertebrata,49ZP2@7898|Actinopterygii	33208|Metazoa	O	Astacin-like metallo-endopeptidase (M12 family)	-	-	-	-	-	-	-	-	-	-	-	-	Astacin
HSymV2.0_g01.00465_t1	5722.XP_001320431.1	7.11e-06	50.8	COG0666@1|root,KOG0504@2759|Eukaryota,KOG4177@2759|Eukaryota	2759|Eukaryota	I	spectrin binding	-	GO:0003674,GO:0003824,GO:0004842,GO:0005488,GO:0005575,GO:0005622,GO:0005623,GO:0005737,GO:0005815,GO:0005856,GO:0006464,GO:0006807,GO:0007154,GO:0007165,GO:0007166,GO:0007219,GO:0008150,GO:0008152,GO:0008270,GO:0009987,GO:0015630,GO:0016567,GO:0016740,GO:0019538,GO:0019787,GO:0023052,GO:0032446,GO:0036211,GO:0043167,GO:0043169,GO:0043170,GO:0043226,GO:0043228,GO:0043229,GO:0043232,GO:0043412,GO:…	-	-	-	-	-	-	-	-	-	-	Ank,Ank_2,Ank_4,Ank_5
HSymV2.0_g01.00468_t1	7668.SPU_017498-tr	2.04e-05	53.5	COG5272@1|root,KOG0004@2759|Eukaryota	2759|Eukaryota	J	structural constituent of ribosome	-	-	2.3.2.27	ko:K04506,ko:K12402	ko04013,ko04115,ko04120,ko04142,ko04310,map04013,map04115,map04120,map04142,map04310	-	-	-	ko00000,ko00001,ko01000,ko04121,ko04131	-	-	-	Sina,ubiquitin,zf-RING_UBOX
HSymV2.0_g01.00469_t1	28737.XP_006894330.1	9.49e-05	53.5	COG0666@1|root,KOG4177@2759|Eukaryota,39RVT@33154|Opisthokonta,3BBHM@33208|Metazoa,3D07B@33213|Bilateria,489BW@7711|Chordata,491DP@7742|Vertebrata,3J6GZ@40674|Mammalia,34VPY@311790|Afrotheria	33208|Metazoa	M	Ankyrin repeat and EF-hand domain-containing protein 1	ANKEF1	GO:0003674,GO:0005488,GO:0005509,GO:0043167,GO:0043169,GO:0046872	-	-	-	-	-	-	-	-	-	-	Ank,Ank_2,Ank_3,Ank_4
HSymV2.0_g01.00470_t1	6087.XP_004211244.1	7.61e-74	233	28ICU@1|root,2QQPE@2759|Eukaryota,38HW8@33154|Opisthokonta,3BJ67@33208|Metazoa	33208|Metazoa	S	apoptotic process	CDCA7	GO:0005575,GO:0005622,GO:0005623,GO:0005634,GO:0005654,GO:0005737,GO:0005829,GO:0006139,GO:0006351,GO:0006355,GO:0006725,GO:0006807,GO:0006915,GO:0008150,GO:0008152,GO:0008219,GO:0009058,GO:0009059,GO:0009889,GO:0009987,GO:0010467,GO:0010468,GO:0010556,GO:0012501,GO:0016070,GO:0018130,GO:0019219,GO:0019222,GO:0019438,GO:0031323,GO:0031326,GO:0031974,GO:0031981,GO:0032774,GO:0034641,GO:0034645,GO:…	-	-	-	-	-	-	-	-	-	-	zf-4CXXC_R1
HSymV2.0_g01.00471_t1	6087.XP_002154663.2	6.76e-163	471	COG5277@1|root,KOG0676@2759|Eukaryota,38H2M@33154|Opisthokonta,3BB11@33208|Metazoa	33208|Metazoa	Z	microtubule-based movement	ACTR10	GO:0000323,GO:0001775,GO:0002252,GO:0002263,GO:0002274,GO:0002275,GO:0002283,GO:0002366,GO:0002376,GO:0002443,GO:0002444,GO:0002446,GO:0002478,GO:0002495,GO:0002504,GO:0003674,GO:0005198,GO:0005200,GO:0005575,GO:0005576,GO:0005622,GO:0005623,GO:0005737,GO:0005764,GO:0005766,GO:0005773,GO:0005775,GO:0005829,GO:0005856,GO:0005869,GO:0005875,GO:0005884,GO:0006810,GO:0006887,GO:0006888,GO:0006928,GO:…	-	ko:K16576	-	-	-	-	ko00000,ko03036,ko04812	-	-	-	Actin
HSymV2.0_g01.00472_t1	6087.XP_002154638.2	5.87e-258	839	COG5184@1|root,KOG1426@2759|Eukaryota,38BQ2@33154|Opisthokonta,3B9UD@33208|Metazoa	33208|Metazoa	DZ	Regulator of chromosome condensation (RCC1) repeat	HERC1	GO:0003008,GO:0003674,GO:0003824,GO:0004842,GO:0005085,GO:0005086,GO:0005488,GO:0005515,GO:0005575,GO:0005622,GO:0005623,GO:0005737,GO:0005794,GO:0005829,GO:0006464,GO:0006807,GO:0007275,GO:0007399,GO:0007417,GO:0007420,GO:0008150,GO:0008152,GO:0009653,GO:0009892,GO:0009894,GO:0009895,GO:0009987,GO:0010506,GO:0010507,GO:0012505,GO:0016020,GO:0016043,GO:0016567,GO:0016740,GO:0019222,GO:0019538,GO:…	2.3.2.26	ko:K10594	ko04120,map04120	-	-	-	ko00000,ko00001,ko01000,ko04121	-	-	-	HECT,RCC1,SPRY,WD40
HSymV2.0_g01.00473_t1	6087.XP_002157687.1	3.45e-99	304	COG0652@1|root,KOG0880@2759|Eukaryota,38FKT@33154|Opisthokonta,3BCX1@33208|Metazoa	33208|Metazoa	O	PPIases accelerate the folding of proteins. It catalyzes the cis-trans isomerization of proline imidic peptide bonds in oligopeptides	-	-	5.2.1.8	ko:K03768,ko:K09563	-	-	-	-	ko00000,ko01000,ko03110	-	-	-	Pro_isomerase
HSymV2.0_g01.00477_t1	27923.ML38071a-PA	3.81e-12	67	KOG1075@1|root,KOG1075@2759|Eukaryota	27923.ML38071a-PA|-	E	Ribonuclease H protein	-	-	-	-	-	-	-	-	-	-	-	-	-
HSymV2.0_g01.00478_t1	7668.SPU_016857-tr	2.11e-10	68.2	KOG1075@1|root,KOG1075@2759|Eukaryota,39N4Q@33154|Opisthokonta,3B9WN@33208|Metazoa,3D1S8@33213|Bilateria	33208|Metazoa	L	Reverse transcriptase (RNA-dependent DNA polymerase)	-	-	-	-	-	-	-	-	-	-	-	-	RVT_1
HSymV2.0_g01.00480_t1	45351.EDO46993	2.25e-61	218	KOG3770@1|root,KOG3770@2759|Eukaryota,38E4G@33154|Opisthokonta,3BEWN@33208|Metazoa	33208|Metazoa	I	nucleoside triphosphate catabolic process	SMPDL3B	GO:0002376,GO:0002682,GO:0002683,GO:0003674,GO:0003824,GO:0004620,GO:0004767,GO:0005488,GO:0005575,GO:0005576,GO:0005615,GO:0005623,GO:0005886,GO:0006139,GO:0006629,GO:0006643,GO:0006644,GO:0006665,GO:0006684,GO:0006685,GO:0006725,GO:0006753,GO:0006793,GO:0006796,GO:0006807,GO:0006950,GO:0006952,GO:0006954,GO:0006955,GO:0008081,GO:0008150,GO:0008152,GO:0008270,GO:0009056,GO:0009058,GO:0009141,GO:…	-	ko:K01128	-	-	-	-	ko00000,ko01000	-	-	-	Metallophos
HSymV2.0_g01.00481_t1	7029.ACYPI081200-PA	6.63e-19	100	KOG3105@1|root,KOG3105@2759|Eukaryota,39V1H@33154|Opisthokonta,3BJWN@33208|Metazoa,3D5B0@33213|Bilateria,41UKY@6656|Arthropoda,3SJNM@50557|Insecta	33208|Metazoa	S	Encoded by	-	-	-	-	-	-	-	-	-	-	-	-	DDE_1,HTH_Tnp_Tc5,HTH_psq
HSymV2.0_g01.00483_t1	6087.XP_004212539.1	1.76e-65	215	2CXUW@1|root,2RZYH@2759|Eukaryota,3A33P@33154|Opisthokonta	33154|Opisthokonta	-	-	-	-	-	-	-	-	-	-	-	-	-	-	-
HSymV2.0_g01.00484_t1	8010.XP_010898655.1	1.09e-304	899	COG5290@1|root,KOG1920@2759|Eukaryota,39DM9@33154|Opisthokonta,3BD96@33208|Metazoa,3CYHV@33213|Bilateria,47ZTU@7711|Chordata,4949J@7742|Vertebrata,49XW0@7898|Actinopterygii	33208|Metazoa	K	Acts as subunit of the RNA polymerase II elongator complex, which is a histone acetyltransferase component of the RNA polymerase II (Pol II) holoenzyme and is involved in transcriptional elongation	IKBKAP	GO:0000003,GO:0000049,GO:0000123,GO:0000166,GO:0000993,GO:0001098,GO:0001099,GO:0001932,GO:0002097,GO:0002098,GO:0002119,GO:0002164,GO:0002376,GO:0003006,GO:0003008,GO:0003674,GO:0003676,GO:0003723,GO:0003824,GO:0004672,GO:0005488,GO:0005515,GO:0005524,GO:0005575,GO:0005622,GO:0005623,GO:0005634,GO:0005654,GO:0005730,GO:0005737,GO:0005829,GO:0006139,GO:0006351,GO:0006354,GO:0006355,GO:0006357,GO:…	-	ko:K11373	-	-	-	-	ko00000,ko03016,ko03036	-	-	-	IKI3
HSymV2.0_g01.00485_t1	32507.XP_006786714.1	1.19e-07	50.4	2E27Q@1|root,2S9FZ@2759|Eukaryota,3A8Y5@33154|Opisthokonta,3BU18@33208|Metazoa,3DB5D@33213|Bilateria,48GNF@7711|Chordata,49DF8@7742|Vertebrata	33208|Metazoa	S	ubiquinol-cytochrome-c reductase activity	UQCR11	GO:0003674,GO:0003824,GO:0005575,GO:0005622,GO:0005623,GO:0005737,GO:0005739,GO:0005740,GO:0005743,GO:0005746,GO:0005750,GO:0006091,GO:0006119,GO:0006122,GO:0006139,GO:0006163,GO:0006725,GO:0006753,GO:0006793,GO:0006796,GO:0006807,GO:0008121,GO:0008150,GO:0008152,GO:0009055,GO:0009117,GO:0009123,GO:0009126,GO:0009141,GO:0009144,GO:0009150,GO:0009161,GO:0009167,GO:0009199,GO:0009205,GO:0009259,GO:…	-	ko:K00420	ko00190,ko01100,ko04260,ko04714,ko04932,ko05010,ko05012,ko05016,map00190,map01100,map04260,map04714,map04932,map05010,map05012,map05016	M00152	-	-	ko00000,ko00001,ko00002	-	-	-	UCR_6-4kD
HSymV2.0_g01.00486_t1	7897.ENSLACP00000006371	2.21e-207	639	COG2866@1|root,KOG3641@2759|Eukaryota,38ENF@33154|Opisthokonta,3BC2Y@33208|Metazoa,3CSXB@33213|Bilateria,48831@7711|Chordata,49233@7742|Vertebrata	33208|Metazoa	E	C-terminal protein deglutamylation	AGTPBP1	GO:0001505,GO:0001654,GO:0001754,GO:0001775,GO:0002376,GO:0002520,GO:0002521,GO:0003008,GO:0003674,GO:0003824,GO:0004180,GO:0004181,GO:0005488,GO:0005515,GO:0005575,GO:0005622,GO:0005623,GO:0005634,GO:0005730,GO:0005737,GO:0005739,GO:0005829,GO:0006464,GO:0006508,GO:0006807,GO:0006996,GO:0007005,GO:0007275,GO:0007399,GO:0007417,GO:0007420,GO:0007423,GO:0007610,GO:0007626,GO:0007628,GO:0008092,GO:…	-	-	-	-	-	-	-	-	-	-	Peptidase_M14
HSymV2.0_g01.00487_t1	6087.XP_004211012.1	9.04e-24	109	28T2T@1|root,2QZSZ@2759|Eukaryota,39YS7@33154|Opisthokonta,3BKXX@33208|Metazoa	33208|Metazoa	S	Si ch211-255f4.7	-	-	-	-	-	-	-	-	-	-	-	-	DDE_Tnp_1_7
HSymV2.0_g01.00488_t1	1002340.AFCF01000062_gene739	1.68e-20	95.1	COG0346@1|root,COG0346@2|Bacteria,1N2XH@1224|Proteobacteria,2U22D@28211|Alphaproteobacteria	28211|Alphaproteobacteria	E	glyoxalase bleomycin resistance protein dioxygenase	-	-	-	-	-	-	-	-	-	-	-	-	Glyoxalase
HSymV2.0_g01.00489_t1	8010.XP_010903161.1	0.00013	52	2BHFP@1|root,2S1BT@2759|Eukaryota,3A5BC@33154|Opisthokonta,3BSAH@33208|Metazoa,3D4UB@33213|Bilateria,48BI2@7711|Chordata,497E9@7742|Vertebrata,4A3WD@7898|Actinopterygii	33208|Metazoa	S	bouquet formation protein 2	C15orf43	GO:0000003,GO:0000228,GO:0000280,GO:0000781,GO:0000784,GO:0005575,GO:0005622,GO:0005623,GO:0005634,GO:0005635,GO:0005637,GO:0005694,GO:0006996,GO:0007049,GO:0007059,GO:0007127,GO:0007129,GO:0008150,GO:0009987,GO:0012505,GO:0016020,GO:0016043,GO:0019866,GO:0022402,GO:0022414,GO:0031090,GO:0031965,GO:0031967,GO:0031974,GO:0031975,GO:0031981,GO:0034397,GO:0034398,GO:0043226,GO:0043227,GO:0043228,GO:…	2.3.2.27	ko:K12034	-	-	-	-	ko00000,ko01000,ko04121	-	-	-	TERB2
HSymV2.0_g01.00490_t1	6412.HelroP101724	4.06e-174	507	COG1053@1|root,KOG2404@2759|Eukaryota,38FMG@33154|Opisthokonta,3BM1S@33208|Metazoa,3D5MH@33213|Bilateria	33208|Metazoa	C	FAD binding domain	-	GO:0000104,GO:0003674,GO:0003824,GO:0008150,GO:0008152,GO:0016491,GO:0016627,GO:0055114	-	-	-	-	-	-	-	-	-	-	FAD_binding_2
HSymV2.0_g01.00491_t1	6087.XP_002170114.2	3.48e-317	946	COG0474@1|root,KOG0206@2759|Eukaryota,38BZ2@33154|Opisthokonta,3B9JE@33208|Metazoa	33208|Metazoa	P	Belongs to the cation transport ATPase (P-type) (TC 3.A.3) family. Type IV subfamily	ATP8B2	GO:0000166,GO:0000287,GO:0001669,GO:0001775,GO:0002080,GO:0002252,GO:0002263,GO:0002274,GO:0002275,GO:0002283,GO:0002366,GO:0002376,GO:0002443,GO:0002444,GO:0002446,GO:0003008,GO:0003674,GO:0003824,GO:0004012,GO:0005215,GO:0005319,GO:0005488,GO:0005524,GO:0005543,GO:0005548,GO:0005575,GO:0005622,GO:0005623,GO:0005737,GO:0005783,GO:0005789,GO:0005794,GO:0005886,GO:0005887,GO:0005903,GO:0005929,GO:…	3.6.3.1	ko:K01530,ko:K14802	-	-	-	-	ko00000,ko01000,ko03009	3.A.3.8	-	-	Cation_ATPase,E1-E2_ATPase,PhoLip_ATPase_C,PhoLip_ATPase_N
HSymV2.0_g01.00494_t1	10228.TriadP54435	0.000146	51.6	28YSA@1|root,2S85P@2759|Eukaryota,3AABX@33154|Opisthokonta,3BUZI@33208|Metazoa	33208|Metazoa	S	Family with sequence similarity 184, A and B	-	-	-	-	-	-	-	-	-	-	-	-	-
HSymV2.0_g01.00495_t1	281687.CJA01181	1.77e-05	53.5	COG5034@1|root,KOG2389@1|root,KOG1973@2759|Eukaryota,KOG2389@2759|Eukaryota,39R25@33154|Opisthokonta,3BJ28@33208|Metazoa,3CYWY@33213|Bilateria,40EWG@6231|Nematoda,1KZJI@119089|Chromadorea,40VW9@6236|Rhabditida	33208|Metazoa	BK	PHD-finger	TAF3	GO:0000122,GO:0000428,GO:0002039,GO:0003674,GO:0003682,GO:0005488,GO:0005515,GO:0005575,GO:0005622,GO:0005623,GO:0005634,GO:0005635,GO:0005654,GO:0005667,GO:0005669,GO:0006139,GO:0006351,GO:0006352,GO:0006355,GO:0006357,GO:0006366,GO:0006367,GO:0006725,GO:0006807,GO:0008104,GO:0008134,GO:0008150,GO:0008152,GO:0009058,GO:0009059,GO:0009889,GO:0009890,GO:0009891,GO:0009892,GO:0009893,GO:0009966,GO:…	-	ko:K13154,ko:K14650	ko03022,ko05168,map03022,map05168	-	-	-	ko00000,ko00001,ko03021,ko03041	-	-	-	Bromo_TP,PHD
HSymV2.0_g01.00496_t1	6087.XP_002166515.2	3.85e-63	199	COG0537@1|root,KOG3275@2759|Eukaryota,3A3J2@33154|Opisthokonta,3BRD5@33208|Metazoa	33208|Metazoa	T	HIstidiNe Triad nucleotide-binding protein	-	-	-	ko:K02503	-	-	-	-	ko00000,ko04147	-	-	-	HIT
HSymV2.0_g01.00497_t1	69293.ENSGACP00000007824	5.86e-11	68.6	29KJP@1|root,2RTUS@2759|Eukaryota,3ATHJ@33154|Opisthokonta,3C432@33208|Metazoa,3DK0I@33213|Bilateria,48M4Z@7711|Chordata,49HWG@7742|Vertebrata,4A8BQ@7898|Actinopterygii	33208|Metazoa	-	-	-	-	-	-	-	-	-	-	-	-	-	-	-
HSymV2.0_g01.00499_t1	6087.XP_002165766.1	1.09e-86	260	2BXV7@1|root,2S00N@2759|Eukaryota,38J6E@33154|Opisthokonta,3BBGU@33208|Metazoa	33208|Metazoa	S	Tumor necrosis factor alpha-induced protein	TNFAIP8	GO:0001816,GO:0001932,GO:0001934,GO:0003674,GO:0004857,GO:0004866,GO:0004869,GO:0005575,GO:0005622,GO:0005623,GO:0005634,GO:0005654,GO:0005737,GO:0006915,GO:0006950,GO:0006952,GO:0007275,GO:0007431,GO:0007435,GO:0008150,GO:0008219,GO:0009605,GO:0009607,GO:0009617,GO:0009653,GO:0009887,GO:0009892,GO:0009893,GO:0009894,GO:0009966,GO:0009967,GO:0009968,GO:0009987,GO:0010466,GO:0010506,GO:0010562,GO:…	-	-	-	-	-	-	-	-	-	-	DUF758
HSymV2.0_g01.00501_t1	45351.EDO47658	7.25e-248	761	KOG3614@1|root,KOG3614@2759|Eukaryota,38D2H@33154|Opisthokonta,3BASE@33208|Metazoa	33208|Metazoa	PT	calcium channel activity	TRPM7	GO:0000003,GO:0000041,GO:0000166,GO:0000278,GO:0001654,GO:0001726,GO:0001754,GO:0003006,GO:0003008,GO:0003674,GO:0003779,GO:0003824,GO:0004672,GO:0004674,GO:0005215,GO:0005216,GO:0005217,GO:0005227,GO:0005261,GO:0005262,GO:0005385,GO:0005488,GO:0005515,GO:0005524,GO:0005575,GO:0005622,GO:0005623,GO:0005737,GO:0005886,GO:0005887,GO:0005903,GO:0006464,GO:0006468,GO:0006793,GO:0006796,GO:0006807,GO:…	2.7.11.1	ko:K04976,ko:K04978,ko:K04981,ko:K04982	ko04217,ko04218,ko04621,ko04978,map04217,map04218,map04621,map04978	-	-	-	ko00000,ko00001,ko01000,ko01001,ko04040	1.A.4.5.1,1.A.4.5.10,1.A.4.5.2,1.A.4.5.6,1.A.4.5.8,1.A.4.5.9	-	-	Alpha_kinase,Ion_trans,TRPM_tetra
HSymV2.0_g01.00503_t1	6087.XP_002170706.2	1.09e-77	235	KOG0130@1|root,KOG0130@2759|Eukaryota,3A3FA@33154|Opisthokonta,3BD6P@33208|Metazoa	33208|Metazoa	A	regulation of alternative mRNA splicing, via spliceosome	RBM8A	GO:0000003,GO:0000018,GO:0000184,GO:0000226,GO:0000335,GO:0000337,GO:0000375,GO:0000377,GO:0000381,GO:0000398,GO:0000578,GO:0000956,GO:0001709,GO:0003002,GO:0003006,GO:0003674,GO:0003676,GO:0003723,GO:0003729,GO:0005488,GO:0005515,GO:0005575,GO:0005622,GO:0005623,GO:0005634,GO:0005654,GO:0005681,GO:0005737,GO:0005829,GO:0006139,GO:0006396,GO:0006397,GO:0006401,GO:0006402,GO:0006403,GO:0006405,GO:…	-	ko:K12876	ko03013,ko03015,ko03040,map03013,map03015,map03040	M00430	-	-	ko00000,ko00001,ko00002,ko03019,ko03041	-	-	-	RRM_1
HSymV2.0_g01.00506_t1	10224.XP_006817091.1	2.83e-23	100	COG0500@1|root,KOG1541@2759|Eukaryota,39WWY@33154|Opisthokonta,3BKKG@33208|Metazoa,3D4UF@33213|Bilateria	33208|Metazoa	Q	Methyltransferase domain	WBSCR27	-	-	-	-	-	-	-	-	-	-	-	Methyltransf_11,Methyltransf_25
HSymV2.0_g01.00507_t1	7668.SPU_020225-tr	2.34e-22	98.6	COG0500@1|root,KOG1541@2759|Eukaryota,3A06N@33154|Opisthokonta,3BUH6@33208|Metazoa,3DJSX@33213|Bilateria	33208|Metazoa	Q	Methyltransferase domain	-	-	-	-	-	-	-	-	-	-	-	-	Methyltransf_11,Methyltransf_25
HSymV2.0_g01.00509_t1	10224.XP_006825068.1	0.000219	47.8	2CZEI@1|root,2SA07@2759|Eukaryota,3A8IP@33154|Opisthokonta,3BV4X@33208|Metazoa,3DH3D@33213|Bilateria	33208|Metazoa	-	-	-	-	-	-	-	-	-	-	-	-	-	-	-
HSymV2.0_g01.00510_t1	7668.SPU_003946-tr	7.22e-15	86.7	KOG2177@1|root,KOG2177@2759|Eukaryota	2759|Eukaryota	O	zinc ion binding	-	-	-	-	-	-	-	-	-	-	-	-	zf-B_box,zf-C3HC4,zf-C3HC4_4,zf-RING_UBOX
HSymV2.0_g01.00511_t1	296587.XP_002504507.1	8.35e-05	51.6	COG0666@1|root,KOG4177@2759|Eukaryota	2759|Eukaryota	I	spectrin binding	-	-	-	-	-	-	-	-	-	-	-	-	Ank,Ank_2,Ank_4,Ank_5
HSymV2.0_g01.00512_t1	6087.XP_002167897.2	1.9e-263	774	KOG1030@1|root,KOG1030@2759|Eukaryota,38BAV@33154|Opisthokonta,3BAZY@33208|Metazoa	33208|Metazoa	S	calcium ion binding	MCTP2	GO:0001505,GO:0003674,GO:0005488,GO:0005509,GO:0005575,GO:0005622,GO:0005623,GO:0005634,GO:0005654,GO:0005737,GO:0005768,GO:0005783,GO:0005789,GO:0005829,GO:0007154,GO:0007165,GO:0007275,GO:0008021,GO:0008150,GO:0009987,GO:0010646,GO:0012505,GO:0012506,GO:0016020,GO:0016021,GO:0019722,GO:0019932,GO:0023051,GO:0023052,GO:0030054,GO:0030100,GO:0030133,GO:0030334,GO:0030336,GO:0030658,GO:0030659,GO:…	-	-	-	-	-	-	-	-	-	-	C2,PRT_C
HSymV2.0_g01.00514_t1	6087.XP_004207735.1	4.16e-181	511	KOG0659@1|root,KOG0659@2759|Eukaryota,38BVE@33154|Opisthokonta,3BGP1@33208|Metazoa	33208|Metazoa	T	RNA polymerase II CTD heptapeptide repeat kinase activity	CDK7	GO:0000003,GO:0000079,GO:0000166,GO:0000278,GO:0000307,GO:0000428,GO:0001109,GO:0001111,GO:0001932,GO:0003674,GO:0003712,GO:0003713,GO:0003824,GO:0004672,GO:0004674,GO:0004693,GO:0005102,GO:0005488,GO:0005515,GO:0005524,GO:0005575,GO:0005622,GO:0005623,GO:0005634,GO:0005654,GO:0005667,GO:0005675,GO:0005730,GO:0005737,GO:0005829,GO:0005856,GO:0006139,GO:0006259,GO:0006281,GO:0006283,GO:0006289,GO:…	2.7.11.22,2.7.11.23	ko:K02202	ko03022,ko03420,ko04110,map03022,map03420,map04110	M00290	-	-	ko00000,ko00001,ko00002,ko01000,ko01001,ko03019,ko03021,ko03400	-	-	-	Pkinase
HSymV2.0_g01.00515_t1	6087.XP_002156982.2	6.74e-146	440	COG5384@1|root,KOG2600@2759|Eukaryota,38HYT@33154|Opisthokonta,3BFQY@33208|Metazoa	33208|Metazoa	A	rRNA processing	MPHOSPH10	GO:0000375,GO:0005575,GO:0005622,GO:0005623,GO:0005634,GO:0005654,GO:0005694,GO:0005730,GO:0005732,GO:0006139,GO:0006364,GO:0006396,GO:0006725,GO:0006807,GO:0008150,GO:0008152,GO:0008380,GO:0009892,GO:0009987,GO:0010467,GO:0010563,GO:0010921,GO:0010923,GO:0016070,GO:0016072,GO:0019012,GO:0019013,GO:0019028,GO:0019220,GO:0019222,GO:0022613,GO:0030490,GO:0030684,GO:0030686,GO:0031323,GO:0031324,GO:…	-	ko:K14559	ko03008,map03008	-	-	-	ko00000,ko00001,ko01009,ko03009	-	-	-	Mpp10
HSymV2.0_g01.00516_t1	45351.EDO49999	5.16e-193	567	KOG2777@1|root,KOG2777@2759|Eukaryota,38HDK@33154|Opisthokonta,3B9RG@33208|Metazoa	33208|Metazoa	A	double-stranded RNA adenosine deaminase activity	-	GO:0003674,GO:0003676,GO:0003723,GO:0003726,GO:0003824,GO:0004000,GO:0005488,GO:0005575,GO:0005622,GO:0005623,GO:0005634,GO:0005737,GO:0006139,GO:0006382,GO:0006396,GO:0006397,GO:0006725,GO:0006807,GO:0006935,GO:0007275,GO:0007568,GO:0008150,GO:0008152,GO:0008340,GO:0009451,GO:0009605,GO:0009987,GO:0010259,GO:0010467,GO:0016070,GO:0016071,GO:0016553,GO:0016787,GO:0016810,GO:0016814,GO:0019239,GO:…	3.5.4.37	ko:K12968	ko04623,ko05162,ko05164,map04623,map05162,map05164	-	-	-	ko00000,ko00001,ko01000,ko03041	-	-	-	A_deamin,dsrm,z-alpha
HSymV2.0_g01.00517_t1	6087.XP_002160328.1	1.14e-185	536	KOG2744@1|root,KOG2744@2759|Eukaryota	2759|Eukaryota	K	DNA binding	ARID3C	GO:0000003,GO:0000075,GO:0000077,GO:0000122,GO:0000278,GO:0000902,GO:0000904,GO:0000976,GO:0000977,GO:0000978,GO:0000980,GO:0000981,GO:0000982,GO:0000987,GO:0001012,GO:0001067,GO:0001077,GO:0001158,GO:0001205,GO:0001228,GO:0003002,GO:0003674,GO:0003676,GO:0003677,GO:0003682,GO:0003690,GO:0003700,GO:0003705,GO:0005488,GO:0005515,GO:0005575,GO:0005622,GO:0005623,GO:0005634,GO:0005654,GO:0005737,GO:…	-	ko:K14829,ko:K20719	-	-	-	-	ko00000,ko02000,ko03009	8.A.63.1.1	-	-	ARID
HSymV2.0_g01.00518_t1	7370.XP_005185594.1	7.05e-09	65.1	KOG1418@1|root,KOG1418@2759|Eukaryota,39YPZ@33154|Opisthokonta,3BMBQ@33208|Metazoa,3CS9F@33213|Bilateria,41X5T@6656|Arthropoda,3SJVD@50557|Insecta,44ZQE@7147|Diptera	33208|Metazoa	P	Belongs to the two pore domain potassium channel (TC 1.A.1.8) family	-	GO:0002027,GO:0003674,GO:0005215,GO:0005216,GO:0005261,GO:0005267,GO:0005488,GO:0005515,GO:0005575,GO:0005623,GO:0005886,GO:0005887,GO:0006810,GO:0006811,GO:0006812,GO:0006813,GO:0007610,GO:0007622,GO:0007623,GO:0007626,GO:0008016,GO:0008150,GO:0008324,GO:0009987,GO:0015075,GO:0015077,GO:0015079,GO:0015267,GO:0015318,GO:0015672,GO:0016020,GO:0016021,GO:0022803,GO:0022838,GO:0022840,GO:0022841,GO:…	-	ko:K04920	ko04971,map04971	-	-	-	ko00000,ko00001,ko01009,ko04040	1.A.1.9.4	-	-	Ion_trans_2
HSymV2.0_g01.00520_t1	7209.EFO24734.1	2.62e-06	57.4	KOG4294@1|root,KOG4294@2759|Eukaryota,3AFJ4@33154|Opisthokonta,3BYWQ@33208|Metazoa,3DE6A@33213|Bilateria,40FKX@6231|Nematoda,1KY42@119089|Chromadorea	33208|Metazoa	P	Amiloride-sensitive sodium channel	-	-	-	ko:K03440	-	-	-	-	ko00000,ko04040	1.A.6.1.4,1.A.6.2,1.A.6.4,1.A.6.5	-	-	ASC
HSymV2.0_g01.00522_t1	8496.XP_006264437.1	4e-11	64.7	KOG4084@1|root,KOG4084@2759|Eukaryota,3A1PA@33154|Opisthokonta,3BQS8@33208|Metazoa,3D68X@33213|Bilateria,48DZQ@7711|Chordata,49B7T@7742|Vertebrata	33208|Metazoa	S	jumping translocation breakpoint	JTB	GO:0000278,GO:0000281,GO:0000910,GO:0001932,GO:0001934,GO:0003674,GO:0005488,GO:0005515,GO:0005575,GO:0005622,GO:0005623,GO:0005737,GO:0005739,GO:0005813,GO:0005815,GO:0005819,GO:0005856,GO:0005886,GO:0005887,GO:0006915,GO:0006996,GO:0007005,GO:0007049,GO:0008150,GO:0008219,GO:0008637,GO:0009893,GO:0009987,GO:0010562,GO:0010604,GO:0012501,GO:0015630,GO:0016020,GO:0016021,GO:0016043,GO:0019220,GO:…	-	-	-	-	-	-	-	-	-	-	JTB
HSymV2.0_g01.00523_t1	7955.ENSDARP00000095136	0.000121	47.4	28TD2@1|root,2R03G@2759|Eukaryota,39UG8@33154|Opisthokonta,3BMFJ@33208|Metazoa,3D3U0@33213|Bilateria,48FKV@7711|Chordata,49CMM@7742|Vertebrata,4A6U8@7898|Actinopterygii	33208|Metazoa	L	Si dkey-56d12.4	-	-	-	-	-	-	-	-	-	-	-	-	DDE_Tnp_4,HTH_Tnp_4,THAP
HSymV2.0_g01.00524_t1	6087.XP_004207377.1	4.55e-51	176	KOG0800@1|root,KOG0800@2759|Eukaryota,38F90@33154|Opisthokonta,3BCP6@33208|Metazoa	33208|Metazoa	O	cytoplasm protein quality control by the ubiquitin-proteasome system	RNF115	GO:0000209,GO:0003674,GO:0003824,GO:0004842,GO:0005102,GO:0005154,GO:0005488,GO:0005515,GO:0005575,GO:0005622,GO:0005623,GO:0005634,GO:0005654,GO:0005737,GO:0005829,GO:0006464,GO:0006508,GO:0006511,GO:0006513,GO:0006515,GO:0006807,GO:0006810,GO:0006950,GO:0008150,GO:0008152,GO:0008270,GO:0009056,GO:0009057,GO:0009966,GO:0009968,GO:0009987,GO:0010033,GO:0010498,GO:0010646,GO:0010648,GO:0016192,GO:…	2.3.2.27	ko:K11982	-	-	-	-	ko00000,ko01000,ko04121,ko04131	-	-	-	zf-RING_2,zinc_ribbon_9
HSymV2.0_g01.00525_t1	6087.XP_004206801.1	1.56e-36	157	2BKTD@1|root,2S1J7@2759|Eukaryota,3A0EW@33154|Opisthokonta,3BQ0H@33208|Metazoa	6087.XP_004206801.1|-	S	NACHT, LRR and PYD domains-containing protein	-	-	-	-	-	-	-	-	-	-	-	-	-
HSymV2.0_g01.00526_t1	6087.XP_004207234.1	5.14e-26	125	2BKTD@1|root,2S1J7@2759|Eukaryota,3A0EW@33154|Opisthokonta,3BQ0H@33208|Metazoa	6087.XP_004207234.1|-	S	NACHT, LRR and PYD domains-containing protein	-	-	-	-	-	-	-	-	-	-	-	-	-
HSymV2.0_g01.00527_t1	10224.XP_006812422.1	0	2400	KOG1306@1|root,KOG1306@2759|Eukaryota,38E30@33154|Opisthokonta,3B9W1@33208|Metazoa,3CY1A@33213|Bilateria	33208|Metazoa	PT	maintenance of animal organ identity	GPR98	GO:0001654,GO:0001754,GO:0001894,GO:0001895,GO:0002139,GO:0002141,GO:0002142,GO:0003008,GO:0003674,GO:0004888,GO:0004930,GO:0005488,GO:0005509,GO:0005515,GO:0005575,GO:0005576,GO:0005622,GO:0005623,GO:0005737,GO:0005886,GO:0005929,GO:0007154,GO:0007155,GO:0007165,GO:0007166,GO:0007186,GO:0007275,GO:0007399,GO:0007423,GO:0007600,GO:0007601,GO:0007605,GO:0008092,GO:0008104,GO:0008150,GO:0009581,GO:…	-	ko:K18263	-	-	-	-	ko00000,ko03036,ko04147	2.A.19.3.6	-	-	7tm_2,Calx-beta,EPTP,GPS,Laminin_G_3
HSymV2.0_g01.00528_t1	9785.ENSLAFP00000006651	2.84e-07	52.8	2CG80@1|root,2S7A7@2759|Eukaryota,3A3PG@33154|Opisthokonta,3BRE7@33208|Metazoa,3D94A@33213|Bilateria,48FMC@7711|Chordata,49CBX@7742|Vertebrata,3JHAI@40674|Mammalia,3579N@311790|Afrotheria	33208|Metazoa	S	28S ribosomal protein S36	MRPS36	GO:0000313,GO:0000314,GO:0003674,GO:0003735,GO:0005198,GO:0005575,GO:0005622,GO:0005623,GO:0005737,GO:0005739,GO:0005740,GO:0005743,GO:0005759,GO:0005761,GO:0005763,GO:0005840,GO:0005947,GO:0006412,GO:0006414,GO:0006415,GO:0006518,GO:0006807,GO:0008150,GO:0008152,GO:0009058,GO:0009059,GO:0009353,GO:0009987,GO:0010467,GO:0015935,GO:0016020,GO:0016043,GO:0019538,GO:0019866,GO:0022411,GO:0030062,GO:…	-	ko:K17414	-	-	-	-	br01610,ko00000,ko03011	-	-	-	S36_mt
HSymV2.0_g01.00530_t1	6087.XP_004209569.1	1.86e-12	70.9	2D3DN@1|root,2SR6J@2759|Eukaryota,3ANW5@33154|Opisthokonta,3C1PT@33208|Metazoa	33208|Metazoa	-	-	-	-	-	-	-	-	-	-	-	-	-	-	-
HSymV2.0_g01.00532_t1	6087.XP_002156083.2	2.3e-155	458	COG2124@1|root,KOG0157@2759|Eukaryota,38CHP@33154|Opisthokonta,3B9GY@33208|Metazoa	33208|Metazoa	Q	heme binding	-	GO:0003674,GO:0003824,GO:0004497,GO:0005488,GO:0005506,GO:0005575,GO:0006950,GO:0006952,GO:0008150,GO:0008152,GO:0009605,GO:0009607,GO:0009617,GO:0016020,GO:0016021,GO:0016491,GO:0016705,GO:0020037,GO:0031224,GO:0042742,GO:0043167,GO:0043169,GO:0043207,GO:0044425,GO:0046872,GO:0046906,GO:0046914,GO:0048037,GO:0050830,GO:0050896,GO:0051704,GO:0051707,GO:0055114,GO:0097159,GO:0098542,GO:1901363	-	ko:K15001,ko:K17952,ko:K17954,ko:K17959	-	-	-	-	ko00000,ko00199,ko01000	-	-	-	p450
HSymV2.0_g01.00534_t1	6087.XP_002155693.2	1.77e-24	103	KOG3105@1|root,KOG3105@2759|Eukaryota	2759|Eukaryota	CH	DNA binding	TIGD4	GO:0003674,GO:0003676,GO:0003677,GO:0005488,GO:0005575,GO:0005622,GO:0005623,GO:0005634,GO:0043226,GO:0043227,GO:0043229,GO:0043231,GO:0044424,GO:0044464,GO:0097159,GO:1901363	-	-	-	-	-	-	-	-	-	-	CENP-B_N,DDE_1,HTH_Tnp_Tc5
HSymV2.0_g01.00535_t1	7955.ENSDARP00000100352	2.34e-13	77	KOG1418@1|root,KOG1418@2759|Eukaryota,39T8E@33154|Opisthokonta,3BM40@33208|Metazoa,3CZFF@33213|Bilateria,480PW@7711|Chordata,49396@7742|Vertebrata,4A8RF@7898|Actinopterygii	33208|Metazoa	P	Potassium channel subfamily K member	KCNK17	GO:0003674,GO:0005215,GO:0005216,GO:0005244,GO:0005261,GO:0005267,GO:0005575,GO:0005623,GO:0005886,GO:0005887,GO:0006810,GO:0006811,GO:0006812,GO:0006813,GO:0008150,GO:0008324,GO:0009987,GO:0015075,GO:0015077,GO:0015079,GO:0015267,GO:0015318,GO:0015672,GO:0016020,GO:0016021,GO:0022803,GO:0022832,GO:0022836,GO:0022838,GO:0022839,GO:0022840,GO:0022841,GO:0022842,GO:0022857,GO:0022890,GO:0030001,GO:…	-	ko:K04924,ko:K04925,ko:K05323	-	-	-	-	ko00000,ko04040	1.A.1.9,1.A.1.9.10,1.A.1.9.6	-	-	Ion_trans_2
HSymV2.0_g01.00536_t1	6087.XP_002167613.2	0	855	COG5158@1|root,KOG1299@2759|Eukaryota,38CY7@33154|Opisthokonta,3B9AS@33208|Metazoa	33208|Metazoa	U	vesicle docking involved in exocytosis	VPS45	GO:0000139,GO:0000149,GO:0001505,GO:0003674,GO:0005488,GO:0005515,GO:0005575,GO:0005622,GO:0005623,GO:0005737,GO:0005768,GO:0005769,GO:0005794,GO:0006810,GO:0006836,GO:0006886,GO:0006887,GO:0006897,GO:0006898,GO:0006904,GO:0006906,GO:0006907,GO:0006950,GO:0006996,GO:0007154,GO:0007267,GO:0007268,GO:0007269,GO:0007596,GO:0007599,GO:0008021,GO:0008104,GO:0008150,GO:0009611,GO:0009987,GO:0010008,GO:…	-	ko:K12479	ko04138,ko04144,map04138,map04144	-	-	-	ko00000,ko00001,ko04131	-	-	-	Sec1
HSymV2.0_g01.00537_t1	45351.EDO28951	1.32e-06	58.9	28IJK@1|root,2QQWG@2759|Eukaryota,39T00@33154|Opisthokonta,3BDI9@33208|Metazoa	33208|Metazoa	S	BEN domain-containing protein 3	BEND3	GO:0000122,GO:0000182,GO:0000183,GO:0000228,GO:0000785,GO:0000790,GO:0000792,GO:0003674,GO:0003676,GO:0003677,GO:0003690,GO:0005488,GO:0005575,GO:0005622,GO:0005623,GO:0005634,GO:0005654,GO:0005694,GO:0005720,GO:0005730,GO:0006139,GO:0006140,GO:0006259,GO:0006304,GO:0006305,GO:0006306,GO:0006325,GO:0006342,GO:0006351,GO:0006355,GO:0006357,GO:0006464,GO:0006473,GO:0006475,GO:0006479,GO:0006725,GO:…	-	-	-	-	-	-	-	-	-	-	BEN
HSymV2.0_g01.00538_t1	6087.XP_002157353.1	1.26e-64	203	KOG4728@1|root,KOG4728@2759|Eukaryota,3A8Y0@33154|Opisthokonta,3BU72@33208|Metazoa	33208|Metazoa	T	BCL (B-Cell lymphoma); contains BH1, BH2 regions	-	-	-	ko:K02539,ko:K04570	ko01521,ko01524,ko04014,ko04064,ko04137,ko04140,ko04151,ko04210,ko04215,ko04621,ko04630,ko05014,ko05145,ko05166,ko05200,ko05202,ko05206,ko05212,ko05220,ko05222,ko05225,map01521,map01524,map04014,map04064,map04137,map04140,map04151,map04210,map04215,map04621,map04630,map05014,map05145,map05166,map05200,map05202,map05206,map05212,map05220,map05222,map05225	-	-	-	ko00000,ko00001,ko01009,ko02000,ko03036	1.A.21.1.1,1.A.21.1.6	-	-	Bcl-2
HSymV2.0_g01.00539_t1	6087.XP_002155701.1	7.15e-86	255	COG2075@1|root,KOG1723@2759|Eukaryota,39TZ3@33154|Opisthokonta,3BITR@33208|Metazoa	33208|Metazoa	J	assembly of large subunit precursor of preribosome	RSL24D1	GO:0000027,GO:0002181,GO:0003674,GO:0003676,GO:0003723,GO:0003735,GO:0005198,GO:0005488,GO:0005575,GO:0005622,GO:0005623,GO:0005634,GO:0005730,GO:0005737,GO:0005829,GO:0005840,GO:0006412,GO:0006518,GO:0006807,GO:0006996,GO:0008150,GO:0008152,GO:0009058,GO:0009059,GO:0009987,GO:0010467,GO:0015934,GO:0016043,GO:0019538,GO:0022607,GO:0022613,GO:0022618,GO:0022625,GO:0022626,GO:0031974,GO:0031981,GO:…	-	ko:K02896	ko03010,map03010	M00177,M00179	-	-	br01610,ko00000,ko00001,ko00002,ko03011	-	-	-	Ribosomal_L24e
HSymV2.0_g01.00540_t1	7739.XP_002612913.1	3.97e-41	160	2CC1T@1|root,2QTMA@2759|Eukaryota,38DKX@33154|Opisthokonta,3BCCP@33208|Metazoa,3CUVE@33213|Bilateria,480WX@7711|Chordata	33208|Metazoa	S	histone H4-K16 acetylation	KANSL2	GO:0000123,GO:0003674,GO:0003824,GO:0004402,GO:0005575,GO:0005622,GO:0005623,GO:0005634,GO:0005654,GO:0005737,GO:0005829,GO:0005856,GO:0005886,GO:0006325,GO:0006464,GO:0006473,GO:0006475,GO:0006807,GO:0006996,GO:0008080,GO:0008150,GO:0008152,GO:0009987,GO:0010485,GO:0015629,GO:0016020,GO:0016043,GO:0016407,GO:0016410,GO:0016569,GO:0016570,GO:0016573,GO:0016740,GO:0016746,GO:0016747,GO:0018193,GO:…	-	ko:K18401	-	-	-	-	ko00000,ko03036	-	-	-	zf-C3Hc3H
HSymV2.0_g01.00541_t1	7029.ACYPI47057-PA	1.85e-37	155	KOG3105@1|root,KOG3105@2759|Eukaryota,3A3P5@33154|Opisthokonta,3BQDY@33208|Metazoa	33208|Metazoa	B	Jerky protein homolog-like	-	-	-	-	-	-	-	-	-	-	-	-	DDE_1,HTH_Tnp_Tc5,HTH_psq
HSymV2.0_g01.00542_t1	7029.ACYPI40473-PA	1.03e-19	99	KOG3105@1|root,KOG3105@2759|Eukaryota,3A3P5@33154|Opisthokonta,3BQDY@33208|Metazoa	33208|Metazoa	B	Jerky protein homolog-like	-	-	-	-	-	-	-	-	-	-	-	-	DDE_1,HTH_Tnp_Tc5,HTH_psq
HSymV2.0_g01.00543_t1	6087.XP_002158132.1	4.68e-31	112	KOG4479@1|root,KOG4479@2759|Eukaryota,3A3ME@33154|Opisthokonta,3BRDV@33208|Metazoa	33208|Metazoa	K	Involved in mRNA export coupled transcription activation by association with both the TREX-2 and the SAGA complexes. The transcription regulatory histone acetylation (HAT) complex SAGA is a multiprotein complex that activates transcription by remodeling chromatin and mediating histone acetylation and deubiquitination. Within the SAGA complex, participates to a subcomplex that specifically deubiqu…	ENY2	GO:0000123,GO:0000124,GO:0000785,GO:0001085,GO:0001091,GO:0001094,GO:0001098,GO:0001099,GO:0002791,GO:0002792,GO:0003674,GO:0003676,GO:0003677,GO:0003682,GO:0003712,GO:0003713,GO:0005488,GO:0005515,GO:0005575,GO:0005622,GO:0005623,GO:0005634,GO:0005635,GO:0005643,GO:0005654,GO:0005694,GO:0005737,GO:0005739,GO:0006139,GO:0006325,GO:0006351,GO:0006355,GO:0006357,GO:0006403,GO:0006405,GO:0006406,GO:…	-	ko:K11368	-	-	-	-	ko00000,ko03019,ko03021,ko03036	-	-	-	EnY2
HSymV2.0_g01.00544_t1	6087.XP_002158109.2	0	1023	COG1524@1|root,KOG2126@2759|Eukaryota,38C76@33154|Opisthokonta,3BG4T@33208|Metazoa	33208|Metazoa	T	mannose-ethanolamine phosphotransferase activity	PIGO	GO:0003674,GO:0003824,GO:0005575,GO:0005622,GO:0005623,GO:0005737,GO:0005783,GO:0005789,GO:0006464,GO:0006497,GO:0006505,GO:0006506,GO:0006629,GO:0006643,GO:0006644,GO:0006650,GO:0006661,GO:0006664,GO:0006793,GO:0006796,GO:0006807,GO:0008150,GO:0008152,GO:0008610,GO:0008654,GO:0009058,GO:0009059,GO:0009247,GO:0009987,GO:0012505,GO:0016020,GO:0016021,GO:0016740,GO:0016772,GO:0016780,GO:0019538,GO:…	-	ko:K05288	ko00563,ko01100,map00563,map01100	-	R05923,R08107	RC00017	ko00000,ko00001	-	-	-	Phosphodiest
HSymV2.0_g01.00545_t1	45351.EDO38266	4.14e-05	52.4	2DZRN@1|root,2S78G@2759|Eukaryota,3A2J4@33154|Opisthokonta	33154|Opisthokonta	S	GDSL-like Lipase/Acylhydrolase family	-	-	-	-	-	-	-	-	-	-	-	-	Lipase_GDSL_2
HSymV2.0_g01.00546_t1	45351.EDO45562	5.09e-37	155	28PEP@1|root,2QW2J@2759|Eukaryota,38GW3@33154|Opisthokonta,3BFVI@33208|Metazoa	33208|Metazoa	S	oxidoreductase activity, acting on NAD(P)H	WDR93	GO:0003674,GO:0003824,GO:0006091,GO:0008150,GO:0008152,GO:0009987,GO:0016491,GO:0016651,GO:0022900,GO:0044237,GO:0055114	-	-	-	-	-	-	-	-	-	-	-
HSymV2.0_g01.00547_t1	6087.XP_002164328.2	0.000206	49.7	COG5154@1|root,KOG2971@2759|Eukaryota,38EW3@33154|Opisthokonta,3BC6E@33208|Metazoa	33208|Metazoa	J	Ribosome biogenesis protein BRX1 homolog	BRIX1	GO:0000027,GO:0003674,GO:0003676,GO:0003723,GO:0005488,GO:0005575,GO:0005622,GO:0005623,GO:0005634,GO:0005730,GO:0006996,GO:0008150,GO:0009987,GO:0016043,GO:0019843,GO:0022607,GO:0022613,GO:0022618,GO:0031974,GO:0031981,GO:0034622,GO:0042254,GO:0042255,GO:0042273,GO:0043226,GO:0043227,GO:0043228,GO:0043229,GO:0043231,GO:0043232,GO:0043233,GO:0043933,GO:0044085,GO:0044422,GO:0044424,GO:0044428,GO:…	-	ko:K06134,ko:K14820	ko00130,ko01100,ko01110,map00130,map01100,map01110	M00128	R04984,R08775	RC01254	ko00000,ko00001,ko00002,ko01000,ko03009	-	-	-	Brix
HSymV2.0_g01.00549_t1	32507.XP_006786344.1	0.000859	47.4	COG1490@1|root,KOG3323@2759|Eukaryota,38D93@33154|Opisthokonta,3BIRG@33208|Metazoa,3CSEU@33213|Bilateria,4829P@7711|Chordata,497XX@7742|Vertebrata,4A378@7898|Actinopterygii	33208|Metazoa	J	deacylase 2	DTD2	GO:0000049,GO:0002161,GO:0003674,GO:0003676,GO:0003723,GO:0003824,GO:0005488,GO:0005575,GO:0005622,GO:0005623,GO:0005737,GO:0006139,GO:0006399,GO:0006450,GO:0006725,GO:0006807,GO:0008150,GO:0008152,GO:0009987,GO:0016070,GO:0016787,GO:0016788,GO:0034641,GO:0034660,GO:0043170,GO:0044237,GO:0044238,GO:0044424,GO:0044464,GO:0046483,GO:0051499,GO:0051500,GO:0052689,GO:0065007,GO:0065008,GO:0071704,GO:…	-	-	-	-	-	-	-	-	-	-	THAP,Tyr_Deacylase
HSymV2.0_g01.00550_t1	6087.XP_002156354.1	8.89e-10	65.9	2EUPF@1|root,2SWTG@2759|Eukaryota,3AUNE@33154|Opisthokonta,3C45B@33208|Metazoa	33208|Metazoa	-	-	-	-	-	-	-	-	-	-	-	-	-	-	-
HSymV2.0_g01.00562_t1	7668.SPU_021350-tr	1.98e-148	503	KOG3614@1|root,KOG4195@1|root,KOG3614@2759|Eukaryota,KOG4195@2759|Eukaryota,38D2H@33154|Opisthokonta,3BASE@33208|Metazoa,3CSW8@33213|Bilateria	33208|Metazoa	PT	calcium channel activity	TRPM2	GO:0000003,GO:0000041,GO:0000302,GO:0000323,GO:0001659,GO:0001775,GO:0002252,GO:0002263,GO:0002274,GO:0002275,GO:0002283,GO:0002366,GO:0002376,GO:0002407,GO:0002443,GO:0002444,GO:0002446,GO:0002520,GO:0002521,GO:0002791,GO:0002793,GO:0003008,GO:0003674,GO:0005215,GO:0005216,GO:0005217,GO:0005261,GO:0005262,GO:0005272,GO:0005384,GO:0005488,GO:0005509,GO:0005515,GO:0005575,GO:0005622,GO:0005623,GO:…	3.6.1.13	ko:K04977,ko:K04979,ko:K04983	ko04621,ko04750,ko04911,ko04921,map04621,map04750,map04911,map04921	-	-	-	ko00000,ko00001,ko01000,ko04040	1.A.4.5.4,1.A.4.5.5,1.A.4.5.7	-	-	Ion_trans
HSymV2.0_g01.00563_t1	45351.EDO36105	8.05e-06	52	KOG4475@1|root,KOG4475@2759|Eukaryota	45351.EDO36105|-	U	coreceptor activity involved in Wnt signaling pathway, planar cell polarity pathway	-	-	-	-	-	-	-	-	-	-	-	-	-
HSymV2.0_g01.00564_t1	6087.XP_004206382.1	2.36e-37	132	KOG4036@1|root,KOG4036@2759|Eukaryota	2759|Eukaryota	S	N-terminal domain of NEFA-interacting nuclear protein NIP30	FAM192A	GO:0005575,GO:0005622,GO:0005623,GO:0005634,GO:0043226,GO:0043227,GO:0043229,GO:0043231,GO:0044424,GO:0044464	-	-	-	-	-	-	-	-	-	-	Nefa_Nip30_N
HSymV2.0_g01.00565_t1	6087.XP_004206384.1	3.9e-69	239	2BXVX@1|root,2QQNP@2759|Eukaryota,38N4N@33154|Opisthokonta,3BJ1M@33208|Metazoa	33208|Metazoa	S	response to glucocorticoid	PDCD7	GO:0000375,GO:0000377,GO:0000398,GO:0005575,GO:0005622,GO:0005623,GO:0005634,GO:0005654,GO:0005681,GO:0005689,GO:0006139,GO:0006396,GO:0006397,GO:0006725,GO:0006807,GO:0006915,GO:0008150,GO:0008152,GO:0008219,GO:0008380,GO:0009719,GO:0009725,GO:0009966,GO:0009967,GO:0009987,GO:0010033,GO:0010467,GO:0010646,GO:0010647,GO:0010941,GO:0010942,GO:0012501,GO:0014070,GO:0016070,GO:0016071,GO:0023051,GO:…	-	-	-	-	-	-	-	-	-	-	PDCD7
HSymV2.0_g01.00566_t1	5022.CBX95279	3.8e-08	63.9	28KBG@1|root,2QSSH@2759|Eukaryota,39JKA@33154|Opisthokonta,3Q3XJ@4751|Fungi,3RM0Y@4890|Ascomycota,209IE@147541|Dothideomycetes,4KBPB@92860|Pleosporales	4751|Fungi	S	Protein of unknown function (DUF4243)	-	-	-	-	-	-	-	-	-	-	-	-	DUF4243
HSymV2.0_g01.00567_t1	1123400.KB904763_gene2427	6.3e-09	65.1	COG0666@1|root,COG0666@2|Bacteria,1RBYV@1224|Proteobacteria,1SE9G@1236|Gammaproteobacteria,462Q3@72273|Thiotrichales	72273|Thiotrichales	S	Ankyrin repeat	-	-	-	-	-	-	-	-	-	-	-	-	Ank_2,Ank_4
HSymV2.0_g01.00568_t1	29850.GGTG_01752T0	1.74e-05	54.3	COG0666@1|root,KOG4177@2759|Eukaryota	2759|Eukaryota	I	spectrin binding	TNKS2	GO:0000139,GO:0000209,GO:0000226,GO:0000228,GO:0000242,GO:0000278,GO:0000723,GO:0000775,GO:0000781,GO:0000784,GO:0000922,GO:0003674,GO:0003824,GO:0003950,GO:0005488,GO:0005515,GO:0005575,GO:0005622,GO:0005623,GO:0005634,GO:0005635,GO:0005643,GO:0005654,GO:0005694,GO:0005737,GO:0005794,GO:0005813,GO:0005815,GO:0005819,GO:0005829,GO:0005856,GO:0006139,GO:0006259,GO:0006355,GO:0006357,GO:0006403,GO:…	2.4.2.30	ko:K10799,ko:K15502	-	-	-	-	ko00000,ko01000,ko01009,ko03032,ko03036,ko03400	-	-	-	Ank,Ank_2,Ank_3,Ank_4,Ank_5,PARP,SAM_2
HSymV2.0_g01.00569_t1	400682.PAC_15718394	3.28e-19	89.4	KOG3105@1|root,KOG3105@2759|Eukaryota,39NJJ@33154|Opisthokonta,3BR7T@33208|Metazoa	2759|Eukaryota	BD	DDE superfamily endonuclease	-	-	-	-	-	-	-	-	-	-	-	-	DDE_1,HTH_Tnp_Tc5,HTH_psq
HSymV2.0_g01.00570_t1	400682.PAC_15718394	4.33e-93	295	KOG3105@1|root,KOG3105@2759|Eukaryota,39NJJ@33154|Opisthokonta,3BR7T@33208|Metazoa	2759|Eukaryota	BD	DDE superfamily endonuclease	-	-	-	-	-	-	-	-	-	-	-	-	DDE_1,HTH_Tnp_Tc5,HTH_psq
HSymV2.0_g01.00571_t1	400682.PAC_15721440	4.84e-10	66.2	2EU29@1|root,2SWA7@2759|Eukaryota	2759|Eukaryota	-	-	-	-	-	-	-	-	-	-	-	-	-	-	-
HSymV2.0_g01.00572_t1	6087.XP_002162385.2	1.73e-07	62.4	KOG0774@1|root,KOG0774@2759|Eukaryota,38DAX@33154|Opisthokonta,3BBFY@33208|Metazoa	33208|Metazoa	K	DNA-binding transcription factor activity	PBX1	GO:0000003,GO:0000803,GO:0000976,GO:0000977,GO:0000978,GO:0000980,GO:0000981,GO:0000982,GO:0000987,GO:0001012,GO:0001067,GO:0001077,GO:0001158,GO:0001205,GO:0001221,GO:0001223,GO:0001224,GO:0001225,GO:0001228,GO:0001501,GO:0001655,GO:0001657,GO:0001658,GO:0001704,GO:0001707,GO:0001708,GO:0001710,GO:0001741,GO:0001763,GO:0001822,GO:0001823,GO:0001837,GO:0002009,GO:0002087,GO:0002376,GO:0002520,GO:…	-	ko:K09355,ko:K15609,ko:K15610,ko:K15611	ko04927,ko04934,ko05202,map04927,map04934,map05202	-	-	-	ko00000,ko00001,ko03000	-	-	-	Homeobox,PBC
HSymV2.0_g01.00573_t1	7668.SPU_007818-tr	3.83e-14	78.2	COG2801@1|root,KOG0017@2759|Eukaryota,3A9JY@33154|Opisthokonta,3BUDS@33208|Metazoa	33208|Metazoa	L	transposition, RNA-mediated	-	-	-	-	-	-	-	-	-	-	-	-	rve
HSymV2.0_g01.00574_t1	400682.PAC_15718394	3.28e-19	89.4	KOG3105@1|root,KOG3105@2759|Eukaryota,39NJJ@33154|Opisthokonta,3BR7T@33208|Metazoa	2759|Eukaryota	BD	DDE superfamily endonuclease	-	-	-	-	-	-	-	-	-	-	-	-	DDE_1,HTH_Tnp_Tc5,HTH_psq
HSymV2.0_g01.00575_t1	400682.PAC_15718394	4.33e-93	295	KOG3105@1|root,KOG3105@2759|Eukaryota,39NJJ@33154|Opisthokonta,3BR7T@33208|Metazoa	2759|Eukaryota	BD	DDE superfamily endonuclease	-	-	-	-	-	-	-	-	-	-	-	-	DDE_1,HTH_Tnp_Tc5,HTH_psq
HSymV2.0_g01.00576_t1	400682.PAC_15721440	4.84e-10	66.2	2EU29@1|root,2SWA7@2759|Eukaryota	2759|Eukaryota	-	-	-	-	-	-	-	-	-	-	-	-	-	-	-
HSymV2.0_g01.00577_t1	69293.ENSGACP00000000161	3.15e-89	322	KOG1075@1|root,KOG1075@2759|Eukaryota,39SG3@33154|Opisthokonta,3CQ8S@33208|Metazoa,3E6E3@33213|Bilateria,48QB5@7711|Chordata,49KX3@7742|Vertebrata,4A8SK@7898|Actinopterygii	33208|Metazoa	S	Endonuclease/Exonuclease/phosphatase family	-	-	-	-	-	-	-	-	-	-	-	-	Exo_endo_phos,RVT_1
HSymV2.0_g01.00580_t1	6087.XP_004206177.1	1.21e-110	337	2AHQR@1|root,2RZ2Y@2759|Eukaryota,3A29J@33154|Opisthokonta,3BS9C@33208|Metazoa	33208|Metazoa	S	DDE superfamily endonuclease	-	-	-	-	-	-	-	-	-	-	-	-	DDE_Tnp_4,HTH_Tnp_4
HSymV2.0_g01.00582_t1	6087.XP_004206787.1	1.42e-23	109	KOG3544@1|root,KOG3544@2759|Eukaryota	2759|Eukaryota	D	structural constituent of cuticle	-	-	-	-	-	-	-	-	-	-	-	-	VWA
HSymV2.0_g01.00586_t1	6087.XP_002170574.2	1.23e-11	67.4	COG5422@1|root,KOG3520@2759|Eukaryota,38EVD@33154|Opisthokonta,3B9V5@33208|Metazoa	33208|Metazoa	T	Rho guanine nucleotide exchange factor	-	GO:0003674,GO:0005085,GO:0005088,GO:0005089,GO:0005488,GO:0005515,GO:0005575,GO:0008150,GO:0009966,GO:0009967,GO:0010646,GO:0010647,GO:0017016,GO:0017048,GO:0019899,GO:0023051,GO:0023056,GO:0031267,GO:0035023,GO:0035025,GO:0046578,GO:0046579,GO:0048518,GO:0048522,GO:0048583,GO:0048584,GO:0050789,GO:0050794,GO:0051020,GO:0051056,GO:0051057,GO:0065007,GO:0065009,GO:0098772,GO:1902531,GO:1902533	-	ko:K16529,ko:K21066,ko:K21072	ko04530,map04530	-	-	-	ko00000,ko00001,ko04131	-	-	-	RhoGEF
HSymV2.0_g01.00588_t1	7719.XP_009858467.1	2.23e-07	62	28MKB@1|root,2QVWA@2759|Eukaryota,39WV3@33154|Opisthokonta,3BHJ3@33208|Metazoa,3CY7T@33213|Bilateria,483AV@7711|Chordata	33208|Metazoa	K	histone H3-K9 acetylation	CRTC2	GO:0003674,GO:0003682,GO:0005488,GO:0005515,GO:0005575,GO:0005622,GO:0005623,GO:0005634,GO:0005654,GO:0005737,GO:0005975,GO:0005996,GO:0006006,GO:0006094,GO:0006139,GO:0006325,GO:0006351,GO:0006355,GO:0006357,GO:0006464,GO:0006473,GO:0006475,GO:0006725,GO:0006807,GO:0006810,GO:0006996,GO:0008134,GO:0008140,GO:0008150,GO:0008152,GO:0009058,GO:0009059,GO:0009889,GO:0009891,GO:0009893,GO:0009987,GO:…	-	ko:K15309,ko:K16333,ko:K16334	ko04151,ko04152,ko04922,ko04931,ko05166,map04151,map04152,map04922,map04931,map05166	-	-	-	ko00000,ko00001,ko03029	-	-	-	TORC_C,TORC_M,TORC_N
HSymV2.0_g01.00589_t1	6087.XP_004207190.1	2.12e-210	643	KOG2588@1|root,KOG2588@2759|Eukaryota,39IEW@33154|Opisthokonta,3BABD@33208|Metazoa	33208|Metazoa	K	sterol response element binding	SREBF2	GO:0000003,GO:0000122,GO:0000139,GO:0000902,GO:0000976,GO:0000977,GO:0000978,GO:0000981,GO:0000982,GO:0000987,GO:0001012,GO:0001067,GO:0001077,GO:0001078,GO:0001101,GO:0001227,GO:0001228,GO:0001889,GO:0002027,GO:0002791,GO:0002792,GO:0003062,GO:0003674,GO:0003676,GO:0003677,GO:0003682,GO:0003690,GO:0003700,GO:0004879,GO:0005488,GO:0005515,GO:0005575,GO:0005622,GO:0005623,GO:0005634,GO:0005635,GO:…	-	ko:K07197,ko:K09107	ko04152,ko04910,ko04931,ko04932,map04152,map04910,map04931,map04932	-	-	-	ko00000,ko00001,ko03000,ko04131	-	-	-	HLH
HSymV2.0_g01.00590_t1	6087.XP_004207190.1	1.78e-103	357	KOG2588@1|root,KOG2588@2759|Eukaryota,39IEW@33154|Opisthokonta,3BABD@33208|Metazoa	33208|Metazoa	K	sterol response element binding	SREBF2	GO:0000003,GO:0000122,GO:0000139,GO:0000902,GO:0000976,GO:0000977,GO:0000978,GO:0000981,GO:0000982,GO:0000987,GO:0001012,GO:0001067,GO:0001077,GO:0001078,GO:0001101,GO:0001227,GO:0001228,GO:0001889,GO:0002027,GO:0002791,GO:0002792,GO:0003062,GO:0003674,GO:0003676,GO:0003677,GO:0003682,GO:0003690,GO:0003700,GO:0004879,GO:0005488,GO:0005515,GO:0005575,GO:0005622,GO:0005623,GO:0005634,GO:0005635,GO:…	-	ko:K07197,ko:K09107	ko04152,ko04910,ko04931,ko04932,map04152,map04910,map04931,map04932	-	-	-	ko00000,ko00001,ko03000,ko04131	-	-	-	HLH
HSymV2.0_g01.00591_t1	10224.XP_006821586.1	2.52e-231	685	KOG2158@1|root,KOG2158@2759|Eukaryota,38BCD@33154|Opisthokonta,3BBGM@33208|Metazoa,3CXIW@33213|Bilateria	33208|Metazoa	O	Tubulin tyrosine	TTLL6	GO:0000166,GO:0000226,GO:0001578,GO:0003341,GO:0003352,GO:0003353,GO:0003674,GO:0003824,GO:0005488,GO:0005515,GO:0005524,GO:0005575,GO:0005622,GO:0005623,GO:0005737,GO:0005815,GO:0005829,GO:0005856,GO:0005874,GO:0005929,GO:0006464,GO:0006807,GO:0006928,GO:0006996,GO:0007010,GO:0007017,GO:0007018,GO:0008092,GO:0008144,GO:0008150,GO:0008152,GO:0009987,GO:0015630,GO:0015631,GO:0016043,GO:0016874,GO:…	2.7.7.78,3.1.7.2	ko:K15630,ko:K16582,ko:K21138	ko00230,map00230	-	R00336	RC00078	ko00000,ko00001,ko01000,ko03036,ko04812	-	-	-	TTL
HSymV2.0_g01.00592_t1	6087.XP_004207191.1	0	1006	KOG4262@1|root,KOG4262@2759|Eukaryota,38DDT@33154|Opisthokonta,3BB3V@33208|Metazoa	33208|Metazoa	Q	mitotic cell cycle checkpoint	INTS3	GO:0000075,GO:0000278,GO:0000428,GO:0003674,GO:0005575,GO:0005622,GO:0005623,GO:0005634,GO:0005654,GO:0005730,GO:0005737,GO:0005794,GO:0006139,GO:0006259,GO:0006281,GO:0006351,GO:0006366,GO:0006396,GO:0006725,GO:0006807,GO:0006950,GO:0006974,GO:0007049,GO:0007093,GO:0007346,GO:0008150,GO:0008152,GO:0009058,GO:0009059,GO:0009301,GO:0009314,GO:0009628,GO:0009987,GO:0010212,GO:0010467,GO:0012505,GO:…	-	ko:K13140	-	-	-	-	ko00000,ko03041	-	-	-	Ints3
HSymV2.0_g01.00593_t1	6087.XP_002163403.2	8.96e-39	158	KOG3903@1|root,KOG3903@2759|Eukaryota,39G8I@33154|Opisthokonta,3BADU@33208|Metazoa	33208|Metazoa	D	mitotic cell cycle checkpoint	PRCC	GO:0000075,GO:0000278,GO:0000375,GO:0000377,GO:0000398,GO:0003674,GO:0005575,GO:0005622,GO:0005623,GO:0005634,GO:0005654,GO:0006139,GO:0006396,GO:0006397,GO:0006725,GO:0006807,GO:0007049,GO:0007093,GO:0007346,GO:0008150,GO:0008152,GO:0008380,GO:0009987,GO:0010467,GO:0016070,GO:0016071,GO:0016604,GO:0016607,GO:0022402,GO:0031974,GO:0031981,GO:0034641,GO:0043170,GO:0043226,GO:0043227,GO:0043229,GO:…	-	ko:K13105	ko05202,ko05211,map05202,map05211	-	-	-	ko00000,ko00001,ko03041	-	-	-	PRCC
HSymV2.0_g01.00595_t1	400682.PAC_15728761	4.33e-20	90.9	2CUPS@1|root,2RNJT@2759|Eukaryota,38D78@33154|Opisthokonta,3BIXH@33208|Metazoa	33208|Metazoa	S	zinc ion binding	ZSWIM1	GO:0003674,GO:0005488,GO:0005575,GO:0005622,GO:0005623,GO:0005634,GO:0008270,GO:0043167,GO:0043169,GO:0043226,GO:0043227,GO:0043229,GO:0043231,GO:0044424,GO:0044464,GO:0046872,GO:0046914	-	-	-	-	-	-	-	-	-	-	SWIM
HSymV2.0_g01.00596_t1	7029.ACYPI064445-PA	4.3e-05	50.4	KOG3105@1|root,KOG3105@2759|Eukaryota,38DQS@33154|Opisthokonta,3BK20@33208|Metazoa,3CYN0@33213|Bilateria	33208|Metazoa	S	Jerky protein homolog-like	-	-	-	-	-	-	-	-	-	-	-	-	DDE_1,HTH_Tnp_Tc5
HSymV2.0_g01.00597_t1	8090.ENSORLP00000011063	2.42e-58	201	KOG3913@1|root,KOG3913@2759|Eukaryota,38FGN@33154|Opisthokonta,3BA3V@33208|Metazoa,3CS34@33213|Bilateria,485UI@7711|Chordata,48X5Q@7742|Vertebrata,49QE6@7898|Actinopterygii	33208|Metazoa	T	Ligand for members of the frizzled family of seven transmembrane receptors	WNT5A	GO:0000003,GO:0000165,GO:0000187,GO:0000578,GO:0000902,GO:0000904,GO:0001067,GO:0001101,GO:0001501,GO:0001525,GO:0001558,GO:0001568,GO:0001654,GO:0001655,GO:0001664,GO:0001667,GO:0001702,GO:0001704,GO:0001707,GO:0001708,GO:0001736,GO:0001738,GO:0001756,GO:0001763,GO:0001817,GO:0001819,GO:0001837,GO:0001838,GO:0001841,GO:0001843,GO:0001932,GO:0001934,GO:0001936,GO:0001938,GO:0001944,GO:0001945,GO:…	-	ko:K00444	ko04150,ko04310,ko04360,ko04390,ko04550,ko04916,ko04934,ko05165,ko05166,ko05200,ko05205,ko05217,ko05224,ko05225,ko05226,map04150,map04310,map04360,map04390,map04550,map04916,map04934,map05165,map05166,map05200,map05205,map05217,map05224,map05225,map05226	M00677	-	-	ko00000,ko00001,ko00002,ko00536	-	-	-	wnt
HSymV2.0_g01.00600_t1	6087.XP_004208424.1	2.4e-94	287	COG1028@1|root,KOG1201@2759|Eukaryota,39RXY@33154|Opisthokonta,3BC5N@33208|Metazoa	33208|Metazoa	Q	NADP-retinol dehydrogenase activity	DHRS3	GO:0000166,GO:0001501,GO:0001523,GO:0001750,GO:0003007,GO:0003008,GO:0003151,GO:0003205,GO:0003206,GO:0003279,GO:0003674,GO:0003824,GO:0004033,GO:0004745,GO:0005488,GO:0005575,GO:0005622,GO:0005623,GO:0005737,GO:0005783,GO:0005789,GO:0005886,GO:0005929,GO:0006066,GO:0006091,GO:0006629,GO:0006720,GO:0006721,GO:0007275,GO:0007507,GO:0007600,GO:0007601,GO:0008106,GO:0008150,GO:0008152,GO:0009055,GO:…	1.1.1.105,1.1.1.300	ko:K11146,ko:K15734	ko00830,ko01100,map00830,map01100	-	R02124,R08379	RC00649	ko00000,ko00001,ko01000	-	-	-	adh_short
HSymV2.0_g01.00601_t1	10228.TriadP54758	3.2e-24	97.1	KOG3276@1|root,KOG3276@2759|Eukaryota,3A5MU@33154|Opisthokonta,3BSI1@33208|Metazoa	33208|Metazoa	S	UPF0235 protein C15orf40 homolog	C15orf40	-	-	ko:K09131	-	-	-	-	ko00000	-	-	-	DUF167
HSymV2.0_g01.00602_t1	45351.EDO46012	2.24e-18	89.4	2D3VJ@1|root,2SSXM@2759|Eukaryota,3AR0K@33154|Opisthokonta,3C2EJ@33208|Metazoa	45351.EDO46012|-	-	-	-	-	-	-	-	-	-	-	-	-	-	-	-
HSymV2.0_g01.00604_t1	45351.EDO37443	4.51e-98	323	COG4249@1|root,2QUZM@2759|Eukaryota,38EAM@33154|Opisthokonta,3BFCX@33208|Metazoa	33208|Metazoa	T	lymphoid tissue lymphoma translocation	MALT1	GO:0001650,GO:0001775,GO:0001817,GO:0001819,GO:0001923,GO:0001932,GO:0001934,GO:0002020,GO:0002218,GO:0002220,GO:0002223,GO:0002237,GO:0002253,GO:0002335,GO:0002376,GO:0002429,GO:0002520,GO:0002521,GO:0002682,GO:0002684,GO:0002694,GO:0002696,GO:0002697,GO:0002699,GO:0002700,GO:0002702,GO:0002703,GO:0002705,GO:0002706,GO:0002708,GO:0002709,GO:0002711,GO:0002718,GO:0002720,GO:0002724,GO:0002726,GO:…	-	ko:K07369	ko04064,ko04660,ko04662,ko05152,map04064,map04660,map04662,map05152	-	-	-	ko00000,ko00001,ko01000,ko01002	-	-	-	Ig_2,Ig_3,Peptidase_C14
HSymV2.0_g01.00606_t1	10224.XP_002739406.1	2.58e-54	180	COG1100@1|root,KOG0395@2759|Eukaryota,38Y1P@33154|Opisthokonta,3BFBA@33208|Metazoa,3CX9Y@33213|Bilateria	33208|Metazoa	S	regulation of Cdc42 protein signal transduction	RIT1	GO:0000166,GO:0001882,GO:0001883,GO:0001932,GO:0001934,GO:0003674,GO:0003682,GO:0003824,GO:0003924,GO:0005102,GO:0005488,GO:0005515,GO:0005516,GO:0005525,GO:0005575,GO:0005622,GO:0005623,GO:0005634,GO:0005737,GO:0005886,GO:0006355,GO:0006357,GO:0006950,GO:0006970,GO:0006979,GO:0007154,GO:0007165,GO:0007186,GO:0007187,GO:0007188,GO:0007189,GO:0007264,GO:0007265,GO:0007267,GO:0007268,GO:0007275,GO:…	-	ko:K07832,ko:K07833,ko:K07847	-	-	-	-	ko00000,ko04031	-	-	-	Ras
HSymV2.0_g01.00608_t1	6087.XP_002158680.2	1.7e-140	457	KOG1217@1|root,KOG1217@2759|Eukaryota,38DB6@33154|Opisthokonta,3BAE0@33208|Metazoa	33208|Metazoa	T	von Willebrand factor D and EGF	-	-	-	-	-	-	-	-	-	-	-	-	EGF,EGF_CA,Lectin_C,SEA,VWD
HSymV2.0_g01.00609_t1	6087.XP_002155693.2	9.6e-24	101	KOG3105@1|root,KOG3105@2759|Eukaryota	2759|Eukaryota	CH	DNA binding	TIGD4	GO:0003674,GO:0003676,GO:0003677,GO:0005488,GO:0005575,GO:0005622,GO:0005623,GO:0005634,GO:0043226,GO:0043227,GO:0043229,GO:0043231,GO:0044424,GO:0044464,GO:0097159,GO:1901363	-	-	-	-	-	-	-	-	-	-	CENP-B_N,DDE_1,HTH_Tnp_Tc5
HSymV2.0_g01.00611_t1	6087.XP_004207586.1	6.07e-26	107	2CQK3@1|root,2S458@2759|Eukaryota,3A7MN@33154|Opisthokonta,3BSRK@33208|Metazoa	33208|Metazoa	S	DDE superfamily endonuclease	-	-	-	-	-	-	-	-	-	-	-	-	DDE_Tnp_4,HTH_Tnp_4,THAP
HSymV2.0_g01.00612_t1	6087.XP_002168752.2	5.51e-19	90.1	29RJ7@1|root,2RXBE@2759|Eukaryota	2759|Eukaryota	S	DDE superfamily endonuclease	-	-	-	-	-	-	-	-	-	-	-	-	DDE_Tnp_4,HTH_Tnp_4,THAP
HSymV2.0_g01.00613_t1	6087.XP_002168752.2	7.77e-53	177	29RJ7@1|root,2RXBE@2759|Eukaryota	2759|Eukaryota	S	DDE superfamily endonuclease	-	-	-	-	-	-	-	-	-	-	-	-	DDE_Tnp_4,HTH_Tnp_4,THAP
HSymV2.0_g01.00615_t1	6087.XP_002169182.2	2.69e-111	338	KOG3928@1|root,KOG3928@2759|Eukaryota,39UY9@33154|Opisthokonta,3BFQV@33208|Metazoa	33208|Metazoa	J	Death associated protein 3	DAP3	GO:0000166,GO:0000313,GO:0000314,GO:0001882,GO:0001883,GO:0003674,GO:0003735,GO:0005198,GO:0005488,GO:0005525,GO:0005575,GO:0005622,GO:0005623,GO:0005634,GO:0005654,GO:0005737,GO:0005739,GO:0005740,GO:0005743,GO:0005759,GO:0005761,GO:0005763,GO:0005840,GO:0006412,GO:0006414,GO:0006415,GO:0006518,GO:0006807,GO:0006915,GO:0006996,GO:0007005,GO:0007154,GO:0007165,GO:0008150,GO:0008152,GO:0008219,GO:…	-	ko:K17408	-	-	-	-	br01610,ko00000,ko03011,ko03029	-	-	-	DAP3
HSymV2.0_g01.00616_t1	45351.EDO31658	5.93e-83	267	KOG4469@1|root,KOG4469@2759|Eukaryota,38GF1@33154|Opisthokonta,3BCEV@33208|Metazoa	33208|Metazoa	S	Rab guanyl-nucleotide exchange factor activity	RGP1	GO:0000139,GO:0003674,GO:0005085,GO:0005088,GO:0005488,GO:0005515,GO:0005575,GO:0005622,GO:0005623,GO:0005737,GO:0005794,GO:0005802,GO:0005829,GO:0005886,GO:0006810,GO:0008150,GO:0009892,GO:0009894,GO:0009895,GO:0010605,GO:0012505,GO:0016020,GO:0016192,GO:0016197,GO:0016482,GO:0017016,GO:0017112,GO:0017137,GO:0019222,GO:0019899,GO:0031090,GO:0031267,GO:0031323,GO:0031324,GO:0031329,GO:0031330,GO:…	-	ko:K20477	-	-	-	-	ko00000,ko04131	-	-	-	Rgp1
HSymV2.0_g01.00617_t1	10228.TriadP52576	7.52e-13	82	COG2801@1|root,KOG1055@1|root,KOG0017@2759|Eukaryota,KOG1055@2759|Eukaryota,38DIA@33154|Opisthokonta,3BB1F@33208|Metazoa	33208|Metazoa	EPT	gamma-aminobutyric acid type B receptor subunit	-	-	-	ko:K04615	ko04024,ko04080,ko04727,ko04742,ko04915,ko05032,map04024,map04080,map04727,map04742,map04915,map05032	-	-	-	ko00000,ko00001,ko04030	9.A.14.15.1	-	-	7tm_3,ANF_receptor
HSymV2.0_g01.00618_t1	5786.XP_003286016.1	1.13e-37	135	COG3265@1|root,KOG3354@2759|Eukaryota,3XGU1@554915|Amoebozoa	554915|Amoebozoa	F	Belongs to the gluconokinase GntK GntV family	-	GO:0000166,GO:0003674,GO:0003824,GO:0005488,GO:0005524,GO:0005975,GO:0006082,GO:0006793,GO:0006796,GO:0008144,GO:0008150,GO:0008152,GO:0009056,GO:0009987,GO:0016052,GO:0016054,GO:0016301,GO:0016310,GO:0016740,GO:0016772,GO:0016773,GO:0017076,GO:0019520,GO:0019521,GO:0019752,GO:0030554,GO:0032553,GO:0032555,GO:0032559,GO:0032787,GO:0035639,GO:0036094,GO:0043167,GO:0043168,GO:0043436,GO:0044237,GO:…	2.7.1.12	ko:K00851	ko00030,ko01100,ko01110,ko01120,ko01130,ko01200,map00030,map01100,map01110,map01120,map01130,map01200	-	R01737	RC00002,RC00017	ko00000,ko00001,ko01000	-	-	-	SKI
HSymV2.0_g01.00619_t1	45351.EDO34391	3.45e-116	352	KOG3530@1|root,KOG3530@2759|Eukaryota,38GGC@33154|Opisthokonta,3BB02@33208|Metazoa	33208|Metazoa	S	structural constituent of cytoskeleton	FRMD5	GO:0003674,GO:0005102,GO:0005178,GO:0005198,GO:0005200,GO:0005488,GO:0005515,GO:0005575,GO:0005622,GO:0005623,GO:0005856,GO:0005912,GO:0006996,GO:0007010,GO:0008092,GO:0008150,GO:0009987,GO:0016020,GO:0016021,GO:0016043,GO:0019899,GO:0019900,GO:0019901,GO:0030029,GO:0030036,GO:0030054,GO:0030155,GO:0030334,GO:0031032,GO:0031224,GO:0032879,GO:0040012,GO:0040013,GO:0043226,GO:0043228,GO:0043229,GO:…	-	-	-	-	-	-	-	-	-	-	FA,FERM_C,FERM_M,FERM_N
HSymV2.0_g01.00620_t1	10228.TriadP54525	8.02e-19	101	294FU@1|root,2RBD3@2759|Eukaryota,39RZ1@33154|Opisthokonta,3BBAP@33208|Metazoa	33208|Metazoa	S	positive regulation of DNA replication	CTC1	GO:0000228,GO:0000723,GO:0000781,GO:0000782,GO:0000783,GO:0000784,GO:0001501,GO:0002376,GO:0002520,GO:0003674,GO:0003676,GO:0003677,GO:0003697,GO:0005488,GO:0005575,GO:0005622,GO:0005623,GO:0005634,GO:0005694,GO:0006139,GO:0006259,GO:0006275,GO:0006725,GO:0006807,GO:0006950,GO:0006974,GO:0006996,GO:0007275,GO:0007346,GO:0007568,GO:0007569,GO:0008150,GO:0008152,GO:0008283,GO:0008284,GO:0009888,GO:…	-	-	-	-	-	-	-	-	-	-	CTC1
HSymV2.0_g01.00621_t1	45351.EDO49836	1.58e-133	390	COG3869@1|root,KOG3581@2759|Eukaryota,38BGZ@33154|Opisthokonta,3BB2K@33208|Metazoa	33208|Metazoa	C	Belongs to the ATP guanido phosphotransferase family	-	-	2.7.3.2	ko:K00933	ko00330,ko01100,map00330,map01100	M00047	R01881	RC00002,RC00203	ko00000,ko00001,ko00002,ko01000,ko04147	-	-	-	ATP-gua_Ptrans,ATP-gua_PtransN
HSymV2.0_g01.00623_t1	6087.XP_002158990.1	2.81e-195	564	KOG0660@1|root,KOG0660@2759|Eukaryota,39JXW@33154|Opisthokonta,3BJQE@33208|Metazoa	33208|Metazoa	T	MAP kinase activity	MAPK6	GO:0000165,GO:0000166,GO:0003674,GO:0003824,GO:0004672,GO:0004674,GO:0004707,GO:0005488,GO:0005515,GO:0005524,GO:0005575,GO:0005622,GO:0005623,GO:0005634,GO:0005654,GO:0005737,GO:0005829,GO:0005856,GO:0006464,GO:0006468,GO:0006793,GO:0006796,GO:0006807,GO:0007049,GO:0007154,GO:0007165,GO:0007275,GO:0007399,GO:0008144,GO:0008150,GO:0008152,GO:0009987,GO:0010033,GO:0010468,GO:0010720,GO:0010975,GO:…	2.7.11.24	ko:K06855	ko04657,map04657	-	-	-	ko00000,ko00001,ko01000,ko01001	-	-	-	Pkinase
HSymV2.0_g01.00624_t1	7668.SPU_007414-tr	3.44e-63	242	28NJA@1|root,2QV4W@2759|Eukaryota,39W76@33154|Opisthokonta,3BI99@33208|Metazoa,3CYUI@33213|Bilateria	33208|Metazoa	S	spindle assembly	HAUS6	GO:0000086,GO:0000226,GO:0000278,GO:0005575,GO:0005622,GO:0005623,GO:0005634,GO:0005654,GO:0005737,GO:0005813,GO:0005815,GO:0005819,GO:0005829,GO:0005856,GO:0005874,GO:0005875,GO:0006996,GO:0007010,GO:0007017,GO:0007049,GO:0007051,GO:0007052,GO:0007088,GO:0007098,GO:0007346,GO:0008150,GO:0009987,GO:0010389,GO:0010564,GO:0015630,GO:0016043,GO:0016604,GO:0016607,GO:0022402,GO:0022406,GO:0022607,GO:…	-	ko:K16589	-	-	-	-	ko00000,ko03036	-	-	-	HAUS6_N
HSymV2.0_g01.00625_t1	6087.XP_002170130.2	1.39e-39	156	KOG4364@1|root,KOG4364@2759|Eukaryota,38HXQ@33154|Opisthokonta,3BEZ3@33208|Metazoa	33208|Metazoa	B	chromo shadow domain binding	CHAF1A	GO:0000228,GO:0000724,GO:0000725,GO:0000785,GO:0000790,GO:0003674,GO:0003682,GO:0005488,GO:0005515,GO:0005575,GO:0005622,GO:0005623,GO:0005634,GO:0005694,GO:0006139,GO:0006259,GO:0006260,GO:0006261,GO:0006281,GO:0006302,GO:0006310,GO:0006323,GO:0006325,GO:0006333,GO:0006334,GO:0006335,GO:0006725,GO:0006807,GO:0006950,GO:0006974,GO:0006996,GO:0007049,GO:0007275,GO:0007444,GO:0008150,GO:0008152,GO:…	-	ko:K10750	-	-	-	-	ko00000,ko03036	-	-	-	CAF-1_p150,CAF1-p150_C2,CAF1-p150_N,CAF1A
HSymV2.0_g01.00626_t1	6087.XP_002164489.2	9.28e-85	273	COG5193@1|root,KOG1855@2759|Eukaryota,39RRM@33154|Opisthokonta,3BAEZ@33208|Metazoa	33208|Metazoa	T	La ribonucleoprotein domain family member 6	-	GO:0003674,GO:0003676,GO:0005488,GO:0005575,GO:0008150,GO:0009892,GO:0010468,GO:0010605,GO:0010629,GO:0019222,GO:0048519,GO:0050789,GO:0060255,GO:0065007,GO:0097159,GO:1901363	-	ko:K18733	-	-	-	-	ko00000,ko03019	-	-	-	La,SUZ-C
HSymV2.0_g01.00628_t1	6087.XP_004207573.1	7.91e-28	114	KOG4273@1|root,KOG4273@2759|Eukaryota	2759|Eukaryota	L	protein transport	AAGAB	GO:0000011,GO:0000166,GO:0001882,GO:0001883,GO:0003674,GO:0003824,GO:0003924,GO:0005488,GO:0005525,GO:0005575,GO:0005622,GO:0005623,GO:0005634,GO:0005654,GO:0005737,GO:0005739,GO:0005740,GO:0005768,GO:0005769,GO:0005770,GO:0005829,GO:0005886,GO:0006605,GO:0006623,GO:0006810,GO:0006886,GO:0006892,GO:0006895,GO:0006897,GO:0006914,GO:0006996,GO:0007032,GO:0007033,GO:0007034,GO:0008104,GO:0008150,GO:…	-	-	-	-	-	-	-	-	-	-	Adaptin_binding,Ras
HSymV2.0_g01.00631_t1	6087.XP_004207144.1	1.36e-136	432	2BRDE@1|root,2S1WD@2759|Eukaryota,3A3X1@33154|Opisthokonta,3CNXF@33208|Metazoa	33208|Metazoa	S	Retinol binding protein receptor	-	-	-	-	-	-	-	-	-	-	-	-	RBP_receptor
HSymV2.0_g01.00632_t1	7994.ENSAMXP00000017012	7e-306	873	COG5022@1|root,KOG0162@2759|Eukaryota,39J88@33154|Opisthokonta,3CNUX@33208|Metazoa,3E57C@33213|Bilateria,47ZME@7711|Chordata,490AS@7742|Vertebrata,49WV5@7898|Actinopterygii	33208|Metazoa	Z	Belongs to the TRAFAC class myosin-kinesin ATPase superfamily. Myosin family	MYO1F	GO:0000166,GO:0001775,GO:0002252,GO:0002263,GO:0002274,GO:0002275,GO:0002283,GO:0002366,GO:0002376,GO:0002443,GO:0002444,GO:0002446,GO:0002682,GO:0003674,GO:0003774,GO:0003777,GO:0003779,GO:0003824,GO:0005488,GO:0005515,GO:0005516,GO:0005524,GO:0005575,GO:0005622,GO:0005623,GO:0005737,GO:0005856,GO:0005884,GO:0005938,GO:0006810,GO:0006887,GO:0006928,GO:0006950,GO:0006952,GO:0006955,GO:0007017,GO:…	-	ko:K10356	-	-	-	-	ko00000,ko01009,ko03036,ko04131,ko04147,ko04812	-	-	-	Myosin_TH1,Myosin_head,SH3_1,SH3_9
HSymV2.0_g01.00633_t1	6087.XP_002153874.2	3.29e-157	461	KOG0581@1|root,KOG0581@2759|Eukaryota,38I2N@33154|Opisthokonta	33154|Opisthokonta	T	Mitogen-activated protein kinase kinase 5	MAP2K5	GO:0000122,GO:0000165,GO:0000166,GO:0000187,GO:0001558,GO:0001817,GO:0001818,GO:0001932,GO:0001934,GO:0003674,GO:0003824,GO:0004672,GO:0004674,GO:0004707,GO:0004708,GO:0004712,GO:0004713,GO:0005488,GO:0005524,GO:0005575,GO:0005622,GO:0005623,GO:0005634,GO:0005737,GO:0005819,GO:0005829,GO:0005856,GO:0006355,GO:0006357,GO:0006464,GO:0006468,GO:0006793,GO:0006796,GO:0006807,GO:0006950,GO:0007154,GO:…	2.7.12.2	ko:K04463	ko04010,ko04540,ko04722,ko04921,ko05418,map04010,map04540,map04722,map04921,map05418	M00690	-	-	ko00000,ko00001,ko00002,ko01000,ko01001	-	-	-	PB1,Pkinase
HSymV2.0_g01.00634_t1	6087.XP_002163208.2	4.55e-67	233	KOG2615@1|root,KOG2615@2759|Eukaryota,38FGP@33154|Opisthokonta,3BRXU@33208|Metazoa	33208|Metazoa	S	Major Facilitator Superfamily	-	-	-	-	-	-	-	-	-	-	-	-	MFS_1
HSymV2.0_g01.00636_t1	7739.XP_002608355.1	2.85e-08	65.1	KOG2177@1|root,KOG2177@2759|Eukaryota	2759|Eukaryota	O	zinc ion binding	-	-	2.3.2.27	ko:K06058,ko:K11997,ko:K12026	ko04330,map04330	-	-	-	ko00000,ko00001,ko01000,ko04121	-	-	-	MATH,zf-B_box,zf-C3HC4,zf-RING_UBOX
HSymV2.0_g01.00637_t1	6087.XP_002163208.2	1.27e-71	245	KOG2615@1|root,KOG2615@2759|Eukaryota,38FGP@33154|Opisthokonta,3BRXU@33208|Metazoa	33208|Metazoa	S	Major Facilitator Superfamily	-	-	-	-	-	-	-	-	-	-	-	-	MFS_1
HSymV2.0_g01.00638_t1	6087.XP_002163208.2	2.51e-57	207	KOG2615@1|root,KOG2615@2759|Eukaryota,38FGP@33154|Opisthokonta,3BRXU@33208|Metazoa	33208|Metazoa	S	Major Facilitator Superfamily	-	-	-	-	-	-	-	-	-	-	-	-	MFS_1
HSymV2.0_g01.00639_t1	6087.XP_002161530.1	1.06e-236	664	KOG2075@1|root,KOG2075@2759|Eukaryota,38DDF@33154|Opisthokonta,3BAEU@33208|Metazoa	33208|Metazoa	S	ubiquitin protein ligase binding	BTBD1	GO:0000151,GO:0000932,GO:0003674,GO:0005488,GO:0005515,GO:0005575,GO:0005622,GO:0005623,GO:0005737,GO:0005829,GO:0006464,GO:0006508,GO:0006511,GO:0006807,GO:0007275,GO:0007399,GO:0007517,GO:0008150,GO:0008152,GO:0009056,GO:0009057,GO:0009987,GO:0010498,GO:0016567,GO:0019005,GO:0019222,GO:0019538,GO:0019899,GO:0019941,GO:0022008,GO:0030154,GO:0030162,GO:0030163,GO:0031461,GO:0031625,GO:0032446,GO:…	-	ko:K10477	-	-	-	-	ko00000,ko04121	-	-	-	BACK,BTB,PHR
HSymV2.0_g01.00640_t1	6087.XP_002161530.1	6.5e-133	389	KOG2075@1|root,KOG2075@2759|Eukaryota,38DDF@33154|Opisthokonta,3BAEU@33208|Metazoa	33208|Metazoa	S	ubiquitin protein ligase binding	BTBD1	GO:0000151,GO:0000932,GO:0003674,GO:0005488,GO:0005515,GO:0005575,GO:0005622,GO:0005623,GO:0005737,GO:0005829,GO:0006464,GO:0006508,GO:0006511,GO:0006807,GO:0007275,GO:0007399,GO:0007517,GO:0008150,GO:0008152,GO:0009056,GO:0009057,GO:0009987,GO:0010498,GO:0016567,GO:0019005,GO:0019222,GO:0019538,GO:0019899,GO:0019941,GO:0022008,GO:0030154,GO:0030162,GO:0030163,GO:0031461,GO:0031625,GO:0032446,GO:…	-	ko:K10477	-	-	-	-	ko00000,ko04121	-	-	-	BACK,BTB,PHR
HSymV2.0_g01.00642_t1	400682.PAC_15715857	5.55e-86	279	28K6X@1|root,2QSMG@2759|Eukaryota,39TXW@33154|Opisthokonta,3BNJW@33208|Metazoa	33154|Opisthokonta	-	-	-	-	-	-	-	-	-	-	-	-	-	-	rve
HSymV2.0_g01.00643_t1	6087.XP_004211072.1	0	1097	COG1131@1|root,KOG4287@1|root,KOG0065@2759|Eukaryota,KOG4287@2759|Eukaryota,39EHS@33154|Opisthokonta,3C0HS@33208|Metazoa	33208|Metazoa	V	ATPase activity	-	-	-	-	-	-	-	-	-	-	-	-	-
HSymV2.0_g01.00644_t1	6087.XP_002161146.2	2.47e-137	404	KOG2664@1|root,KOG2664@2759|Eukaryota,38ETS@33154|Opisthokonta,3BCMR@33208|Metazoa	33208|Metazoa	K	Small nuclear RNA activating complex, polypeptide 3	SNAPC3	GO:0000976,GO:0000977,GO:0000978,GO:0000987,GO:0000992,GO:0001006,GO:0001011,GO:0001012,GO:0001016,GO:0001032,GO:0001067,GO:0003674,GO:0003676,GO:0003677,GO:0003681,GO:0003690,GO:0003700,GO:0005488,GO:0005515,GO:0005575,GO:0005622,GO:0005623,GO:0005634,GO:0005654,GO:0005667,GO:0005730,GO:0006139,GO:0006351,GO:0006355,GO:0006366,GO:0006383,GO:0006725,GO:0006807,GO:0008150,GO:0008152,GO:0009058,GO:…	-	ko:K15210	-	-	-	-	ko00000,ko03021	-	-	-	zf-SNAP50_C
HSymV2.0_g01.00645_t1	10228.TriadP60588	1.32e-156	524	KOG3614@1|root,KOG4195@1|root,KOG3614@2759|Eukaryota,KOG4195@2759|Eukaryota,38D2H@33154|Opisthokonta,3BASE@33208|Metazoa	33208|Metazoa	PT	calcium channel activity	TRPM2	GO:0000003,GO:0000041,GO:0000302,GO:0000323,GO:0001659,GO:0001775,GO:0002252,GO:0002263,GO:0002274,GO:0002275,GO:0002283,GO:0002366,GO:0002376,GO:0002407,GO:0002443,GO:0002444,GO:0002446,GO:0002520,GO:0002521,GO:0002791,GO:0002793,GO:0003008,GO:0003674,GO:0005215,GO:0005216,GO:0005217,GO:0005261,GO:0005262,GO:0005272,GO:0005384,GO:0005488,GO:0005509,GO:0005515,GO:0005575,GO:0005622,GO:0005623,GO:…	3.6.1.13	ko:K04977,ko:K04983	ko04621,ko04750,ko04921,map04621,map04750,map04921	-	-	-	ko00000,ko00001,ko01000,ko04040	1.A.4.5.5,1.A.4.5.7	-	-	Ion_trans
HSymV2.0_g01.00646_t1	8083.ENSXMAP00000012669	9.97e-146	450	COG5599@1|root,2QR81@2759|Eukaryota,38V9A@33154|Opisthokonta,3BEVC@33208|Metazoa,3CSG4@33213|Bilateria,48D1Q@7711|Chordata,496VC@7742|Vertebrata,4A02U@7898|Actinopterygii	33208|Metazoa	T	Protein tyrosine phosphatase, non-receptor type 9, b	ptpn9	-	3.1.3.48	ko:K18038	-	-	-	-	ko00000,ko01000,ko01009	-	-	-	CRAL_TRIO,Y_phosphatase
HSymV2.0_g01.00647_t1	13735.ENSPSIP00000009446	1.82e-38	148	KOG2579@1|root,KOG2579@2759|Eukaryota,38HZH@33154|Opisthokonta,3BM3I@33208|Metazoa,3CU6C@33213|Bilateria,485ZF@7711|Chordata,4938R@7742|Vertebrata,4C7RW@8459|Testudines	33208|Metazoa	S	Fibrinogen-related domains (FReDs)	FGL2	GO:0001775,GO:0002252,GO:0002263,GO:0002274,GO:0002275,GO:0002283,GO:0002366,GO:0002376,GO:0002443,GO:0002444,GO:0002446,GO:0003674,GO:0003824,GO:0005575,GO:0005576,GO:0005577,GO:0005615,GO:0005622,GO:0005623,GO:0005737,GO:0006508,GO:0006807,GO:0006810,GO:0006887,GO:0006955,GO:0008047,GO:0008150,GO:0008152,GO:0008233,GO:0009893,GO:0009986,GO:0009987,GO:0010604,GO:0010952,GO:0012505,GO:0016192,GO:…	-	-	-	-	-	-	-	-	-	-	Fibrinogen_C
HSymV2.0_g01.00649_t1	10224.XP_006825179.1	3.79e-195	629	KOG0266@1|root,KOG0266@2759|Eukaryota,39S92@33154|Opisthokonta,3BFXF@33208|Metazoa,3D1EJ@33213|Bilateria	33208|Metazoa	S	positive regulation of polarized epithelial cell differentiation	AHI1	GO:0001654,GO:0001655,GO:0001738,GO:0001750,GO:0001754,GO:0001822,GO:0001947,GO:0002009,GO:0002090,GO:0002092,GO:0002791,GO:0003002,GO:0003007,GO:0003143,GO:0003407,GO:0003674,GO:0005488,GO:0005515,GO:0005575,GO:0005622,GO:0005623,GO:0005737,GO:0005813,GO:0005814,GO:0005815,GO:0005829,GO:0005856,GO:0005911,GO:0005912,GO:0005929,GO:0006355,GO:0006357,GO:0006810,GO:0006903,GO:0006996,GO:0007154,GO:…	-	ko:K16740	-	-	-	-	ko00000,ko03036	-	-	-	SH3_1,WD40
HSymV2.0_g01.00650_t1	6087.XP_004209637.1	8.37e-71	214	KOG1088@1|root,KOG1088@2759|Eukaryota,3A49I@33154|Opisthokonta,3BRUJ@33208|Metazoa	33208|Metazoa	S	tRNA methyltransferase 11-2 homolog	TRMT112	GO:0000154,GO:0001510,GO:0003674,GO:0003824,GO:0005488,GO:0005515,GO:0005575,GO:0005622,GO:0005623,GO:0005634,GO:0005654,GO:0005737,GO:0005829,GO:0006139,GO:0006364,GO:0006396,GO:0006399,GO:0006400,GO:0006464,GO:0006479,GO:0006725,GO:0006807,GO:0008033,GO:0008150,GO:0008152,GO:0008168,GO:0008173,GO:0008213,GO:0008276,GO:0008649,GO:0008757,GO:0009451,GO:0009893,GO:0009987,GO:0010467,GO:0010468,GO:…	-	ko:K15448	-	-	-	-	ko00000,ko03012,ko03016	-	-	-	Trm112p
HSymV2.0_g01.00651_t1	10224.XP_002732573.1	3.05e-109	365	KOG1940@1|root,KOG1940@2759|Eukaryota,38TY1@33154|Opisthokonta,3BH31@33208|Metazoa,3D1CU@33213|Bilateria	33208|Metazoa	S	CHY zinc finger	-	-	-	-	-	-	-	-	-	-	-	-	RWD,zf-CCCH,zf-CHY
HSymV2.0_g01.00652_t1	6087.XP_002153900.2	2.43e-193	553	COG0814@1|root,KOG1303@2759|Eukaryota,39T29@33154|Opisthokonta,3BKWZ@33208|Metazoa	33208|Metazoa	E	Lysine histidine transporter-like	-	GO:0005575,GO:0016020,GO:0016021,GO:0031224,GO:0044425	-	ko:K15015	ko04721,ko04723,ko04727,ko05032,ko05033,map04721,map04723,map04727,map05032,map05033	-	-	-	ko00000,ko00001,ko02000	2.A.18.5	-	-	Aa_trans
HSymV2.0_g01.00653_t1	9258.ENSOANP00000002141	1.62e-69	224	arCOG07796@1|root,2QQFT@2759|Eukaryota,38B8F@33154|Opisthokonta,3BATA@33208|Metazoa,3CWXD@33213|Bilateria,484BT@7711|Chordata,4906E@7742|Vertebrata,3J4YN@40674|Mammalia	33208|Metazoa	T	Belongs to the DNase I family	DNASE1	GO:0000737,GO:0001775,GO:0001910,GO:0002252,GO:0002263,GO:0002274,GO:0002275,GO:0002283,GO:0002366,GO:0002376,GO:0002673,GO:0002682,GO:0002697,GO:0002703,GO:0002886,GO:0003674,GO:0003779,GO:0003824,GO:0004518,GO:0004519,GO:0004520,GO:0004530,GO:0004536,GO:0005488,GO:0005515,GO:0005575,GO:0005576,GO:0005622,GO:0005623,GO:0005634,GO:0005635,GO:0006139,GO:0006259,GO:0006308,GO:0006725,GO:0006807,GO:…	3.1.21.1	ko:K11994,ko:K11995	-	-	-	-	ko00000,ko01000	-	-	-	Exo_endo_phos
HSymV2.0_g01.00654_t1	6087.XP_002154143.1	8.72e-42	149	KOG4728@1|root,KOG4728@2759|Eukaryota,3A2CC@33154|Opisthokonta,3BR21@33208|Metazoa	33208|Metazoa	T	BCL (B-Cell lymphoma); contains BH1, BH2 regions	bcl2l10	-	-	ko:K02159,ko:K18451	ko01521,ko01522,ko01524,ko04071,ko04115,ko04141,ko04210,ko04211,ko04215,ko04217,ko04722,ko04932,ko04933,ko05014,ko05016,ko05020,ko05152,ko05161,ko05165,ko05166,ko05167,ko05200,ko05202,ko05203,ko05210,ko05212,ko05213,ko05214,ko05216,ko05217,ko05218,ko05220,ko05222,ko05223,ko05224,ko05225,ko05226,map01521,map01522,map01524,map04071,map04115,map04141,map04210,map04211,map04215,map04217,map04722,map0…	-	-	-	ko00000,ko00001,ko02000,ko03029	1.A.21.1.2	-	-	Bcl-2
HSymV2.0_g01.00655_t1	6087.XP_002158060.2	1.94e-266	796	KOG3538@1|root,KOG3538@2759|Eukaryota,38EJ8@33154|Opisthokonta,3BBR3@33208|Metazoa	33208|Metazoa	O	negative regulation of cellular response to hepatocyte growth factor stimulus	ADAMTS17	GO:0003674,GO:0003676,GO:0003824,GO:0004175,GO:0004222,GO:0005488,GO:0005575,GO:0005576,GO:0006508,GO:0006807,GO:0008150,GO:0008152,GO:0008233,GO:0008237,GO:0016787,GO:0019538,GO:0043167,GO:0043169,GO:0043170,GO:0044238,GO:0046872,GO:0070011,GO:0071704,GO:0097159,GO:0140096,GO:1901363,GO:1901564	-	ko:K08631	-	-	-	-	ko00000,ko01000,ko01002	-	-	-	ADAM_spacer1,PLAC,Pep_M12B_propep,Reprolysin,TSP_1
HSymV2.0_g01.00656_t1	6087.XP_002160257.1	2.67e-234	648	COG0174@1|root,KOG0683@2759|Eukaryota,38F54@33154|Opisthokonta,3BCP8@33208|Metazoa	33208|Metazoa	E	glutamine biosynthetic process	GLUL	GO:0000166,GO:0003674,GO:0003824,GO:0004351,GO:0004356,GO:0005488,GO:0005524,GO:0005575,GO:0005622,GO:0005623,GO:0005737,GO:0005739,GO:0006082,GO:0006520,GO:0006536,GO:0006538,GO:0006541,GO:0006542,GO:0006807,GO:0006810,GO:0006897,GO:0006909,GO:0006996,GO:0007005,GO:0007275,GO:0007399,GO:0007416,GO:0008144,GO:0008150,GO:0008152,GO:0008652,GO:0009056,GO:0009058,GO:0009063,GO:0009064,GO:0009065,GO:…	6.3.1.2	ko:K01915	ko00220,ko00250,ko00630,ko00910,ko01100,ko01120,ko01230,ko02020,ko04217,ko04724,ko04727,map00220,map00250,map00630,map00910,map01100,map01120,map01230,map02020,map04217,map04724,map04727	-	R00253	RC00010,RC02798	ko00000,ko00001,ko01000,ko04147	-	-	-	Gln-synt_C,Gln-synt_N
HSymV2.0_g01.00657_t1	9031.ENSGALP00000013428	5.49e-260	784	KOG3417@1|root,KOG3417@2759|Eukaryota,38I5C@33154|Opisthokonta,3BC6C@33208|Metazoa,3CTIN@33213|Bilateria,47Z04@7711|Chordata,49504@7742|Vertebrata,4GN78@8782|Aves	33208|Metazoa	T	guanine nucleotide-releasing factor 1	RASGRF1	GO:0000165,GO:0001975,GO:0003008,GO:0003674,GO:0005085,GO:0005088,GO:0005089,GO:0005096,GO:0005102,GO:0005488,GO:0005515,GO:0005575,GO:0005622,GO:0005623,GO:0005737,GO:0005829,GO:0005886,GO:0006464,GO:0006468,GO:0006793,GO:0006796,GO:0006807,GO:0006950,GO:0007154,GO:0007165,GO:0007264,GO:0007275,GO:0007399,GO:0007610,GO:0007611,GO:0007613,GO:0007616,GO:0008022,GO:0008047,GO:0008150,GO:0008152,GO:…	-	ko:K04349,ko:K12326,ko:K14549	ko03008,ko04010,ko04014,ko04510,map03008,map04010,map04014,map04510	-	-	-	ko00000,ko00001,ko03009	-	-	-	PH,RasGEF,RasGEF_N,RhoGEF
HSymV2.0_g01.00658_t1	6087.XP_002169612.2	1.79e-61	210	KOG2619@1|root,KOG2619@2759|Eukaryota,38F5V@33154|Opisthokonta	33154|Opisthokonta	G	alpha-(1->3)-fucosyltransferase activity	-	-	-	ko:K14464	ko00513,ko01100,map00513,map01100	-	R09324	-	ko00000,ko00001,ko01000	-	GT10	-	Glyco_tran_10_N,Glyco_transf_10
HSymV2.0_g01.00659_t1	342113.DM82_5976	2.14e-96	313	28UM2@1|root,2Z83Y@2|Bacteria,1P4Y0@1224|Proteobacteria,2W6JE@28216|Betaproteobacteria	28216|Betaproteobacteria	S	Common central domain of tyrosinase	melO	-	1.14.18.1	ko:K00505	ko00350,ko00950,ko00965,ko01100,ko01110,ko04916,map00350,map00950,map00965,map01100,map01110,map04916	M00042	R00731,R02078,R02363,R02383,R04693,R04884	RC00046,RC00150,RC00180	ko00000,ko00001,ko00002,ko01000	-	-	-	Tyrosinase
HSymV2.0_g01.00660_t1	342113.DM82_5976	2.17e-102	328	28UM2@1|root,2Z83Y@2|Bacteria,1P4Y0@1224|Proteobacteria,2W6JE@28216|Betaproteobacteria	28216|Betaproteobacteria	S	Common central domain of tyrosinase	melO	-	1.14.18.1	ko:K00505	ko00350,ko00950,ko00965,ko01100,ko01110,ko04916,map00350,map00950,map00965,map01100,map01110,map04916	M00042	R00731,R02078,R02363,R02383,R04693,R04884	RC00046,RC00150,RC00180	ko00000,ko00001,ko00002,ko01000	-	-	-	Tyrosinase
HSymV2.0_g01.00661_t1	7070.TC006312-PA	1.38e-21	89	KOG2712@1|root,KOG2712@2759|Eukaryota,3A88C@33154|Opisthokonta,3BTYI@33208|Metazoa,3DBIE@33213|Bilateria,420ZC@6656|Arthropoda,3SP6W@50557|Insecta	33208|Metazoa	K	It is involved in the biological process described with regulation of transcription, DNA-templated	Ssb-c31a	GO:0003674,GO:0003676,GO:0003677,GO:0003697,GO:0003712,GO:0003713,GO:0005488,GO:0005575,GO:0005622,GO:0005623,GO:0005634,GO:0005667,GO:0006355,GO:0006357,GO:0008150,GO:0009889,GO:0009890,GO:0009891,GO:0009892,GO:0009893,GO:0010468,GO:0010556,GO:0010557,GO:0010558,GO:0010604,GO:0010605,GO:0010628,GO:0010629,GO:0019219,GO:0019222,GO:0031323,GO:0031324,GO:0031325,GO:0031326,GO:0031327,GO:0031328,GO:…	-	-	-	-	-	-	-	-	-	-	PC4
HSymV2.0_g01.00662_t1	6087.XP_002164388.2	1.02e-117	383	KOG4464@1|root,KOG4464@2759|Eukaryota,38XD4@33154|Opisthokonta,3BBCW@33208|Metazoa	33208|Metazoa	T	cell-cell adhesion involved in gastrulation	RIC8B	GO:0000226,GO:0000278,GO:0001667,GO:0001701,GO:0001703,GO:0001944,GO:0001965,GO:0003008,GO:0003674,GO:0005085,GO:0005096,GO:0005488,GO:0005515,GO:0005575,GO:0005622,GO:0005623,GO:0005737,GO:0005813,GO:0005815,GO:0005818,GO:0005819,GO:0005828,GO:0005829,GO:0005856,GO:0005874,GO:0005876,GO:0005886,GO:0005938,GO:0006928,GO:0006996,GO:0007010,GO:0007017,GO:0007049,GO:0007154,GO:0007155,GO:0007163,GO:…	-	-	-	-	-	-	-	-	-	-	Ric8
HSymV2.0_g01.00663_t1	7029.ACYPI49656-PA	3.79e-05	48.5	28KB6@1|root,2QSS1@2759|Eukaryota,39XKI@33154|Opisthokonta,3BPWM@33208|Metazoa	33208|Metazoa	-	-	-	-	-	-	-	-	-	-	-	-	-	-	THAP
HSymV2.0_g01.00664_t1	6087.XP_002158680.2	3.85e-86	309	KOG1217@1|root,KOG1217@2759|Eukaryota,38DB6@33154|Opisthokonta,3BAE0@33208|Metazoa	33208|Metazoa	T	von Willebrand factor D and EGF	-	-	-	-	-	-	-	-	-	-	-	-	EGF,EGF_CA,Lectin_C,SEA,VWD
HSymV2.0_g01.00665_t1	144197.XP_008291779.1	3.2e-18	94.4	28IYN@1|root,2QWBQ@2759|Eukaryota,39RTQ@33154|Opisthokonta,3BGY0@33208|Metazoa,3D17J@33213|Bilateria,47Z1G@7711|Chordata,492XZ@7742|Vertebrata,49QGK@7898|Actinopterygii	33208|Metazoa	S	Deafness, autosomal recessive 59	DFNB59	GO:0003008,GO:0005575,GO:0005623,GO:0007600,GO:0007605,GO:0008150,GO:0032501,GO:0036477,GO:0043025,GO:0044297,GO:0044464,GO:0050877,GO:0050954,GO:0097458	-	ko:K22147	-	-	-	-	ko00000	1.C.123.1.6,1.C.123.1.7	-	-	Gasdermin
HSymV2.0_g01.00667_t1	45351.EDO47954	3.05e-12	80.1	2BFIX@1|root,2S176@2759|Eukaryota,3ABJN@33154|Opisthokonta,3C2WG@33208|Metazoa	33154|Opisthokonta	S	Parallel beta-helix repeats	-	-	-	-	-	-	-	-	-	-	-	-	Beta_helix
HSymV2.0_g01.00668_t1	6087.XP_002155196.2	0	1152	COG1404@1|root,KOG3525@2759|Eukaryota,38C1N@33154|Opisthokonta,3B9FW@33208|Metazoa	33208|Metazoa	O	positive regulation of smooth muscle cell-matrix adhesion	PCSK1	GO:0001101,GO:0002237,GO:0002791,GO:0002793,GO:0003674,GO:0003824,GO:0004175,GO:0004252,GO:0005488,GO:0005515,GO:0005575,GO:0005576,GO:0005615,GO:0005622,GO:0005623,GO:0005737,GO:0005783,GO:0005788,GO:0005791,GO:0005794,GO:0005802,GO:0006508,GO:0006518,GO:0006807,GO:0006950,GO:0007154,GO:0007267,GO:0007275,GO:0007399,GO:0007417,GO:0007420,GO:0008150,GO:0008152,GO:0008233,GO:0008236,GO:0009058,GO:…	3.4.21.93	ko:K01359,ko:K08654	-	-	-	-	ko00000,ko01000,ko01002,ko03110	-	-	-	P_proprotein,Peptidase_S8,Proho_convert,S8_pro-domain
HSymV2.0_g01.00669_t1	6087.XP_002159674.2	4.71e-103	375	COG5599@1|root,KOG1418@1|root,KOG3510@1|root,KOG4475@1|root,KOG1418@2759|Eukaryota,KOG3510@2759|Eukaryota,KOG4228@2759|Eukaryota,KOG4475@2759|Eukaryota	2759|Eukaryota	U	coreceptor activity involved in Wnt signaling pathway, planar cell polarity pathway	-	-	-	-	-	-	-	-	-	-	-	-	F5_F8_type_C,Ion_trans_2,Laminin_G_1,TSP_1,fn3
HSymV2.0_g01.00674_t1	45351.EDO47623	2.1e-51	190	KOG4475@1|root,KOG4475@2759|Eukaryota	2759|Eukaryota	U	coreceptor activity involved in Wnt signaling pathway, planar cell polarity pathway	-	-	-	-	-	-	-	-	-	-	-	-	TSP_1
HSymV2.0_g01.00675_t1	38654.XP_006021754.1	2.97e-08	58.5	COG0515@1|root,KOG0197@2759|Eukaryota,39M4E@33154|Opisthokonta,3BM57@33208|Metazoa,3D014@33213|Bilateria,480ZZ@7711|Chordata,499CS@7742|Vertebrata	33208|Metazoa	T	kinase 6	PTK6	GO:0000166,GO:0001101,GO:0001726,GO:0001932,GO:0001933,GO:0001934,GO:0002065,GO:0002376,GO:0003674,GO:0003824,GO:0004672,GO:0004713,GO:0004715,GO:0005102,GO:0005488,GO:0005515,GO:0005524,GO:0005575,GO:0005622,GO:0005623,GO:0005634,GO:0005654,GO:0005737,GO:0005829,GO:0005886,GO:0006464,GO:0006468,GO:0006469,GO:0006793,GO:0006796,GO:0006807,GO:0006928,GO:0006950,GO:0006952,GO:0006955,GO:0007154,GO:…	2.7.10.2	ko:K08894	-	-	-	-	ko00000,ko01000,ko01001	-	-	-	Pkinase_Tyr,SH2,SH3_1,SH3_9
HSymV2.0_g01.00677_t1	7668.SPU_014117-tr	7.31e-10	70.1	KOG2177@1|root,KOG2177@2759|Eukaryota	2759|Eukaryota	O	zinc ion binding	-	-	-	-	-	-	-	-	-	-	-	-	zf-B_box,zf-C3HC4,zf-C3HC4_4,zf-RING_UBOX
HSymV2.0_g01.00678_t1	27679.XP_003932715.1	2.83e-09	68.2	COG0515@1|root,KOG0197@2759|Eukaryota,39M4E@33154|Opisthokonta,3BM57@33208|Metazoa,3D014@33213|Bilateria,480ZZ@7711|Chordata,499CS@7742|Vertebrata,3JD7R@40674|Mammalia,35ASF@314146|Euarchontoglires,4ME1B@9443|Primates	33208|Metazoa	T	kinase 6	PTK6	GO:0000166,GO:0001101,GO:0001726,GO:0001932,GO:0001933,GO:0001934,GO:0002065,GO:0002376,GO:0003674,GO:0003824,GO:0004672,GO:0004713,GO:0004715,GO:0005102,GO:0005488,GO:0005515,GO:0005524,GO:0005575,GO:0005622,GO:0005623,GO:0005634,GO:0005654,GO:0005737,GO:0005829,GO:0005886,GO:0006464,GO:0006468,GO:0006469,GO:0006793,GO:0006796,GO:0006807,GO:0006928,GO:0006950,GO:0006952,GO:0006955,GO:0007154,GO:…	2.7.10.2	ko:K08894	-	-	-	-	ko00000,ko01000,ko01001	-	-	-	Pkinase_Tyr,SH2,SH3_1,SH3_9
HSymV2.0_g01.00680_t1	6087.XP_002158929.2	8.38e-71	223	KOG4813@1|root,KOG4813@2759|Eukaryota,39S4V@33154|Opisthokonta,3BAMX@33208|Metazoa	33208|Metazoa	J	translation initiation factor activity	EIF3J	GO:0003674,GO:0003676,GO:0003723,GO:0003743,GO:0005488,GO:0005515,GO:0005575,GO:0005622,GO:0005623,GO:0005737,GO:0005829,GO:0005852,GO:0006412,GO:0006413,GO:0006417,GO:0006446,GO:0006518,GO:0006807,GO:0008135,GO:0008150,GO:0008152,GO:0009058,GO:0009059,GO:0009889,GO:0009987,GO:0010467,GO:0010468,GO:0010556,GO:0010608,GO:0019222,GO:0019538,GO:0031323,GO:0031326,GO:0032268,GO:0032991,GO:0034248,GO:…	-	ko:K03245	ko03013,map03013	-	-	-	ko00000,ko00001,ko03009,ko03012	-	-	-	eIF3_subunit
HSymV2.0_g01.00681_t1	7029.ACYPI085906-PA	2.14e-26	113	KOG3105@1|root,KOG3105@2759|Eukaryota,3A3P5@33154|Opisthokonta,3BQDY@33208|Metazoa	33208|Metazoa	B	Jerky protein homolog-like	-	-	-	-	-	-	-	-	-	-	-	-	DDE_1,HTH_Tnp_Tc5,HTH_psq
HSymV2.0_g01.00682_t1	7029.ACYPI47057-PA	5.2e-37	148	KOG3105@1|root,KOG3105@2759|Eukaryota,3A3P5@33154|Opisthokonta,3BQDY@33208|Metazoa	33208|Metazoa	B	Jerky protein homolog-like	-	-	-	-	-	-	-	-	-	-	-	-	DDE_1,HTH_Tnp_Tc5,HTH_psq
HSymV2.0_g01.00683_t1	6087.XP_002159271.1	1.09e-89	293	COG2319@1|root,KOG0284@2759|Eukaryota,39EDU@33154|Opisthokonta,3BFCW@33208|Metazoa	33208|Metazoa	A	methyl-CpG binding	WDR77	GO:0000003,GO:0000166,GO:0000578,GO:0001655,GO:0002065,GO:0002067,GO:0003002,GO:0003006,GO:0003674,GO:0003676,GO:0003677,GO:0003712,GO:0003713,GO:0003824,GO:0005488,GO:0005575,GO:0005622,GO:0005623,GO:0005634,GO:0005654,GO:0005737,GO:0005794,GO:0005829,GO:0006355,GO:0006357,GO:0006464,GO:0006479,GO:0006807,GO:0007028,GO:0007275,GO:0007276,GO:0007281,GO:0007292,GO:0007308,GO:0007309,GO:0007314,GO:…	-	ko:K13221	-	-	-	-	ko00000,ko03041	-	-	-	WD40
HSymV2.0_g01.00684_t1	6087.XP_002166122.1	3.33e-46	154	COG1958@1|root,KOG1783@2759|Eukaryota,3A5NM@33154|Opisthokonta,3BSKH@33208|Metazoa	33208|Metazoa	A	LSM6 homolog, U6 small nuclear RNA	LSM6	GO:0000375,GO:0000377,GO:0000398,GO:0000932,GO:0003674,GO:0003676,GO:0003723,GO:0005488,GO:0005575,GO:0005622,GO:0005623,GO:0005634,GO:0005681,GO:0005688,GO:0005730,GO:0005732,GO:0005737,GO:0006139,GO:0006364,GO:0006396,GO:0006397,GO:0006725,GO:0006807,GO:0008150,GO:0008152,GO:0008380,GO:0009987,GO:0010467,GO:0016070,GO:0016071,GO:0016072,GO:0022613,GO:0030490,GO:0030532,GO:0031974,GO:0031981,GO:…	-	ko:K12625	ko03018,ko03040,map03018,map03040	M00354,M00396,M00397	-	-	ko00000,ko00001,ko00002,ko03019,ko03041	-	-	-	LSM
HSymV2.0_g01.00687_t1	126957.SMAR001915-PA	1.3e-75	239	COG1024@1|root,KOG1683@2759|Eukaryota,39UG9@33154|Opisthokonta,3BD64@33208|Metazoa,3CRCX@33213|Bilateria,41V2E@6656|Arthropoda	33208|Metazoa	I	activity. It is involved in the biological process described with metabolic process	ECI1	GO:0003674,GO:0003824,GO:0004165,GO:0004300,GO:0005488,GO:0005515,GO:0005575,GO:0005622,GO:0005623,GO:0005737,GO:0005739,GO:0005759,GO:0006082,GO:0006629,GO:0006631,GO:0006635,GO:0008150,GO:0008152,GO:0009056,GO:0009062,GO:0009987,GO:0016042,GO:0016054,GO:0016829,GO:0016835,GO:0016836,GO:0016853,GO:0016860,GO:0016863,GO:0019395,GO:0019752,GO:0030258,GO:0031974,GO:0032787,GO:0034440,GO:0042802,GO:…	5.3.3.8	ko:K13238	ko00071,map00071	-	R04756	RC01078	ko00000,ko00001,ko01000	-	-	-	ECH_1
HSymV2.0_g01.00688_t1	6087.XP_002156002.2	1.6e-16	83.6	COG0846@1|root,KOG1905@2759|Eukaryota,38FZB@33154|Opisthokonta,3B9VN@33208|Metazoa	33208|Metazoa	BK	NAD-dependent protein deacetylase sirtuin-6	SIRT6	GO:0000018,GO:0000166,GO:0000228,GO:0000781,GO:0000784,GO:0000785,GO:0000790,GO:0000792,GO:0001672,GO:0001936,GO:0001938,GO:0003007,GO:0003241,GO:0003245,GO:0003247,GO:0003674,GO:0003682,GO:0003712,GO:0003714,GO:0003824,GO:0003950,GO:0003956,GO:0004407,GO:0005488,GO:0005575,GO:0005622,GO:0005623,GO:0005634,GO:0005654,GO:0005694,GO:0005720,GO:0005724,GO:0005737,GO:0006109,GO:0006110,GO:0006139,GO:…	2.4.2.31	ko:K11416	ko04714,ko05230,map04714,map05230	-	-	-	ko00000,ko00001,ko01000,ko03036	-	-	-	SIR2
HSymV2.0_g01.00689_t1	45351.EDO43497	8.87e-07	58.2	2E2GD@1|root,2S9Q5@2759|Eukaryota,3ACAQ@33154|Opisthokonta,3BWD3@33208|Metazoa	33208|Metazoa	S	Insulin growth factor-binding protein homologues	-	-	-	-	-	-	-	-	-	-	-	-	IGFBP
HSymV2.0_g01.00690_t1	7897.ENSLACP00000022402	4.79e-219	685	COG2373@1|root,KOG1366@2759|Eukaryota,38DGN@33154|Opisthokonta,3BCF2@33208|Metazoa,3CTZZ@33213|Bilateria,480CR@7711|Chordata,48V4X@7742|Vertebrata	33208|Metazoa	O	alpha-2-macroglobulin-like	A2ML1	GO:0000003,GO:0001101,GO:0001553,GO:0001868,GO:0001869,GO:0002020,GO:0002376,GO:0002437,GO:0002438,GO:0002526,GO:0002576,GO:0002673,GO:0002682,GO:0002683,GO:0002697,GO:0002698,GO:0002920,GO:0002921,GO:0003006,GO:0003674,GO:0004857,GO:0004866,GO:0004867,GO:0005096,GO:0005102,GO:0005488,GO:0005515,GO:0005575,GO:0005576,GO:0005615,GO:0005622,GO:0005623,GO:0005737,GO:0005829,GO:0006807,GO:0006810,GO:…	-	ko:K03910	ko04610,map04610	-	-	-	ko00000,ko00001,ko04131,ko04147	-	-	-	A2M,A2M_N,A2M_N_2,A2M_comp,A2M_recep,Thiol-ester_cl
HSymV2.0_g01.00691_t1	8932.XP_005513949.1	0	1124	COG0480@1|root,COG0481@1|root,KOG0462@2759|Eukaryota,KOG0467@2759|Eukaryota,38B8Q@33154|Opisthokonta,3BEBA@33208|Metazoa,3CWZ9@33213|Bilateria,482XG@7711|Chordata,4910K@7742|Vertebrata,4GTYC@8782|Aves	33208|Metazoa	J	elongation factor Tu	EFTUD1	GO:0000166,GO:0001882,GO:0001883,GO:0003674,GO:0003676,GO:0003723,GO:0003746,GO:0003824,GO:0003924,GO:0005488,GO:0005525,GO:0006139,GO:0006163,GO:0006412,GO:0006414,GO:0006518,GO:0006725,GO:0006753,GO:0006793,GO:0006796,GO:0006807,GO:0006996,GO:0008135,GO:0008150,GO:0008152,GO:0009058,GO:0009059,GO:0009116,GO:0009117,GO:0009119,GO:0009141,GO:0009144,GO:0009150,GO:0009199,GO:0009205,GO:0009259,GO:…	-	ko:K14536	ko03008,map03008	-	-	-	ko00000,ko00001,ko01000,ko03009	-	-	-	EFG_C,EFG_II,GTP_EFTU,GTP_EFTU_D2
HSymV2.0_g01.00692_t1	45351.EDO34671	0	996	28HX2@1|root,2QQ7Z@2759|Eukaryota,38DFP@33154|Opisthokonta,3BGZ5@33208|Metazoa	33208|Metazoa	T	metalloendopeptidase activity	PAPPA	GO:0000003,GO:0001501,GO:0001558,GO:0003674,GO:0003824,GO:0004175,GO:0004222,GO:0005488,GO:0005575,GO:0005576,GO:0005615,GO:0005622,GO:0005623,GO:0005737,GO:0005829,GO:0005886,GO:0006508,GO:0006807,GO:0006950,GO:0006970,GO:0007275,GO:0007565,GO:0008150,GO:0008152,GO:0008233,GO:0008237,GO:0008270,GO:0009628,GO:0009651,GO:0009653,GO:0009719,GO:0009725,GO:0009887,GO:0009987,GO:0010033,GO:0014070,GO:…	3.4.24.79	ko:K07762,ko:K08647	-	-	-	-	ko00000,ko01000,ko01002	-	-	-	DUF4215,Laminin_G_3,Notch,Peptidase_M43,Sushi
HSymV2.0_g01.00696_t1	740709.A10D4_10184	2.66e-37	148	COG3170@1|root,COG3170@2|Bacteria,1R3TU@1224|Proteobacteria,1S63C@1236|Gammaproteobacteria	1236|Gammaproteobacteria	NU	Belongs to the peptidase M12A family	-	-	-	-	-	-	-	-	-	-	-	-	Astacin
HSymV2.0_g01.00697_t1	45351.EDO44059	3.73e-05	55.5	COG1643@1|root,KOG1217@1|root,KOG0920@2759|Eukaryota,KOG1217@2759|Eukaryota,38ETH@33154|Opisthokonta,3BAM8@33208|Metazoa	33208|Metazoa	A	ATP-dependent RNA helicase	spn-E	GO:0000003,GO:0000018,GO:0000070,GO:0000166,GO:0000278,GO:0000280,GO:0000335,GO:0000337,GO:0000578,GO:0000819,GO:0001556,GO:0001709,GO:0002064,GO:0002065,GO:0002066,GO:0003002,GO:0003006,GO:0003674,GO:0003676,GO:0003723,GO:0003724,GO:0003824,GO:0004004,GO:0004386,GO:0005488,GO:0005524,GO:0005575,GO:0005622,GO:0005623,GO:0005634,GO:0005737,GO:0005739,GO:0006139,GO:0006323,GO:0006325,GO:0006342,GO:…	3.6.4.13	ko:K18408	-	-	-	-	ko00000,ko01000,ko03036	-	-	-	DEAD,HA2,Helicase_C,TUDOR
HSymV2.0_g01.00701_t1	6087.XP_002159310.1	3.7e-188	543	KOG2863@1|root,KOG2863@2759|Eukaryota,38B4T@33154|Opisthokonta,3BA79@33208|Metazoa	33208|Metazoa	A	RNA lariat debranching enzyme activity	DBR1	GO:0000375,GO:0000377,GO:0000398,GO:0003674,GO:0003824,GO:0004518,GO:0004519,GO:0004521,GO:0004540,GO:0005488,GO:0005575,GO:0005622,GO:0005623,GO:0005634,GO:0005654,GO:0006139,GO:0006396,GO:0006397,GO:0006725,GO:0006807,GO:0008150,GO:0008152,GO:0008380,GO:0008419,GO:0009987,GO:0010467,GO:0016070,GO:0016071,GO:0016787,GO:0016788,GO:0016891,GO:0016893,GO:0031974,GO:0031981,GO:0034641,GO:0043167,GO:…	-	ko:K18328	-	-	-	-	ko00000,ko01000,ko03009	-	-	-	DBR1,Metallophos
HSymV2.0_g01.00702_t1	189426.PODO_17440	0.000145	50.8	COG0666@1|root,COG0666@2|Bacteria,1V657@1239|Firmicutes,4HIDE@91061|Bacilli,26WY6@186822|Paenibacillaceae	91061|Bacilli	S	Ankyrin repeat	-	-	-	-	-	-	-	-	-	-	-	-	Ank_2,Ank_4,Ank_5
HSymV2.0_g01.00705_t1	6087.XP_002161696.2	0	1526	KOG2301@1|root,KOG2301@2759|Eukaryota,38BYK@33154|Opisthokonta,3B9I5@33208|Metazoa	33208|Metazoa	P	voltage-gated sodium channel activity	-	GO:0001508,GO:0001518,GO:0003008,GO:0003674,GO:0005215,GO:0005216,GO:0005244,GO:0005248,GO:0005261,GO:0005272,GO:0005575,GO:0005623,GO:0005886,GO:0005887,GO:0006810,GO:0006811,GO:0006812,GO:0006814,GO:0007154,GO:0007610,GO:0007635,GO:0008150,GO:0008324,GO:0009987,GO:0015075,GO:0015077,GO:0015081,GO:0015267,GO:0015318,GO:0015672,GO:0016020,GO:0016021,GO:0019226,GO:0019228,GO:0022803,GO:0022832,GO:…	-	ko:K04837,ko:K21862	-	-	-	-	ko00000,ko02000,ko04040	1.A.1.10.13,1.A.1.10.4	-	-	GPHH,Ion_trans
HSymV2.0_g01.00708_t1	6087.XP_002170067.2	0	1286	COG5032@1|root,KOG0906@2759|Eukaryota,38BZG@33154|Opisthokonta,3BDPP@33208|Metazoa	33208|Metazoa	T	autophagy of peroxisome	PIK3C3	GO:0000003,GO:0000045,GO:0000166,GO:0000323,GO:0000407,GO:0000421,GO:0001101,GO:0001891,GO:0001894,GO:0002119,GO:0002164,GO:0002165,GO:0002218,GO:0002221,GO:0002224,GO:0002253,GO:0002376,GO:0002682,GO:0002684,GO:0002757,GO:0002758,GO:0002764,GO:0002791,GO:0003674,GO:0003824,GO:0004672,GO:0005488,GO:0005524,GO:0005575,GO:0005622,GO:0005623,GO:0005634,GO:0005635,GO:0005640,GO:0005730,GO:0005737,GO:…	2.7.1.137	ko:K00914	ko00562,ko01100,ko04070,ko04136,ko04138,ko04140,ko04145,ko04371,ko05152,ko05167,map00562,map01100,map04070,map04136,map04138,map04140,map04145,map04371,map05152,map05167	-	R03362	RC00002,RC00078	ko00000,ko00001,ko01000,ko04131	-	-	-	PI3K_C2,PI3Ka,PI3_PI4_kinase
HSymV2.0_g01.00710_t1	27923.ML056932a-PA	7.04e-15	82	KOG0583@1|root,KOG1075@1|root,KOG0583@2759|Eukaryota,KOG1075@2759|Eukaryota,39N4Q@33154|Opisthokonta,3B9WN@33208|Metazoa	33208|Metazoa	G	Reverse transcriptase (RNA-dependent DNA polymerase)	-	-	-	-	-	-	-	-	-	-	-	-	RVT_1
HSymV2.0_g01.00711_t1	45351.EDO48113	4.98e-07	61.2	KOG4740@1|root,KOG4740@2759|Eukaryota,39679@33154|Opisthokonta,3BF23@33208|Metazoa	33208|Metazoa	J	proton channel activity	-	GO:0003674,GO:0005215,GO:0005216,GO:0005261,GO:0005575,GO:0006810,GO:0006811,GO:0006812,GO:0008150,GO:0008324,GO:0015075,GO:0015077,GO:0015078,GO:0015252,GO:0015267,GO:0015318,GO:0015672,GO:0016020,GO:0016021,GO:0022803,GO:0022838,GO:0022857,GO:0022890,GO:0031224,GO:0034220,GO:0044425,GO:0051179,GO:0051234,GO:0055085,GO:0098655,GO:0098660,GO:0098662,GO:1902600	-	ko:K02881	ko03010,map03010	M00178,M00179	-	-	br01610,ko00000,ko00001,ko00002,ko03011	-	-	-	Otopetrin
HSymV2.0_g01.00712_t1	7719.XP_009860108.1	3.75e-09	64.7	KOG4729@1|root,KOG4729@2759|Eukaryota,3A131@33154|Opisthokonta,3BQ3T@33208|Metazoa,3D745@33213|Bilateria,48K5G@7711|Chordata	33208|Metazoa	S	Galactose binding lectin domain	-	-	-	-	-	-	-	-	-	-	-	-	Gal_Lectin
HSymV2.0_g01.00713_t1	8090.ENSORLP00000004861	7.71e-47	182	COG2272@1|root,KOG1214@2759|Eukaryota,38HNZ@33154|Opisthokonta,3BBTR@33208|Metazoa,3CY69@33213|Bilateria,48A6D@7711|Chordata,490QP@7742|Vertebrata,49SM6@7898|Actinopterygii	33208|Metazoa	T	Nidogen 2a (osteonidogen)	NID2	GO:0000902,GO:0000904,GO:0001764,GO:0003674,GO:0005198,GO:0005201,GO:0005488,GO:0005509,GO:0005518,GO:0005575,GO:0005576,GO:0005604,GO:0005623,GO:0005886,GO:0006928,GO:0006935,GO:0007154,GO:0007155,GO:0007160,GO:0007267,GO:0007268,GO:0007271,GO:0007275,GO:0007399,GO:0007409,GO:0007411,GO:0008104,GO:0008150,GO:0009605,GO:0009653,GO:0009986,GO:0009987,GO:0016020,GO:0016021,GO:0016043,GO:0016477,GO:…	-	ko:K06826	-	-	-	-	ko00000,ko04516	-	-	-	EGF_3,EGF_CA,G2F,Ldl_recept_b,NIDO,Thyroglobulin_1,cEGF
HSymV2.0_g01.00714_t1	6087.XP_002157077.2	1.76e-131	402	KOG0032@1|root,KOG0032@2759|Eukaryota,38GFU@33154|Opisthokonta,3BAQ1@33208|Metazoa	33208|Metazoa	T	regulation of myosin II filament organization	-	GO:0000166,GO:0001882,GO:0001883,GO:0002376,GO:0003674,GO:0003824,GO:0004672,GO:0004674,GO:0005488,GO:0005524,GO:0005525,GO:0005575,GO:0005622,GO:0005623,GO:0005737,GO:0005829,GO:0005856,GO:0006464,GO:0006468,GO:0006793,GO:0006796,GO:0006807,GO:0006915,GO:0006950,GO:0006952,GO:0006955,GO:0007154,GO:0007165,GO:0007275,GO:0008144,GO:0008150,GO:0008152,GO:0008219,GO:0009987,GO:0012501,GO:0016301,GO:…	2.7.11.1	ko:K08803	ko04140,ko05200,ko05219,map04140,map05200,map05219	-	-	-	ko00000,ko00001,ko01000,ko01001	-	-	-	Ank_2,Ank_4,Ank_5,COR,Death,Pkinase
HSymV2.0_g01.00717_t1	6087.XP_002160150.2	2.4e-31	125	COG0526@1|root,KOG0190@2759|Eukaryota,38GTB@33154|Opisthokonta,3BC3B@33208|Metazoa	33208|Metazoa	O	protein disulfide isomerase activity	PDIA3	GO:0000003,GO:0001666,GO:0001669,GO:0002376,GO:0002474,GO:0002478,GO:0002479,GO:0002931,GO:0003006,GO:0003674,GO:0003756,GO:0003810,GO:0003824,GO:0004175,GO:0004197,GO:0004620,GO:0004629,GO:0005102,GO:0005488,GO:0005515,GO:0005575,GO:0005576,GO:0005615,GO:0005622,GO:0005623,GO:0005634,GO:0005737,GO:0005739,GO:0005740,GO:0005758,GO:0005768,GO:0005783,GO:0005788,GO:0005789,GO:0005790,GO:0005886,GO:…	5.3.4.1	ko:K08056	ko04141,ko04612,map04141,map04612	-	-	-	ko00000,ko00001,ko01000,ko03110,ko04131,ko04147	-	-	-	Thioredoxin,Thioredoxin_6
HSymV2.0_g01.00718_t1	5334.XP_003037952.1	5.65e-23	99.8	COG0526@1|root,KOG0190@2759|Eukaryota,38GTB@33154|Opisthokonta,3NZ2W@4751|Fungi,3UYC8@5204|Basidiomycota,226AT@155619|Agaricomycetes,3W4H8@5338|Agaricales	4751|Fungi	O	Thioredoxin	PDI1	GO:0001666,GO:0003674,GO:0003756,GO:0003824,GO:0004656,GO:0005102,GO:0005178,GO:0005488,GO:0005515,GO:0005575,GO:0005576,GO:0005622,GO:0005623,GO:0005737,GO:0005783,GO:0005788,GO:0005793,GO:0005886,GO:0006082,GO:0006457,GO:0006464,GO:0006508,GO:0006511,GO:0006516,GO:0006517,GO:0006520,GO:0006575,GO:0006807,GO:0006950,GO:0007154,GO:0007165,GO:0007166,GO:0008150,GO:0008152,GO:0009056,GO:0009057,GO:…	5.3.4.1	ko:K09580	ko04141,map04141	-	-	-	ko00000,ko00001,ko01000,ko03110,ko04131,ko04147	-	-	-	Thioredoxin,Thioredoxin_6
HSymV2.0_g01.00719_t1	6087.XP_002160150.2	4.77e-226	637	COG0526@1|root,KOG0190@2759|Eukaryota,38GTB@33154|Opisthokonta,3BC3B@33208|Metazoa	33208|Metazoa	O	protein disulfide isomerase activity	PDIA3	GO:0000003,GO:0001666,GO:0001669,GO:0002376,GO:0002474,GO:0002478,GO:0002479,GO:0002931,GO:0003006,GO:0003674,GO:0003756,GO:0003810,GO:0003824,GO:0004175,GO:0004197,GO:0004620,GO:0004629,GO:0005102,GO:0005488,GO:0005515,GO:0005575,GO:0005576,GO:0005615,GO:0005622,GO:0005623,GO:0005634,GO:0005737,GO:0005739,GO:0005740,GO:0005758,GO:0005768,GO:0005783,GO:0005788,GO:0005789,GO:0005790,GO:0005886,GO:…	5.3.4.1	ko:K08056	ko04141,ko04612,map04141,map04612	-	-	-	ko00000,ko00001,ko01000,ko03110,ko04131,ko04147	-	-	-	Thioredoxin,Thioredoxin_6
HSymV2.0_g01.00720_t1	69319.XP_008549273.1	4.39e-12	73.9	KOG4404@1|root,KOG4404@2759|Eukaryota,38E24@33154|Opisthokonta,3BE49@33208|Metazoa,3CUY9@33213|Bilateria,41V9I@6656|Arthropoda,3SG9Q@50557|Insecta,46H6G@7399|Hymenoptera	33208|Metazoa	P	Ion channel	KCNK9	GO:0001666,GO:0003674,GO:0005102,GO:0005215,GO:0005216,GO:0005244,GO:0005249,GO:0005252,GO:0005261,GO:0005267,GO:0005488,GO:0005515,GO:0005575,GO:0005576,GO:0005615,GO:0005622,GO:0005623,GO:0005737,GO:0005886,GO:0005887,GO:0006810,GO:0006811,GO:0006812,GO:0006813,GO:0006873,GO:0006874,GO:0006875,GO:0006937,GO:0006950,GO:0007154,GO:0007267,GO:0007268,GO:0007275,GO:0007399,GO:0007417,GO:0007420,GO:…	-	ko:K04914,ko:K04919,ko:K04923	ko04925,ko04927,ko04934,map04925,map04927,map04934	-	-	-	ko00000,ko00001,ko04040	1.A.1.9.11,1.A.1.9.12,1.A.1.9.2,1.A.1.9.7	-	-	Ion_trans_2
HSymV2.0_g01.00721_t1	7370.XP_005175661.1	2.18e-27	123	KOG1032@1|root,KOG1032@2759|Eukaryota,38D80@33154|Opisthokonta,3BBIM@33208|Metazoa,3CX1E@33213|Bilateria,41WHH@6656|Arthropoda,3SHQE@50557|Insecta,44XC3@7147|Diptera	33208|Metazoa	S	Domain of unknown function (DUF4782)	GRAMD1B	GO:0003674,GO:0005575,GO:0008150,GO:0016020,GO:0016021,GO:0031224,GO:0044425	-	-	-	-	-	-	-	-	-	-	DUF4782,GRAM
HSymV2.0_g01.00722_t1	6087.XP_002162271.2	4.6e-159	483	KOG1721@1|root,KOG2461@1|root,KOG1721@2759|Eukaryota,KOG2461@2759|Eukaryota,39S8Q@33154|Opisthokonta,3BJY9@33208|Metazoa	33208|Metazoa	K	negative regulation of smooth muscle cell differentiation	PRDM6	GO:0000981,GO:0003674,GO:0003676,GO:0003700,GO:0003824,GO:0005488,GO:0005515,GO:0005575,GO:0005622,GO:0005623,GO:0005634,GO:0006139,GO:0006325,GO:0006351,GO:0006355,GO:0006357,GO:0006464,GO:0006479,GO:0006725,GO:0006807,GO:0006996,GO:0007275,GO:0007399,GO:0008150,GO:0008152,GO:0008168,GO:0008170,GO:0008213,GO:0008276,GO:0008757,GO:0009058,GO:0009059,GO:0009889,GO:0009890,GO:0009892,GO:0009987,GO:…	2.1.1.43	ko:K20795	ko00310,map00310	-	R03875,R04866,R04867	RC00003,RC00060,RC00181,RC00496	ko00000,ko00001,ko01000,ko03036	-	-	-	SET,zf-C2H2
HSymV2.0_g01.00723_t1	6087.XP_002164544.2	8.01e-174	490	COG0158@1|root,KOG1458@2759|Eukaryota,38D1X@33154|Opisthokonta,3BCGC@33208|Metazoa	33208|Metazoa	G	Belongs to the FBPase class 1 family	FBP1	GO:0000122,GO:0000166,GO:0000988,GO:0000989,GO:0001076,GO:0001191,GO:0001558,GO:0003674,GO:0003824,GO:0005488,GO:0005515,GO:0005575,GO:0005622,GO:0005623,GO:0005634,GO:0005654,GO:0005737,GO:0005829,GO:0005886,GO:0005975,GO:0005984,GO:0005985,GO:0005986,GO:0005996,GO:0006000,GO:0006002,GO:0006006,GO:0006094,GO:0006109,GO:0006110,GO:0006111,GO:0006140,GO:0006355,GO:0006357,GO:0006793,GO:0006796,GO:…	3.1.3.11	ko:K03841	ko00010,ko00030,ko00051,ko00680,ko00710,ko01100,ko01110,ko01120,ko01130,ko01200,ko04152,ko04910,map00010,map00030,map00051,map00680,map00710,map01100,map01110,map01120,map01130,map01200,map04152,map04910	M00003,M00165,M00167,M00344	R00762,R04780	RC00017	ko00000,ko00001,ko00002,ko01000,ko04147	-	-	-	FBPase
HSymV2.0_g01.00724_t1	4513.MLOC_18265.2	1.55e-06	59.3	290CJ@1|root,2R77N@2759|Eukaryota,37M38@33090|Viridiplantae,3GFYP@35493|Streptophyta,3KSIJ@4447|Liliopsida,3I82G@38820|Poales	35493|Streptophyta	S	Plant phosphoribosyltransferase C-terminal	-	GO:0003674,GO:0005488,GO:0005509,GO:0005575,GO:0005622,GO:0005623,GO:0005634,GO:0005654,GO:0005737,GO:0005783,GO:0005829,GO:0007154,GO:0007165,GO:0007275,GO:0008150,GO:0009987,GO:0012505,GO:0016020,GO:0016021,GO:0019722,GO:0019932,GO:0023052,GO:0031224,GO:0031974,GO:0031981,GO:0032501,GO:0032502,GO:0035556,GO:0043167,GO:0043169,GO:0043226,GO:0043227,GO:0043229,GO:0043231,GO:0043233,GO:0044422,GO:…	-	-	-	-	-	-	-	-	-	-	C2,PRT_C
HSymV2.0_g01.00725_t1	6087.XP_004208151.1	2.14e-55	190	2D0FK@1|root,2SE1B@2759|Eukaryota,3ADSJ@33154|Opisthokonta,3C2XF@33208|Metazoa	33208|Metazoa	S	IPT/TIG domain	-	-	-	-	-	-	-	-	-	-	-	-	C2,TIG
HSymV2.0_g01.00726_t1	6087.XP_004208150.1	1.1e-165	492	KOG3605@1|root,KOG3605@2759|Eukaryota,38DKI@33154|Opisthokonta,3BCEM@33208|Metazoa	33208|Metazoa	S	amyloid-beta binding	APBA1	GO:0000138,GO:0000139,GO:0001505,GO:0001540,GO:0001654,GO:0001701,GO:0003008,GO:0003674,GO:0005488,GO:0005515,GO:0005543,GO:0005546,GO:0005575,GO:0005622,GO:0005623,GO:0005634,GO:0005737,GO:0005794,GO:0005795,GO:0005798,GO:0005829,GO:0005886,GO:0006810,GO:0006811,GO:0006820,GO:0006835,GO:0006836,GO:0006865,GO:0006886,GO:0006887,GO:0006903,GO:0006904,GO:0006928,GO:0007017,GO:0007018,GO:0007154,GO:…	-	ko:K04531,ko:K20055	-	-	-	-	ko00000,ko04131	-	-	-	PDZ,PID
HSymV2.0_g01.00727_t1	6087.XP_002159338.2	1.98e-199	570	COG2211@1|root,KOG4830@2759|Eukaryota,38BP0@33154|Opisthokonta,3BJ6Z@33208|Metazoa	33208|Metazoa	G	major facilitator superfamily	-	-	-	-	-	-	-	-	-	-	-	-	MFS_2
HSymV2.0_g01.00728_t1	192875.XP_004364874.1	1.23e-23	99.8	2AAGE@1|root,2RYM1@2759|Eukaryota,3A0A6@33154|Opisthokonta	33154|Opisthokonta	S	negative regulation of DNA damage response, signal transduction by p53 class mediator	PTTG1IP	GO:0002039,GO:0003674,GO:0005488,GO:0005515,GO:0005575,GO:0005622,GO:0005623,GO:0005634,GO:0005654,GO:0005737,GO:0005886,GO:0006606,GO:0006810,GO:0006886,GO:0006913,GO:0008104,GO:0008150,GO:0009893,GO:0009894,GO:0009896,GO:0009966,GO:0009968,GO:0010604,GO:0010646,GO:0010648,GO:0010941,GO:0015031,GO:0015833,GO:0016020,GO:0016021,GO:0017038,GO:0019222,GO:0023051,GO:0023057,GO:0031224,GO:0031323,GO:…	-	ko:K12160	ko03013,ko05418,map03013,map05418	M00427	-	-	ko00000,ko00001,ko00002,ko03019,ko03029,ko04121,ko04812	-	-	-	-
HSymV2.0_g01.00729_t1	144197.XP_008299983.1	3.69e-160	496	KOG3567@1|root,KOG3567@2759|Eukaryota,38D77@33154|Opisthokonta,3BCSZ@33208|Metazoa,3D20Z@33213|Bilateria,482WR@7711|Chordata,493QU@7742|Vertebrata,49Y1X@7898|Actinopterygii	33208|Metazoa	O	Peptidylglycine alpha-amidating monooxygenase	PAM	GO:0000003,GO:0001519,GO:0001666,GO:0001676,GO:0002791,GO:0003674,GO:0003824,GO:0004497,GO:0004504,GO:0004598,GO:0005488,GO:0005507,GO:0005509,GO:0005515,GO:0005575,GO:0005576,GO:0005615,GO:0005622,GO:0005623,GO:0005737,GO:0005794,GO:0005802,GO:0005829,GO:0005886,GO:0005887,GO:0006082,GO:0006355,GO:0006357,GO:0006464,GO:0006518,GO:0006629,GO:0006631,GO:0006807,GO:0006810,GO:0006950,GO:0007275,GO:…	1.14.17.3,4.3.2.5	ko:K00504,ko:K18200	-	-	-	-	ko00000,ko01000	-	-	-	Cu2_monoox_C,Cu2_monooxygen,NHL
HSymV2.0_g01.00731_t1	45351.EDO37636	4.55e-153	444	COG1804@1|root,KOG3957@2759|Eukaryota,38HRV@33154|Opisthokonta,3BBKD@33208|Metazoa	33208|Metazoa	I	alpha-methylacyl-CoA racemase activity	AMACR	GO:0001561,GO:0003674,GO:0003824,GO:0005102,GO:0005488,GO:0005515,GO:0005575,GO:0005622,GO:0005623,GO:0005737,GO:0005739,GO:0005777,GO:0005782,GO:0005829,GO:0005886,GO:0006082,GO:0006605,GO:0006625,GO:0006629,GO:0006631,GO:0006635,GO:0006694,GO:0006699,GO:0006720,GO:0006810,GO:0006886,GO:0006996,GO:0007031,GO:0008104,GO:0008111,GO:0008150,GO:0008152,GO:0008202,GO:0008206,GO:0008300,GO:0008610,GO:…	5.1.99.4	ko:K01796	ko00120,ko01100,ko04146,map00120,map01100,map04146	M00104	R08734,R08739	RC02345	ko00000,ko00001,ko00002,ko01000	-	-	-	CoA_transf_3
HSymV2.0_g01.00732_t1	215358.XP_010731399.1	6.76e-12	68.2	28JU9@1|root,2S0AN@2759|Eukaryota,39ZZF@33154|Opisthokonta,3BPE4@33208|Metazoa,3CS4B@33213|Bilateria,4881F@7711|Chordata,498H6@7742|Vertebrata,4A3E1@7898|Actinopterygii	33208|Metazoa	S	Family with sequence similarity 219, member B	FAM219B	-	-	-	-	-	-	-	-	-	-	-	FAM219A
HSymV2.0_g01.00733_t1	6087.XP_002164360.2	7.35e-187	540	KOG3784@1|root,KOG3784@2759|Eukaryota,38BV6@33154|Opisthokonta,3BDM5@33208|Metazoa	33208|Metazoa	TU	sorting nexin family member	SNX27	GO:0001767,GO:0001770,GO:0001772,GO:0001775,GO:0002376,GO:0003674,GO:0005102,GO:0005488,GO:0005515,GO:0005543,GO:0005575,GO:0005622,GO:0005623,GO:0005634,GO:0005654,GO:0005737,GO:0005768,GO:0005769,GO:0005829,GO:0005886,GO:0006810,GO:0006886,GO:0007034,GO:0007041,GO:0007154,GO:0007163,GO:0007165,GO:0007275,GO:0007399,GO:0008104,GO:0008150,GO:0008289,GO:0008333,GO:0009719,GO:0009987,GO:0010008,GO:…	-	ko:K17936	-	-	-	-	ko00000,ko02000,ko04131	9.A.3.1.1	-	-	PDZ,PX,RA
HSymV2.0_g01.00734_t1	400682.PAC_15718920	5.1e-44	177	COG5599@1|root,KOG0789@2759|Eukaryota,38B89@33154|Opisthokonta,3BF0Z@33208|Metazoa	33208|Metazoa	T	protein tyrosine phosphatase activity	PTPRR	GO:0001101,GO:0001701,GO:0001784,GO:0001932,GO:0001933,GO:0001934,GO:0001975,GO:0002090,GO:0002092,GO:0003674,GO:0003824,GO:0004721,GO:0004725,GO:0004888,GO:0005001,GO:0005102,GO:0005488,GO:0005515,GO:0005575,GO:0005622,GO:0005623,GO:0005634,GO:0005654,GO:0005737,GO:0005783,GO:0005789,GO:0005829,GO:0005886,GO:0006464,GO:0006469,GO:0006470,GO:0006793,GO:0006796,GO:0006807,GO:0006950,GO:0007154,GO:…	3.1.3.48	ko:K04458,ko:K18018,ko:K20220	ko04010,ko04013,map04010,map04013	-	-	-	ko00000,ko00001,ko01000,ko01009	-	-	-	Y_phosphatase
HSymV2.0_g01.00735_t1	6087.XP_004210122.1	1.65e-90	306	KOG3740@1|root,KOG3740@2759|Eukaryota,38FI7@33154|Opisthokonta,3BJBX@33208|Metazoa	33208|Metazoa	L	negative regulation of transcription, DNA-templated	GATAD2A	GO:0000118,GO:0000122,GO:0000228,GO:0000785,GO:0000790,GO:0000981,GO:0001568,GO:0001701,GO:0001708,GO:0001838,GO:0001841,GO:0001842,GO:0001843,GO:0001944,GO:0002009,GO:0003008,GO:0003674,GO:0003676,GO:0003677,GO:0003700,GO:0005488,GO:0005515,GO:0005575,GO:0005622,GO:0005623,GO:0005634,GO:0005654,GO:0005694,GO:0006139,GO:0006259,GO:0006304,GO:0006305,GO:0006306,GO:0006351,GO:0006355,GO:0006357,GO:…	-	ko:K10310	-	-	-	-	ko00000,ko04121	-	-	-	GATA,P66_CC
HSymV2.0_g01.00736_t1	6087.XP_004206762.1	5.01e-151	436	COG0142@1|root,KOG0711@2759|Eukaryota,38DEA@33154|Opisthokonta,3BBXF@33208|Metazoa	33208|Metazoa	H	dimethylallyltranstransferase activity	FDPS	GO:0000003,GO:0001558,GO:0003674,GO:0003824,GO:0004161,GO:0004337,GO:0004659,GO:0005488,GO:0005575,GO:0005622,GO:0005623,GO:0005634,GO:0005654,GO:0005737,GO:0005739,GO:0005759,GO:0005777,GO:0005829,GO:0006066,GO:0006629,GO:0006644,GO:0006694,GO:0006695,GO:0006720,GO:0006721,GO:0006793,GO:0006796,GO:0006928,GO:0007276,GO:0008150,GO:0008152,GO:0008202,GO:0008203,GO:0008299,GO:0008354,GO:0008610,GO:…	2.5.1.1,2.5.1.10	ko:K00787	ko00900,ko01100,ko01110,ko01130,ko05164,ko05166,map00900,map01100,map01110,map01130,map05164,map05166	M00366,M00367	R01658,R02003	RC00279	ko00000,ko00001,ko00002,ko01000,ko01006	-	-	-	RUN,SH3_9,polyprenyl_synt
HSymV2.0_g01.00737_t1	9612.ENSCAFP00000028335	8.77e-190	561	KOG2370@1|root,KOG2370@2759|Eukaryota,38DIP@33154|Opisthokonta,3BBK5@33208|Metazoa,3CX45@33213|Bilateria,48300@7711|Chordata,494J5@7742|Vertebrata,3J6E6@40674|Mammalia,3EUUG@33554|Carnivora	33208|Metazoa	T	Cactin, spliceosome C complex subunit	CACTIN	GO:0000003,GO:0000375,GO:0000377,GO:0000398,GO:0000578,GO:0001654,GO:0001817,GO:0001818,GO:0001932,GO:0001933,GO:0001959,GO:0001960,GO:0002237,GO:0002376,GO:0002682,GO:0002683,GO:0002831,GO:0002832,GO:0003002,GO:0003006,GO:0003407,GO:0003674,GO:0003676,GO:0003723,GO:0005488,GO:0005515,GO:0005575,GO:0005622,GO:0005623,GO:0005634,GO:0005654,GO:0005681,GO:0005737,GO:0005829,GO:0006139,GO:0006355,GO:…	-	-	-	-	-	-	-	-	-	-	CactinC_cactus,Cactin_mid
HSymV2.0_g01.00738_t1	6087.XP_002157290.2	2.61e-87	266	28J80@1|root,2QRKE@2759|Eukaryota,39VMU@33154|Opisthokonta,3BFWR@33208|Metazoa	33208|Metazoa	S	Sperm-tail PG-rich repeat	-	-	-	-	-	-	-	-	-	-	-	-	SHIPPO-rpt
HSymV2.0_g01.00739_t1	45351.EDO38461	6e-47	154	COG0292@1|root,KOG4707@2759|Eukaryota,3A7N0@33154|Opisthokonta,3CNMS@33208|Metazoa	33208|Metazoa	J	Ribosomal protein L20	Mrpl20	GO:0000027,GO:0000313,GO:0000315,GO:0003674,GO:0003676,GO:0003723,GO:0003735,GO:0005198,GO:0005488,GO:0005575,GO:0005622,GO:0005623,GO:0005737,GO:0005739,GO:0005759,GO:0005761,GO:0005762,GO:0005840,GO:0006412,GO:0006518,GO:0006807,GO:0006996,GO:0008150,GO:0008152,GO:0009058,GO:0009059,GO:0009987,GO:0010467,GO:0015934,GO:0016043,GO:0019538,GO:0019843,GO:0022607,GO:0022613,GO:0022618,GO:0031974,GO:…	-	ko:K02887	ko03010,map03010	M00178	-	-	br01610,ko00000,ko00001,ko00002,ko03011	-	-	-	Ribosomal_L20
HSymV2.0_g01.00740_t1	31234.CRE12440	7e-06	51.6	2D4FQ@1|root,2SV06@2759|Eukaryota	2759|Eukaryota	-	-	-	-	-	-	-	-	-	-	-	-	-	-	-
HSymV2.0_g01.00741_t1	6087.XP_002166261.2	2.56e-15	78.6	KOG4466@1|root,KOG4466@2759|Eukaryota,38DP4@33154|Opisthokonta,3BC95@33208|Metazoa	33208|Metazoa	DK	histone deacetylation	SUDS3	GO:0000118,GO:0000122,GO:0000228,GO:0000785,GO:0000790,GO:0003674,GO:0003824,GO:0004407,GO:0005488,GO:0005515,GO:0005575,GO:0005622,GO:0005623,GO:0005634,GO:0005654,GO:0005694,GO:0005737,GO:0005829,GO:0006139,GO:0006325,GO:0006351,GO:0006355,GO:0006357,GO:0006464,GO:0006476,GO:0006725,GO:0006807,GO:0006915,GO:0006996,GO:0008150,GO:0008152,GO:0008219,GO:0009058,GO:0009059,GO:0009889,GO:0009890,GO:…	-	ko:K19201	-	-	-	-	ko00000,ko03036	-	-	-	Sds3
HSymV2.0_g01.00742_t1	45351.EDO41013	3.46e-38	154	KOG2288@1|root,KOG2288@2759|Eukaryota	2759|Eukaryota	M	galactosyltransferase activity	-	-	2.4.1.134	ko:K00734	ko00532,ko00534,ko01100,map00532,map00534,map01100	M00057	R05927	-	ko00000,ko00001,ko00002,ko01000,ko01003	-	GT31	-	EOS1,Galactosyl_T
HSymV2.0_g01.00743_t1	45351.EDO41013	7.4e-39	151	KOG2288@1|root,KOG2288@2759|Eukaryota	2759|Eukaryota	M	galactosyltransferase activity	-	-	2.4.1.134	ko:K00734	ko00532,ko00534,ko01100,map00532,map00534,map01100	M00057	R05927	-	ko00000,ko00001,ko00002,ko01000,ko01003	-	GT31	-	EOS1,Galactosyl_T
HSymV2.0_g01.00746_t1	6087.XP_002168695.2	5.01e-10	71.2	KOG3611@1|root,KOG3714@1|root,KOG3611@2759|Eukaryota,KOG3714@2759|Eukaryota,3A5GN@33154|Opisthokonta,3BSAX@33208|Metazoa	33208|Metazoa	O	Astacin (Peptidase family M12A)	-	-	-	-	-	-	-	-	-	-	-	-	Astacin,TSP_1
HSymV2.0_g01.00747_t1	7668.SPU_003399-tr	2.34e-22	104	2AENI@1|root,2RYW1@2759|Eukaryota,39ZI9@33154|Opisthokonta,3BE6W@33208|Metazoa,3D71Y@33213|Bilateria	33208|Metazoa	-	-	-	-	-	-	-	-	-	-	-	-	-	-	-
HSymV2.0_g01.00752_t1	6087.XP_002163588.1	2.96e-120	369	COG2124@1|root,KOG0156@2759|Eukaryota,38BSU@33154|Opisthokonta,3BC78@33208|Metazoa	33208|Metazoa	Q	monooxygenase activity	-	-	-	-	-	-	-	-	-	-	-	-	p450
HSymV2.0_g01.00753_t1	7719.XP_002120880.1	4.18e-47	178	2CB8P@1|root,2R464@2759|Eukaryota,39MQJ@33154|Opisthokonta,3CPAP@33208|Metazoa,3E5F8@33213|Bilateria,48RKH@7711|Chordata	33208|Metazoa	S	Domain of unknown function (DUF4601)	-	-	-	-	-	-	-	-	-	-	-	-	DUF4601
HSymV2.0_g01.00754_t1	7029.ACYPI41206-PA	0.000699	48.9	2E5JB@1|root,2SCCI@2759|Eukaryota,3AD73@33154|Opisthokonta,3BVI4@33208|Metazoa,3DCBT@33213|Bilateria,421UB@6656|Arthropoda	33208|Metazoa	K	DNA- binding	-	GO:0000228,GO:0001098,GO:0001099,GO:0002376,GO:0003002,GO:0003674,GO:0003676,GO:0003677,GO:0003700,GO:0003712,GO:0003713,GO:0005488,GO:0005515,GO:0005575,GO:0005622,GO:0005623,GO:0005634,GO:0005654,GO:0005694,GO:0006139,GO:0006351,GO:0006355,GO:0006357,GO:0006725,GO:0006807,GO:0006955,GO:0007275,GO:0007389,GO:0007399,GO:0007444,GO:0007469,GO:0008150,GO:0008152,GO:0009058,GO:0009059,GO:0009653,GO:…	-	-	-	-	-	-	-	-	-	-	BESS,MADF_DNA_bdg
HSymV2.0_g01.00755_t1	60711.ENSCSAP00000007923	8.03e-06	57	COG4886@1|root,KOG4194@2759|Eukaryota,39JK1@33154|Opisthokonta,3BDMH@33208|Metazoa,3CSI3@33213|Bilateria,4859K@7711|Chordata,494NT@7742|Vertebrata,3JEGJ@40674|Mammalia,35NDQ@314146|Euarchontoglires,4M8N9@9443|Primates,35XHF@314294|Cercopithecoidea	33208|Metazoa	T	Leucine-rich repeats and immunoglobulin-like domains	LRIG1	GO:0003008,GO:0003674,GO:0005102,GO:0005114,GO:0005126,GO:0005160,GO:0005488,GO:0005515,GO:0005575,GO:0005622,GO:0005623,GO:0005737,GO:0005886,GO:0005887,GO:0007154,GO:0007165,GO:0007166,GO:0007167,GO:0007178,GO:0007179,GO:0007275,GO:0007399,GO:0007423,GO:0007600,GO:0007605,GO:0008150,GO:0009653,GO:0009719,GO:0009790,GO:0009887,GO:0009966,GO:0009967,GO:0009987,GO:0010033,GO:0010453,GO:0010470,GO:…	-	-	-	-	-	-	-	-	-	-	I-set,Ig_3,LRRCT,LRRNT,LRR_8
HSymV2.0_g01.00756_t1	176946.XP_007431418.1	5.65e-05	55.8	KOG1217@1|root,KOG1217@2759|Eukaryota,38UWG@33154|Opisthokonta,3BEE5@33208|Metazoa,3CSRF@33213|Bilateria,47ZQT@7711|Chordata,4905D@7742|Vertebrata	33208|Metazoa	T	Notch ligand involved in the mediation of Notch signaling	DLL4	GO:0000003,GO:0000122,GO:0000278,GO:0000578,GO:0000902,GO:0000904,GO:0001525,GO:0001568,GO:0001569,GO:0001654,GO:0001667,GO:0001708,GO:0001736,GO:0001738,GO:0001745,GO:0001751,GO:0001752,GO:0001754,GO:0001763,GO:0001775,GO:0001936,GO:0001937,GO:0001944,GO:0001974,GO:0002009,GO:0002011,GO:0002064,GO:0002065,GO:0002066,GO:0002165,GO:0002376,GO:0002520,GO:0002521,GO:0003002,GO:0003006,GO:0003007,GO:…	-	ko:K06051,ko:K21635	ko01522,ko04330,ko04658,ko05200,ko05224,map01522,map04330,map04658,map05200,map05224	M00682	-	-	ko00000,ko00001,ko00002,ko04516	-	-	-	DSL,EGF,MNNL,hEGF
HSymV2.0_g01.00757_t1	6087.XP_002168240.2	0	872	KOG1587@1|root,KOG1587@2759|Eukaryota,38EZK@33154|Opisthokonta,3BFE9@33208|Metazoa	33208|Metazoa	Z	outer dynein arm assembly	DNAI1	GO:0000226,GO:0001578,GO:0003008,GO:0003341,GO:0003351,GO:0003674,GO:0003774,GO:0003824,GO:0005488,GO:0005515,GO:0005575,GO:0005622,GO:0005623,GO:0005737,GO:0005813,GO:0005815,GO:0005856,GO:0005858,GO:0005874,GO:0005875,GO:0005929,GO:0005930,GO:0006928,GO:0006996,GO:0007010,GO:0007017,GO:0007018,GO:0007154,GO:0007165,GO:0007166,GO:0007167,GO:0007169,GO:0007275,GO:0007368,GO:0007389,GO:0007507,GO:…	-	ko:K10409	ko05016,map05016	-	-	-	ko00000,ko00001,ko04812	-	-	-	WD40
HSymV2.0_g01.00759_t1	6087.XP_002159105.2	1.42e-154	460	KOG2651@1|root,KOG2651@2759|Eukaryota,395PJ@33154|Opisthokonta,3BB1H@33208|Metazoa	33208|Metazoa	A	Ribosomal RNA adenine dimethylase domain containing 1	RRNAD1	GO:0000154,GO:0000179,GO:0001510,GO:0003674,GO:0003824,GO:0005575,GO:0006139,GO:0006364,GO:0006396,GO:0006725,GO:0006807,GO:0008150,GO:0008152,GO:0008168,GO:0008170,GO:0008173,GO:0008649,GO:0008757,GO:0009451,GO:0009987,GO:0010467,GO:0016020,GO:0016021,GO:0016070,GO:0016072,GO:0016433,GO:0016740,GO:0016741,GO:0022613,GO:0031167,GO:0031224,GO:0032259,GO:0034470,GO:0034641,GO:0034660,GO:0042254,GO:…	-	-	-	-	-	-	-	-	-	-	Methyltransf_32
HSymV2.0_g01.00760_t1	42254.XP_004602631.1	1.92e-05	55.1	COG0666@1|root,KOG0510@2759|Eukaryota,38G7Q@33154|Opisthokonta,3BCDU@33208|Metazoa,3D0P6@33213|Bilateria,4896E@7711|Chordata,491BV@7742|Vertebrata,3J72R@40674|Mammalia	33208|Metazoa	S	osmolarity-sensing cation channel activity	TRPA1	GO:0000302,GO:0001580,GO:0002791,GO:0002793,GO:0003008,GO:0003012,GO:0003674,GO:0004888,GO:0005034,GO:0005215,GO:0005216,GO:0005217,GO:0005244,GO:0005245,GO:0005261,GO:0005262,GO:0005488,GO:0005515,GO:0005575,GO:0005623,GO:0005886,GO:0005887,GO:0006810,GO:0006811,GO:0006812,GO:0006816,GO:0006873,GO:0006874,GO:0006875,GO:0006936,GO:0006939,GO:0006950,GO:0006979,GO:0007154,GO:0007165,GO:0007166,GO:…	-	ko:K04984	ko04750,map04750	-	-	-	ko00000,ko00001,ko04040	1.A.4.6.1,1.A.4.6.2,1.A.4.6.3,1.A.4.6.5	-	-	Ank,Ank_2,Ank_3,Ank_4,Ion_trans
HSymV2.0_g01.00761_t1	10224.XP_006819718.1	1.46e-185	555	COG5347@1|root,KOG0521@2759|Eukaryota,38GBR@33154|Opisthokonta,3BDH8@33208|Metazoa,3CV4J@33213|Bilateria	33208|Metazoa	T	GTPase activator activity	ACAP2	GO:0000902,GO:0001726,GO:0001764,GO:0001932,GO:0001933,GO:0003674,GO:0003824,GO:0005096,GO:0005488,GO:0005515,GO:0005543,GO:0005546,GO:0005547,GO:0005575,GO:0005622,GO:0005623,GO:0005737,GO:0005768,GO:0005769,GO:0005886,GO:0006469,GO:0006629,GO:0006810,GO:0006897,GO:0006915,GO:0006928,GO:0007154,GO:0007165,GO:0007275,GO:0007399,GO:0008047,GO:0008104,GO:0008150,GO:0008152,GO:0008219,GO:0008289,GO:…	-	ko:K12489	ko04144,map04144	-	-	-	ko00000,ko00001,ko04131,ko04147	-	-	-	Ank_2,Ank_5,ArfGap,BAR_3,PH
HSymV2.0_g01.00762_t1	6087.XP_002159808.2	2.26e-163	479	COG2124@1|root,KOG0157@2759|Eukaryota,38CHP@33154|Opisthokonta,3B9GY@33208|Metazoa	33208|Metazoa	Q	heme binding	-	GO:0003674,GO:0003824,GO:0004497,GO:0005488,GO:0005506,GO:0005575,GO:0006950,GO:0006952,GO:0008150,GO:0008152,GO:0009605,GO:0009607,GO:0009617,GO:0016020,GO:0016021,GO:0016491,GO:0016705,GO:0020037,GO:0031224,GO:0042742,GO:0043167,GO:0043169,GO:0043207,GO:0044425,GO:0046872,GO:0046906,GO:0046914,GO:0048037,GO:0050830,GO:0050896,GO:0051704,GO:0051707,GO:0055114,GO:0097159,GO:0098542,GO:1901363	-	ko:K15001,ko:K17952,ko:K17954,ko:K17959	-	-	-	-	ko00000,ko00199,ko01000	-	-	-	p450
HSymV2.0_g01.00763_t1	6669.EFX78813	6.75e-24	105	2CXIM@1|root,2RXVF@2759|Eukaryota,3A9BT@33154|Opisthokonta,3BUXY@33208|Metazoa,3DBCZ@33213|Bilateria,422V9@6656|Arthropoda	33208|Metazoa	-	-	-	-	-	-	-	-	-	-	-	-	-	-	-
HSymV2.0_g01.00764_t1	44056.XP_009036331.1	9.32e-26	116	2CXIM@1|root,2RXVF@2759|Eukaryota	2759|Eukaryota	-	-	-	-	-	-	-	-	-	-	-	-	-	-	-
HSymV2.0_g01.00765_t1	487316.BBNM01000014_gene374	1.62e-09	67	COG0457@1|root,COG0457@2|Bacteria,1MXK9@1224|Proteobacteria,1RR59@1236|Gammaproteobacteria,3NMGI@468|Moraxellaceae	1236|Gammaproteobacteria	S	Tetratricopeptide repeat	-	-	-	-	-	-	-	-	-	-	-	-	TPR_19
HSymV2.0_g01.00766_t1	45351.EDO41013	1.67e-33	135	KOG2288@1|root,KOG2288@2759|Eukaryota	2759|Eukaryota	M	galactosyltransferase activity	-	-	2.4.1.134	ko:K00734	ko00532,ko00534,ko01100,map00532,map00534,map01100	M00057	R05927	-	ko00000,ko00001,ko00002,ko01000,ko01003	-	GT31	-	EOS1,Galactosyl_T
HSymV2.0_g01.00767_t1	45351.EDO41013	3.5e-25	110	KOG2288@1|root,KOG2288@2759|Eukaryota	2759|Eukaryota	M	galactosyltransferase activity	-	-	2.4.1.134	ko:K00734	ko00532,ko00534,ko01100,map00532,map00534,map01100	M00057	R05927	-	ko00000,ko00001,ko00002,ko01000,ko01003	-	GT31	-	EOS1,Galactosyl_T
HSymV2.0_g01.00778_t1	88036.EFJ12100	0.000152	51.6	COG0666@1|root,KOG4205@1|root,KOG0504@2759|Eukaryota,KOG4205@2759|Eukaryota,37PSX@33090|Viridiplantae,3GH0E@35493|Streptophyta	35493|Streptophyta	S	ankyrin repeats	-	-	-	-	-	-	-	-	-	-	-	-	Ank_2,Ank_3,Ank_4,RRM_1,zf-CCCH
HSymV2.0_g01.00779_t1	8128.ENSONIP00000004641	2e-26	117	COG2940@1|root,KOG1084@2759|Eukaryota	2759|Eukaryota	U	DNA binding	-	-	2.3.2.26,3.6.4.12	ko:K14437,ko:K22371	-	-	-	-	ko00000,ko01000,ko03036,ko04121	-	-	-	Bromodomain,Chromo,HECT,Helicase_C,PHD,SET,SNF2_N,zf-CXXC,zf-HC5HC2H
HSymV2.0_g01.00780_t1	7668.SPU_027395-tr	6e-16	88.6	KOG2177@1|root,KOG2177@2759|Eukaryota	2759|Eukaryota	O	zinc ion binding	-	-	-	-	-	-	-	-	-	-	-	-	zf-B_box,zf-C3HC4,zf-C3HC4_4,zf-RING_UBOX
HSymV2.0_g01.00782_t1	6087.XP_002168722.2	1.04e-228	645	KOG1836@1|root,KOG1836@2759|Eukaryota,38DXH@33154|Opisthokonta,3BCFJ@33208|Metazoa	33208|Metazoa	W	regulation of embryonic development	-	-	-	ko:K06240	ko01100,ko04151,ko04510,ko04512,ko05145,ko05146,ko05165,ko05200,ko05222,map01100,map04151,map04510,map04512,map05145,map05146,map05165,map05200,map05222	-	-	-	ko00000,ko00001	-	-	-	Laminin_EGF,Laminin_N
HSymV2.0_g01.00783_t1	6087.XP_002168733.2	1.43e-149	439	28MEB@1|root,2QTXT@2759|Eukaryota,38UB2@33154|Opisthokonta,3CNW6@33208|Metazoa	33208|Metazoa	S	Galactose-3-O-sulfotransferase	-	-	2.8.2.11	ko:K01019	ko00565,ko00600,ko01100,map00565,map00600,map01100	M00067	R04017,R05105,R10805	RC00007,RC00231	ko00000,ko00001,ko00002,ko01000,ko01003	-	-	-	Gal-3-0_sulfotr
HSymV2.0_g01.00785_t1	6087.XP_004206725.1	3.09e-225	653	KOG1836@1|root,KOG1836@2759|Eukaryota,3A6XW@33154|Opisthokonta,3C1FM@33208|Metazoa	33154|Opisthokonta	T	Laminin G domain	-	-	-	ko:K05637	ko04151,ko04510,ko04512,ko05145,ko05146,ko05165,ko05200,ko05222,map04151,map04510,map04512,map05145,map05146,map05165,map05200,map05222	-	-	-	ko00000,ko00001	-	-	-	Laminin_G_2
HSymV2.0_g01.00786_t1	9371.XP_004713988.1	3.78e-14	77.4	COG4886@1|root,KOG0531@2759|Eukaryota,39V3J@33154|Opisthokonta,3BBRK@33208|Metazoa,3CZFN@33213|Bilateria,48CQI@7711|Chordata,494BK@7742|Vertebrata,3J6A9@40674|Mammalia,350CG@311790|Afrotheria	33208|Metazoa	T	Leucine-rich repeat-containing protein 61	LRRC61	-	-	-	-	-	-	-	-	-	-	-	LRR_4,LRR_8,LRR_9
HSymV2.0_g01.00787_t1	7739.XP_002593520.1	1.4e-09	71.6	2C0H4@1|root,2QPRH@2759|Eukaryota,38BUE@33154|Opisthokonta,3BCZM@33208|Metazoa,3CSFI@33213|Bilateria,47ZV0@7711|Chordata	33208|Metazoa	S	hematopoietic stem cell homeostasis	UBAP2	GO:0000003,GO:0000123,GO:0000932,GO:0002009,GO:0002064,GO:0002065,GO:0002066,GO:0003002,GO:0003006,GO:0003674,GO:0005488,GO:0005515,GO:0005575,GO:0005622,GO:0005623,GO:0005634,GO:0005654,GO:0005671,GO:0005737,GO:0006355,GO:0007163,GO:0007275,GO:0007276,GO:0007281,GO:0007292,GO:0007338,GO:0007339,GO:0007389,GO:0007610,GO:0007617,GO:0007618,GO:0007620,GO:0008037,GO:0008069,GO:0008150,GO:0009566,GO:…	-	-	-	-	-	-	-	-	-	-	DUF3697,UBA_4
HSymV2.0_g01.00788_t1	13616.ENSMODP00000007989	1.47e-26	112	KOG3649@1|root,KOG3649@2759|Eukaryota,39RJN@33154|Opisthokonta,3BFC1@33208|Metazoa,3CZ9V@33213|Bilateria,485JQ@7711|Chordata,493S5@7742|Vertebrata,3J6RB@40674|Mammalia,4K0M2@9263|Metatheria	33208|Metazoa	S	Follistatin-like 3 (secreted glycoprotein)	FSTL3	GO:0000003,GO:0001503,GO:0001655,GO:0001822,GO:0001968,GO:0002244,GO:0002376,GO:0002520,GO:0002682,GO:0002683,GO:0002761,GO:0002762,GO:0003006,GO:0003674,GO:0005488,GO:0005515,GO:0005575,GO:0005576,GO:0005615,GO:0005622,GO:0005623,GO:0005634,GO:0005654,GO:0005737,GO:0005783,GO:0005788,GO:0005794,GO:0006139,GO:0006351,GO:0006355,GO:0006357,GO:0006464,GO:0006725,GO:0006807,GO:0007275,GO:0007276,GO:…	-	-	-	-	-	-	-	-	-	-	FOLN,Kazal_2
HSymV2.0_g01.00789_t1	554065.XP_005846307.1	1.59e-76	236	KOG0084@1|root,KOG0084@2759|Eukaryota,37JSX@33090|Viridiplantae,34H0M@3041|Chlorophyta	3041|Chlorophyta	U	Rab subfamily of small GTPases	-	GO:0000166,GO:0001882,GO:0001883,GO:0003674,GO:0003824,GO:0003924,GO:0005488,GO:0005525,GO:0005575,GO:0005623,GO:0005886,GO:0006810,GO:0008104,GO:0008150,GO:0015031,GO:0015833,GO:0016020,GO:0016462,GO:0016787,GO:0016817,GO:0016818,GO:0017076,GO:0017111,GO:0019001,GO:0032549,GO:0032550,GO:0032553,GO:0032555,GO:0032561,GO:0033036,GO:0035639,GO:0036094,GO:0042886,GO:0043167,GO:0043168,GO:0044464,GO:…	-	ko:K07874	ko05134,map05134	-	-	-	ko00000,ko00001,ko04031,ko04131,ko04147	-	-	-	Ras
HSymV2.0_g01.00790_t1	6087.XP_002163913.2	2.16e-58	190	COG0526@1|root,KOG0190@2759|Eukaryota	2759|Eukaryota	CO	intramolecular oxidoreductase activity, transposing S-S bonds	-	-	5.3.4.1	ko:K09580,ko:K13984	ko04141,map04141	-	-	-	ko00000,ko00001,ko01000,ko03110,ko04131,ko04147	-	-	-	Thioredoxin,Thioredoxin_6
HSymV2.0_g01.00791_t1	244447.XP_008329043.1	1.05e-25	115	2C5ZB@1|root,2QSBM@2759|Eukaryota,39BEU@33154|Opisthokonta,3BD1U@33208|Metazoa,3CX8Q@33213|Bilateria,4820C@7711|Chordata,491UQ@7742|Vertebrata,49ZIE@7898|Actinopterygii	33208|Metazoa	S	Chromosome 1 open reading frame 85	C1orf85	GO:0000323,GO:0000981,GO:0001067,GO:0003674,GO:0003676,GO:0003677,GO:0003700,GO:0003712,GO:0003713,GO:0004879,GO:0005488,GO:0005575,GO:0005622,GO:0005623,GO:0005634,GO:0005737,GO:0005764,GO:0005765,GO:0005773,GO:0005774,GO:0005829,GO:0006355,GO:0006357,GO:0007154,GO:0007165,GO:0008150,GO:0009889,GO:0009891,GO:0009893,GO:0009987,GO:0010468,GO:0010556,GO:0010557,GO:0010604,GO:0010628,GO:0016020,GO:…	-	-	-	-	-	-	-	-	-	-	NCU-G1
HSymV2.0_g01.00792_t1	6087.XP_002160318.2	1.72e-35	124	KOG4076@1|root,KOG4076@2759|Eukaryota	2759|Eukaryota	S	protein phosphatase inhibitor activity	ENSA	GO:0000003,GO:0000086,GO:0000278,GO:0000932,GO:0002791,GO:0003006,GO:0003674,GO:0004857,GO:0004864,GO:0004865,GO:0005102,GO:0005488,GO:0005515,GO:0005575,GO:0005622,GO:0005623,GO:0005634,GO:0005654,GO:0005737,GO:0006109,GO:0006111,GO:0006950,GO:0006995,GO:0007049,GO:0007088,GO:0007154,GO:0007165,GO:0007186,GO:0007212,GO:0007276,GO:0007281,GO:0007292,GO:0007346,GO:0007584,GO:0008150,GO:0008200,GO:…	-	ko:K02321	ko00230,ko00240,ko01100,ko03030,map00230,map00240,map01100,map03030	M00261	R00375,R00376,R00377,R00378	RC02795	ko00000,ko00001,ko00002,ko03032	-	-	-	Endosulfine
HSymV2.0_g01.00793_t1	45351.EDO42332	3.53e-100	313	2C82Z@1|root,2QURA@2759|Eukaryota,39SS1@33154|Opisthokonta,3BAET@33208|Metazoa	33208|Metazoa	S	WD repeat-containing protein 41	WDR41	GO:0003674,GO:0005085,GO:0005088,GO:0005488,GO:0005515,GO:0005575,GO:0005622,GO:0005623,GO:0005737,GO:0006914,GO:0008150,GO:0008152,GO:0009056,GO:0009894,GO:0009987,GO:0010506,GO:0017016,GO:0017112,GO:0017137,GO:0019222,GO:0019899,GO:0031267,GO:0031323,GO:0031329,GO:0032045,GO:0032991,GO:0044237,GO:0044248,GO:0044424,GO:0044444,GO:0044464,GO:0050789,GO:0050794,GO:0051020,GO:0061695,GO:0061919,GO:…	-	-	-	-	-	-	-	-	-	-	WD40
HSymV2.0_g01.00795_t1	6087.XP_002162171.2	2.06e-134	400	KOG4441@1|root,KOG4441@2759|Eukaryota	2759|Eukaryota	KLT	protein ubiquitination	-	-	-	-	-	-	-	-	-	-	-	-	BACK,BTB,Kelch_1
HSymV2.0_g01.00796_t1	6087.XP_002162171.2	2.13e-210	603	KOG4441@1|root,KOG4441@2759|Eukaryota	2759|Eukaryota	KLT	protein ubiquitination	-	-	-	-	-	-	-	-	-	-	-	-	BACK,BTB,Kelch_1
HSymV2.0_g01.00797_t1	45351.EDO46071	6.94e-238	693	COG5021@1|root,KOG0940@2759|Eukaryota,38CB4@33154|Opisthokonta,3BCVC@33208|Metazoa	33208|Metazoa	O	Neural precursor cell expressed, developmentally down-regulated	NEDD4	GO:0000122,GO:0000151,GO:0000209,GO:0000785,GO:0000902,GO:0000904,GO:0001508,GO:0001558,GO:0001568,GO:0001664,GO:0001775,GO:0001944,GO:0002009,GO:0002028,GO:0002090,GO:0002092,GO:0002165,GO:0002250,GO:0002376,GO:0003007,GO:0003008,GO:0003012,GO:0003013,GO:0003015,GO:0003073,GO:0003085,GO:0003151,GO:0003156,GO:0003197,GO:0003254,GO:0003264,GO:0003674,GO:0003824,GO:0004842,GO:0005102,GO:0005112,GO:…	2.3.2.26	ko:K10591,ko:K13305	ko04011,ko04120,ko04144,ko04530,ko04960,ko05169,map04011,map04120,map04144,map04530,map04960,map05169	-	-	-	ko00000,ko00001,ko01000,ko03029,ko04121,ko04131	-	-	-	C2,HECT,WW
HSymV2.0_g01.00798_t1	6500.XP_005090612.1	2.96e-12	71.2	KOG4451@1|root,KOG4451@2759|Eukaryota,38TDI@33154|Opisthokonta,3BFHA@33208|Metazoa,3CVIV@33213|Bilateria	33208|Metazoa	S	Zinc finger C4H2	ZC4H2	GO:0001708,GO:0002009,GO:0002119,GO:0002164,GO:0003674,GO:0005488,GO:0005575,GO:0005622,GO:0005623,GO:0005634,GO:0005654,GO:0005737,GO:0005886,GO:0007155,GO:0007275,GO:0007399,GO:0007417,GO:0007528,GO:0008150,GO:0008544,GO:0009653,GO:0009790,GO:0009791,GO:0009888,GO:0009987,GO:0010171,GO:0010172,GO:0010720,GO:0016020,GO:0016043,GO:0016604,GO:0016607,GO:0021510,GO:0021515,GO:0021517,GO:0021522,GO:…	-	-	-	-	-	-	-	-	-	-	zf-C4H2
HSymV2.0_g01.00799_t1	6087.XP_002161041.2	1.94e-57	191	COG5021@1|root,KOG0940@2759|Eukaryota,38CB4@33154|Opisthokonta,3BCVC@33208|Metazoa	33208|Metazoa	O	Neural precursor cell expressed, developmentally down-regulated	NEDD4	GO:0000122,GO:0000151,GO:0000209,GO:0000785,GO:0000902,GO:0000904,GO:0001508,GO:0001558,GO:0001568,GO:0001664,GO:0001775,GO:0001944,GO:0002009,GO:0002028,GO:0002090,GO:0002092,GO:0002165,GO:0002250,GO:0002376,GO:0003007,GO:0003008,GO:0003012,GO:0003013,GO:0003015,GO:0003073,GO:0003085,GO:0003151,GO:0003156,GO:0003197,GO:0003254,GO:0003264,GO:0003674,GO:0003824,GO:0004842,GO:0005102,GO:0005112,GO:…	2.3.2.26	ko:K10591,ko:K13305	ko04011,ko04120,ko04144,ko04530,ko04960,ko05169,map04011,map04120,map04144,map04530,map04960,map05169	-	-	-	ko00000,ko00001,ko01000,ko03029,ko04121,ko04131	-	-	-	C2,HECT,WW
HSymV2.0_g01.00800_t1	7918.ENSLOCP00000004268	1.12e-278	776	COG0017@1|root,KOG0555@2759|Eukaryota,38ENC@33154|Opisthokonta,3BB8D@33208|Metazoa,3CRP8@33213|Bilateria,485ZM@7711|Chordata,48YTQ@7742|Vertebrata,49WUX@7898|Actinopterygii	33208|Metazoa	J	asparaginyl-tRNA synthetase	NARS	GO:0000122,GO:0000166,GO:0003674,GO:0003676,GO:0003824,GO:0004812,GO:0004816,GO:0005488,GO:0005524,GO:0005575,GO:0005622,GO:0005623,GO:0005737,GO:0005829,GO:0006082,GO:0006139,GO:0006355,GO:0006357,GO:0006399,GO:0006412,GO:0006418,GO:0006421,GO:0006518,GO:0006520,GO:0006725,GO:0006807,GO:0008144,GO:0008150,GO:0008152,GO:0009058,GO:0009059,GO:0009889,GO:0009890,GO:0009892,GO:0009987,GO:0010467,GO:…	6.1.1.22	ko:K01893,ko:K02902	ko00970,ko03010,map00970,map03010	M00178,M00359,M00360	R03648	RC00055,RC00523	br01610,ko00000,ko00001,ko00002,ko01000,ko01007,ko03011,ko03016	-	-	-	tRNA-synt_2,tRNA_anti-codon
HSymV2.0_g01.00801_t1	6087.XP_002154016.2	3.97e-142	416	KOG3585@1|root,KOG3585@2759|Eukaryota,38UN9@33154|Opisthokonta,3BABQ@33208|Metazoa	33208|Metazoa	K	notochord formation	-	GO:0000003,GO:0000981,GO:0001655,GO:0001667,GO:0001704,GO:0001707,GO:0001709,GO:0002009,GO:0003674,GO:0003676,GO:0003677,GO:0003700,GO:0005488,GO:0005515,GO:0005575,GO:0005622,GO:0005623,GO:0005634,GO:0006355,GO:0006357,GO:0006928,GO:0007275,GO:0007276,GO:0007280,GO:0007369,GO:0007442,GO:0007443,GO:0007494,GO:0007498,GO:0007509,GO:0008078,GO:0008150,GO:0008354,GO:0009653,GO:0009790,GO:0009888,GO:…	-	ko:K10172	-	-	-	-	ko00000,ko03000	-	-	-	T-box
HSymV2.0_g01.00802_t1	6087.XP_002153846.1	0	926	KOG3792@1|root,KOG3792@2759|Eukaryota,38ESR@33154|Opisthokonta,3BABV@33208|Metazoa	33208|Metazoa	A	zinc ion binding	ZFR	GO:0000375,GO:0000377,GO:0000398,GO:0003674,GO:0003676,GO:0003677,GO:0003723,GO:0005488,GO:0005575,GO:0005622,GO:0005623,GO:0005634,GO:0005694,GO:0005737,GO:0006139,GO:0006396,GO:0006397,GO:0006725,GO:0006807,GO:0007275,GO:0008150,GO:0008152,GO:0008270,GO:0008380,GO:0009987,GO:0010467,GO:0016070,GO:0016071,GO:0032501,GO:0032502,GO:0034641,GO:0043167,GO:0043169,GO:0043170,GO:0043226,GO:0043227,GO:…	-	ko:K13203	-	-	-	-	ko00000,ko03041	-	-	-	DZF,zf-met
HSymV2.0_g01.00803_t1	6087.XP_002167244.2	1.06e-266	741	KOG1867@1|root,KOG1867@2759|Eukaryota,38BXZ@33154|Opisthokonta,3BD0S@33208|Metazoa	33208|Metazoa	O	ubiquitin-like protein-specific protease activity	USP3	GO:0000122,GO:0000228,GO:0000278,GO:0000785,GO:0000790,GO:0000976,GO:0000977,GO:0000978,GO:0000987,GO:0001012,GO:0001067,GO:0003674,GO:0003676,GO:0003677,GO:0003682,GO:0003690,GO:0003824,GO:0004843,GO:0005488,GO:0005515,GO:0005575,GO:0005622,GO:0005623,GO:0005634,GO:0005654,GO:0005694,GO:0005737,GO:0006139,GO:0006259,GO:0006281,GO:0006325,GO:0006355,GO:0006357,GO:0006464,GO:0006508,GO:0006511,GO:…	3.4.19.12	ko:K11986	-	-	-	-	ko00000,ko01000,ko01002,ko04121	-	-	-	UCH,zf-UBP
HSymV2.0_g01.00804_t1	7739.XP_002597340.1	6.03e-110	347	KOG4035@1|root,KOG4035@2759|Eukaryota,38HI7@33154|Opisthokonta,3BEEA@33208|Metazoa,3CUSU@33213|Bilateria,48115@7711|Chordata	33208|Metazoa	T	SH3 domain binding	NCKIPSD	GO:0002252,GO:0002253,GO:0002376,GO:0002429,GO:0002431,GO:0002433,GO:0002682,GO:0002684,GO:0002757,GO:0002764,GO:0002768,GO:0003674,GO:0005488,GO:0005515,GO:0005575,GO:0005622,GO:0005623,GO:0005634,GO:0005737,GO:0005829,GO:0005856,GO:0005882,GO:0006606,GO:0006607,GO:0006810,GO:0006886,GO:0006897,GO:0006909,GO:0006913,GO:0006996,GO:0007010,GO:0007154,GO:0007165,GO:0007166,GO:0007275,GO:0007399,GO:…	-	-	-	-	-	-	-	-	-	-	DUF2013,SH3_1,SH3_9
HSymV2.0_g01.00805_t1	106582.XP_004570073.1	1.34e-07	57.8	2CZ2G@1|root,2S810@2759|Eukaryota,3A94D@33154|Opisthokonta,3BWAW@33208|Metazoa,3DCCS@33213|Bilateria	33208|Metazoa	K	MADF	-	-	-	ko:K06126	ko00130,ko01100,ko01110,map00130,map01100,map01110	M00128	R04982,R08773	RC02670	ko00000,ko00001,ko00002,ko01000	-	-	-	MADF_DNA_bdg
HSymV2.0_g01.00806_t1	45351.EDO36277	6.63e-154	459	KOG3783@1|root,KOG3783@2759|Eukaryota,38B40@33154|Opisthokonta,3BFI6@33208|Metazoa	33208|Metazoa	S	TeTratriCopeptide repeat	TTC39C	GO:0006996,GO:0007275,GO:0007368,GO:0007389,GO:0007423,GO:0007507,GO:0008150,GO:0009653,GO:0009790,GO:0009799,GO:0009855,GO:0009887,GO:0009987,GO:0016043,GO:0022607,GO:0030030,GO:0030031,GO:0032474,GO:0032501,GO:0032502,GO:0042471,GO:0042472,GO:0043583,GO:0044085,GO:0044782,GO:0048513,GO:0048562,GO:0048568,GO:0048598,GO:0048731,GO:0048839,GO:0048840,GO:0048856,GO:0060271,GO:0061371,GO:0070925,GO:…	-	-	-	-	-	-	-	-	-	-	DUF3808
HSymV2.0_g01.00808_t1	7668.SPU_016568-tr	2.62e-13	81.6	KOG2177@1|root,KOG2177@2759|Eukaryota	2759|Eukaryota	O	zinc ion binding	-	-	-	-	-	-	-	-	-	-	-	-	zf-B_box,zf-C3HC4,zf-C3HC4_4,zf-RING_UBOX
HSymV2.0_g01.00810_t1	6087.XP_002155500.2	2.15e-315	901	COG5657@1|root,KOG1993@2759|Eukaryota,38EA7@33154|Opisthokonta,3BE4T@33208|Metazoa	33208|Metazoa	UY	ribosomal protein import into nucleus	IPO11	GO:0001650,GO:0003674,GO:0005215,GO:0005488,GO:0005515,GO:0005575,GO:0005622,GO:0005623,GO:0005634,GO:0005635,GO:0005730,GO:0005737,GO:0005829,GO:0006606,GO:0006610,GO:0006810,GO:0006886,GO:0006913,GO:0008104,GO:0008150,GO:0008536,GO:0008565,GO:0012505,GO:0015031,GO:0015833,GO:0017016,GO:0017038,GO:0019899,GO:0031267,GO:0031967,GO:0031974,GO:0031975,GO:0031981,GO:0033036,GO:0033365,GO:0034504,GO:…	-	-	-	-	-	-	-	-	-	-	IBN_N
HSymV2.0_g01.00811_t1	6087.XP_002163432.1	0	937	COG0459@1|root,KOG0364@2759|Eukaryota,38GPW@33154|Opisthokonta,3BFX2@33208|Metazoa	33208|Metazoa	O	assists the folding of proteins upon ATP hydrolysis	CCT3	GO:0000003,GO:0000166,GO:0002199,GO:0003674,GO:0003824,GO:0005488,GO:0005515,GO:0005524,GO:0005575,GO:0005622,GO:0005623,GO:0005737,GO:0005829,GO:0005832,GO:0005856,GO:0005874,GO:0005886,GO:0006457,GO:0006458,GO:0006810,GO:0007338,GO:0007339,GO:0008037,GO:0008144,GO:0008150,GO:0009566,GO:0009889,GO:0009891,GO:0009893,GO:0009987,GO:0009988,GO:0010556,GO:0010557,GO:0010604,GO:0010638,GO:0015630,GO:…	-	ko:K09495	-	-	-	-	ko00000,ko03036,ko03110,ko04147	-	-	-	Cpn60_TCP1
HSymV2.0_g01.00812_t1	45351.EDO41422	7.63e-05	48.1	2CMWT@1|root,2QSF7@2759|Eukaryota,38V66@33154|Opisthokonta,3BMJA@33208|Metazoa	33208|Metazoa	S	GDNF/GAS1 domain	GAS1	GO:0005575,GO:0005623,GO:0005886,GO:0007049,GO:0007050,GO:0007346,GO:0008150,GO:0008589,GO:0009892,GO:0009966,GO:0009987,GO:0010033,GO:0010468,GO:0010605,GO:0010629,GO:0010646,GO:0010941,GO:0010955,GO:0016020,GO:0016021,GO:0019222,GO:0022402,GO:0023051,GO:0030154,GO:0030162,GO:0031224,GO:0031225,GO:0031226,GO:0031323,GO:0031324,GO:0032268,GO:0032269,GO:0032386,GO:0032502,GO:0032879,GO:0035924,GO:…	-	ko:K06232	ko04340,map04340	-	-	-	ko00000,ko00001	-	-	-	GDNF
HSymV2.0_g01.00813_t1	7668.SPU_015687-tr	1.8e-152	447	COG0016@1|root,KOG2783@2759|Eukaryota,38BR2@33154|Opisthokonta,3BD42@33208|Metazoa,3CVJ8@33213|Bilateria	33208|Metazoa	J	phenylalanyl-tRNA aminoacylation	FARS2	GO:0000049,GO:0000166,GO:0003674,GO:0003676,GO:0003723,GO:0003824,GO:0004812,GO:0004826,GO:0005488,GO:0005524,GO:0005575,GO:0005622,GO:0005623,GO:0005737,GO:0005739,GO:0005759,GO:0006082,GO:0006139,GO:0006396,GO:0006399,GO:0006412,GO:0006418,GO:0006432,GO:0006518,GO:0006520,GO:0006725,GO:0006807,GO:0008033,GO:0008144,GO:0008150,GO:0008152,GO:0009058,GO:0009059,GO:0009987,GO:0010467,GO:0016070,GO:…	6.1.1.20	ko:K01889	ko00970,map00970	M00359,M00360	R03660	RC00055,RC00523	ko00000,ko00001,ko00002,ko01000,ko01007,ko03016	-	-	-	FDX-ACB,tRNA-synt_2d
HSymV2.0_g01.00814_t1	45351.EDO41422	3.82e-05	50.1	2CMWT@1|root,2QSF7@2759|Eukaryota,38V66@33154|Opisthokonta,3BMJA@33208|Metazoa	33208|Metazoa	S	GDNF/GAS1 domain	GAS1	GO:0005575,GO:0005623,GO:0005886,GO:0007049,GO:0007050,GO:0007346,GO:0008150,GO:0008589,GO:0009892,GO:0009966,GO:0009987,GO:0010033,GO:0010468,GO:0010605,GO:0010629,GO:0010646,GO:0010941,GO:0010955,GO:0016020,GO:0016021,GO:0019222,GO:0022402,GO:0023051,GO:0030154,GO:0030162,GO:0031224,GO:0031225,GO:0031226,GO:0031323,GO:0031324,GO:0032268,GO:0032269,GO:0032386,GO:0032502,GO:0032879,GO:0035924,GO:…	-	ko:K06232	ko04340,map04340	-	-	-	ko00000,ko00001	-	-	-	GDNF
HSymV2.0_g01.00816_t1	6500.XP_005103957.1	0.000287	50.1	2CH2M@1|root,2S05S@2759|Eukaryota,3A17Y@33154|Opisthokonta,3BQ49@33208|Metazoa	33208|Metazoa	S	beta-N-acetylgalactosaminidase activity	-	-	-	ko:K12383	ko04142,map04142	-	-	-	ko00000,ko00001,ko04147	-	-	-	E1_DerP2_DerF2
HSymV2.0_g01.00817_t1	1693.BMIN_0292	1.05e-08	53.5	2EGTM@1|root,33AJR@2|Bacteria,2GWY1@201174|Actinobacteria,4D2NX@85004|Bifidobacteriales	201174|Actinobacteria	-	-	-	-	-	-	-	-	-	-	-	-	-	-	-
HSymV2.0_g01.00818_t1	6238.CBG23916	1.59e-06	56.2	2CXIC@1|root,2RXTF@2759|Eukaryota,39ED4@33154|Opisthokonta,3CIAN@33208|Metazoa,3DZUT@33213|Bilateria,40HH2@6231|Nematoda,1M000@119089|Chromadorea,412UI@6236|Rhabditida	33208|Metazoa	O	mRNA, complete cds	-	GO:0002376,GO:0006950,GO:0006952,GO:0006955,GO:0008150,GO:0009314,GO:0009605,GO:0009607,GO:0009617,GO:0009628,GO:0010212,GO:0010332,GO:0042742,GO:0043207,GO:0045087,GO:0050830,GO:0050896,GO:0051704,GO:0051707,GO:0098542	-	-	-	-	-	-	-	-	-	-	ShK
HSymV2.0_g01.00819_t1	6087.XP_002161198.2	1.16e-132	401	COG2304@1|root,2RXR2@2759|Eukaryota	2759|Eukaryota	S	hyaluronan metabolic process	ITIH1	GO:0003674,GO:0004857,GO:0004866,GO:0004867,GO:0005488,GO:0005509,GO:0005575,GO:0005576,GO:0006022,GO:0006082,GO:0006807,GO:0008150,GO:0008152,GO:0009892,GO:0009987,GO:0010466,GO:0010605,GO:0010951,GO:0019222,GO:0019752,GO:0030162,GO:0030203,GO:0030212,GO:0030234,GO:0030414,GO:0031323,GO:0031324,GO:0032268,GO:0032269,GO:0043086,GO:0043167,GO:0043169,GO:0043170,GO:0043436,GO:0044092,GO:0044237,GO:…	-	ko:K19014	-	-	-	-	ko00000,ko00536	-	-	-	ITI_HC_C,PH_10,VIT,VWA,VWA_3,Vwaint,zf-RING_11,zf-RING_2
HSymV2.0_g01.00821_t1	45351.EDO37239	2.11e-156	447	28HE8@1|root,2QPSD@2759|Eukaryota,39RR5@33154|Opisthokonta,3BARW@33208|Metazoa	33208|Metazoa	S	CD4 receptor binding	SPG21	GO:0002253,GO:0002376,GO:0002429,GO:0002682,GO:0002684,GO:0002757,GO:0002764,GO:0002768,GO:0003674,GO:0005102,GO:0005488,GO:0005515,GO:0005575,GO:0005622,GO:0005623,GO:0005737,GO:0005768,GO:0005794,GO:0005798,GO:0005829,GO:0007154,GO:0007165,GO:0007166,GO:0008150,GO:0009987,GO:0010008,GO:0012505,GO:0016020,GO:0023052,GO:0030133,GO:0030135,GO:0030136,GO:0030140,GO:0031090,GO:0031410,GO:0031982,GO:…	-	ko:K19367	ko04144,map04144	-	-	-	ko00000,ko00001	-	-	-	Abhydrolase_1
HSymV2.0_g01.00822_t1	45351.EDO36049	8.02e-08	62.8	2E1Z3@1|root,2S98E@2759|Eukaryota,3AB2K@33154|Opisthokonta,3BU7X@33208|Metazoa	33208|Metazoa	-	-	-	-	-	-	-	-	-	-	-	-	-	-	-
HSymV2.0_g01.00823_t1	7739.XP_002603481.1	1.32e-15	79.3	KOG1777@1|root,KOG1777@2759|Eukaryota,3A0F8@33154|Opisthokonta,3BMV1@33208|Metazoa,3D1PF@33213|Bilateria,488J3@7711|Chordata	33208|Metazoa	S	A Receptor for Ubiquitination Targets	FBXO36	-	-	ko:K10312	-	-	-	-	ko00000,ko04121	-	-	-	F-box,F-box-like
HSymV2.0_g01.00824_t1	6087.XP_004206439.1	1.02e-39	145	KOG3004@1|root,KOG3004@2759|Eukaryota	2759|Eukaryota	Q	replication fork protection	TIPIN	GO:0000003,GO:0000070,GO:0000075,GO:0000076,GO:0000077,GO:0000217,GO:0000228,GO:0000278,GO:0000280,GO:0000403,GO:0000785,GO:0000790,GO:0000819,GO:0003006,GO:0003674,GO:0003676,GO:0003677,GO:0003690,GO:0005488,GO:0005575,GO:0005622,GO:0005623,GO:0005634,GO:0005654,GO:0005657,GO:0005694,GO:0005737,GO:0006139,GO:0006259,GO:0006260,GO:0006261,GO:0006275,GO:0006281,GO:0006310,GO:0006312,GO:0006725,GO:…	-	ko:K10904,ko:K10998	-	-	-	-	ko00000,ko03036,ko03400	-	-	-	Swi3
HSymV2.0_g01.00825_t1	6087.XP_002156060.2	1.32e-113	338	COG0235@1|root,KOG3699@2759|Eukaryota,3A1MQ@33154|Opisthokonta,3BQUP@33208|Metazoa	33208|Metazoa	TZ	Class II Aldolase and Adducin N-terminal domain	-	-	-	-	-	-	-	-	-	-	-	-	Aldolase_II
HSymV2.0_g01.00826_t1	7719.XP_009862336.1	2.63e-19	99.4	2C1DX@1|root,2QQ48@2759|Eukaryota,38FXP@33154|Opisthokonta,3BBXQ@33208|Metazoa,3CUPA@33213|Bilateria,481ZZ@7711|Chordata	33208|Metazoa	K	ectoderm and mesoderm interaction	TP63	GO:0000003,GO:0000075,GO:0000077,GO:0000122,GO:0000187,GO:0000228,GO:0000278,GO:0000785,GO:0000790,GO:0000976,GO:0000977,GO:0000978,GO:0000981,GO:0000982,GO:0000987,GO:0001012,GO:0001067,GO:0001077,GO:0001228,GO:0001302,GO:0001501,GO:0001655,GO:0001736,GO:0001738,GO:0001763,GO:0001822,GO:0001836,GO:0001932,GO:0001933,GO:0001934,GO:0001942,GO:0002009,GO:0002039,GO:0002053,GO:0002064,GO:0002065,GO:…	-	ko:K04451,ko:K10148,ko:K10149	ko01522,ko01524,ko04010,ko04071,ko04110,ko04115,ko04137,ko04151,ko04210,ko04211,ko04214,ko04216,ko04218,ko04310,ko04390,ko04391,ko04722,ko04919,ko05014,ko05016,ko05160,ko05161,ko05162,ko05165,ko05166,ko05167,ko05168,ko05169,ko05200,ko05202,ko05203,ko05205,ko05206,ko05210,ko05212,ko05213,ko05214,ko05215,ko05216,ko05217,ko05218,ko05219,ko05220,ko05222,ko05223,ko05224,ko05225,ko05226,ko05230,ko05418…	-	-	-	ko00000,ko00001,ko03000,ko03036,ko03400	-	-	-	P53,P53_tetramer,SAM_2
HSymV2.0_g01.00827_t1	10224.XP_006815087.1	2.78e-15	87.4	2C1DX@1|root,2QQ48@2759|Eukaryota,38FXP@33154|Opisthokonta,3BBXQ@33208|Metazoa,3CUPA@33213|Bilateria	33208|Metazoa	K	tumor protein	TP63	GO:0000003,GO:0000075,GO:0000077,GO:0000122,GO:0000187,GO:0000228,GO:0000278,GO:0000785,GO:0000790,GO:0000976,GO:0000977,GO:0000978,GO:0000981,GO:0000982,GO:0000987,GO:0001012,GO:0001067,GO:0001077,GO:0001228,GO:0001302,GO:0001501,GO:0001655,GO:0001736,GO:0001738,GO:0001763,GO:0001822,GO:0001836,GO:0001932,GO:0001933,GO:0001934,GO:0001942,GO:0002009,GO:0002039,GO:0002053,GO:0002064,GO:0002065,GO:…	-	ko:K04451,ko:K10148,ko:K10149	ko01522,ko01524,ko04010,ko04071,ko04110,ko04115,ko04137,ko04151,ko04210,ko04211,ko04214,ko04216,ko04218,ko04310,ko04390,ko04391,ko04722,ko04919,ko05014,ko05016,ko05160,ko05161,ko05162,ko05165,ko05166,ko05167,ko05168,ko05169,ko05200,ko05202,ko05203,ko05205,ko05206,ko05210,ko05212,ko05213,ko05214,ko05215,ko05216,ko05217,ko05218,ko05219,ko05220,ko05222,ko05223,ko05224,ko05225,ko05226,ko05230,ko05418…	-	-	-	ko00000,ko00001,ko03000,ko03036,ko03400	-	-	-	P53,P53_tetramer,SAM_2
HSymV2.0_g01.00828_t1	6087.XP_002164087.1	1.53e-114	341	2CM85@1|root,2QPKE@2759|Eukaryota,38H4K@33154|Opisthokonta,3BH2Y@33208|Metazoa	33208|Metazoa	G	protein auto-ADP-ribosylation	PARP16	GO:0001932,GO:0001934,GO:0003674,GO:0003824,GO:0003950,GO:0005488,GO:0005515,GO:0005575,GO:0005622,GO:0005623,GO:0005634,GO:0005635,GO:0005737,GO:0005783,GO:0005789,GO:0005829,GO:0006139,GO:0006464,GO:0006471,GO:0006725,GO:0006732,GO:0006733,GO:0006753,GO:0006793,GO:0006796,GO:0006807,GO:0006950,GO:0006986,GO:0007154,GO:0007165,GO:0008047,GO:0008150,GO:0008152,GO:0009058,GO:0009108,GO:0009117,GO:…	2.4.2.30	ko:K00774	-	-	-	-	ko00000,ko01000	-	-	-	PARP
HSymV2.0_g01.00829_t1	6087.XP_002161017.2	0	933	KOG3588@1|root,KOG3588@2759|Eukaryota,38GHI@33154|Opisthokonta,3BG1U@33208|Metazoa	33154|Opisthokonta	G	N-acetyl-beta-glucosaminyl-glycoprotein 4-beta-N-acetylgalactosaminyltransferase activity	-	-	2.4.1.244	ko:K09656	ko00513,ko01100,map00513,map01100	-	R07610,R07611	-	ko00000,ko00001,ko01000,ko01003	-	GT7	-	CHGN,PA14
HSymV2.0_g01.00830_t1	400682.PAC_15717981	4.2e-10	63.2	2EU29@1|root,2SWA7@2759|Eukaryota	2759|Eukaryota	-	-	-	-	-	-	-	-	-	-	-	-	-	-	-
HSymV2.0_g01.00831_t1	7739.XP_002597540.1	9.27e-06	55.5	KOG3669@1|root,KOG3669@2759|Eukaryota	7739.XP_002597540.1|-	S	autophagosome maturation	-	-	-	-	-	-	-	-	-	-	-	-	-
HSymV2.0_g01.00832_t1	6087.XP_002166370.2	2.94e-05	49.3	2FAER@1|root,2TBMF@2759|Eukaryota,3AN09@33154|Opisthokonta,3C1R4@33208|Metazoa	33208|Metazoa	-	-	-	-	-	-	-	-	-	-	-	-	-	-	-
HSymV2.0_g01.00835_t1	45351.EDO34279	4.84e-161	472	COG0160@1|root,KOG1405@2759|Eukaryota,38EZI@33154|Opisthokonta,3BFT5@33208|Metazoa	33208|Metazoa	E	Belongs to the class-III pyridoxal-phosphate-dependent aminotransferase family	ABAT	GO:0000003,GO:0000820,GO:0001505,GO:0001666,GO:0002791,GO:0002793,GO:0003008,GO:0003013,GO:0003674,GO:0003824,GO:0003867,GO:0005488,GO:0005515,GO:0005575,GO:0005622,GO:0005623,GO:0005737,GO:0005739,GO:0005759,GO:0005829,GO:0006082,GO:0006109,GO:0006520,GO:0006521,GO:0006807,GO:0006937,GO:0006940,GO:0006950,GO:0007162,GO:0007275,GO:0007399,GO:0007417,GO:0007420,GO:0007568,GO:0007610,GO:0007618,GO:…	2.6.1.19,2.6.1.22	ko:K13524	ko00250,ko00280,ko00410,ko00640,ko00650,ko01100,ko01120,ko04727,map00250,map00280,map00410,map00640,map00650,map01100,map01120,map04727	M00027	R00908,R01648,R04188	RC00006,RC00062,RC00160	ko00000,ko00001,ko00002,ko01000,ko01007	-	-	-	Aminotran_3
HSymV2.0_g01.00836_t1	6087.XP_002168292.2	1.02e-227	650	KOG2113@1|root,KOG2113@2759|Eukaryota,38EDI@33154|Opisthokonta,3BGE2@33208|Metazoa	33208|Metazoa	O	metal ion binding	MEX3C	GO:0000932,GO:0001501,GO:0001708,GO:0002062,GO:0002063,GO:0003415,GO:0003674,GO:0003676,GO:0003723,GO:0003727,GO:0003729,GO:0003730,GO:0003824,GO:0005488,GO:0005509,GO:0005515,GO:0005575,GO:0005622,GO:0005623,GO:0005634,GO:0005654,GO:0005737,GO:0005829,GO:0006139,GO:0006401,GO:0006402,GO:0006403,GO:0006417,GO:0006464,GO:0006468,GO:0006725,GO:0006793,GO:0006796,GO:0006807,GO:0006996,GO:0007275,GO:…	2.3.2.27	ko:K15686	-	-	-	-	ko00000,ko01000,ko03019,ko04121	-	-	-	KH_1,zf-C3HC4_3
HSymV2.0_g01.00839_t1	6412.HelroP180571	2.52e-11	74.3	KOG3708@1|root,KOG3708@2759|Eukaryota,39SB0@33154|Opisthokonta,3BG6I@33208|Metazoa,3E40Y@33213|Bilateria	33208|Metazoa	O	Family with sequence similarity 154, member B	FAM154B	-	-	-	-	-	-	-	-	-	-	-	-
HSymV2.0_g01.00840_t1	6087.XP_004208260.1	6.96e-79	264	COG0457@1|root,KOG1124@2759|Eukaryota,38GWX@33154|Opisthokonta,3BJP9@33208|Metazoa	33208|Metazoa	S	TeTratriCopeptide repeat	TTC24	-	-	-	-	-	-	-	-	-	-	-	TPR_10,TPR_12,TPR_16,TPR_2,TPR_4,TPR_7,TPR_8
HSymV2.0_g01.00841_t1	7918.ENSLOCP00000000723	5.16e-16	92	2CMVY@1|root,2QS9E@2759|Eukaryota,39UR8@33154|Opisthokonta,3BP7R@33208|Metazoa,3D1X6@33213|Bilateria,48B5V@7711|Chordata,49N69@7742|Vertebrata	33208|Metazoa	S	ATP binding	NLRP12	GO:0000003,GO:0000166,GO:0001817,GO:0001818,GO:0001819,GO:0001932,GO:0001933,GO:0002376,GO:0002791,GO:0002792,GO:0002793,GO:0003674,GO:0005488,GO:0005524,GO:0005575,GO:0005622,GO:0005623,GO:0005737,GO:0006355,GO:0006915,GO:0006919,GO:0006928,GO:0007154,GO:0007165,GO:0007275,GO:0007276,GO:0007283,GO:0008047,GO:0008144,GO:0008150,GO:0008219,GO:0008592,GO:0008656,GO:0009889,GO:0009890,GO:0009891,GO:…	-	ko:K12800,ko:K20865	ko04217,ko04621,ko05133,ko05164,map04217,map04621,map05133,map05164	-	-	-	ko00000,ko00001,ko04131	-	-	-	FISNA,LRR_6,NACHT,PYRIN
HSymV2.0_g01.00842_t1	7719.XP_004226085.1	4.95e-72	245	28J1I@1|root,2QRDR@2759|Eukaryota,39TQW@33154|Opisthokonta,3BH9G@33208|Metazoa,3D0DM@33213|Bilateria,4822M@7711|Chordata	33208|Metazoa	S	epithelial cilium movement involved in determination of left/right asymmetry	CCDC11	GO:0003341,GO:0003351,GO:0005575,GO:0005622,GO:0005623,GO:0005737,GO:0005856,GO:0005929,GO:0005930,GO:0006928,GO:0006996,GO:0007017,GO:0007018,GO:0007275,GO:0007368,GO:0007389,GO:0008150,GO:0009799,GO:0009855,GO:0009987,GO:0016043,GO:0022607,GO:0030030,GO:0030031,GO:0032501,GO:0032502,GO:0032838,GO:0042995,GO:0043226,GO:0043228,GO:0043229,GO:0043232,GO:0044085,GO:0044422,GO:0044424,GO:0044430,GO:…	-	-	-	-	-	-	-	-	-	-	TPH
HSymV2.0_g01.00843_t1	45351.EDO34320	1.05e-15	86.7	28H7W@1|root,2QPKN@2759|Eukaryota,38CPW@33154|Opisthokonta,3BDAA@33208|Metazoa	33208|Metazoa	T	mannose binding	BSG	GO:0000003,GO:0000139,GO:0001669,GO:0001890,GO:0001893,GO:0002080,GO:0002376,GO:0003006,GO:0003674,GO:0005215,GO:0005342,GO:0005488,GO:0005537,GO:0005575,GO:0005622,GO:0005623,GO:0005737,GO:0005739,GO:0005794,GO:0005886,GO:0005887,GO:0006082,GO:0006090,GO:0006810,GO:0006811,GO:0006820,GO:0006928,GO:0007154,GO:0007165,GO:0007166,GO:0007275,GO:0007565,GO:0007566,GO:0008028,GO:0008104,GO:0008150,GO:…	-	ko:K06535	-	-	-	-	ko00000,ko04090,ko04147	-	-	-	Ig_3
HSymV2.0_g01.00845_t1	6087.XP_004206291.1	2.2e-60	204	KOG2384@1|root,KOG2384@2759|Eukaryota,39U7G@33154|Opisthokonta,3BHX5@33208|Metazoa	33208|Metazoa	K	nucleic acid binding	GPANK1	GO:0003674,GO:0003676,GO:0005488,GO:0005575,GO:0008150,GO:0097159,GO:1901363	-	-	-	-	-	-	-	-	-	-	Ank_2,Ank_4,G-patch
HSymV2.0_g01.00846_t1	7668.SPU_006746-tr	6.81e-26	99.8	2E1R0@1|root,2S912@2759|Eukaryota,3AAWI@33154|Opisthokonta,3BUG6@33208|Metazoa,3DBMA@33213|Bilateria	33208|Metazoa	S	It is involved in the biological process described with metabolic process	-	GO:0003674,GO:0003824,GO:0008150,GO:0008152	-	-	-	-	-	-	-	-	-	-	DUF836
HSymV2.0_g01.00847_t1	6087.XP_004206288.1	4.87e-30	114	KOG1623@1|root,KOG1623@2759|Eukaryota,39NE8@33154|Opisthokonta,3BE23@33208|Metazoa	33208|Metazoa	U	Sugar transporter	SLC50A1	GO:0000139,GO:0003674,GO:0005215,GO:0005575,GO:0005622,GO:0005623,GO:0005634,GO:0005737,GO:0005794,GO:0005886,GO:0006810,GO:0008150,GO:0008643,GO:0008645,GO:0009893,GO:0010468,GO:0010604,GO:0010628,GO:0012505,GO:0015144,GO:0015749,GO:0016020,GO:0016021,GO:0019222,GO:0022857,GO:0031090,GO:0031224,GO:0031984,GO:0034219,GO:0040029,GO:0042946,GO:0042947,GO:0043226,GO:0043227,GO:0043229,GO:0043231,GO:…	-	ko:K15382	-	-	-	-	ko00000,ko02000	9.A.58.1	-	-	MtN3_slv
HSymV2.0_g01.00848_t1	6087.XP_004206288.1	1.24e-34	125	KOG1623@1|root,KOG1623@2759|Eukaryota,39NE8@33154|Opisthokonta,3BE23@33208|Metazoa	33208|Metazoa	U	Sugar transporter	SLC50A1	GO:0000139,GO:0003674,GO:0005215,GO:0005575,GO:0005622,GO:0005623,GO:0005634,GO:0005737,GO:0005794,GO:0005886,GO:0006810,GO:0008150,GO:0008643,GO:0008645,GO:0009893,GO:0010468,GO:0010604,GO:0010628,GO:0012505,GO:0015144,GO:0015749,GO:0016020,GO:0016021,GO:0019222,GO:0022857,GO:0031090,GO:0031224,GO:0031984,GO:0034219,GO:0040029,GO:0042946,GO:0042947,GO:0043226,GO:0043227,GO:0043229,GO:0043231,GO:…	-	ko:K15382	-	-	-	-	ko00000,ko02000	9.A.58.1	-	-	MtN3_slv
HSymV2.0_g01.00849_t1	6087.XP_002160774.1	2.02e-118	357	COG2233@1|root,KOG1292@2759|Eukaryota,39CFN@33154|Opisthokonta,3BCH2@33208|Metazoa	33208|Metazoa	F	sodium-dependent L-ascorbate transmembrane transporter activity	SLC23A2	GO:0003674,GO:0005215,GO:0005342,GO:0005343,GO:0005402,GO:0005575,GO:0005622,GO:0005623,GO:0005737,GO:0005886,GO:0005887,GO:0005903,GO:0005975,GO:0005996,GO:0006082,GO:0006139,GO:0006725,GO:0006732,GO:0006766,GO:0006767,GO:0006807,GO:0006810,GO:0006811,GO:0006812,GO:0006814,GO:0006820,GO:0006950,GO:0006979,GO:0007275,GO:0007399,GO:0007417,GO:0007420,GO:0008150,GO:0008152,GO:0008324,GO:0008509,GO:…	-	ko:K14611	-	-	-	-	ko00000,ko02000	2.A.40.6	-	-	Xan_ur_permease
HSymV2.0_g01.00850_t1	6087.XP_002160774.1	2.6e-99	310	COG2233@1|root,KOG1292@2759|Eukaryota,39CFN@33154|Opisthokonta,3BCH2@33208|Metazoa	33208|Metazoa	F	sodium-dependent L-ascorbate transmembrane transporter activity	SLC23A2	GO:0003674,GO:0005215,GO:0005342,GO:0005343,GO:0005402,GO:0005575,GO:0005622,GO:0005623,GO:0005737,GO:0005886,GO:0005887,GO:0005903,GO:0005975,GO:0005996,GO:0006082,GO:0006139,GO:0006725,GO:0006732,GO:0006766,GO:0006767,GO:0006807,GO:0006810,GO:0006811,GO:0006812,GO:0006814,GO:0006820,GO:0006950,GO:0006979,GO:0007275,GO:0007399,GO:0007417,GO:0007420,GO:0008150,GO:0008152,GO:0008324,GO:0008509,GO:…	-	ko:K14611	-	-	-	-	ko00000,ko02000	2.A.40.6	-	-	Xan_ur_permease
HSymV2.0_g01.00851_t1	400682.PAC_15703195	0.000633	45.1	2E24P@1|root,2S9D9@2759|Eukaryota,3A6X8@33154|Opisthokonta,3BYHR@33208|Metazoa	33208|Metazoa	-	-	-	-	-	-	-	-	-	-	-	-	-	-	RVT_1
HSymV2.0_g01.00852_t1	400682.PAC_15703195	0.000633	45.1	2E24P@1|root,2S9D9@2759|Eukaryota,3A6X8@33154|Opisthokonta,3BYHR@33208|Metazoa	33208|Metazoa	-	-	-	-	-	-	-	-	-	-	-	-	-	-	RVT_1
HSymV2.0_g01.00853_t1	6087.XP_002168614.2	6.68e-157	495	2CM7W@1|root,2QPJQ@2759|Eukaryota	2759|Eukaryota	S	Protein of unknown function (DUF229)	-	GO:0005575,GO:0016020,GO:0016021,GO:0031224,GO:0044425	-	-	-	-	-	-	-	-	-	-	DUF229
HSymV2.0_g01.00854_t1	176946.XP_007423536.1	1.04e-153	468	COG0530@1|root,KOG1307@2759|Eukaryota,38CGX@33154|Opisthokonta,3B994@33208|Metazoa,3CRWG@33213|Bilateria,485DI@7711|Chordata,4912V@7742|Vertebrata	33208|Metazoa	PT	calcium, potassium:sodium antiporter activity	SLC24A2	GO:0001654,GO:0003008,GO:0003674,GO:0005215,GO:0005216,GO:0005261,GO:0005262,GO:0005488,GO:0005509,GO:0005515,GO:0005575,GO:0005623,GO:0005886,GO:0005887,GO:0006810,GO:0006811,GO:0006812,GO:0006813,GO:0006814,GO:0006816,GO:0006873,GO:0006874,GO:0006875,GO:0007275,GO:0007423,GO:0007600,GO:0007601,GO:0007610,GO:0007611,GO:0007612,GO:0007613,GO:0008150,GO:0008273,GO:0008324,GO:0009987,GO:0010646,GO:…	-	ko:K13749,ko:K13750	ko04744,map04744	-	-	-	ko00000,ko00001,ko02000	2.A.19.4.1,2.A.19.4.2	-	-	Na_Ca_ex
HSymV2.0_g01.00855_t1	8049.ENSGMOP00000013126	7.42e-37	157	KOG3611@1|root,KOG3611@2759|Eukaryota,38BGD@33154|Opisthokonta,3BFNF@33208|Metazoa,3CYPB@33213|Bilateria,48ANP@7711|Chordata,48X30@7742|Vertebrata,4A1UY@7898|Actinopterygii	33208|Metazoa	T	Belongs to the semaphorin family	SEMA4D	GO:0005575,GO:0005576,GO:0005615,GO:0005623,GO:0005886,GO:0006935,GO:0008150,GO:0009605,GO:0016020,GO:0016021,GO:0031224,GO:0040011,GO:0042221,GO:0042330,GO:0044421,GO:0044425,GO:0044464,GO:0050896,GO:0050919,GO:0071944	-	ko:K06521,ko:K06840,ko:K15010	ko04068,ko04360,ko04724,map04068,map04360,map04724	-	-	-	ko00000,ko00001,ko04090,ko04516	-	-	-	Ig_2,PSI,Sema,ig
HSymV2.0_g01.00856_t1	7668.SPU_022296-tr	1.13e-55	197	COG5059@1|root,KOG1075@1|root,KOG0242@2759|Eukaryota,KOG1075@2759|Eukaryota,38GPV@33154|Opisthokonta,3BF94@33208|Metazoa,3CWIA@33213|Bilateria	33208|Metazoa	Z	microtubule motor activity	KIF22	GO:0000070,GO:0000166,GO:0000278,GO:0000280,GO:0000775,GO:0000776,GO:0000785,GO:0000819,GO:0000902,GO:0000904,GO:0001654,GO:0001756,GO:0001966,GO:0002376,GO:0002478,GO:0002495,GO:0002504,GO:0003002,GO:0003674,GO:0003676,GO:0003677,GO:0003774,GO:0003777,GO:0003824,GO:0005488,GO:0005515,GO:0005524,GO:0005575,GO:0005622,GO:0005623,GO:0005634,GO:0005654,GO:0005694,GO:0005737,GO:0005819,GO:0005829,GO:…	-	ko:K02988,ko:K10403	ko03010,ko04914,map03010,map04914	M00178,M00179	-	-	br01610,ko00000,ko00001,ko00002,ko03011,ko04812	-	-	-	HHH_3,Kinesin
HSymV2.0_g01.00857_t1	6087.XP_004208655.1	9.77e-220	620	KOG3645@1|root,KOG3645@2759|Eukaryota,38BP2@33154|Opisthokonta,3BD2A@33208|Metazoa	33208|Metazoa	T	acetylcholine-gated cation-selective channel activity	-	-	-	ko:K04808	ko04080,ko04725,ko05033,map04080,map04725,map05033	-	-	-	ko00000,ko00001,ko04040	1.A.9.1	-	-	Neur_chan_LBD,Neur_chan_memb
HSymV2.0_g01.00858_t1	6087.XP_004207304.1	4.13e-14	74.7	2CXYR@1|root,2S0S7@2759|Eukaryota,39ZC1@33154|Opisthokonta,3BU96@33208|Metazoa	33208|Metazoa	-	-	-	-	-	-	-	-	-	-	-	-	-	-	-
HSymV2.0_g01.00859_t1	45351.EDO34392	9.21e-108	327	KOG0897@1|root,KOG0897@2759|Eukaryota,38GW2@33154|Opisthokonta,3BFYP@33208|Metazoa	33208|Metazoa	O	Ubiquitin-conjugating enzyme	UBE2Q1	GO:0000003,GO:0000166,GO:0000209,GO:0001967,GO:0002790,GO:0003674,GO:0003824,GO:0004842,GO:0005488,GO:0005524,GO:0005575,GO:0005622,GO:0005623,GO:0005634,GO:0005737,GO:0005829,GO:0006464,GO:0006807,GO:0006810,GO:0007154,GO:0007267,GO:0007275,GO:0007565,GO:0007566,GO:0007610,GO:0007617,GO:0007618,GO:0007631,GO:0008104,GO:0008144,GO:0008150,GO:0008152,GO:0009306,GO:0009566,GO:0009914,GO:0009987,GO:…	2.3.2.23	ko:K10582	ko04120,map04120	-	-	-	ko00000,ko00001,ko01000,ko04121	-	-	-	RWD,UQ_con
HSymV2.0_g01.00860_t1	10224.XP_006821586.1	2.83e-230	682	KOG2158@1|root,KOG2158@2759|Eukaryota,38BCD@33154|Opisthokonta,3BBGM@33208|Metazoa,3CXIW@33213|Bilateria	33208|Metazoa	O	Tubulin tyrosine	TTLL6	GO:0000166,GO:0000226,GO:0001578,GO:0003341,GO:0003352,GO:0003353,GO:0003674,GO:0003824,GO:0005488,GO:0005515,GO:0005524,GO:0005575,GO:0005622,GO:0005623,GO:0005737,GO:0005815,GO:0005829,GO:0005856,GO:0005874,GO:0005929,GO:0006464,GO:0006807,GO:0006928,GO:0006996,GO:0007010,GO:0007017,GO:0007018,GO:0008092,GO:0008144,GO:0008150,GO:0008152,GO:0009987,GO:0015630,GO:0015631,GO:0016043,GO:0016874,GO:…	2.7.7.78,3.1.7.2	ko:K15630,ko:K16582,ko:K21138	ko00230,map00230	-	R00336	RC00078	ko00000,ko00001,ko01000,ko03036,ko04812	-	-	-	TTL
HSymV2.0_g01.00861_t1	6087.XP_002163403.2	2.58e-39	159	KOG3903@1|root,KOG3903@2759|Eukaryota,39G8I@33154|Opisthokonta,3BADU@33208|Metazoa	33208|Metazoa	D	mitotic cell cycle checkpoint	PRCC	GO:0000075,GO:0000278,GO:0000375,GO:0000377,GO:0000398,GO:0003674,GO:0005575,GO:0005622,GO:0005623,GO:0005634,GO:0005654,GO:0006139,GO:0006396,GO:0006397,GO:0006725,GO:0006807,GO:0007049,GO:0007093,GO:0007346,GO:0008150,GO:0008152,GO:0008380,GO:0009987,GO:0010467,GO:0016070,GO:0016071,GO:0016604,GO:0016607,GO:0022402,GO:0031974,GO:0031981,GO:0034641,GO:0043170,GO:0043226,GO:0043227,GO:0043229,GO:…	-	ko:K13105	ko05202,ko05211,map05202,map05211	-	-	-	ko00000,ko00001,ko03041	-	-	-	PRCC
HSymV2.0_g01.00863_t1	6087.XP_002167502.1	8.16e-206	577	COG0473@1|root,KOG0785@2759|Eukaryota,38CQA@33154|Opisthokonta,3BAZQ@33208|Metazoa	33208|Metazoa	C	isocitrate dehydrogenase (NAD+) activity	-	GO:0000166,GO:0000287,GO:0003674,GO:0003824,GO:0005488,GO:0008150,GO:0008152,GO:0016491,GO:0016614,GO:0016616,GO:0036094,GO:0043167,GO:0043169,GO:0046872,GO:0048037,GO:0050662,GO:0051287,GO:0055114,GO:0097159,GO:1901265,GO:1901363	1.1.1.41	ko:K00030	ko00020,ko01100,ko01110,ko01120,ko01130,ko01200,ko01210,ko01230,map00020,map01100,map01110,map01120,map01130,map01200,map01210,map01230	M00009,M00010	R00709	RC00114	br01601,ko00000,ko00001,ko00002,ko01000	-	-	-	Iso_dh
HSymV2.0_g01.00864_t1	8090.ENSORLP00000011063	1.58e-59	204	KOG3913@1|root,KOG3913@2759|Eukaryota,38FGN@33154|Opisthokonta,3BA3V@33208|Metazoa,3CS34@33213|Bilateria,485UI@7711|Chordata,48X5Q@7742|Vertebrata,49QE6@7898|Actinopterygii	33208|Metazoa	T	Ligand for members of the frizzled family of seven transmembrane receptors	WNT5A	GO:0000003,GO:0000165,GO:0000187,GO:0000578,GO:0000902,GO:0000904,GO:0001067,GO:0001101,GO:0001501,GO:0001525,GO:0001558,GO:0001568,GO:0001654,GO:0001655,GO:0001664,GO:0001667,GO:0001702,GO:0001704,GO:0001707,GO:0001708,GO:0001736,GO:0001738,GO:0001756,GO:0001763,GO:0001817,GO:0001819,GO:0001837,GO:0001838,GO:0001841,GO:0001843,GO:0001932,GO:0001934,GO:0001936,GO:0001938,GO:0001944,GO:0001945,GO:…	-	ko:K00444	ko04150,ko04310,ko04360,ko04390,ko04550,ko04916,ko04934,ko05165,ko05166,ko05200,ko05205,ko05217,ko05224,ko05225,ko05226,map04150,map04310,map04360,map04390,map04550,map04916,map04934,map05165,map05166,map05200,map05205,map05217,map05224,map05225,map05226	M00677	-	-	ko00000,ko00001,ko00002,ko00536	-	-	-	wnt
HSymV2.0_g01.00867_t1	6087.XP_004208424.1	5.94e-95	289	COG1028@1|root,KOG1201@2759|Eukaryota,39RXY@33154|Opisthokonta,3BC5N@33208|Metazoa	33208|Metazoa	Q	NADP-retinol dehydrogenase activity	DHRS3	GO:0000166,GO:0001501,GO:0001523,GO:0001750,GO:0003007,GO:0003008,GO:0003151,GO:0003205,GO:0003206,GO:0003279,GO:0003674,GO:0003824,GO:0004033,GO:0004745,GO:0005488,GO:0005575,GO:0005622,GO:0005623,GO:0005737,GO:0005783,GO:0005789,GO:0005886,GO:0005929,GO:0006066,GO:0006091,GO:0006629,GO:0006720,GO:0006721,GO:0007275,GO:0007507,GO:0007600,GO:0007601,GO:0008106,GO:0008150,GO:0008152,GO:0009055,GO:…	1.1.1.105,1.1.1.300	ko:K11146,ko:K15734	ko00830,ko01100,map00830,map01100	-	R02124,R08379	RC00649	ko00000,ko00001,ko01000	-	-	-	adh_short
HSymV2.0_g01.00868_t1	10228.TriadP54758	1.47e-22	92.8	KOG3276@1|root,KOG3276@2759|Eukaryota,3A5MU@33154|Opisthokonta,3BSI1@33208|Metazoa	33208|Metazoa	S	UPF0235 protein C15orf40 homolog	C15orf40	-	-	ko:K09131	-	-	-	-	ko00000	-	-	-	DUF167
HSymV2.0_g01.00869_t1	45351.EDO37443	1.71e-95	319	COG4249@1|root,2QUZM@2759|Eukaryota,38EAM@33154|Opisthokonta,3BFCX@33208|Metazoa	33208|Metazoa	T	lymphoid tissue lymphoma translocation	MALT1	GO:0001650,GO:0001775,GO:0001817,GO:0001819,GO:0001923,GO:0001932,GO:0001934,GO:0002020,GO:0002218,GO:0002220,GO:0002223,GO:0002237,GO:0002253,GO:0002335,GO:0002376,GO:0002429,GO:0002520,GO:0002521,GO:0002682,GO:0002684,GO:0002694,GO:0002696,GO:0002697,GO:0002699,GO:0002700,GO:0002702,GO:0002703,GO:0002705,GO:0002706,GO:0002708,GO:0002709,GO:0002711,GO:0002718,GO:0002720,GO:0002724,GO:0002726,GO:…	-	ko:K07369	ko04064,ko04660,ko04662,ko05152,map04064,map04660,map04662,map05152	-	-	-	ko00000,ko00001,ko01000,ko01002	-	-	-	Ig_2,Ig_3,Peptidase_C14
HSymV2.0_g01.00870_t1	10224.XP_002739406.1	2.58e-54	180	COG1100@1|root,KOG0395@2759|Eukaryota,38Y1P@33154|Opisthokonta,3BFBA@33208|Metazoa,3CX9Y@33213|Bilateria	33208|Metazoa	S	regulation of Cdc42 protein signal transduction	RIT1	GO:0000166,GO:0001882,GO:0001883,GO:0001932,GO:0001934,GO:0003674,GO:0003682,GO:0003824,GO:0003924,GO:0005102,GO:0005488,GO:0005515,GO:0005516,GO:0005525,GO:0005575,GO:0005622,GO:0005623,GO:0005634,GO:0005737,GO:0005886,GO:0006355,GO:0006357,GO:0006950,GO:0006970,GO:0006979,GO:0007154,GO:0007165,GO:0007186,GO:0007187,GO:0007188,GO:0007189,GO:0007264,GO:0007265,GO:0007267,GO:0007268,GO:0007275,GO:…	-	ko:K07832,ko:K07833,ko:K07847	-	-	-	-	ko00000,ko04031	-	-	-	Ras
HSymV2.0_g01.00873_t1	6087.XP_002158680.2	6.5e-132	436	KOG1217@1|root,KOG1217@2759|Eukaryota,38DB6@33154|Opisthokonta,3BAE0@33208|Metazoa	33208|Metazoa	T	von Willebrand factor D and EGF	-	-	-	-	-	-	-	-	-	-	-	-	EGF,EGF_CA,Lectin_C,SEA,VWD
HSymV2.0_g01.00874_t1	6087.XP_002168752.2	6.83e-07	55.5	29RJ7@1|root,2RXBE@2759|Eukaryota	2759|Eukaryota	S	DDE superfamily endonuclease	-	-	-	-	-	-	-	-	-	-	-	-	DDE_Tnp_4,HTH_Tnp_4,THAP
HSymV2.0_g01.00876_t1	6087.XP_002169182.2	2.69e-111	338	KOG3928@1|root,KOG3928@2759|Eukaryota,39UY9@33154|Opisthokonta,3BFQV@33208|Metazoa	33208|Metazoa	J	Death associated protein 3	DAP3	GO:0000166,GO:0000313,GO:0000314,GO:0001882,GO:0001883,GO:0003674,GO:0003735,GO:0005198,GO:0005488,GO:0005525,GO:0005575,GO:0005622,GO:0005623,GO:0005634,GO:0005654,GO:0005737,GO:0005739,GO:0005740,GO:0005743,GO:0005759,GO:0005761,GO:0005763,GO:0005840,GO:0006412,GO:0006414,GO:0006415,GO:0006518,GO:0006807,GO:0006915,GO:0006996,GO:0007005,GO:0007154,GO:0007165,GO:0008150,GO:0008152,GO:0008219,GO:…	-	ko:K17408	-	-	-	-	br01610,ko00000,ko03011,ko03029	-	-	-	DAP3
HSymV2.0_g01.00877_t1	45351.EDO31658	5.09e-83	267	KOG4469@1|root,KOG4469@2759|Eukaryota,38GF1@33154|Opisthokonta,3BCEV@33208|Metazoa	33208|Metazoa	S	Rab guanyl-nucleotide exchange factor activity	RGP1	GO:0000139,GO:0003674,GO:0005085,GO:0005088,GO:0005488,GO:0005515,GO:0005575,GO:0005622,GO:0005623,GO:0005737,GO:0005794,GO:0005802,GO:0005829,GO:0005886,GO:0006810,GO:0008150,GO:0009892,GO:0009894,GO:0009895,GO:0010605,GO:0012505,GO:0016020,GO:0016192,GO:0016197,GO:0016482,GO:0017016,GO:0017112,GO:0017137,GO:0019222,GO:0019899,GO:0031090,GO:0031267,GO:0031323,GO:0031324,GO:0031329,GO:0031330,GO:…	-	ko:K20477	-	-	-	-	ko00000,ko04131	-	-	-	Rgp1
HSymV2.0_g01.00878_t1	45351.EDO34391	3.45e-116	352	KOG3530@1|root,KOG3530@2759|Eukaryota,38GGC@33154|Opisthokonta,3BB02@33208|Metazoa	33208|Metazoa	S	structural constituent of cytoskeleton	FRMD5	GO:0003674,GO:0005102,GO:0005178,GO:0005198,GO:0005200,GO:0005488,GO:0005515,GO:0005575,GO:0005622,GO:0005623,GO:0005856,GO:0005912,GO:0006996,GO:0007010,GO:0008092,GO:0008150,GO:0009987,GO:0016020,GO:0016021,GO:0016043,GO:0019899,GO:0019900,GO:0019901,GO:0030029,GO:0030036,GO:0030054,GO:0030155,GO:0030334,GO:0031032,GO:0031224,GO:0032879,GO:0040012,GO:0040013,GO:0043226,GO:0043228,GO:0043229,GO:…	-	-	-	-	-	-	-	-	-	-	FA,FERM_C,FERM_M,FERM_N
HSymV2.0_g01.00879_t1	10228.TriadP54525	3.19e-18	99.8	294FU@1|root,2RBD3@2759|Eukaryota,39RZ1@33154|Opisthokonta,3BBAP@33208|Metazoa	33208|Metazoa	S	positive regulation of DNA replication	CTC1	GO:0000228,GO:0000723,GO:0000781,GO:0000782,GO:0000783,GO:0000784,GO:0001501,GO:0002376,GO:0002520,GO:0003674,GO:0003676,GO:0003677,GO:0003697,GO:0005488,GO:0005575,GO:0005622,GO:0005623,GO:0005634,GO:0005694,GO:0006139,GO:0006259,GO:0006275,GO:0006725,GO:0006807,GO:0006950,GO:0006974,GO:0006996,GO:0007275,GO:0007346,GO:0007568,GO:0007569,GO:0008150,GO:0008152,GO:0008283,GO:0008284,GO:0009888,GO:…	-	-	-	-	-	-	-	-	-	-	CTC1
HSymV2.0_g01.00880_t1	6087.XP_002158990.1	3.99e-195	564	KOG0660@1|root,KOG0660@2759|Eukaryota,39JXW@33154|Opisthokonta,3BJQE@33208|Metazoa	33208|Metazoa	T	MAP kinase activity	MAPK6	GO:0000165,GO:0000166,GO:0003674,GO:0003824,GO:0004672,GO:0004674,GO:0004707,GO:0005488,GO:0005515,GO:0005524,GO:0005575,GO:0005622,GO:0005623,GO:0005634,GO:0005654,GO:0005737,GO:0005829,GO:0005856,GO:0006464,GO:0006468,GO:0006793,GO:0006796,GO:0006807,GO:0007049,GO:0007154,GO:0007165,GO:0007275,GO:0007399,GO:0008144,GO:0008150,GO:0008152,GO:0009987,GO:0010033,GO:0010468,GO:0010720,GO:0010975,GO:…	2.7.11.24	ko:K06855	ko04657,map04657	-	-	-	ko00000,ko00001,ko01000,ko01001	-	-	-	Pkinase
HSymV2.0_g01.00881_t1	7668.SPU_007414-tr	8.26e-63	241	28NJA@1|root,2QV4W@2759|Eukaryota,39W76@33154|Opisthokonta,3BI99@33208|Metazoa,3CYUI@33213|Bilateria	33208|Metazoa	S	spindle assembly	HAUS6	GO:0000086,GO:0000226,GO:0000278,GO:0005575,GO:0005622,GO:0005623,GO:0005634,GO:0005654,GO:0005737,GO:0005813,GO:0005815,GO:0005819,GO:0005829,GO:0005856,GO:0005874,GO:0005875,GO:0006996,GO:0007010,GO:0007017,GO:0007049,GO:0007051,GO:0007052,GO:0007088,GO:0007098,GO:0007346,GO:0008150,GO:0009987,GO:0010389,GO:0010564,GO:0015630,GO:0016043,GO:0016604,GO:0016607,GO:0022402,GO:0022406,GO:0022607,GO:…	-	ko:K16589	-	-	-	-	ko00000,ko03036	-	-	-	HAUS6_N
HSymV2.0_g01.00882_t1	6087.XP_002170130.2	8.18e-21	101	KOG4364@1|root,KOG4364@2759|Eukaryota,38HXQ@33154|Opisthokonta,3BEZ3@33208|Metazoa	33208|Metazoa	B	chromo shadow domain binding	CHAF1A	GO:0000228,GO:0000724,GO:0000725,GO:0000785,GO:0000790,GO:0003674,GO:0003682,GO:0005488,GO:0005515,GO:0005575,GO:0005622,GO:0005623,GO:0005634,GO:0005694,GO:0006139,GO:0006259,GO:0006260,GO:0006261,GO:0006281,GO:0006302,GO:0006310,GO:0006323,GO:0006325,GO:0006333,GO:0006334,GO:0006335,GO:0006725,GO:0006807,GO:0006950,GO:0006974,GO:0006996,GO:0007049,GO:0007275,GO:0007444,GO:0008150,GO:0008152,GO:…	-	ko:K10750	-	-	-	-	ko00000,ko03036	-	-	-	CAF-1_p150,CAF1-p150_C2,CAF1-p150_N,CAF1A
HSymV2.0_g01.00883_t1	6087.XP_002164489.2	1.23e-91	291	COG5193@1|root,KOG1855@2759|Eukaryota,39RRM@33154|Opisthokonta,3BAEZ@33208|Metazoa	33208|Metazoa	T	La ribonucleoprotein domain family member 6	-	GO:0003674,GO:0003676,GO:0005488,GO:0005575,GO:0008150,GO:0009892,GO:0010468,GO:0010605,GO:0010629,GO:0019222,GO:0048519,GO:0050789,GO:0060255,GO:0065007,GO:0097159,GO:1901363	-	ko:K18733	-	-	-	-	ko00000,ko03019	-	-	-	La,SUZ-C
HSymV2.0_g01.00884_t1	211586.SO_0877	0.000219	47.4	COG0454@1|root,COG0456@2|Bacteria,1RI07@1224|Proteobacteria,1S7S4@1236|Gammaproteobacteria,2QCQY@267890|Shewanellaceae	1236|Gammaproteobacteria	K	PFAM GCN5-related N-acetyltransferase	-	-	-	-	-	-	-	-	-	-	-	-	Acetyltransf_10
HSymV2.0_g01.00885_t1	6087.XP_004207573.1	8.38e-27	111	KOG4273@1|root,KOG4273@2759|Eukaryota	2759|Eukaryota	L	protein transport	AAGAB	GO:0000011,GO:0000166,GO:0001882,GO:0001883,GO:0003674,GO:0003824,GO:0003924,GO:0005488,GO:0005525,GO:0005575,GO:0005622,GO:0005623,GO:0005634,GO:0005654,GO:0005737,GO:0005739,GO:0005740,GO:0005768,GO:0005769,GO:0005770,GO:0005829,GO:0005886,GO:0006605,GO:0006623,GO:0006810,GO:0006886,GO:0006892,GO:0006895,GO:0006897,GO:0006914,GO:0006996,GO:0007032,GO:0007033,GO:0007034,GO:0008104,GO:0008150,GO:…	-	-	-	-	-	-	-	-	-	-	Adaptin_binding,Ras
HSymV2.0_g01.00888_t1	6087.XP_004207144.1	7.44e-136	430	2BRDE@1|root,2S1WD@2759|Eukaryota,3A3X1@33154|Opisthokonta,3CNXF@33208|Metazoa	33208|Metazoa	S	Retinol binding protein receptor	-	-	-	-	-	-	-	-	-	-	-	-	RBP_receptor
HSymV2.0_g01.00889_t1	7994.ENSAMXP00000017012	0	1397	COG5022@1|root,KOG0162@2759|Eukaryota,39J88@33154|Opisthokonta,3CNUX@33208|Metazoa,3E57C@33213|Bilateria,47ZME@7711|Chordata,490AS@7742|Vertebrata,49WV5@7898|Actinopterygii	33208|Metazoa	Z	Belongs to the TRAFAC class myosin-kinesin ATPase superfamily. Myosin family	MYO1F	GO:0000166,GO:0001775,GO:0002252,GO:0002263,GO:0002274,GO:0002275,GO:0002283,GO:0002366,GO:0002376,GO:0002443,GO:0002444,GO:0002446,GO:0002682,GO:0003674,GO:0003774,GO:0003777,GO:0003779,GO:0003824,GO:0005488,GO:0005515,GO:0005516,GO:0005524,GO:0005575,GO:0005622,GO:0005623,GO:0005737,GO:0005856,GO:0005884,GO:0005938,GO:0006810,GO:0006887,GO:0006928,GO:0006950,GO:0006952,GO:0006955,GO:0007017,GO:…	-	ko:K10356	-	-	-	-	ko00000,ko01009,ko03036,ko04131,ko04147,ko04812	-	-	-	Myosin_TH1,Myosin_head,SH3_1,SH3_9
HSymV2.0_g01.00890_t1	6087.XP_002153874.2	3.39e-158	463	KOG0581@1|root,KOG0581@2759|Eukaryota,38I2N@33154|Opisthokonta	33154|Opisthokonta	T	Mitogen-activated protein kinase kinase 5	MAP2K5	GO:0000122,GO:0000165,GO:0000166,GO:0000187,GO:0001558,GO:0001817,GO:0001818,GO:0001932,GO:0001934,GO:0003674,GO:0003824,GO:0004672,GO:0004674,GO:0004707,GO:0004708,GO:0004712,GO:0004713,GO:0005488,GO:0005524,GO:0005575,GO:0005622,GO:0005623,GO:0005634,GO:0005737,GO:0005819,GO:0005829,GO:0005856,GO:0006355,GO:0006357,GO:0006464,GO:0006468,GO:0006793,GO:0006796,GO:0006807,GO:0006950,GO:0007154,GO:…	2.7.12.2	ko:K04463	ko04010,ko04540,ko04722,ko04921,ko05418,map04010,map04540,map04722,map04921,map05418	M00690	-	-	ko00000,ko00001,ko00002,ko01000,ko01001	-	-	-	PB1,Pkinase
HSymV2.0_g01.00893_t1	6087.XP_002163208.2	1.27e-71	245	KOG2615@1|root,KOG2615@2759|Eukaryota,38FGP@33154|Opisthokonta,3BRXU@33208|Metazoa	33208|Metazoa	S	Major Facilitator Superfamily	-	-	-	-	-	-	-	-	-	-	-	-	MFS_1
HSymV2.0_g01.00894_t1	6087.XP_002163208.2	1.28e-41	163	KOG2615@1|root,KOG2615@2759|Eukaryota,38FGP@33154|Opisthokonta,3BRXU@33208|Metazoa	33208|Metazoa	S	Major Facilitator Superfamily	-	-	-	-	-	-	-	-	-	-	-	-	MFS_1
HSymV2.0_g01.00895_t1	6087.XP_002161530.1	1.06e-236	664	KOG2075@1|root,KOG2075@2759|Eukaryota,38DDF@33154|Opisthokonta,3BAEU@33208|Metazoa	33208|Metazoa	S	ubiquitin protein ligase binding	BTBD1	GO:0000151,GO:0000932,GO:0003674,GO:0005488,GO:0005515,GO:0005575,GO:0005622,GO:0005623,GO:0005737,GO:0005829,GO:0006464,GO:0006508,GO:0006511,GO:0006807,GO:0007275,GO:0007399,GO:0007517,GO:0008150,GO:0008152,GO:0009056,GO:0009057,GO:0009987,GO:0010498,GO:0016567,GO:0019005,GO:0019222,GO:0019538,GO:0019899,GO:0019941,GO:0022008,GO:0030154,GO:0030162,GO:0030163,GO:0031461,GO:0031625,GO:0032446,GO:…	-	ko:K10477	-	-	-	-	ko00000,ko04121	-	-	-	BACK,BTB,PHR
HSymV2.0_g01.00896_t1	6087.XP_004206915.1	2e-09	64.3	2CMP4@1|root,2QR56@2759|Eukaryota,39VQX@33154|Opisthokonta,3BR69@33208|Metazoa	33208|Metazoa	S	Pao retrotransposon peptidase	-	-	-	-	-	-	-	-	-	-	-	-	Asp_protease_2,DUF1758,DUF1759,Peptidase_A17,Phlebovirus_G2,RVT_1,rve
HSymV2.0_g01.00897_t1	6087.XP_004211072.1	0	1097	COG1131@1|root,KOG4287@1|root,KOG0065@2759|Eukaryota,KOG4287@2759|Eukaryota,39EHS@33154|Opisthokonta,3C0HS@33208|Metazoa	33208|Metazoa	V	ATPase activity	-	-	-	-	-	-	-	-	-	-	-	-	-
HSymV2.0_g01.00898_t1	6087.XP_002161146.2	1.36e-137	403	KOG2664@1|root,KOG2664@2759|Eukaryota,38ETS@33154|Opisthokonta,3BCMR@33208|Metazoa	33208|Metazoa	K	Small nuclear RNA activating complex, polypeptide 3	SNAPC3	GO:0000976,GO:0000977,GO:0000978,GO:0000987,GO:0000992,GO:0001006,GO:0001011,GO:0001012,GO:0001016,GO:0001032,GO:0001067,GO:0003674,GO:0003676,GO:0003677,GO:0003681,GO:0003690,GO:0003700,GO:0005488,GO:0005515,GO:0005575,GO:0005622,GO:0005623,GO:0005634,GO:0005654,GO:0005667,GO:0005730,GO:0006139,GO:0006351,GO:0006355,GO:0006366,GO:0006383,GO:0006725,GO:0006807,GO:0008150,GO:0008152,GO:0009058,GO:…	-	ko:K15210	-	-	-	-	ko00000,ko03021	-	-	-	zf-SNAP50_C
HSymV2.0_g01.00899_t1	10228.TriadP60588	3.21e-170	563	KOG3614@1|root,KOG4195@1|root,KOG3614@2759|Eukaryota,KOG4195@2759|Eukaryota,38D2H@33154|Opisthokonta,3BASE@33208|Metazoa	33208|Metazoa	PT	calcium channel activity	TRPM2	GO:0000003,GO:0000041,GO:0000302,GO:0000323,GO:0001659,GO:0001775,GO:0002252,GO:0002263,GO:0002274,GO:0002275,GO:0002283,GO:0002366,GO:0002376,GO:0002407,GO:0002443,GO:0002444,GO:0002446,GO:0002520,GO:0002521,GO:0002791,GO:0002793,GO:0003008,GO:0003674,GO:0005215,GO:0005216,GO:0005217,GO:0005261,GO:0005262,GO:0005272,GO:0005384,GO:0005488,GO:0005509,GO:0005515,GO:0005575,GO:0005622,GO:0005623,GO:…	3.6.1.13	ko:K04977,ko:K04983	ko04621,ko04750,ko04921,map04621,map04750,map04921	-	-	-	ko00000,ko00001,ko01000,ko04040	1.A.4.5.5,1.A.4.5.7	-	-	Ion_trans
HSymV2.0_g01.00901_t1	8083.ENSXMAP00000012669	2.53e-146	452	COG5599@1|root,2QR81@2759|Eukaryota,38V9A@33154|Opisthokonta,3BEVC@33208|Metazoa,3CSG4@33213|Bilateria,48D1Q@7711|Chordata,496VC@7742|Vertebrata,4A02U@7898|Actinopterygii	33208|Metazoa	T	Protein tyrosine phosphatase, non-receptor type 9, b	ptpn9	-	3.1.3.48	ko:K18038	-	-	-	-	ko00000,ko01000,ko01009	-	-	-	CRAL_TRIO,Y_phosphatase
HSymV2.0_g01.00902_t1	13735.ENSPSIP00000009446	1.82e-38	148	KOG2579@1|root,KOG2579@2759|Eukaryota,38HZH@33154|Opisthokonta,3BM3I@33208|Metazoa,3CU6C@33213|Bilateria,485ZF@7711|Chordata,4938R@7742|Vertebrata,4C7RW@8459|Testudines	33208|Metazoa	S	Fibrinogen-related domains (FReDs)	FGL2	GO:0001775,GO:0002252,GO:0002263,GO:0002274,GO:0002275,GO:0002283,GO:0002366,GO:0002376,GO:0002443,GO:0002444,GO:0002446,GO:0003674,GO:0003824,GO:0005575,GO:0005576,GO:0005577,GO:0005615,GO:0005622,GO:0005623,GO:0005737,GO:0006508,GO:0006807,GO:0006810,GO:0006887,GO:0006955,GO:0008047,GO:0008150,GO:0008152,GO:0008233,GO:0009893,GO:0009986,GO:0009987,GO:0010604,GO:0010952,GO:0012505,GO:0016192,GO:…	-	-	-	-	-	-	-	-	-	-	Fibrinogen_C
HSymV2.0_g01.00903_t1	45351.EDO42314	0.000421	51.2	2D6AR@1|root,2T1CJ@2759|Eukaryota	2759|Eukaryota	S	basic region leucin zipper	-	-	-	-	-	-	-	-	-	-	-	-	bZIP_2
HSymV2.0_g01.00904_t1	10224.XP_006825179.1	3.29e-207	636	KOG0266@1|root,KOG0266@2759|Eukaryota,39S92@33154|Opisthokonta,3BFXF@33208|Metazoa,3D1EJ@33213|Bilateria	33208|Metazoa	S	positive regulation of polarized epithelial cell differentiation	AHI1	GO:0001654,GO:0001655,GO:0001738,GO:0001750,GO:0001754,GO:0001822,GO:0001947,GO:0002009,GO:0002090,GO:0002092,GO:0002791,GO:0003002,GO:0003007,GO:0003143,GO:0003407,GO:0003674,GO:0005488,GO:0005515,GO:0005575,GO:0005622,GO:0005623,GO:0005737,GO:0005813,GO:0005814,GO:0005815,GO:0005829,GO:0005856,GO:0005911,GO:0005912,GO:0005929,GO:0006355,GO:0006357,GO:0006810,GO:0006903,GO:0006996,GO:0007154,GO:…	-	ko:K16740	-	-	-	-	ko00000,ko03036	-	-	-	SH3_1,WD40
HSymV2.0_g01.00905_t1	9483.ENSCJAP00000037059	4.74e-128	419	KOG2033@1|root,KOG2033@2759|Eukaryota,38H9X@33154|Opisthokonta,3BCQ5@33208|Metazoa,3CTK5@33213|Bilateria,483FT@7711|Chordata,495AT@7742|Vertebrata,3JAFA@40674|Mammalia,35HU1@314146|Euarchontoglires,4ME3Z@9443|Primates	33208|Metazoa	I	Component of oligomeric golgi complex 1	COG1	GO:0000139,GO:0003674,GO:0005575,GO:0005622,GO:0005623,GO:0005737,GO:0005794,GO:0005802,GO:0006810,GO:0006888,GO:0006891,GO:0006996,GO:0007030,GO:0008104,GO:0008150,GO:0009987,GO:0010256,GO:0012505,GO:0015031,GO:0015833,GO:0016020,GO:0016043,GO:0016192,GO:0017119,GO:0031090,GO:0031984,GO:0032588,GO:0032991,GO:0033036,GO:0042886,GO:0043226,GO:0043227,GO:0043229,GO:0043231,GO:0044422,GO:0044424,GO:…	-	ko:K20288	-	-	-	-	ko00000,ko04131	-	-	-	Vps51
HSymV2.0_g01.00906_t1	6087.XP_004209637.1	4.15e-71	215	KOG1088@1|root,KOG1088@2759|Eukaryota,3A49I@33154|Opisthokonta,3BRUJ@33208|Metazoa	33208|Metazoa	S	tRNA methyltransferase 11-2 homolog	TRMT112	GO:0000154,GO:0001510,GO:0003674,GO:0003824,GO:0005488,GO:0005515,GO:0005575,GO:0005622,GO:0005623,GO:0005634,GO:0005654,GO:0005737,GO:0005829,GO:0006139,GO:0006364,GO:0006396,GO:0006399,GO:0006400,GO:0006464,GO:0006479,GO:0006725,GO:0006807,GO:0008033,GO:0008150,GO:0008152,GO:0008168,GO:0008173,GO:0008213,GO:0008276,GO:0008649,GO:0008757,GO:0009451,GO:0009893,GO:0009987,GO:0010467,GO:0010468,GO:…	-	ko:K15448	-	-	-	-	ko00000,ko03012,ko03016	-	-	-	Trm112p
HSymV2.0_g01.00907_t1	10224.XP_002732573.1	4.08e-109	365	KOG1940@1|root,KOG1940@2759|Eukaryota,38TY1@33154|Opisthokonta,3BH31@33208|Metazoa,3D1CU@33213|Bilateria	33208|Metazoa	S	CHY zinc finger	-	-	-	-	-	-	-	-	-	-	-	-	RWD,zf-CCCH,zf-CHY
HSymV2.0_g01.00908_t1	6087.XP_002153900.2	9.84e-193	551	COG0814@1|root,KOG1303@2759|Eukaryota,39T29@33154|Opisthokonta,3BKWZ@33208|Metazoa	33208|Metazoa	E	Lysine histidine transporter-like	-	GO:0005575,GO:0016020,GO:0016021,GO:0031224,GO:0044425	-	ko:K15015	ko04721,ko04723,ko04727,ko05032,ko05033,map04721,map04723,map04727,map05032,map05033	-	-	-	ko00000,ko00001,ko02000	2.A.18.5	-	-	Aa_trans
HSymV2.0_g01.00909_t1	9258.ENSOANP00000002141	5.04e-71	228	arCOG07796@1|root,2QQFT@2759|Eukaryota,38B8F@33154|Opisthokonta,3BATA@33208|Metazoa,3CWXD@33213|Bilateria,484BT@7711|Chordata,4906E@7742|Vertebrata,3J4YN@40674|Mammalia	33208|Metazoa	T	Belongs to the DNase I family	DNASE1	GO:0000737,GO:0001775,GO:0001910,GO:0002252,GO:0002263,GO:0002274,GO:0002275,GO:0002283,GO:0002366,GO:0002376,GO:0002673,GO:0002682,GO:0002697,GO:0002703,GO:0002886,GO:0003674,GO:0003779,GO:0003824,GO:0004518,GO:0004519,GO:0004520,GO:0004530,GO:0004536,GO:0005488,GO:0005515,GO:0005575,GO:0005576,GO:0005622,GO:0005623,GO:0005634,GO:0005635,GO:0006139,GO:0006259,GO:0006308,GO:0006725,GO:0006807,GO:…	3.1.21.1	ko:K11994,ko:K11995	-	-	-	-	ko00000,ko01000	-	-	-	Exo_endo_phos
HSymV2.0_g01.00910_t1	6087.XP_002154143.1	4.37e-42	150	KOG4728@1|root,KOG4728@2759|Eukaryota,3A2CC@33154|Opisthokonta,3BR21@33208|Metazoa	33208|Metazoa	T	BCL (B-Cell lymphoma); contains BH1, BH2 regions	bcl2l10	-	-	ko:K02159,ko:K18451	ko01521,ko01522,ko01524,ko04071,ko04115,ko04141,ko04210,ko04211,ko04215,ko04217,ko04722,ko04932,ko04933,ko05014,ko05016,ko05020,ko05152,ko05161,ko05165,ko05166,ko05167,ko05200,ko05202,ko05203,ko05210,ko05212,ko05213,ko05214,ko05216,ko05217,ko05218,ko05220,ko05222,ko05223,ko05224,ko05225,ko05226,map01521,map01522,map01524,map04071,map04115,map04141,map04210,map04211,map04215,map04217,map04722,map0…	-	-	-	ko00000,ko00001,ko02000,ko03029	1.A.21.1.2	-	-	Bcl-2
HSymV2.0_g01.00912_t1	6087.XP_002158060.2	9.68e-274	795	KOG3538@1|root,KOG3538@2759|Eukaryota,38EJ8@33154|Opisthokonta,3BBR3@33208|Metazoa	33208|Metazoa	O	negative regulation of cellular response to hepatocyte growth factor stimulus	ADAMTS17	GO:0003674,GO:0003676,GO:0003824,GO:0004175,GO:0004222,GO:0005488,GO:0005575,GO:0005576,GO:0006508,GO:0006807,GO:0008150,GO:0008152,GO:0008233,GO:0008237,GO:0016787,GO:0019538,GO:0043167,GO:0043169,GO:0043170,GO:0044238,GO:0046872,GO:0070011,GO:0071704,GO:0097159,GO:0140096,GO:1901363,GO:1901564	-	ko:K08631	-	-	-	-	ko00000,ko01000,ko01002	-	-	-	ADAM_spacer1,PLAC,Pep_M12B_propep,Reprolysin,TSP_1
HSymV2.0_g01.00913_t1	6087.XP_002160257.1	2.67e-234	648	COG0174@1|root,KOG0683@2759|Eukaryota,38F54@33154|Opisthokonta,3BCP8@33208|Metazoa	33208|Metazoa	E	glutamine biosynthetic process	GLUL	GO:0000166,GO:0003674,GO:0003824,GO:0004351,GO:0004356,GO:0005488,GO:0005524,GO:0005575,GO:0005622,GO:0005623,GO:0005737,GO:0005739,GO:0006082,GO:0006520,GO:0006536,GO:0006538,GO:0006541,GO:0006542,GO:0006807,GO:0006810,GO:0006897,GO:0006909,GO:0006996,GO:0007005,GO:0007275,GO:0007399,GO:0007416,GO:0008144,GO:0008150,GO:0008152,GO:0008652,GO:0009056,GO:0009058,GO:0009063,GO:0009064,GO:0009065,GO:…	6.3.1.2	ko:K01915	ko00220,ko00250,ko00630,ko00910,ko01100,ko01120,ko01230,ko02020,ko04217,ko04724,ko04727,map00220,map00250,map00630,map00910,map01100,map01120,map01230,map02020,map04217,map04724,map04727	-	R00253	RC00010,RC02798	ko00000,ko00001,ko01000,ko04147	-	-	-	Gln-synt_C,Gln-synt_N
HSymV2.0_g01.00914_t1	52644.XP_010570470.1	1.35e-259	782	KOG3417@1|root,KOG3417@2759|Eukaryota,38I5C@33154|Opisthokonta,3BC6C@33208|Metazoa,3CTIN@33213|Bilateria,47Z04@7711|Chordata,49504@7742|Vertebrata,4GN78@8782|Aves	33208|Metazoa	T	guanine nucleotide-releasing factor 1	RASGRF1	GO:0000165,GO:0001975,GO:0003008,GO:0003674,GO:0005085,GO:0005088,GO:0005089,GO:0005096,GO:0005102,GO:0005488,GO:0005515,GO:0005575,GO:0005622,GO:0005623,GO:0005737,GO:0005829,GO:0005886,GO:0006464,GO:0006468,GO:0006793,GO:0006796,GO:0006807,GO:0006950,GO:0007154,GO:0007165,GO:0007264,GO:0007275,GO:0007399,GO:0007610,GO:0007611,GO:0007613,GO:0007616,GO:0008022,GO:0008047,GO:0008150,GO:0008152,GO:…	-	ko:K04349,ko:K12326,ko:K14549	ko03008,ko04010,ko04014,ko04510,map03008,map04010,map04014,map04510	-	-	-	ko00000,ko00001,ko03009	-	-	-	PH,RasGEF,RasGEF_N,RhoGEF
HSymV2.0_g01.00915_t1	6087.XP_002169612.2	2.17e-61	209	KOG2619@1|root,KOG2619@2759|Eukaryota,38F5V@33154|Opisthokonta	33154|Opisthokonta	G	alpha-(1->3)-fucosyltransferase activity	-	-	-	ko:K14464	ko00513,ko01100,map00513,map01100	-	R09324	-	ko00000,ko00001,ko01000	-	GT10	-	Glyco_tran_10_N,Glyco_transf_10
HSymV2.0_g01.00916_t1	342113.DM82_5976	1.2e-96	313	28UM2@1|root,2Z83Y@2|Bacteria,1P4Y0@1224|Proteobacteria,2W6JE@28216|Betaproteobacteria	28216|Betaproteobacteria	S	Common central domain of tyrosinase	melO	-	1.14.18.1	ko:K00505	ko00350,ko00950,ko00965,ko01100,ko01110,ko04916,map00350,map00950,map00965,map01100,map01110,map04916	M00042	R00731,R02078,R02363,R02383,R04693,R04884	RC00046,RC00150,RC00180	ko00000,ko00001,ko00002,ko01000	-	-	-	Tyrosinase
HSymV2.0_g01.00917_t1	342113.DM82_5976	2.37e-101	326	28UM2@1|root,2Z83Y@2|Bacteria,1P4Y0@1224|Proteobacteria,2W6JE@28216|Betaproteobacteria	28216|Betaproteobacteria	S	Common central domain of tyrosinase	melO	-	1.14.18.1	ko:K00505	ko00350,ko00950,ko00965,ko01100,ko01110,ko04916,map00350,map00950,map00965,map01100,map01110,map04916	M00042	R00731,R02078,R02363,R02383,R04693,R04884	RC00046,RC00150,RC00180	ko00000,ko00001,ko00002,ko01000	-	-	-	Tyrosinase
HSymV2.0_g01.00918_t1	7070.TC006312-PA	2.77e-21	88.2	KOG2712@1|root,KOG2712@2759|Eukaryota,3A88C@33154|Opisthokonta,3BTYI@33208|Metazoa,3DBIE@33213|Bilateria,420ZC@6656|Arthropoda,3SP6W@50557|Insecta	33208|Metazoa	K	It is involved in the biological process described with regulation of transcription, DNA-templated	Ssb-c31a	GO:0003674,GO:0003676,GO:0003677,GO:0003697,GO:0003712,GO:0003713,GO:0005488,GO:0005575,GO:0005622,GO:0005623,GO:0005634,GO:0005667,GO:0006355,GO:0006357,GO:0008150,GO:0009889,GO:0009890,GO:0009891,GO:0009892,GO:0009893,GO:0010468,GO:0010556,GO:0010557,GO:0010558,GO:0010604,GO:0010605,GO:0010628,GO:0010629,GO:0019219,GO:0019222,GO:0031323,GO:0031324,GO:0031325,GO:0031326,GO:0031327,GO:0031328,GO:…	-	-	-	-	-	-	-	-	-	-	PC4
HSymV2.0_g01.00919_t1	6087.XP_002164388.2	8.64e-127	386	KOG4464@1|root,KOG4464@2759|Eukaryota,38XD4@33154|Opisthokonta,3BBCW@33208|Metazoa	33208|Metazoa	T	cell-cell adhesion involved in gastrulation	RIC8B	GO:0000226,GO:0000278,GO:0001667,GO:0001701,GO:0001703,GO:0001944,GO:0001965,GO:0003008,GO:0003674,GO:0005085,GO:0005096,GO:0005488,GO:0005515,GO:0005575,GO:0005622,GO:0005623,GO:0005737,GO:0005813,GO:0005815,GO:0005818,GO:0005819,GO:0005828,GO:0005829,GO:0005856,GO:0005874,GO:0005876,GO:0005886,GO:0005938,GO:0006928,GO:0006996,GO:0007010,GO:0007017,GO:0007049,GO:0007154,GO:0007155,GO:0007163,GO:…	-	-	-	-	-	-	-	-	-	-	Ric8
HSymV2.0_g01.00920_t1	6087.XP_002158680.2	5.29e-128	432	KOG1217@1|root,KOG1217@2759|Eukaryota,38DB6@33154|Opisthokonta,3BAE0@33208|Metazoa	33208|Metazoa	T	von Willebrand factor D and EGF	-	-	-	-	-	-	-	-	-	-	-	-	EGF,EGF_CA,Lectin_C,SEA,VWD
HSymV2.0_g01.00921_t1	144197.XP_008291779.1	3.2e-18	94.4	28IYN@1|root,2QWBQ@2759|Eukaryota,39RTQ@33154|Opisthokonta,3BGY0@33208|Metazoa,3D17J@33213|Bilateria,47Z1G@7711|Chordata,492XZ@7742|Vertebrata,49QGK@7898|Actinopterygii	33208|Metazoa	S	Deafness, autosomal recessive 59	DFNB59	GO:0003008,GO:0005575,GO:0005623,GO:0007600,GO:0007605,GO:0008150,GO:0032501,GO:0036477,GO:0043025,GO:0044297,GO:0044464,GO:0050877,GO:0050954,GO:0097458	-	ko:K22147	-	-	-	-	ko00000	1.C.123.1.6,1.C.123.1.7	-	-	Gasdermin
HSymV2.0_g01.00922_t1	6087.XP_002155196.2	0	1152	COG1404@1|root,KOG3525@2759|Eukaryota,38C1N@33154|Opisthokonta,3B9FW@33208|Metazoa	33208|Metazoa	O	positive regulation of smooth muscle cell-matrix adhesion	PCSK1	GO:0001101,GO:0002237,GO:0002791,GO:0002793,GO:0003674,GO:0003824,GO:0004175,GO:0004252,GO:0005488,GO:0005515,GO:0005575,GO:0005576,GO:0005615,GO:0005622,GO:0005623,GO:0005737,GO:0005783,GO:0005788,GO:0005791,GO:0005794,GO:0005802,GO:0006508,GO:0006518,GO:0006807,GO:0006950,GO:0007154,GO:0007267,GO:0007275,GO:0007399,GO:0007417,GO:0007420,GO:0008150,GO:0008152,GO:0008233,GO:0008236,GO:0009058,GO:…	3.4.21.93	ko:K01359,ko:K08654	-	-	-	-	ko00000,ko01000,ko01002,ko03110	-	-	-	P_proprotein,Peptidase_S8,Proho_convert,S8_pro-domain
HSymV2.0_g01.00924_t1	6087.XP_002159674.2	3.54e-103	375	COG5599@1|root,KOG1418@1|root,KOG3510@1|root,KOG4475@1|root,KOG1418@2759|Eukaryota,KOG3510@2759|Eukaryota,KOG4228@2759|Eukaryota,KOG4475@2759|Eukaryota	2759|Eukaryota	U	coreceptor activity involved in Wnt signaling pathway, planar cell polarity pathway	-	-	-	-	-	-	-	-	-	-	-	-	F5_F8_type_C,Ion_trans_2,Laminin_G_1,TSP_1,fn3
HSymV2.0_g01.00929_t1	7739.XP_002598118.1	2.3e-68	259	KOG1480@1|root,KOG2649@1|root,KOG3538@1|root,KOG3611@1|root,KOG4297@1|root,KOG4475@1|root,KOG1480@2759|Eukaryota,KOG2649@2759|Eukaryota,KOG3538@2759|Eukaryota,KOG3611@2759|Eukaryota,KOG4297@2759|Eukaryota,KOG4475@2759|Eukaryota,39NKY@33154|Opisthokonta,3CQ55@33208|Metazoa	33208|Metazoa	T	Scavenger receptor Cys-rich	-	-	-	ko:K13912	ko04970,map04970	-	-	-	ko00000,ko00001	-	-	-	Lectin_C,SRCR,TSP_1
HSymV2.0_g01.00930_t1	400682.PAC_15720160	1.84e-07	58.2	KOG0092@1|root,KOG0092@2759|Eukaryota	2759|Eukaryota	S	GTPase activity	-	-	-	ko:K07930	-	-	-	-	ko00000,ko04031,ko04147	-	-	-	Ras
HSymV2.0_g01.00931_t1	38654.XP_006021754.1	5.96e-07	58.9	COG0515@1|root,KOG0197@2759|Eukaryota,39M4E@33154|Opisthokonta,3BM57@33208|Metazoa,3D014@33213|Bilateria,480ZZ@7711|Chordata,499CS@7742|Vertebrata	33208|Metazoa	T	kinase 6	PTK6	GO:0000166,GO:0001101,GO:0001726,GO:0001932,GO:0001933,GO:0001934,GO:0002065,GO:0002376,GO:0003674,GO:0003824,GO:0004672,GO:0004713,GO:0004715,GO:0005102,GO:0005488,GO:0005515,GO:0005524,GO:0005575,GO:0005622,GO:0005623,GO:0005634,GO:0005654,GO:0005737,GO:0005829,GO:0005886,GO:0006464,GO:0006468,GO:0006469,GO:0006793,GO:0006796,GO:0006807,GO:0006928,GO:0006950,GO:0006952,GO:0006955,GO:0007154,GO:…	2.7.10.2	ko:K08894	-	-	-	-	ko00000,ko01000,ko01001	-	-	-	Pkinase_Tyr,SH2,SH3_1,SH3_9
HSymV2.0_g01.00932_t1	7668.SPU_014117-tr	4.17e-10	70.9	KOG2177@1|root,KOG2177@2759|Eukaryota	2759|Eukaryota	O	zinc ion binding	-	-	-	-	-	-	-	-	-	-	-	-	zf-B_box,zf-C3HC4,zf-C3HC4_4,zf-RING_UBOX
HSymV2.0_g01.00933_t1	10228.TriadP62526	5.23e-14	73.2	28N67@1|root,2QURF@2759|Eukaryota,39Z70@33154|Opisthokonta,3BNIP@33208|Metazoa	33208|Metazoa	-	-	-	-	-	-	-	-	-	-	-	-	-	-	-
HSymV2.0_g01.00935_t1	6087.XP_002159271.1	1.05e-92	293	COG2319@1|root,KOG0284@2759|Eukaryota,39EDU@33154|Opisthokonta,3BFCW@33208|Metazoa	33208|Metazoa	A	methyl-CpG binding	WDR77	GO:0000003,GO:0000166,GO:0000578,GO:0001655,GO:0002065,GO:0002067,GO:0003002,GO:0003006,GO:0003674,GO:0003676,GO:0003677,GO:0003712,GO:0003713,GO:0003824,GO:0005488,GO:0005575,GO:0005622,GO:0005623,GO:0005634,GO:0005654,GO:0005737,GO:0005794,GO:0005829,GO:0006355,GO:0006357,GO:0006464,GO:0006479,GO:0006807,GO:0007028,GO:0007275,GO:0007276,GO:0007281,GO:0007292,GO:0007308,GO:0007309,GO:0007314,GO:…	-	ko:K13221	-	-	-	-	ko00000,ko03041	-	-	-	WD40
HSymV2.0_g01.00936_t1	6087.XP_002164410.2	3.86e-41	150	KOG0490@1|root,KOG0490@2759|Eukaryota,3935G@33154|Opisthokonta,3BA7E@33208|Metazoa	33208|Metazoa	K	neurohypophysis development	OTP	GO:0000981,GO:0002052,GO:0003674,GO:0003676,GO:0003677,GO:0003700,GO:0005488,GO:0005575,GO:0005622,GO:0005623,GO:0005634,GO:0006139,GO:0006351,GO:0006355,GO:0006357,GO:0006725,GO:0006807,GO:0007275,GO:0007399,GO:0007417,GO:0007420,GO:0008150,GO:0008152,GO:0008284,GO:0009058,GO:0009059,GO:0009889,GO:0009987,GO:0010467,GO:0010468,GO:0010556,GO:0010720,GO:0016070,GO:0018130,GO:0019219,GO:0019222,GO:…	-	-	-	-	-	-	-	-	-	-	Homeobox,OAR
HSymV2.0_g01.00937_t1	6087.XP_002166122.1	3.33e-46	154	COG1958@1|root,KOG1783@2759|Eukaryota,3A5NM@33154|Opisthokonta,3BSKH@33208|Metazoa	33208|Metazoa	A	LSM6 homolog, U6 small nuclear RNA	LSM6	GO:0000375,GO:0000377,GO:0000398,GO:0000932,GO:0003674,GO:0003676,GO:0003723,GO:0005488,GO:0005575,GO:0005622,GO:0005623,GO:0005634,GO:0005681,GO:0005688,GO:0005730,GO:0005732,GO:0005737,GO:0006139,GO:0006364,GO:0006396,GO:0006397,GO:0006725,GO:0006807,GO:0008150,GO:0008152,GO:0008380,GO:0009987,GO:0010467,GO:0016070,GO:0016071,GO:0016072,GO:0022613,GO:0030490,GO:0030532,GO:0031974,GO:0031981,GO:…	-	ko:K12625	ko03018,ko03040,map03018,map03040	M00354,M00396,M00397	-	-	ko00000,ko00001,ko00002,ko03019,ko03041	-	-	-	LSM
HSymV2.0_g01.00940_t1	126957.SMAR001915-PA	1.3e-75	239	COG1024@1|root,KOG1683@2759|Eukaryota,39UG9@33154|Opisthokonta,3BD64@33208|Metazoa,3CRCX@33213|Bilateria,41V2E@6656|Arthropoda	33208|Metazoa	I	activity. It is involved in the biological process described with metabolic process	ECI1	GO:0003674,GO:0003824,GO:0004165,GO:0004300,GO:0005488,GO:0005515,GO:0005575,GO:0005622,GO:0005623,GO:0005737,GO:0005739,GO:0005759,GO:0006082,GO:0006629,GO:0006631,GO:0006635,GO:0008150,GO:0008152,GO:0009056,GO:0009062,GO:0009987,GO:0016042,GO:0016054,GO:0016829,GO:0016835,GO:0016836,GO:0016853,GO:0016860,GO:0016863,GO:0019395,GO:0019752,GO:0030258,GO:0031974,GO:0032787,GO:0034440,GO:0042802,GO:…	5.3.3.8	ko:K13238	ko00071,map00071	-	R04756	RC01078	ko00000,ko00001,ko01000	-	-	-	ECH_1
HSymV2.0_g01.00942_t1	45351.EDO43497	8.87e-07	58.2	2E2GD@1|root,2S9Q5@2759|Eukaryota,3ACAQ@33154|Opisthokonta,3BWD3@33208|Metazoa	33208|Metazoa	S	Insulin growth factor-binding protein homologues	-	-	-	-	-	-	-	-	-	-	-	-	IGFBP
HSymV2.0_g01.00943_t1	28737.XP_006901820.1	1.1e-218	684	COG2373@1|root,KOG1366@2759|Eukaryota,38DGN@33154|Opisthokonta,3BCF2@33208|Metazoa,3CTZZ@33213|Bilateria,480CR@7711|Chordata,48V4X@7742|Vertebrata,3JCUB@40674|Mammalia,353IM@311790|Afrotheria	33208|Metazoa	O	Alpha-2-macroglobulin-like	A2M	GO:0000003,GO:0003674,GO:0004857,GO:0004866,GO:0004867,GO:0005488,GO:0005515,GO:0005575,GO:0005576,GO:0005615,GO:0007275,GO:0007565,GO:0007566,GO:0008150,GO:0009892,GO:0010466,GO:0010605,GO:0010951,GO:0019222,GO:0019838,GO:0022414,GO:0030162,GO:0030234,GO:0030414,GO:0031323,GO:0031324,GO:0032268,GO:0032269,GO:0032501,GO:0032502,GO:0043086,GO:0043121,GO:0044092,GO:0044421,GO:0044703,GO:0044706,GO:…	-	ko:K03910	ko04610,map04610	-	-	-	ko00000,ko00001,ko04131,ko04147	-	-	-	A2M,A2M_N,A2M_N_2,A2M_comp,A2M_recep,Thiol-ester_cl
HSymV2.0_g01.00944_t1	6087.XP_002167697.2	1.32e-67	243	COG2373@1|root,KOG1366@2759|Eukaryota,38DGN@33154|Opisthokonta,3BCF2@33208|Metazoa	33208|Metazoa	O	endopeptidase inhibitor activity	A2ML1	GO:0000003,GO:0001101,GO:0001553,GO:0001868,GO:0001869,GO:0002020,GO:0002376,GO:0002437,GO:0002438,GO:0002526,GO:0002576,GO:0002673,GO:0002682,GO:0002683,GO:0002697,GO:0002698,GO:0002920,GO:0002921,GO:0003006,GO:0003674,GO:0004857,GO:0004866,GO:0004867,GO:0005096,GO:0005102,GO:0005488,GO:0005515,GO:0005575,GO:0005576,GO:0005615,GO:0005622,GO:0005623,GO:0005737,GO:0005829,GO:0006807,GO:0006810,GO:…	-	ko:K03910	ko04610,map04610	-	-	-	ko00000,ko00001,ko04131,ko04147	-	-	-	A2M,A2M_N,A2M_N_2,A2M_comp,A2M_recep,Thiol-ester_cl
HSymV2.0_g01.00945_t1	8932.XP_005513949.1	0	1172	COG0480@1|root,COG0481@1|root,KOG0462@2759|Eukaryota,KOG0467@2759|Eukaryota,38B8Q@33154|Opisthokonta,3BEBA@33208|Metazoa,3CWZ9@33213|Bilateria,482XG@7711|Chordata,4910K@7742|Vertebrata,4GTYC@8782|Aves	33208|Metazoa	J	elongation factor Tu	EFTUD1	GO:0000166,GO:0001882,GO:0001883,GO:0003674,GO:0003676,GO:0003723,GO:0003746,GO:0003824,GO:0003924,GO:0005488,GO:0005525,GO:0006139,GO:0006163,GO:0006412,GO:0006414,GO:0006518,GO:0006725,GO:0006753,GO:0006793,GO:0006796,GO:0006807,GO:0006996,GO:0008135,GO:0008150,GO:0008152,GO:0009058,GO:0009059,GO:0009116,GO:0009117,GO:0009119,GO:0009141,GO:0009144,GO:0009150,GO:0009199,GO:0009205,GO:0009259,GO:…	-	ko:K14536	ko03008,map03008	-	-	-	ko00000,ko00001,ko01000,ko03009	-	-	-	EFG_C,EFG_II,GTP_EFTU,GTP_EFTU_D2
HSymV2.0_g01.00946_t1	45351.EDO34671	0	998	28HX2@1|root,2QQ7Z@2759|Eukaryota,38DFP@33154|Opisthokonta,3BGZ5@33208|Metazoa	33208|Metazoa	T	metalloendopeptidase activity	PAPPA	GO:0000003,GO:0001501,GO:0001558,GO:0003674,GO:0003824,GO:0004175,GO:0004222,GO:0005488,GO:0005575,GO:0005576,GO:0005615,GO:0005622,GO:0005623,GO:0005737,GO:0005829,GO:0005886,GO:0006508,GO:0006807,GO:0006950,GO:0006970,GO:0007275,GO:0007565,GO:0008150,GO:0008152,GO:0008233,GO:0008237,GO:0008270,GO:0009628,GO:0009651,GO:0009653,GO:0009719,GO:0009725,GO:0009887,GO:0009987,GO:0010033,GO:0014070,GO:…	3.4.24.79	ko:K07762,ko:K08647	-	-	-	-	ko00000,ko01000,ko01002	-	-	-	DUF4215,Laminin_G_3,Notch,Peptidase_M43,Sushi
HSymV2.0_g01.00951_t1	6087.XP_002168695.2	4.39e-20	97.8	KOG3611@1|root,KOG3714@1|root,KOG3611@2759|Eukaryota,KOG3714@2759|Eukaryota,3A5GN@33154|Opisthokonta,3BSAX@33208|Metazoa	33208|Metazoa	O	Astacin (Peptidase family M12A)	-	-	-	-	-	-	-	-	-	-	-	-	Astacin,TSP_1
HSymV2.0_g01.00952_t1	7230.FBpp0173585	2.48e-24	108	KOG3714@1|root,KOG3714@2759|Eukaryota,39URU@33154|Opisthokonta,3BFDN@33208|Metazoa,3D4ED@33213|Bilateria,41YM1@6656|Arthropoda,3SG52@50557|Insecta,450D6@7147|Diptera,45R3T@7214|Drosophilidae	33208|Metazoa	O	It is involved in the biological process described with proteolysis	-	-	-	-	-	-	-	-	-	-	-	-	Astacin
HSymV2.0_g01.00953_t1	45351.EDO44059	4.92e-05	55.1	COG1643@1|root,KOG1217@1|root,KOG0920@2759|Eukaryota,KOG1217@2759|Eukaryota,38ETH@33154|Opisthokonta,3BAM8@33208|Metazoa	33208|Metazoa	A	ATP-dependent RNA helicase	spn-E	GO:0000003,GO:0000018,GO:0000070,GO:0000166,GO:0000278,GO:0000280,GO:0000335,GO:0000337,GO:0000578,GO:0000819,GO:0001556,GO:0001709,GO:0002064,GO:0002065,GO:0002066,GO:0003002,GO:0003006,GO:0003674,GO:0003676,GO:0003723,GO:0003724,GO:0003824,GO:0004004,GO:0004386,GO:0005488,GO:0005524,GO:0005575,GO:0005622,GO:0005623,GO:0005634,GO:0005737,GO:0005739,GO:0006139,GO:0006323,GO:0006325,GO:0006342,GO:…	3.6.4.13	ko:K18408	-	-	-	-	ko00000,ko01000,ko03036	-	-	-	DEAD,HA2,Helicase_C,TUDOR
HSymV2.0_g01.00958_t1	6087.XP_002159310.1	3.7e-188	543	KOG2863@1|root,KOG2863@2759|Eukaryota,38B4T@33154|Opisthokonta,3BA79@33208|Metazoa	33208|Metazoa	A	RNA lariat debranching enzyme activity	DBR1	GO:0000375,GO:0000377,GO:0000398,GO:0003674,GO:0003824,GO:0004518,GO:0004519,GO:0004521,GO:0004540,GO:0005488,GO:0005575,GO:0005622,GO:0005623,GO:0005634,GO:0005654,GO:0006139,GO:0006396,GO:0006397,GO:0006725,GO:0006807,GO:0008150,GO:0008152,GO:0008380,GO:0008419,GO:0009987,GO:0010467,GO:0016070,GO:0016071,GO:0016787,GO:0016788,GO:0016891,GO:0016893,GO:0031974,GO:0031981,GO:0034641,GO:0043167,GO:…	-	ko:K18328	-	-	-	-	ko00000,ko01000,ko03009	-	-	-	DBR1,Metallophos
HSymV2.0_g01.00961_t1	158822.LH89_02010	6.4e-71	224	28W15@1|root,2ZI27@2|Bacteria	2|Bacteria	-	-	-	-	-	-	-	-	-	-	-	-	-	-	-
HSymV2.0_g01.00962_t1	6087.XP_002161696.2	0	1527	KOG2301@1|root,KOG2301@2759|Eukaryota,38BYK@33154|Opisthokonta,3B9I5@33208|Metazoa	33208|Metazoa	P	voltage-gated sodium channel activity	-	GO:0001508,GO:0001518,GO:0003008,GO:0003674,GO:0005215,GO:0005216,GO:0005244,GO:0005248,GO:0005261,GO:0005272,GO:0005575,GO:0005623,GO:0005886,GO:0005887,GO:0006810,GO:0006811,GO:0006812,GO:0006814,GO:0007154,GO:0007610,GO:0007635,GO:0008150,GO:0008324,GO:0009987,GO:0015075,GO:0015077,GO:0015081,GO:0015267,GO:0015318,GO:0015672,GO:0016020,GO:0016021,GO:0019226,GO:0019228,GO:0022803,GO:0022832,GO:…	-	ko:K04837,ko:K21862	-	-	-	-	ko00000,ko02000,ko04040	1.A.1.10.13,1.A.1.10.4	-	-	GPHH,Ion_trans
HSymV2.0_g01.00966_t1	6087.XP_002170067.2	0	1288	COG5032@1|root,KOG0906@2759|Eukaryota,38BZG@33154|Opisthokonta,3BDPP@33208|Metazoa	33208|Metazoa	T	autophagy of peroxisome	PIK3C3	GO:0000003,GO:0000045,GO:0000166,GO:0000323,GO:0000407,GO:0000421,GO:0001101,GO:0001891,GO:0001894,GO:0002119,GO:0002164,GO:0002165,GO:0002218,GO:0002221,GO:0002224,GO:0002253,GO:0002376,GO:0002682,GO:0002684,GO:0002757,GO:0002758,GO:0002764,GO:0002791,GO:0003674,GO:0003824,GO:0004672,GO:0005488,GO:0005524,GO:0005575,GO:0005622,GO:0005623,GO:0005634,GO:0005635,GO:0005640,GO:0005730,GO:0005737,GO:…	2.7.1.137	ko:K00914	ko00562,ko01100,ko04070,ko04136,ko04138,ko04140,ko04145,ko04371,ko05152,ko05167,map00562,map01100,map04070,map04136,map04138,map04140,map04145,map04371,map05152,map05167	-	R03362	RC00002,RC00078	ko00000,ko00001,ko01000,ko04131	-	-	-	PI3K_C2,PI3Ka,PI3_PI4_kinase
HSymV2.0_g01.00967_t1	926564.KI911753_gene6143	4.54e-05	50.4	COG0666@1|root,COG0666@2|Bacteria,2IIAC@201174|Actinobacteria,4F5NH@85017|Promicromonosporaceae	201174|Actinobacteria	S	ankyrin repeats	-	-	-	ko:K06867	-	-	-	-	ko00000	-	-	-	Ank,Ank_2,Ank_4,Ank_5
HSymV2.0_g01.00970_t1	45351.EDO48113	6.01e-06	57.8	KOG4740@1|root,KOG4740@2759|Eukaryota,39679@33154|Opisthokonta,3BF23@33208|Metazoa	33208|Metazoa	J	proton channel activity	-	GO:0003674,GO:0005215,GO:0005216,GO:0005261,GO:0005575,GO:0006810,GO:0006811,GO:0006812,GO:0008150,GO:0008324,GO:0015075,GO:0015077,GO:0015078,GO:0015252,GO:0015267,GO:0015318,GO:0015672,GO:0016020,GO:0016021,GO:0022803,GO:0022838,GO:0022857,GO:0022890,GO:0031224,GO:0034220,GO:0044425,GO:0051179,GO:0051234,GO:0055085,GO:0098655,GO:0098660,GO:0098662,GO:1902600	-	ko:K02881	ko03010,map03010	M00178,M00179	-	-	br01610,ko00000,ko00001,ko00002,ko03011	-	-	-	Otopetrin
HSymV2.0_g01.00971_t1	7719.XP_009860108.1	2.31e-08	62.4	KOG4729@1|root,KOG4729@2759|Eukaryota,3A131@33154|Opisthokonta,3BQ3T@33208|Metazoa,3D745@33213|Bilateria,48K5G@7711|Chordata	33208|Metazoa	S	Galactose binding lectin domain	-	-	-	-	-	-	-	-	-	-	-	-	Gal_Lectin
HSymV2.0_g01.00973_t1	244447.XP_008323553.1	2.17e-127	428	COG2272@1|root,KOG3555@1|root,KOG1214@2759|Eukaryota,KOG3555@2759|Eukaryota,38HNZ@33154|Opisthokonta,3BBTR@33208|Metazoa,3CY69@33213|Bilateria,48A6D@7711|Chordata,490QP@7742|Vertebrata,49SM6@7898|Actinopterygii	33208|Metazoa	T	Nidogen 2a (osteonidogen)	NID2	GO:0000902,GO:0000904,GO:0001764,GO:0003674,GO:0005198,GO:0005201,GO:0005488,GO:0005509,GO:0005518,GO:0005575,GO:0005576,GO:0005604,GO:0005623,GO:0005886,GO:0006928,GO:0006935,GO:0007154,GO:0007155,GO:0007160,GO:0007267,GO:0007268,GO:0007271,GO:0007275,GO:0007399,GO:0007409,GO:0007411,GO:0008104,GO:0008150,GO:0009605,GO:0009653,GO:0009986,GO:0009987,GO:0016020,GO:0016021,GO:0016043,GO:0016477,GO:…	-	ko:K06826	-	-	-	-	ko00000,ko04516	-	-	-	EGF_3,EGF_CA,G2F,Ldl_recept_b,NIDO,Thyroglobulin_1,cEGF
HSymV2.0_g01.00974_t1	6087.XP_004212578.1	3.03e-71	255	KOG1048@1|root,KOG1048@2759|Eukaryota	2759|Eukaryota	S	cell-cell adhesion	-	-	-	ko:K11450	ko04714,map04714	-	-	-	ko00000,ko00001,ko01000,ko03036	-	-	-	-
HSymV2.0_g01.00975_t1	6087.XP_002164893.2	1.93e-06	51.2	KOG2141@1|root,KOG2141@2759|Eukaryota,38DDX@33154|Opisthokonta,3BH83@33208|Metazoa	33208|Metazoa	T	Nucleolar MIF4G domain-containing protein 1	NOM1	GO:0001942,GO:0003674,GO:0003676,GO:0003723,GO:0005488,GO:0005575,GO:0005622,GO:0005623,GO:0005634,GO:0005730,GO:0007275,GO:0007399,GO:0008150,GO:0008544,GO:0009888,GO:0009987,GO:0021700,GO:0022008,GO:0022404,GO:0022405,GO:0022613,GO:0030154,GO:0031974,GO:0031981,GO:0032501,GO:0032502,GO:0042254,GO:0042274,GO:0042303,GO:0042633,GO:0043226,GO:0043227,GO:0043228,GO:0043229,GO:0043231,GO:0043232,GO:…	-	ko:K17583	-	-	-	-	ko00000,ko01009	-	-	-	MA3,MIF4G
HSymV2.0_g01.00976_t1	6087.XP_002157077.2	1.76e-131	402	KOG0032@1|root,KOG0032@2759|Eukaryota,38GFU@33154|Opisthokonta,3BAQ1@33208|Metazoa	33208|Metazoa	T	regulation of myosin II filament organization	-	GO:0000166,GO:0001882,GO:0001883,GO:0002376,GO:0003674,GO:0003824,GO:0004672,GO:0004674,GO:0005488,GO:0005524,GO:0005525,GO:0005575,GO:0005622,GO:0005623,GO:0005737,GO:0005829,GO:0005856,GO:0006464,GO:0006468,GO:0006793,GO:0006796,GO:0006807,GO:0006915,GO:0006950,GO:0006952,GO:0006955,GO:0007154,GO:0007165,GO:0007275,GO:0008144,GO:0008150,GO:0008152,GO:0008219,GO:0009987,GO:0012501,GO:0016301,GO:…	2.7.11.1	ko:K08803	ko04140,ko05200,ko05219,map04140,map05200,map05219	-	-	-	ko00000,ko00001,ko01000,ko01001	-	-	-	Ank_2,Ank_4,Ank_5,COR,Death,Pkinase
HSymV2.0_g01.00978_t1	5334.XP_003037952.1	2.76e-22	97.8	COG0526@1|root,KOG0190@2759|Eukaryota,38GTB@33154|Opisthokonta,3NZ2W@4751|Fungi,3UYC8@5204|Basidiomycota,226AT@155619|Agaricomycetes,3W4H8@5338|Agaricales	4751|Fungi	O	Thioredoxin	PDI1	GO:0001666,GO:0003674,GO:0003756,GO:0003824,GO:0004656,GO:0005102,GO:0005178,GO:0005488,GO:0005515,GO:0005575,GO:0005576,GO:0005622,GO:0005623,GO:0005737,GO:0005783,GO:0005788,GO:0005793,GO:0005886,GO:0006082,GO:0006457,GO:0006464,GO:0006508,GO:0006511,GO:0006516,GO:0006517,GO:0006520,GO:0006575,GO:0006807,GO:0006950,GO:0007154,GO:0007165,GO:0007166,GO:0008150,GO:0008152,GO:0009056,GO:0009057,GO:…	5.3.4.1	ko:K09580	ko04141,map04141	-	-	-	ko00000,ko00001,ko01000,ko03110,ko04131,ko04147	-	-	-	Thioredoxin,Thioredoxin_6
HSymV2.0_g01.00979_t1	5334.XP_003037952.1	1.07e-22	99	COG0526@1|root,KOG0190@2759|Eukaryota,38GTB@33154|Opisthokonta,3NZ2W@4751|Fungi,3UYC8@5204|Basidiomycota,226AT@155619|Agaricomycetes,3W4H8@5338|Agaricales	4751|Fungi	O	Thioredoxin	PDI1	GO:0001666,GO:0003674,GO:0003756,GO:0003824,GO:0004656,GO:0005102,GO:0005178,GO:0005488,GO:0005515,GO:0005575,GO:0005576,GO:0005622,GO:0005623,GO:0005737,GO:0005783,GO:0005788,GO:0005793,GO:0005886,GO:0006082,GO:0006457,GO:0006464,GO:0006508,GO:0006511,GO:0006516,GO:0006517,GO:0006520,GO:0006575,GO:0006807,GO:0006950,GO:0007154,GO:0007165,GO:0007166,GO:0008150,GO:0008152,GO:0009056,GO:0009057,GO:…	5.3.4.1	ko:K09580	ko04141,map04141	-	-	-	ko00000,ko00001,ko01000,ko03110,ko04131,ko04147	-	-	-	Thioredoxin,Thioredoxin_6
HSymV2.0_g01.00980_t1	6087.XP_002160150.2	3.49e-226	637	COG0526@1|root,KOG0190@2759|Eukaryota,38GTB@33154|Opisthokonta,3BC3B@33208|Metazoa	33208|Metazoa	O	protein disulfide isomerase activity	PDIA3	GO:0000003,GO:0001666,GO:0001669,GO:0002376,GO:0002474,GO:0002478,GO:0002479,GO:0002931,GO:0003006,GO:0003674,GO:0003756,GO:0003810,GO:0003824,GO:0004175,GO:0004197,GO:0004620,GO:0004629,GO:0005102,GO:0005488,GO:0005515,GO:0005575,GO:0005576,GO:0005615,GO:0005622,GO:0005623,GO:0005634,GO:0005737,GO:0005739,GO:0005740,GO:0005758,GO:0005768,GO:0005783,GO:0005788,GO:0005789,GO:0005790,GO:0005886,GO:…	5.3.4.1	ko:K08056	ko04141,ko04612,map04141,map04612	-	-	-	ko00000,ko00001,ko01000,ko03110,ko04131,ko04147	-	-	-	Thioredoxin,Thioredoxin_6
HSymV2.0_g01.00981_t1	69319.XP_008549273.1	4.39e-12	73.9	KOG4404@1|root,KOG4404@2759|Eukaryota,38E24@33154|Opisthokonta,3BE49@33208|Metazoa,3CUY9@33213|Bilateria,41V9I@6656|Arthropoda,3SG9Q@50557|Insecta,46H6G@7399|Hymenoptera	33208|Metazoa	P	Ion channel	KCNK9	GO:0001666,GO:0003674,GO:0005102,GO:0005215,GO:0005216,GO:0005244,GO:0005249,GO:0005252,GO:0005261,GO:0005267,GO:0005488,GO:0005515,GO:0005575,GO:0005576,GO:0005615,GO:0005622,GO:0005623,GO:0005737,GO:0005886,GO:0005887,GO:0006810,GO:0006811,GO:0006812,GO:0006813,GO:0006873,GO:0006874,GO:0006875,GO:0006937,GO:0006950,GO:0007154,GO:0007267,GO:0007268,GO:0007275,GO:0007399,GO:0007417,GO:0007420,GO:…	-	ko:K04914,ko:K04919,ko:K04923	ko04925,ko04927,ko04934,map04925,map04927,map04934	-	-	-	ko00000,ko00001,ko04040	1.A.1.9.11,1.A.1.9.12,1.A.1.9.2,1.A.1.9.7	-	-	Ion_trans_2
HSymV2.0_g01.00982_t1	7370.XP_005175661.1	8.14e-30	131	KOG1032@1|root,KOG1032@2759|Eukaryota,38D80@33154|Opisthokonta,3BBIM@33208|Metazoa,3CX1E@33213|Bilateria,41WHH@6656|Arthropoda,3SHQE@50557|Insecta,44XC3@7147|Diptera	33208|Metazoa	S	Domain of unknown function (DUF4782)	GRAMD1B	GO:0003674,GO:0005575,GO:0008150,GO:0016020,GO:0016021,GO:0031224,GO:0044425	-	-	-	-	-	-	-	-	-	-	DUF4782,GRAM
HSymV2.0_g01.00983_t1	6087.XP_002162271.2	4.6e-159	483	KOG1721@1|root,KOG2461@1|root,KOG1721@2759|Eukaryota,KOG2461@2759|Eukaryota,39S8Q@33154|Opisthokonta,3BJY9@33208|Metazoa	33208|Metazoa	K	negative regulation of smooth muscle cell differentiation	PRDM6	GO:0000981,GO:0003674,GO:0003676,GO:0003700,GO:0003824,GO:0005488,GO:0005515,GO:0005575,GO:0005622,GO:0005623,GO:0005634,GO:0006139,GO:0006325,GO:0006351,GO:0006355,GO:0006357,GO:0006464,GO:0006479,GO:0006725,GO:0006807,GO:0006996,GO:0007275,GO:0007399,GO:0008150,GO:0008152,GO:0008168,GO:0008170,GO:0008213,GO:0008276,GO:0008757,GO:0009058,GO:0009059,GO:0009889,GO:0009890,GO:0009892,GO:0009987,GO:…	2.1.1.43	ko:K20795	ko00310,map00310	-	R03875,R04866,R04867	RC00003,RC00060,RC00181,RC00496	ko00000,ko00001,ko01000,ko03036	-	-	-	SET,zf-C2H2
HSymV2.0_g01.00984_t1	6087.XP_002164544.2	3.25e-173	489	COG0158@1|root,KOG1458@2759|Eukaryota,38D1X@33154|Opisthokonta,3BCGC@33208|Metazoa	33208|Metazoa	G	Belongs to the FBPase class 1 family	FBP1	GO:0000122,GO:0000166,GO:0000988,GO:0000989,GO:0001076,GO:0001191,GO:0001558,GO:0003674,GO:0003824,GO:0005488,GO:0005515,GO:0005575,GO:0005622,GO:0005623,GO:0005634,GO:0005654,GO:0005737,GO:0005829,GO:0005886,GO:0005975,GO:0005984,GO:0005985,GO:0005986,GO:0005996,GO:0006000,GO:0006002,GO:0006006,GO:0006094,GO:0006109,GO:0006110,GO:0006111,GO:0006140,GO:0006355,GO:0006357,GO:0006793,GO:0006796,GO:…	3.1.3.11	ko:K03841	ko00010,ko00030,ko00051,ko00680,ko00710,ko01100,ko01110,ko01120,ko01130,ko01200,ko04152,ko04910,map00010,map00030,map00051,map00680,map00710,map01100,map01110,map01120,map01130,map01200,map04152,map04910	M00003,M00165,M00167,M00344	R00762,R04780	RC00017	ko00000,ko00001,ko00002,ko01000,ko04147	-	-	-	FBPase
HSymV2.0_g01.00985_t1	37682.EMT11702	4.94e-06	57.4	290CJ@1|root,2R77N@2759|Eukaryota,37M38@33090|Viridiplantae,3GFYP@35493|Streptophyta,3KSIJ@4447|Liliopsida,3I82G@38820|Poales	35493|Streptophyta	S	Plant phosphoribosyltransferase C-terminal	-	GO:0003674,GO:0005488,GO:0005509,GO:0005575,GO:0005622,GO:0005623,GO:0005634,GO:0005654,GO:0005737,GO:0005783,GO:0005829,GO:0007154,GO:0007165,GO:0007275,GO:0008150,GO:0009987,GO:0012505,GO:0016020,GO:0016021,GO:0019722,GO:0019932,GO:0023052,GO:0031224,GO:0031974,GO:0031981,GO:0032501,GO:0032502,GO:0035556,GO:0043167,GO:0043169,GO:0043226,GO:0043227,GO:0043229,GO:0043231,GO:0043233,GO:0044422,GO:…	-	-	-	-	-	-	-	-	-	-	C2,PRT_C
HSymV2.0_g01.00986_t1	6087.XP_004208151.1	5.46e-56	192	2D0FK@1|root,2SE1B@2759|Eukaryota,3ADSJ@33154|Opisthokonta,3C2XF@33208|Metazoa	33208|Metazoa	S	IPT/TIG domain	-	-	-	-	-	-	-	-	-	-	-	-	C2,TIG
HSymV2.0_g01.00987_t1	6087.XP_004208150.1	2.63e-165	492	KOG3605@1|root,KOG3605@2759|Eukaryota,38DKI@33154|Opisthokonta,3BCEM@33208|Metazoa	33208|Metazoa	S	amyloid-beta binding	APBA1	GO:0000138,GO:0000139,GO:0001505,GO:0001540,GO:0001654,GO:0001701,GO:0003008,GO:0003674,GO:0005488,GO:0005515,GO:0005543,GO:0005546,GO:0005575,GO:0005622,GO:0005623,GO:0005634,GO:0005737,GO:0005794,GO:0005795,GO:0005798,GO:0005829,GO:0005886,GO:0006810,GO:0006811,GO:0006820,GO:0006835,GO:0006836,GO:0006865,GO:0006886,GO:0006887,GO:0006903,GO:0006904,GO:0006928,GO:0007017,GO:0007018,GO:0007154,GO:…	-	ko:K04531,ko:K20055	-	-	-	-	ko00000,ko04131	-	-	-	PDZ,PID
HSymV2.0_g01.00988_t1	6087.XP_002159338.2	1.95e-199	571	COG2211@1|root,KOG4830@2759|Eukaryota,38BP0@33154|Opisthokonta,3BJ6Z@33208|Metazoa	33208|Metazoa	G	major facilitator superfamily	-	-	-	-	-	-	-	-	-	-	-	-	MFS_2
HSymV2.0_g01.00989_t1	192875.XP_004364874.1	1.23e-23	99.8	2AAGE@1|root,2RYM1@2759|Eukaryota,3A0A6@33154|Opisthokonta	33154|Opisthokonta	S	negative regulation of DNA damage response, signal transduction by p53 class mediator	PTTG1IP	GO:0002039,GO:0003674,GO:0005488,GO:0005515,GO:0005575,GO:0005622,GO:0005623,GO:0005634,GO:0005654,GO:0005737,GO:0005886,GO:0006606,GO:0006810,GO:0006886,GO:0006913,GO:0008104,GO:0008150,GO:0009893,GO:0009894,GO:0009896,GO:0009966,GO:0009968,GO:0010604,GO:0010646,GO:0010648,GO:0010941,GO:0015031,GO:0015833,GO:0016020,GO:0016021,GO:0017038,GO:0019222,GO:0023051,GO:0023057,GO:0031224,GO:0031323,GO:…	-	ko:K12160	ko03013,ko05418,map03013,map05418	M00427	-	-	ko00000,ko00001,ko00002,ko03019,ko03029,ko04121,ko04812	-	-	-	-
HSymV2.0_g01.00990_t1	144197.XP_008299983.1	3.69e-160	496	KOG3567@1|root,KOG3567@2759|Eukaryota,38D77@33154|Opisthokonta,3BCSZ@33208|Metazoa,3D20Z@33213|Bilateria,482WR@7711|Chordata,493QU@7742|Vertebrata,49Y1X@7898|Actinopterygii	33208|Metazoa	O	Peptidylglycine alpha-amidating monooxygenase	PAM	GO:0000003,GO:0001519,GO:0001666,GO:0001676,GO:0002791,GO:0003674,GO:0003824,GO:0004497,GO:0004504,GO:0004598,GO:0005488,GO:0005507,GO:0005509,GO:0005515,GO:0005575,GO:0005576,GO:0005615,GO:0005622,GO:0005623,GO:0005737,GO:0005794,GO:0005802,GO:0005829,GO:0005886,GO:0005887,GO:0006082,GO:0006355,GO:0006357,GO:0006464,GO:0006518,GO:0006629,GO:0006631,GO:0006807,GO:0006810,GO:0006950,GO:0007275,GO:…	1.14.17.3,4.3.2.5	ko:K00504,ko:K18200	-	-	-	-	ko00000,ko01000	-	-	-	Cu2_monoox_C,Cu2_monooxygen,NHL
HSymV2.0_g01.00992_t1	45351.EDO37636	7.93e-154	446	COG1804@1|root,KOG3957@2759|Eukaryota,38HRV@33154|Opisthokonta,3BBKD@33208|Metazoa	33208|Metazoa	I	alpha-methylacyl-CoA racemase activity	AMACR	GO:0001561,GO:0003674,GO:0003824,GO:0005102,GO:0005488,GO:0005515,GO:0005575,GO:0005622,GO:0005623,GO:0005737,GO:0005739,GO:0005777,GO:0005782,GO:0005829,GO:0005886,GO:0006082,GO:0006605,GO:0006625,GO:0006629,GO:0006631,GO:0006635,GO:0006694,GO:0006699,GO:0006720,GO:0006810,GO:0006886,GO:0006996,GO:0007031,GO:0008104,GO:0008111,GO:0008150,GO:0008152,GO:0008202,GO:0008206,GO:0008300,GO:0008610,GO:…	5.1.99.4	ko:K01796	ko00120,ko01100,ko04146,map00120,map01100,map04146	M00104	R08734,R08739	RC02345	ko00000,ko00001,ko00002,ko01000	-	-	-	CoA_transf_3
HSymV2.0_g01.00993_t1	7994.ENSAMXP00000021373	7.37e-13	70.9	28JU9@1|root,2S0AN@2759|Eukaryota,39ZZF@33154|Opisthokonta,3BPE4@33208|Metazoa,3CS4B@33213|Bilateria,4881F@7711|Chordata,498H6@7742|Vertebrata,4A3E1@7898|Actinopterygii	33208|Metazoa	S	Family with sequence similarity 219, member B	FAM219B	-	-	-	-	-	-	-	-	-	-	-	FAM219A
HSymV2.0_g01.00994_t1	6087.XP_002164360.2	1.82e-187	542	KOG3784@1|root,KOG3784@2759|Eukaryota,38BV6@33154|Opisthokonta,3BDM5@33208|Metazoa	33208|Metazoa	TU	sorting nexin family member	SNX27	GO:0001767,GO:0001770,GO:0001772,GO:0001775,GO:0002376,GO:0003674,GO:0005102,GO:0005488,GO:0005515,GO:0005543,GO:0005575,GO:0005622,GO:0005623,GO:0005634,GO:0005654,GO:0005737,GO:0005768,GO:0005769,GO:0005829,GO:0005886,GO:0006810,GO:0006886,GO:0007034,GO:0007041,GO:0007154,GO:0007163,GO:0007165,GO:0007275,GO:0007399,GO:0008104,GO:0008150,GO:0008289,GO:0008333,GO:0009719,GO:0009987,GO:0010008,GO:…	-	ko:K17936	-	-	-	-	ko00000,ko02000,ko04131	9.A.3.1.1	-	-	PDZ,PX,RA
HSymV2.0_g01.00995_t1	400682.PAC_15718920	6.9e-44	177	COG5599@1|root,KOG0789@2759|Eukaryota,38B89@33154|Opisthokonta,3BF0Z@33208|Metazoa	33208|Metazoa	T	protein tyrosine phosphatase activity	PTPRR	GO:0001101,GO:0001701,GO:0001784,GO:0001932,GO:0001933,GO:0001934,GO:0001975,GO:0002090,GO:0002092,GO:0003674,GO:0003824,GO:0004721,GO:0004725,GO:0004888,GO:0005001,GO:0005102,GO:0005488,GO:0005515,GO:0005575,GO:0005622,GO:0005623,GO:0005634,GO:0005654,GO:0005737,GO:0005783,GO:0005789,GO:0005829,GO:0005886,GO:0006464,GO:0006469,GO:0006470,GO:0006793,GO:0006796,GO:0006807,GO:0006950,GO:0007154,GO:…	3.1.3.48	ko:K04458,ko:K18018,ko:K20220	ko04010,ko04013,map04010,map04013	-	-	-	ko00000,ko00001,ko01000,ko01009	-	-	-	Y_phosphatase
HSymV2.0_g01.00996_t1	6087.XP_004210122.1	1.65e-90	306	KOG3740@1|root,KOG3740@2759|Eukaryota,38FI7@33154|Opisthokonta,3BJBX@33208|Metazoa	33208|Metazoa	L	negative regulation of transcription, DNA-templated	GATAD2A	GO:0000118,GO:0000122,GO:0000228,GO:0000785,GO:0000790,GO:0000981,GO:0001568,GO:0001701,GO:0001708,GO:0001838,GO:0001841,GO:0001842,GO:0001843,GO:0001944,GO:0002009,GO:0003008,GO:0003674,GO:0003676,GO:0003677,GO:0003700,GO:0005488,GO:0005515,GO:0005575,GO:0005622,GO:0005623,GO:0005634,GO:0005654,GO:0005694,GO:0006139,GO:0006259,GO:0006304,GO:0006305,GO:0006306,GO:0006351,GO:0006355,GO:0006357,GO:…	-	ko:K10310	-	-	-	-	ko00000,ko04121	-	-	-	GATA,P66_CC
HSymV2.0_g01.00997_t1	6087.XP_004206762.1	1.01e-150	435	COG0142@1|root,KOG0711@2759|Eukaryota,38DEA@33154|Opisthokonta,3BBXF@33208|Metazoa	33208|Metazoa	H	dimethylallyltranstransferase activity	FDPS	GO:0000003,GO:0001558,GO:0003674,GO:0003824,GO:0004161,GO:0004337,GO:0004659,GO:0005488,GO:0005575,GO:0005622,GO:0005623,GO:0005634,GO:0005654,GO:0005737,GO:0005739,GO:0005759,GO:0005777,GO:0005829,GO:0006066,GO:0006629,GO:0006644,GO:0006694,GO:0006695,GO:0006720,GO:0006721,GO:0006793,GO:0006796,GO:0006928,GO:0007276,GO:0008150,GO:0008152,GO:0008202,GO:0008203,GO:0008299,GO:0008354,GO:0008610,GO:…	2.5.1.1,2.5.1.10	ko:K00787	ko00900,ko01100,ko01110,ko01130,ko05164,ko05166,map00900,map01100,map01110,map01130,map05164,map05166	M00366,M00367	R01658,R02003	RC00279	ko00000,ko00001,ko00002,ko01000,ko01006	-	-	-	RUN,SH3_9,polyprenyl_synt
HSymV2.0_g01.00998_t1	9612.ENSCAFP00000028335	9.59e-189	558	KOG2370@1|root,KOG2370@2759|Eukaryota,38DIP@33154|Opisthokonta,3BBK5@33208|Metazoa,3CX45@33213|Bilateria,48300@7711|Chordata,494J5@7742|Vertebrata,3J6E6@40674|Mammalia,3EUUG@33554|Carnivora	33208|Metazoa	T	Cactin, spliceosome C complex subunit	CACTIN	GO:0000003,GO:0000375,GO:0000377,GO:0000398,GO:0000578,GO:0001654,GO:0001817,GO:0001818,GO:0001932,GO:0001933,GO:0001959,GO:0001960,GO:0002237,GO:0002376,GO:0002682,GO:0002683,GO:0002831,GO:0002832,GO:0003002,GO:0003006,GO:0003407,GO:0003674,GO:0003676,GO:0003723,GO:0005488,GO:0005515,GO:0005575,GO:0005622,GO:0005623,GO:0005634,GO:0005654,GO:0005681,GO:0005737,GO:0005829,GO:0006139,GO:0006355,GO:…	-	-	-	-	-	-	-	-	-	-	CactinC_cactus,Cactin_mid
HSymV2.0_g01.00999_t1	6087.XP_002157290.2	2.61e-87	266	28J80@1|root,2QRKE@2759|Eukaryota,39VMU@33154|Opisthokonta,3BFWR@33208|Metazoa	33208|Metazoa	S	Sperm-tail PG-rich repeat	-	-	-	-	-	-	-	-	-	-	-	-	SHIPPO-rpt
HSymV2.0_g01.01000_t1	45351.EDO38461	1.48e-47	156	COG0292@1|root,KOG4707@2759|Eukaryota,3A7N0@33154|Opisthokonta,3CNMS@33208|Metazoa	33208|Metazoa	J	Ribosomal protein L20	Mrpl20	GO:0000027,GO:0000313,GO:0000315,GO:0003674,GO:0003676,GO:0003723,GO:0003735,GO:0005198,GO:0005488,GO:0005575,GO:0005622,GO:0005623,GO:0005737,GO:0005739,GO:0005759,GO:0005761,GO:0005762,GO:0005840,GO:0006412,GO:0006518,GO:0006807,GO:0006996,GO:0008150,GO:0008152,GO:0009058,GO:0009059,GO:0009987,GO:0010467,GO:0015934,GO:0016043,GO:0019538,GO:0019843,GO:0022607,GO:0022613,GO:0022618,GO:0031974,GO:…	-	ko:K02887	ko03010,map03010	M00178	-	-	br01610,ko00000,ko00001,ko00002,ko03011	-	-	-	Ribosomal_L20
HSymV2.0_g01.01002_t1	2880.D7FZB1	4.1e-11	73.2	28KU8@1|root,2QTAG@2759|Eukaryota	2759|Eukaryota	S	plant-type cell wall cellulose biosynthetic process	-	GO:0000139,GO:0000271,GO:0003674,GO:0003824,GO:0005488,GO:0005515,GO:0005575,GO:0005618,GO:0005622,GO:0005623,GO:0005737,GO:0005768,GO:0005794,GO:0005802,GO:0005975,GO:0005976,GO:0006073,GO:0006109,GO:0008150,GO:0008152,GO:0009058,GO:0009059,GO:0009250,GO:0009664,GO:0009832,GO:0009889,GO:0009987,GO:0010383,GO:0010556,GO:0010675,GO:0010962,GO:0010981,GO:0012505,GO:0016020,GO:0016021,GO:0016043,GO:…	-	-	-	-	-	-	-	-	-	-	STELLO
HSymV2.0_g01.01003_t1	45351.EDO41013	1.79e-40	154	KOG2288@1|root,KOG2288@2759|Eukaryota	2759|Eukaryota	M	galactosyltransferase activity	-	-	2.4.1.134	ko:K00734	ko00532,ko00534,ko01100,map00532,map00534,map01100	M00057	R05927	-	ko00000,ko00001,ko00002,ko01000,ko01003	-	GT31	-	EOS1,Galactosyl_T
HSymV2.0_g01.01004_t1	45351.EDO41013	2.75e-39	151	KOG2288@1|root,KOG2288@2759|Eukaryota	2759|Eukaryota	M	galactosyltransferase activity	-	-	2.4.1.134	ko:K00734	ko00532,ko00534,ko01100,map00532,map00534,map01100	M00057	R05927	-	ko00000,ko00001,ko00002,ko01000,ko01003	-	GT31	-	EOS1,Galactosyl_T
HSymV2.0_g01.01008_t1	6087.XP_002168695.2	9.49e-11	68.9	KOG3611@1|root,KOG3714@1|root,KOG3611@2759|Eukaryota,KOG3714@2759|Eukaryota,3A5GN@33154|Opisthokonta,3BSAX@33208|Metazoa	33208|Metazoa	O	Astacin (Peptidase family M12A)	-	-	-	-	-	-	-	-	-	-	-	-	Astacin,TSP_1
HSymV2.0_g01.01010_t1	7739.XP_002595616.1	1.83e-11	69.7	KOG3105@1|root,KOG3105@2759|Eukaryota,39NJJ@33154|Opisthokonta,3BR7T@33208|Metazoa,3D8DP@33213|Bilateria	33208|Metazoa	BD	DDE superfamily endonuclease	-	-	-	-	-	-	-	-	-	-	-	-	DDE_1
HSymV2.0_g01.01011_t1	6087.XP_002163588.1	1.17e-119	368	COG2124@1|root,KOG0156@2759|Eukaryota,38BSU@33154|Opisthokonta,3BC78@33208|Metazoa	33208|Metazoa	Q	monooxygenase activity	-	-	-	-	-	-	-	-	-	-	-	-	p450
HSymV2.0_g01.01012_t1	7719.XP_002120880.1	4.18e-47	178	2CB8P@1|root,2R464@2759|Eukaryota,39MQJ@33154|Opisthokonta,3CPAP@33208|Metazoa,3E5F8@33213|Bilateria,48RKH@7711|Chordata	33208|Metazoa	S	Domain of unknown function (DUF4601)	-	-	-	-	-	-	-	-	-	-	-	-	DUF4601
HSymV2.0_g01.01013_t1	60711.ENSCSAP00000007923	2.45e-05	56.6	COG4886@1|root,KOG4194@2759|Eukaryota,39JK1@33154|Opisthokonta,3BDMH@33208|Metazoa,3CSI3@33213|Bilateria,4859K@7711|Chordata,494NT@7742|Vertebrata,3JEGJ@40674|Mammalia,35NDQ@314146|Euarchontoglires,4M8N9@9443|Primates,35XHF@314294|Cercopithecoidea	33208|Metazoa	T	Leucine-rich repeats and immunoglobulin-like domains	LRIG1	GO:0003008,GO:0003674,GO:0005102,GO:0005114,GO:0005126,GO:0005160,GO:0005488,GO:0005515,GO:0005575,GO:0005622,GO:0005623,GO:0005737,GO:0005886,GO:0005887,GO:0007154,GO:0007165,GO:0007166,GO:0007167,GO:0007178,GO:0007179,GO:0007275,GO:0007399,GO:0007423,GO:0007600,GO:0007605,GO:0008150,GO:0009653,GO:0009719,GO:0009790,GO:0009887,GO:0009966,GO:0009967,GO:0009987,GO:0010033,GO:0010453,GO:0010470,GO:…	-	-	-	-	-	-	-	-	-	-	I-set,Ig_3,LRRCT,LRRNT,LRR_8
HSymV2.0_g01.01014_t1	176946.XP_007431418.1	0.000103	55.1	KOG1217@1|root,KOG1217@2759|Eukaryota,38UWG@33154|Opisthokonta,3BEE5@33208|Metazoa,3CSRF@33213|Bilateria,47ZQT@7711|Chordata,4905D@7742|Vertebrata	33208|Metazoa	T	Notch ligand involved in the mediation of Notch signaling	DLL4	GO:0000003,GO:0000122,GO:0000278,GO:0000578,GO:0000902,GO:0000904,GO:0001525,GO:0001568,GO:0001569,GO:0001654,GO:0001667,GO:0001708,GO:0001736,GO:0001738,GO:0001745,GO:0001751,GO:0001752,GO:0001754,GO:0001763,GO:0001775,GO:0001936,GO:0001937,GO:0001944,GO:0001974,GO:0002009,GO:0002011,GO:0002064,GO:0002065,GO:0002066,GO:0002165,GO:0002376,GO:0002520,GO:0002521,GO:0003002,GO:0003006,GO:0003007,GO:…	-	ko:K06051,ko:K21635	ko01522,ko04330,ko04658,ko05200,ko05224,map01522,map04330,map04658,map05200,map05224	M00682	-	-	ko00000,ko00001,ko00002,ko04516	-	-	-	DSL,EGF,MNNL,hEGF
HSymV2.0_g01.01015_t1	6087.XP_002168240.2	7.17e-310	874	KOG1587@1|root,KOG1587@2759|Eukaryota,38EZK@33154|Opisthokonta,3BFE9@33208|Metazoa	33208|Metazoa	Z	outer dynein arm assembly	DNAI1	GO:0000226,GO:0001578,GO:0003008,GO:0003341,GO:0003351,GO:0003674,GO:0003774,GO:0003824,GO:0005488,GO:0005515,GO:0005575,GO:0005622,GO:0005623,GO:0005737,GO:0005813,GO:0005815,GO:0005856,GO:0005858,GO:0005874,GO:0005875,GO:0005929,GO:0005930,GO:0006928,GO:0006996,GO:0007010,GO:0007017,GO:0007018,GO:0007154,GO:0007165,GO:0007166,GO:0007167,GO:0007169,GO:0007275,GO:0007368,GO:0007389,GO:0007507,GO:…	-	ko:K10409	ko05016,map05016	-	-	-	ko00000,ko00001,ko04812	-	-	-	WD40
HSymV2.0_g01.01017_t1	6087.XP_002159105.2	6.9e-156	463	KOG2651@1|root,KOG2651@2759|Eukaryota,395PJ@33154|Opisthokonta,3BB1H@33208|Metazoa	33208|Metazoa	A	Ribosomal RNA adenine dimethylase domain containing 1	RRNAD1	GO:0000154,GO:0000179,GO:0001510,GO:0003674,GO:0003824,GO:0005575,GO:0006139,GO:0006364,GO:0006396,GO:0006725,GO:0006807,GO:0008150,GO:0008152,GO:0008168,GO:0008170,GO:0008173,GO:0008649,GO:0008757,GO:0009451,GO:0009987,GO:0010467,GO:0016020,GO:0016021,GO:0016070,GO:0016072,GO:0016433,GO:0016740,GO:0016741,GO:0022613,GO:0031167,GO:0031224,GO:0032259,GO:0034470,GO:0034641,GO:0034660,GO:0042254,GO:…	-	-	-	-	-	-	-	-	-	-	Methyltransf_32
HSymV2.0_g01.01018_t1	42254.XP_004602631.1	1.92e-05	55.1	COG0666@1|root,KOG0510@2759|Eukaryota,38G7Q@33154|Opisthokonta,3BCDU@33208|Metazoa,3D0P6@33213|Bilateria,4896E@7711|Chordata,491BV@7742|Vertebrata,3J72R@40674|Mammalia	33208|Metazoa	S	osmolarity-sensing cation channel activity	TRPA1	GO:0000302,GO:0001580,GO:0002791,GO:0002793,GO:0003008,GO:0003012,GO:0003674,GO:0004888,GO:0005034,GO:0005215,GO:0005216,GO:0005217,GO:0005244,GO:0005245,GO:0005261,GO:0005262,GO:0005488,GO:0005515,GO:0005575,GO:0005623,GO:0005886,GO:0005887,GO:0006810,GO:0006811,GO:0006812,GO:0006816,GO:0006873,GO:0006874,GO:0006875,GO:0006936,GO:0006939,GO:0006950,GO:0006979,GO:0007154,GO:0007165,GO:0007166,GO:…	-	ko:K04984	ko04750,map04750	-	-	-	ko00000,ko00001,ko04040	1.A.4.6.1,1.A.4.6.2,1.A.4.6.3,1.A.4.6.5	-	-	Ank,Ank_2,Ank_3,Ank_4,Ion_trans
HSymV2.0_g01.01019_t1	10224.XP_006819718.1	1.14e-201	598	COG5347@1|root,KOG0521@2759|Eukaryota,38GBR@33154|Opisthokonta,3BDH8@33208|Metazoa,3CV4J@33213|Bilateria	33208|Metazoa	T	GTPase activator activity	ACAP2	GO:0000902,GO:0001726,GO:0001764,GO:0001932,GO:0001933,GO:0003674,GO:0003824,GO:0005096,GO:0005488,GO:0005515,GO:0005543,GO:0005546,GO:0005547,GO:0005575,GO:0005622,GO:0005623,GO:0005737,GO:0005768,GO:0005769,GO:0005886,GO:0006469,GO:0006629,GO:0006810,GO:0006897,GO:0006915,GO:0006928,GO:0007154,GO:0007165,GO:0007275,GO:0007399,GO:0008047,GO:0008104,GO:0008150,GO:0008152,GO:0008219,GO:0008289,GO:…	-	ko:K12489	ko04144,map04144	-	-	-	ko00000,ko00001,ko04131,ko04147	-	-	-	Ank_2,Ank_5,ArfGap,BAR_3,PH
HSymV2.0_g01.01020_t1	6087.XP_002159808.2	0.000107	47.4	COG2124@1|root,KOG0157@2759|Eukaryota,38CHP@33154|Opisthokonta,3B9GY@33208|Metazoa	33208|Metazoa	Q	heme binding	-	GO:0003674,GO:0003824,GO:0004497,GO:0005488,GO:0005506,GO:0005575,GO:0006950,GO:0006952,GO:0008150,GO:0008152,GO:0009605,GO:0009607,GO:0009617,GO:0016020,GO:0016021,GO:0016491,GO:0016705,GO:0020037,GO:0031224,GO:0042742,GO:0043167,GO:0043169,GO:0043207,GO:0044425,GO:0046872,GO:0046906,GO:0046914,GO:0048037,GO:0050830,GO:0050896,GO:0051704,GO:0051707,GO:0055114,GO:0097159,GO:0098542,GO:1901363	-	ko:K15001,ko:K17952,ko:K17954,ko:K17959	-	-	-	-	ko00000,ko00199,ko01000	-	-	-	p450
HSymV2.0_g01.01021_t1	6087.XP_002159808.2	2.26e-163	479	COG2124@1|root,KOG0157@2759|Eukaryota,38CHP@33154|Opisthokonta,3B9GY@33208|Metazoa	33208|Metazoa	Q	heme binding	-	GO:0003674,GO:0003824,GO:0004497,GO:0005488,GO:0005506,GO:0005575,GO:0006950,GO:0006952,GO:0008150,GO:0008152,GO:0009605,GO:0009607,GO:0009617,GO:0016020,GO:0016021,GO:0016491,GO:0016705,GO:0020037,GO:0031224,GO:0042742,GO:0043167,GO:0043169,GO:0043207,GO:0044425,GO:0046872,GO:0046906,GO:0046914,GO:0048037,GO:0050830,GO:0050896,GO:0051704,GO:0051707,GO:0055114,GO:0097159,GO:0098542,GO:1901363	-	ko:K15001,ko:K17952,ko:K17954,ko:K17959	-	-	-	-	ko00000,ko00199,ko01000	-	-	-	p450
HSymV2.0_g01.01022_t1	6669.EFX78813	4.89e-09	65.9	2CXIM@1|root,2RXVF@2759|Eukaryota,3A9BT@33154|Opisthokonta,3BUXY@33208|Metazoa,3DBCZ@33213|Bilateria,422V9@6656|Arthropoda	33208|Metazoa	-	-	-	-	-	-	-	-	-	-	-	-	-	-	-
HSymV2.0_g01.01023_t1	44056.XP_009036331.1	5.15e-24	107	2CXIM@1|root,2RXVF@2759|Eukaryota	2759|Eukaryota	-	-	-	-	-	-	-	-	-	-	-	-	-	-	-
HSymV2.0_g01.01024_t1	6669.EFX78813	9.56e-23	104	2CXIM@1|root,2RXVF@2759|Eukaryota,3A9BT@33154|Opisthokonta,3BUXY@33208|Metazoa,3DBCZ@33213|Bilateria,422V9@6656|Arthropoda	33208|Metazoa	-	-	-	-	-	-	-	-	-	-	-	-	-	-	-
HSymV2.0_g01.01025_t1	44056.XP_009036331.1	7.01e-24	107	2CXIM@1|root,2RXVF@2759|Eukaryota	2759|Eukaryota	-	-	-	-	-	-	-	-	-	-	-	-	-	-	-
HSymV2.0_g01.01026_t1	6669.EFX78813	1.16e-14	81.3	2CXIM@1|root,2RXVF@2759|Eukaryota,3A9BT@33154|Opisthokonta,3BUXY@33208|Metazoa,3DBCZ@33213|Bilateria,422V9@6656|Arthropoda	33208|Metazoa	-	-	-	-	-	-	-	-	-	-	-	-	-	-	-
HSymV2.0_g01.01027_t1	44056.XP_009036331.1	3.75e-26	117	2CXIM@1|root,2RXVF@2759|Eukaryota	2759|Eukaryota	-	-	-	-	-	-	-	-	-	-	-	-	-	-	-
HSymV2.0_g01.01028_t1	487316.BBNM01000014_gene374	1.62e-09	67	COG0457@1|root,COG0457@2|Bacteria,1MXK9@1224|Proteobacteria,1RR59@1236|Gammaproteobacteria,3NMGI@468|Moraxellaceae	1236|Gammaproteobacteria	S	Tetratricopeptide repeat	-	-	-	-	-	-	-	-	-	-	-	-	TPR_19
HSymV2.0_g01.01029_t1	45351.EDO41013	1.2e-33	135	KOG2288@1|root,KOG2288@2759|Eukaryota	2759|Eukaryota	M	galactosyltransferase activity	-	-	2.4.1.134	ko:K00734	ko00532,ko00534,ko01100,map00532,map00534,map01100	M00057	R05927	-	ko00000,ko00001,ko00002,ko01000,ko01003	-	GT31	-	EOS1,Galactosyl_T
HSymV2.0_g01.01032_t1	7739.XP_002603274.1	3.39e-10	71.6	COG0515@1|root,KOG4294@1|root,KOG1026@2759|Eukaryota,KOG4294@2759|Eukaryota,3A1FU@33154|Opisthokonta,3BPUF@33208|Metazoa,3D6DY@33213|Bilateria	33208|Metazoa	PT	Amiloride-sensitive sodium channel	-	-	-	ko:K02599	ko01522,ko04320,ko04330,ko04658,ko04919,ko05020,ko05165,ko05200,ko05206,ko05224,map01522,map04320,map04330,map04658,map04919,map05020,map05165,map05200,map05206,map05224	M00682	-	-	ko00000,ko00001,ko00002	-	-	-	ASC,F5_F8_type_C,Kringle,Ldl_recept_a
HSymV2.0_g01.01034_t1	10224.XP_006821879.1	1.28e-05	55.5	KOG1215@1|root,KOG4294@1|root,KOG1215@2759|Eukaryota,KOG4294@2759|Eukaryota	2759|Eukaryota	C	sodium channel activity	-	-	3.4.21.109	ko:K08670,ko:K20049	ko05206,map05206	-	-	-	ko00000,ko00001,ko01000,ko01002,ko04131	-	-	-	ASC,Ldl_recept_a,cEGF
HSymV2.0_g01.01036_t1	10224.XP_006821879.1	7.05e-05	53.5	KOG1215@1|root,KOG4294@1|root,KOG1215@2759|Eukaryota,KOG4294@2759|Eukaryota	2759|Eukaryota	C	sodium channel activity	-	-	3.4.21.109	ko:K08670,ko:K20049	ko05206,map05206	-	-	-	ko00000,ko00001,ko01000,ko01002,ko04131	-	-	-	ASC,Ldl_recept_a,cEGF
HSymV2.0_g01.01038_t1	7739.XP_002603274.1	6.37e-11	73.9	COG0515@1|root,KOG4294@1|root,KOG1026@2759|Eukaryota,KOG4294@2759|Eukaryota,3A1FU@33154|Opisthokonta,3BPUF@33208|Metazoa,3D6DY@33213|Bilateria	33208|Metazoa	PT	Amiloride-sensitive sodium channel	-	-	-	ko:K02599	ko01522,ko04320,ko04330,ko04658,ko04919,ko05020,ko05165,ko05200,ko05206,ko05224,map01522,map04320,map04330,map04658,map04919,map05020,map05165,map05200,map05206,map05224	M00682	-	-	ko00000,ko00001,ko00002	-	-	-	ASC,F5_F8_type_C,Kringle,Ldl_recept_a
HSymV2.0_g01.01039_t1	7739.XP_002603274.1	9.85e-06	57.4	COG0515@1|root,KOG4294@1|root,KOG1026@2759|Eukaryota,KOG4294@2759|Eukaryota,3A1FU@33154|Opisthokonta,3BPUF@33208|Metazoa,3D6DY@33213|Bilateria	33208|Metazoa	PT	Amiloride-sensitive sodium channel	-	-	-	ko:K02599	ko01522,ko04320,ko04330,ko04658,ko04919,ko05020,ko05165,ko05200,ko05206,ko05224,map01522,map04320,map04330,map04658,map04919,map05020,map05165,map05200,map05206,map05224	M00682	-	-	ko00000,ko00001,ko00002	-	-	-	ASC,F5_F8_type_C,Kringle,Ldl_recept_a
HSymV2.0_g01.01041_t1	6087.XP_002161694.2	0	1277	KOG0994@1|root,KOG0994@2759|Eukaryota,398WF@33154|Opisthokonta	33154|Opisthokonta	T	EGF domain, unclasssified subfamily	-	-	-	ko:K05636	ko04151,ko04510,ko04512,ko05145,ko05146,ko05165,ko05200,ko05222,map04151,map04510,map04512,map05145,map05146,map05165,map05200,map05222	-	-	-	ko00000,ko00001,ko04516	-	-	-	Laminin_EGF
HSymV2.0_g01.01042_t1	6087.XP_002168733.2	1.95e-149	439	28MEB@1|root,2QTXT@2759|Eukaryota,38UB2@33154|Opisthokonta,3CNW6@33208|Metazoa	33208|Metazoa	S	Galactose-3-O-sulfotransferase	-	-	2.8.2.11	ko:K01019	ko00565,ko00600,ko01100,map00565,map00600,map01100	M00067	R04017,R05105,R10805	RC00007,RC00231	ko00000,ko00001,ko00002,ko01000,ko01003	-	-	-	Gal-3-0_sulfotr
HSymV2.0_g01.01044_t1	9371.XP_004713988.1	6.89e-13	73.9	COG4886@1|root,KOG0531@2759|Eukaryota,39V3J@33154|Opisthokonta,3BBRK@33208|Metazoa,3CZFN@33213|Bilateria,48CQI@7711|Chordata,494BK@7742|Vertebrata,3J6A9@40674|Mammalia,350CG@311790|Afrotheria	33208|Metazoa	T	Leucine-rich repeat-containing protein 61	LRRC61	-	-	-	-	-	-	-	-	-	-	-	LRR_4,LRR_8,LRR_9
HSymV2.0_g01.01045_t1	7739.XP_002593520.1	1.4e-09	71.6	2C0H4@1|root,2QPRH@2759|Eukaryota,38BUE@33154|Opisthokonta,3BCZM@33208|Metazoa,3CSFI@33213|Bilateria,47ZV0@7711|Chordata	33208|Metazoa	S	hematopoietic stem cell homeostasis	UBAP2	GO:0000003,GO:0000123,GO:0000932,GO:0002009,GO:0002064,GO:0002065,GO:0002066,GO:0003002,GO:0003006,GO:0003674,GO:0005488,GO:0005515,GO:0005575,GO:0005622,GO:0005623,GO:0005634,GO:0005654,GO:0005671,GO:0005737,GO:0006355,GO:0007163,GO:0007275,GO:0007276,GO:0007281,GO:0007292,GO:0007338,GO:0007339,GO:0007389,GO:0007610,GO:0007617,GO:0007618,GO:0007620,GO:0008037,GO:0008069,GO:0008150,GO:0009566,GO:…	-	-	-	-	-	-	-	-	-	-	DUF3697,UBA_4
HSymV2.0_g01.01046_t1	13616.ENSMODP00000007989	5.38e-27	113	KOG3649@1|root,KOG3649@2759|Eukaryota,39RJN@33154|Opisthokonta,3BFC1@33208|Metazoa,3CZ9V@33213|Bilateria,485JQ@7711|Chordata,493S5@7742|Vertebrata,3J6RB@40674|Mammalia,4K0M2@9263|Metatheria	33208|Metazoa	S	Follistatin-like 3 (secreted glycoprotein)	FSTL3	GO:0000003,GO:0001503,GO:0001655,GO:0001822,GO:0001968,GO:0002244,GO:0002376,GO:0002520,GO:0002682,GO:0002683,GO:0002761,GO:0002762,GO:0003006,GO:0003674,GO:0005488,GO:0005515,GO:0005575,GO:0005576,GO:0005615,GO:0005622,GO:0005623,GO:0005634,GO:0005654,GO:0005737,GO:0005783,GO:0005788,GO:0005794,GO:0006139,GO:0006351,GO:0006355,GO:0006357,GO:0006464,GO:0006725,GO:0006807,GO:0007275,GO:0007276,GO:…	-	-	-	-	-	-	-	-	-	-	FOLN,Kazal_2
HSymV2.0_g01.01047_t1	554065.XP_005846307.1	1.59e-76	236	KOG0084@1|root,KOG0084@2759|Eukaryota,37JSX@33090|Viridiplantae,34H0M@3041|Chlorophyta	3041|Chlorophyta	U	Rab subfamily of small GTPases	-	GO:0000166,GO:0001882,GO:0001883,GO:0003674,GO:0003824,GO:0003924,GO:0005488,GO:0005525,GO:0005575,GO:0005623,GO:0005886,GO:0006810,GO:0008104,GO:0008150,GO:0015031,GO:0015833,GO:0016020,GO:0016462,GO:0016787,GO:0016817,GO:0016818,GO:0017076,GO:0017111,GO:0019001,GO:0032549,GO:0032550,GO:0032553,GO:0032555,GO:0032561,GO:0033036,GO:0035639,GO:0036094,GO:0042886,GO:0043167,GO:0043168,GO:0044464,GO:…	-	ko:K07874	ko05134,map05134	-	-	-	ko00000,ko00001,ko04031,ko04131,ko04147	-	-	-	Ras
HSymV2.0_g01.01048_t1	6087.XP_002163913.2	2.16e-58	190	COG0526@1|root,KOG0190@2759|Eukaryota	2759|Eukaryota	CO	intramolecular oxidoreductase activity, transposing S-S bonds	-	-	5.3.4.1	ko:K09580,ko:K13984	ko04141,map04141	-	-	-	ko00000,ko00001,ko01000,ko03110,ko04131,ko04147	-	-	-	Thioredoxin,Thioredoxin_6
HSymV2.0_g01.01049_t1	244447.XP_008329043.1	5.59e-26	116	2C5ZB@1|root,2QSBM@2759|Eukaryota,39BEU@33154|Opisthokonta,3BD1U@33208|Metazoa,3CX8Q@33213|Bilateria,4820C@7711|Chordata,491UQ@7742|Vertebrata,49ZIE@7898|Actinopterygii	33208|Metazoa	S	Chromosome 1 open reading frame 85	C1orf85	GO:0000323,GO:0000981,GO:0001067,GO:0003674,GO:0003676,GO:0003677,GO:0003700,GO:0003712,GO:0003713,GO:0004879,GO:0005488,GO:0005575,GO:0005622,GO:0005623,GO:0005634,GO:0005737,GO:0005764,GO:0005765,GO:0005773,GO:0005774,GO:0005829,GO:0006355,GO:0006357,GO:0007154,GO:0007165,GO:0008150,GO:0009889,GO:0009891,GO:0009893,GO:0009987,GO:0010468,GO:0010556,GO:0010557,GO:0010604,GO:0010628,GO:0016020,GO:…	-	-	-	-	-	-	-	-	-	-	NCU-G1
[truncated: 17,785 more rows]
