# Supplementary material for: Chromosome-level genome assembly of Hydractinia symbiolongicarpus
Source: G3 (Bethesda). 2023 May 18;13(8):jkad107. doi: 10.1093/g3journal/jkad107 (PMC10411563; doi:10.1093/g3journal/jkad107)
Supplement: jkad107_Supplementary_Data [file jkad107_supplementary_data.zip › Table_S5_G3-2023-404160.xlsx]

## Sheet: Supplementary Table ５
Supplementary Table 5. List of the 8,974 orthologs between H. symbiolongicarpus and Hydra vulgaris
Gene ID (H. symbiolongicarpus)	Scaffold	Start	End	Strand	Gene ID (Hydra vulgaris)	Scaffold	Start	End	Strand
HSymV2.0_g01.00005	HiC_scaffold_1	3222283	3222606	+	HVAEP12.G023018	HVAEP12	54542861	54543586	-
HSymV2.0_g01.00007	HiC_scaffold_1	3243725	3247651	+	HVAEP13.G025493	HVAEP13	46241757	46266699	-
HSymV2.0_g01.00010	HiC_scaffold_1	3258414	3264870	-	HVAEP13.G024549	HVAEP13	17116583	17151879	+
HSymV2.0_g01.00012	HiC_scaffold_1	3282838	3317696	+	HVAEP13.G025681	HVAEP13	51806447	51937387	+
HSymV2.0_g01.00017	HiC_scaffold_1	3413028	3423414	-	HVAEP13.G025553	HVAEP13	47930271	47975131	+
HSymV2.0_g01.00018	HiC_scaffold_1	3424319	3427668	-	HVAEP11.G020474	HVAEP11	33162389	33162900	+
HSymV2.0_g01.00019	HiC_scaffold_1	3432401	3445777	-	HVAEP13.G025688	HVAEP13	52209689	52217843	+
HSymV2.0_g01.00021	HiC_scaffold_1	3445518	3461152	+	HVAEP3.G005777	HVAEP3	19640119	19718034	-
HSymV2.0_g01.00023	HiC_scaffold_1	3463900	3477167	+	HVAEP13.G025732	HVAEP13	53688984	53722722	+
HSymV2.0_g01.00026	HiC_scaffold_1	3538194	3550149	+	HVAEP13.G025692	HVAEP13	52322029	52345848	-
HSymV2.0_g01.00027	HiC_scaffold_1	3550998	3552405	+	HVAEP13.G025691	HVAEP13	52314066	52315457	-
HSymV2.0_g01.00028	HiC_scaffold_1	3559087	3566552	-	HVAEP13.G025682	HVAEP13	51947937	51957807	-
HSymV2.0_g01.00029	HiC_scaffold_1	3568409	3583612	+	HVAEP13.G025783	HVAEP13	54919973	54983513	+
HSymV2.0_g01.00031	HiC_scaffold_1	3589803	3592969	-	HVAEP13.G025038	HVAEP13	31387629	31407364	+
HSymV2.0_g01.00032	HiC_scaffold_1	3595870	3599036	+	HVAEP13.G025013	HVAEP13	31047643	31093115	+
HSymV2.0_g01.00033	HiC_scaffold_1	3609475	3627236	+	HVAEP13.G024952	HVAEP13	29064329	29136497	-
HSymV2.0_g01.00041	HiC_scaffold_1	3698507	3708776	+	HVAEP13.G024258	HVAEP13	7153131	7192941	-
HSymV2.0_g01.00043	HiC_scaffold_1	3728427	3737522	+	HVAEP13.G025719	HVAEP13	53274487	53303857	+
HSymV2.0_g01.00045	HiC_scaffold_1	3745896	3749404	-	HVAEP13.G025728	HVAEP13	53557506	53570662	+
HSymV2.0_g01.00046	HiC_scaffold_1	3750305	3753663	-	HVAEP13.G025726	HVAEP13	53501823	53552269	+
HSymV2.0_g01.00049	HiC_scaffold_1	3766817	3769279	-	HVAEP13.G025664	HVAEP13	51531909	51532754	+
HSymV2.0_g01.00050	HiC_scaffold_1	3769509	3804280	+	HVAEP13.G025221	HVAEP13	37325128	37421655	+
HSymV2.0_g01.00052	HiC_scaffold_1	3805156	3817139	+	HVAEP13.G025222	HVAEP13	37422589	37461613	+
HSymV2.0_g01.00053	HiC_scaffold_1	3817318	3828156	-	HVAEP13.G024707	HVAEP13	21397797	21456123	-
HSymV2.0_g01.00054	HiC_scaffold_1	3829015	3841574	-	HVAEP13.G024708	HVAEP13	21529332	21600734	-
HSymV2.0_g01.00055	HiC_scaffold_1	3846577	3866113	+	HVAEP13.G025403	HVAEP13	43524790	43636418	+
HSymV2.0_g01.00056	HiC_scaffold_1	3867838	3870780	-	HVAEP12.G022206	HVAEP12	28153370	28155925	-
HSymV2.0_g01.00057	HiC_scaffold_1	3872173	3894570	-	HVAEP13.G024832	HVAEP13	24957534	25015602	-
HSymV2.0_g01.00059	HiC_scaffold_1	3903697	3909191	-	HVAEP13.G025116	HVAEP13	34207535	34222900	+
HSymV2.0_g01.00060	HiC_scaffold_1	3909545	3919030	-	HVAEP13.G025115	HVAEP13	34152716	34206986	+
HSymV2.0_g01.00061	HiC_scaffold_1	3926702	3945882	-	HVAEP9.G017620	HVAEP9	61923646	62040920	-
HSymV2.0_g01.00063	HiC_scaffold_1	3994323	3995726	-	HVAEP13.G024581	HVAEP13	18142928	18145131	+
HSymV2.0_g01.00064	HiC_scaffold_1	4029364	4035262	+	HVAEP13.G024936	HVAEP13	28512383	28545044	-
HSymV2.0_g01.00065	HiC_scaffold_1	4058328	4074786	+	HVAEP13.G024946	HVAEP13	28650131	28725400	-
HSymV2.0_g01.00066	HiC_scaffold_1	4076465	4077504	+	HVAEP13.G025132	HVAEP13	34585209	34586204	-
HSymV2.0_g01.00067	HiC_scaffold_1	4078184	4093309	+	HVAEP13.G025148	HVAEP13	34989963	35041412	-
HSymV2.0_g01.00068	HiC_scaffold_1	4106124	4135518	+	HVAEP13.G024948	HVAEP13	28807884	28932516	+
HSymV2.0_g01.00071	HiC_scaffold_1	4165905	4168980	-	HVAEP13.G024310	HVAEP13	8370084	8400343	+
HSymV2.0_g01.00073	HiC_scaffold_1	4182013	4191421	-	HVAEP13.G025072	HVAEP13	32428939	32454784	+
HSymV2.0_g01.00074	HiC_scaffold_1	4189450	4191213	+	HVAEP13.G025071	HVAEP13	32426516	32428519	-
HSymV2.0_g01.00075	HiC_scaffold_1	4193607	4222809	-	HVAEP13.G024774	HVAEP13	23252499	23309127	-
HSymV2.0_g01.00076	HiC_scaffold_1	4225225	4235356	+	HVAEP13.G024752	HVAEP13	22696161	22714354	+
HSymV2.0_g01.00078	HiC_scaffold_1	4259430	4272104	-	HVAEP13.G024754	HVAEP13	22746717	22796375	+
HSymV2.0_g01.00079	HiC_scaffold_1	4273744	4275597	-	HVAEP13.G024753	HVAEP13	22717319	22746086	+
HSymV2.0_g01.00080	HiC_scaffold_1	4290642	4303755	+	HVAEP13.G024844	HVAEP13	25534188	25575236	+
HSymV2.0_g01.00086	HiC_scaffold_1	4372982	4389665	+	HVAEP13.G024934	HVAEP13	28433953	28471321	-
HSymV2.0_g01.00087	HiC_scaffold_1	4394767	4400121	+	HVAEP13.G024796	HVAEP13	23864089	23902462	-
HSymV2.0_g01.00088	HiC_scaffold_1	4403309	4412724	+	HVAEP13.G024654	HVAEP13	20222808	20259329	-
HSymV2.0_g01.00089	HiC_scaffold_1	4414504	4421276	+	HVAEP13.G024614	HVAEP13	18937554	19044971	+
HSymV2.0_g01.00092	HiC_scaffold_1	4439466	4458430	+	HVAEP13.G024476	HVAEP13	13806131	14157075	+
HSymV2.0_g01.00093	HiC_scaffold_1	4461999	4471283	-	HVAEP13.G024895	HVAEP13	27103365	27127639	-
HSymV2.0_g01.00094	HiC_scaffold_1	4478451	4483242	-	HVAEP9.G017042	HVAEP9	43256133	43259088	+
HSymV2.0_g01.00095	HiC_scaffold_1	4487032	4493439	+	HVAEP13.G024812	HVAEP13	24349505	24388203	+
HSymV2.0_g01.00096	HiC_scaffold_1	4506172	4511401	+	HVAEP13.G024813	HVAEP13	24389129	24410758	+
HSymV2.0_g01.00100	HiC_scaffold_1	4530837	4552034	-	HVAEP13.G024722	HVAEP13	21871678	21926815	+
HSymV2.0_g01.00101	HiC_scaffold_1	4553134	4553736	-	HVAEP5.G009282	HVAEP5	5726420	5726977	+
HSymV2.0_g01.00103	HiC_scaffold_1	4573699	4582089	+	HVAEP13.G025610	HVAEP13	49871485	49886501	+
HSymV2.0_g01.00104	HiC_scaffold_1	4584520	4588050	-	HVAEP13.G025378	HVAEP13	42549135	42572774	+
HSymV2.0_g01.00105	HiC_scaffold_1	4590173	4603795	-	HVAEP13.G025377	HVAEP13	42520135	42548725	+
HSymV2.0_g01.00106	HiC_scaffold_1	4614545	4616813	+	HVAEP13.G025379	HVAEP13	42572783	42582321	+
HSymV2.0_g01.00107	HiC_scaffold_1	4618173	4631087	+	HVAEP13.G025380	HVAEP13	42582531	42642569	+
HSymV2.0_g01.00112	HiC_scaffold_1	4695712	4748499	-	HVAEP13.G025530	HVAEP13	47089977	47143719	+
HSymV2.0_g01.00113	HiC_scaffold_1	4725382	4804976	+	HVAEP13.G024903	HVAEP13	27332826	27396429	+
HSymV2.0_g01.00114	HiC_scaffold_1	4827586	4830189	-	HVAEP15.G028016	HVAEP15	27707093	27709232	-
HSymV2.0_g01.00115	HiC_scaffold_1	4833697	4860687	+	HVAEP13.G024914	HVAEP13	27765232	27877003	+
HSymV2.0_g01.00117	HiC_scaffold_1	4875308	4880427	+	HVAEP13.G024604	HVAEP13	18539353	18571256	-
HSymV2.0_g01.00121	HiC_scaffold_1	4970962	4987514	-	HVAEP2.G004978	HVAEP2	71275959	71306005	-
HSymV2.0_g01.00123	HiC_scaffold_1	4999087	5003618	+	HVAEP13.G025812	HVAEP13	55329062	55357170	+
HSymV2.0_g01.00124	HiC_scaffold_1	5018448	5020505	+	HVAEP14.G026416	HVAEP14	20267503	20269424	-
HSymV2.0_g01.00125	HiC_scaffold_1	5028659	5063340	+	HVAEP13.G024239	HVAEP13	5716015	5850919	-
HSymV2.0_g01.00143	HiC_scaffold_1	5332575	5341323	+	HVAEP3.G006825	HVAEP3	53531966	53577336	-
HSymV2.0_g01.00147	HiC_scaffold_1	5366035	5366782	-	HVAEP13.G024884	HVAEP13	26785496	26786260	+
HSymV2.0_g01.00154	HiC_scaffold_1	5444551	5449884	+	HVAEP13.G024511	HVAEP13	15387677	15410412	-
HSymV2.0_g01.00156	HiC_scaffold_1	5476025	5478753	-	HVAEP13.G024510	HVAEP13	15340203	15340903	+
HSymV2.0_g01.00157	HiC_scaffold_1	5478886	5494248	+	HVAEP13.G024507	HVAEP13	15288816	15370236	-
HSymV2.0_g01.00158	HiC_scaffold_1	5496595	5504030	-	HVAEP13.G024495	HVAEP13	14858376	14867769	-
HSymV2.0_g01.00159	HiC_scaffold_1	5507512	5523592	+	HVAEP13.G024496	HVAEP13	14872805	14921095	+
HSymV2.0_g01.00162	HiC_scaffold_1	5535370	5553471	-	HVAEP13.G024794	HVAEP13	23841054	23852736	-
HSymV2.0_g01.00166	HiC_scaffold_1	5578608	5579419	-	HVAEP10.G018281	HVAEP10	20891228	20891986	-
HSymV2.0_g01.00167	HiC_scaffold_1	5582767	5585842	+	HVAEP13.G024515	HVAEP13	15503495	15534658	-
HSymV2.0_g01.00168	HiC_scaffold_1	5596558	5612875	+	HVAEP13.G024631	HVAEP13	19781648	19826266	+
HSymV2.0_g01.00170	HiC_scaffold_1	5640758	5651295	+	HVAEP13.G025568	HVAEP13	48266339	48311448	-
HSymV2.0_g01.00171	HiC_scaffold_1	5651945	5658762	+	HVAEP13.G025567	HVAEP13	48235726	48265360	-
HSymV2.0_g01.00172	HiC_scaffold_1	5659985	5661680	+	HVAEP13.G024465	HVAEP13	13524231	13525346	-
HSymV2.0_g01.00176	HiC_scaffold_1	5702077	5705634	-	HVAEP11.G020827	HVAEP11	42892200	42894978	+
HSymV2.0_g01.00178	HiC_scaffold_1	5727823	5731044	+	HVAEP13.G024309	HVAEP13	8319848	8349174	+
HSymV2.0_g01.00181	HiC_scaffold_1	5817196	5825599	-	HVAEP13.G024554	HVAEP13	17254033	17278591	+
HSymV2.0_g01.00182	HiC_scaffold_1	5831848	5833913	+	HVAEP13.G024553	HVAEP13	17250185	17264637	-
HSymV2.0_g01.00183	HiC_scaffold_1	5853551	5860906	-	HVAEP13.G024551	HVAEP13	17191455	17210534	+
HSymV2.0_g01.00184	HiC_scaffold_1	5893590	5894293	-	HVAEP15.G027731	HVAEP15	19435132	19437488	+
HSymV2.0_g01.00185	HiC_scaffold_1	5896662	5912631	-	HVAEP13.G024577	HVAEP13	17853703	17927636	-
HSymV2.0_g01.00186	HiC_scaffold_1	5921132	5932797	-	HVAEP13.G024595	HVAEP13	18306184	18375624	-
HSymV2.0_g01.00187	HiC_scaffold_1	5934268	5946705	+	HVAEP13.G024550	HVAEP13	17156114	17190301	+
HSymV2.0_g01.00190	HiC_scaffold_1	5974638	6008975	+	HVAEP13.G024423	HVAEP13	12031616	12146155	-
HSymV2.0_g01.00192	HiC_scaffold_1	6011379	6012966	-	HVAEP13.G024564	HVAEP13	17545258	17546472	+
HSymV2.0_g01.00193	HiC_scaffold_1	6014663	6031173	+	HVAEP13.G025753	HVAEP13	54100313	54126531	+
HSymV2.0_g01.00196	HiC_scaffold_1	6059199	6060254	-	HVAEP1.G001074	HVAEP1	34216327	34217820	+
HSymV2.0_g01.00201	HiC_scaffold_1	6146514	6156827	-	HVAEP13.G025756	HVAEP13	54142904	54154807	+
HSymV2.0_g01.00202	HiC_scaffold_1	6162467	6162868	-	HVAEP13.G025755	HVAEP13	54129896	54130706	+
HSymV2.0_g01.00203	HiC_scaffold_1	6163358	6164116	-	HVAEP13.G025368	HVAEP13	42276447	42282057	+
HSymV2.0_g01.00204	HiC_scaffold_1	6175196	6195605	+	HVAEP13.G024733	HVAEP13	22242075	22278036	+
HSymV2.0_g01.00213	HiC_scaffold_1	6310561	6317720	-	HVAEP13.G025517	HVAEP13	46864127	46879598	-
HSymV2.0_g01.00214	HiC_scaffold_1	6322361	6330561	-	HVAEP13.G024811	HVAEP13	24329282	24339341	-
HSymV2.0_g01.00216	HiC_scaffold_1	6338715	6355483	-	HVAEP13.G024810	HVAEP13	24280268	24310148	+
HSymV2.0_g01.00217	HiC_scaffold_1	6357653	6372084	+	HVAEP13.G024806	HVAEP13	24236746	24278040	+
HSymV2.0_g01.00219	HiC_scaffold_1	6378667	6386322	-	HVAEP13.G024259	HVAEP13	7206186	7219499	+
HSymV2.0_g01.00220	HiC_scaffold_1	6388766	6389426	+	HVAEP13.G024422	HVAEP13	12021109	12021824	-
HSymV2.0_g01.00221	HiC_scaffold_1	6394199	6396970	-	HVAEP13.G024640	HVAEP13	19988384	19991625	+
HSymV2.0_g01.00222	HiC_scaffold_1	6400004	6420273	-	HVAEP8.G014959	HVAEP8	40696463	40734600	-
HSymV2.0_g01.00227	HiC_scaffold_1	6468138	6469146	-	HVAEP13.G025604	HVAEP13	49599176	49600738	+
HSymV2.0_g01.00229	HiC_scaffold_1	6479081	6486666	+	HVAEP13.G025663	HVAEP13	51497746	51516177	+
HSymV2.0_g01.00230	HiC_scaffold_1	6487430	6496108	-	HVAEP13.G025700	HVAEP13	52494013	52570951	-
HSymV2.0_g01.00231	HiC_scaffold_1	6496953	6498889	-	HVAEP13.G025709	HVAEP13	52762708	52763465	-
HSymV2.0_g01.00232	HiC_scaffold_1	6499121	6508795	+	HVAEP13.G025064	HVAEP13	32262550	32266175	-
HSymV2.0_g01.00233	HiC_scaffold_1	6514711	6516072	-	HVAEP13.G024888	HVAEP13	26905918	26907438	+
HSymV2.0_g01.00235	HiC_scaffold_1	6569542	6606128	+	HVAEP13.G024227	HVAEP13	5471377	5519125	-
HSymV2.0_g01.00237	HiC_scaffold_1	6617626	6623926	+	HVAEP13.G024221	HVAEP13	5336681	5347790	-
HSymV2.0_g01.00238	HiC_scaffold_1	6624612	6630178	+	HVAEP13.G025008	HVAEP13	30942968	30966679	+
HSymV2.0_g01.00239	HiC_scaffold_1	6633085	6645761	-	HVAEP13.G025455	HVAEP13	44920633	44958157	-
HSymV2.0_g01.00241	HiC_scaffold_1	6655085	6661372	-	HVAEP13.G024558	HVAEP13	17393907	17400770	-
HSymV2.0_g01.00243	HiC_scaffold_1	6670807	6671713	-	HVAEP3.G006799	HVAEP3	52526189	52527046	-
HSymV2.0_g01.00246	HiC_scaffold_1	6677635	6682058	-	HVAEP13.G025039	HVAEP13	31416715	31419317	+
HSymV2.0_g01.00249	HiC_scaffold_1	6702214	6715272	-	HVAEP9.G016422	HVAEP9	25812109	25869490	+
HSymV2.0_g01.00250	HiC_scaffold_1	6725826	6741246	+	HVAEP13.G024820	HVAEP13	24659281	24809949	+
HSymV2.0_g01.00255	HiC_scaffold_1	6771950	6781117	-	HVAEP13.G024824	HVAEP13	24840738	24850970	+
HSymV2.0_g01.00257	HiC_scaffold_1	6802675	6808147	+	HVAEP13.G025117	HVAEP13	34223274	34391332	+
HSymV2.0_g01.00262	HiC_scaffold_1	6852942	6854230	+	HVAEP13.G024524	HVAEP13	16083794	16180488	-
HSymV2.0_g01.00264	HiC_scaffold_1	6874649	6876654	+	HVAEP13.G024924	HVAEP13	28101475	28109068	-
HSymV2.0_g01.00267	HiC_scaffold_1	6920813	6928926	+	HVAEP13.G025685	HVAEP13	52049622	52120662	+
HSymV2.0_g01.00268	HiC_scaffold_1	6936238	6965532	+	HVAEP13.G025613	HVAEP13	49915684	49962417	+
HSymV2.0_g01.00270	HiC_scaffold_1	6972365	6987271	+	HVAEP13.G025615	HVAEP13	49991883	50031972	+
HSymV2.0_g01.00271	HiC_scaffold_1	6994506	7025030	+	HVAEP13.G024652	HVAEP13	20137859	20188839	-
HSymV2.0_g01.00274	HiC_scaffold_1	7043695	7061382	+	HVAEP13.G025546	HVAEP13	47730425	47784970	-
HSymV2.0_g01.00296	HiC_scaffold_1	7272245	7276767	+	HVAEP13.G024512	HVAEP13	15416249	15436711	-
HSymV2.0_g01.00309	HiC_scaffold_1	7412746	7414088	+	HVAEP4.G007626	HVAEP4	9918679	9919476	+
HSymV2.0_g01.00310	HiC_scaffold_1	7420489	7421775	+	HVAEP13.G024865	HVAEP13	26319295	26320560	-
HSymV2.0_g01.00311	HiC_scaffold_1	7423022	7465360	+	HVAEP13.G024864	HVAEP13	26211563	26316533	-
HSymV2.0_g01.00317	HiC_scaffold_1	7526248	7539599	+	HVAEP14.G026902	HVAEP14	35507253	35562809	-
HSymV2.0_g01.00324	HiC_scaffold_1	7592493	7616240	+	HVAEP4.G007806	HVAEP4	14889143	14949764	+
HSymV2.0_g01.00325	HiC_scaffold_1	7618714	7621089	-	HVAEP9.G015616	HVAEP9	2288933	2290197	+
HSymV2.0_g01.00329	HiC_scaffold_1	7647501	7664751	+	HVAEP13.G025531	HVAEP13	47144954	47217030	+
HSymV2.0_g01.00333	HiC_scaffold_1	7688895	7697372	+	HVAEP13.G024973	HVAEP13	29789493	29796188	+
HSymV2.0_g01.00349	HiC_scaffold_1	7938726	7944117	-	HVAEP13.G025606	HVAEP13	49701467	49733525	+
HSymV2.0_g01.00353	HiC_scaffold_1	8002660	8011023	-	HVAEP13.G025687	HVAEP13	52155212	52183544	-
HSymV2.0_g01.00362	HiC_scaffold_1	8138312	8143184	-	HVAEP14.G027057	HVAEP14	40372504	40413072	+
HSymV2.0_g01.00369	HiC_scaffold_1	8237607	8240906	+	HVAEP2.G003819	HVAEP2	36347104	36392616	-
HSymV2.0_g01.00370	HiC_scaffold_1	8246136	8254868	-	HVAEP13.G024316	HVAEP13	8589266	8592173	-
HSymV2.0_g01.00376	HiC_scaffold_1	8329121	8330404	+	HVAEP13.G025345	HVAEP13	41646880	41647675	+
HSymV2.0_g01.00377	HiC_scaffold_1	8346515	8348883	+	HVAEP13.G024502	HVAEP13	15064025	15067230	+
HSymV2.0_g01.00379	HiC_scaffold_1	8361147	8369476	-	HVAEP13.G024505	HVAEP13	15159084	15193987	-
HSymV2.0_g01.00388	HiC_scaffold_1	8442964	8443623	+	HVAEP13.G025608	HVAEP13	49748116	49749348	+
HSymV2.0_g01.00426	HiC_scaffold_1	9023172	9073749	-	HVAEP13.G025060	HVAEP13	32130677	32207503	-
HSymV2.0_g01.00427	HiC_scaffold_1	9073809	9084696	-	HVAEP13.G025644	HVAEP13	50694922	50713707	-
HSymV2.0_g01.00430	HiC_scaffold_1	9123903	9142856	-	HVAEP13.G024899	HVAEP13	27161725	27213177	-
HSymV2.0_g01.00440	HiC_scaffold_1	9275224	9282235	+	HVAEP2.G003024	HVAEP2	12407143	12410150	-
HSymV2.0_g01.00441	HiC_scaffold_1	9282330	9283466	+	HVAEP13.G024650	HVAEP13	20127447	20128692	-
HSymV2.0_g01.00442	HiC_scaffold_1	9285123	9309752	+	HVAEP13.G024649	HVAEP13	20083093	20125791	-
HSymV2.0_g01.00447	HiC_scaffold_1	9380129	9381307	-	HVAEP2.G003196	HVAEP2	18193754	18194999	-
HSymV2.0_g01.00473	HiC_scaffold_1	9735955	9738479	-	HVAEP13.G025550	HVAEP13	47874995	47877975	-
HSymV2.0_g01.00484	HiC_scaffold_1	9811056	9833135	+	HVAEP13.G025720	HVAEP13	53327152	53407146	+
HSymV2.0_g01.00485	HiC_scaffold_1	9834616	9836232	+	HVAEP13.G025818	HVAEP13	55568022	55589556	-
HSymV2.0_g01.00489	HiC_scaffold_1	9876104	9882253	-	HVAEP13.G025817	HVAEP13	55485986	55538791	-
HSymV2.0_g01.00493	HiC_scaffold_1	9921089	9925006	-	HVAEP13.G025813	HVAEP13	55407759	55432848	+
HSymV2.0_g01.00498	HiC_scaffold_1	9959664	9960539	-	HVAEP13.G024965	HVAEP13	29551228	29552402	+
HSymV2.0_g01.00499	HiC_scaffold_1	9965025	9968503	-	HVAEP13.G024969	HVAEP13	29689347	29695427	-
HSymV2.0_g01.00503	HiC_scaffold_1	10029045	10032118	-	HVAEP13.G024989	HVAEP13	30161005	30191151	+
HSymV2.0_g01.00512	HiC_scaffold_1	10127187	10177673	-	HVAEP13.G024268	HVAEP13	7385163	7450753	+
HSymV2.0_g01.00515	HiC_scaffold_1	10226155	10234839	-	HVAEP13.G024398	HVAEP13	11138148	11154180	+
HSymV2.0_g01.00522	HiC_scaffold_1	10312045	10316789	+	HVAEP12.G021286	HVAEP12	591942	609452	-
HSymV2.0_g01.00524	HiC_scaffold_1	10368245	10376394	-	HVAEP13.G025459	HVAEP13	45104347	45138636	-
HSymV2.0_g01.00527	HiC_scaffold_1	10411914	10457592	-	HVAEP13.G024318	HVAEP13	8625201	8732741	+
HSymV2.0_g01.00528	HiC_scaffold_1	10465198	10470004	-	HVAEP13.G024552	HVAEP13	17216757	17227619	+
HSymV2.0_g01.00536	HiC_scaffold_1	10567319	10576687	-	HVAEP13.G025442	HVAEP13	44741315	44777374	-
HSymV2.0_g01.00539	HiC_scaffold_1	10610795	10613783	-	HVAEP13.G024504	HVAEP13	15133191	15158562	-
HSymV2.0_g01.00543	HiC_scaffold_1	10655702	10656168	-	HVAEP13.G024597	HVAEP13	18391487	18392260	-
HSymV2.0_g01.00544	HiC_scaffold_1	10657423	10667377	-	HVAEP13.G024598	HVAEP13	18392500	18432741	-
HSymV2.0_g01.00546	HiC_scaffold_1	10683439	10711273	-	HVAEP13.G025607	HVAEP13	49735070	49741938	+
HSymV2.0_g01.00549	HiC_scaffold_1	10722470	10723209	-	HVAEP5.G009323	HVAEP5	7161996	7162410	+
HSymV2.0_g01.00564	HiC_scaffold_1	10965936	10968833	+	HVAEP13.G025443	HVAEP13	44777856	44780190	-
HSymV2.0_g01.00565	HiC_scaffold_1	10969564	10978048	+	HVAEP13.G025444	HVAEP13	44785456	44806841	-
HSymV2.0_g01.00587	HiC_scaffold_1	11211934	11214240	+	HVAEP13.G025698	HVAEP13	52442625	52450014	-
HSymV2.0_g01.00589	HiC_scaffold_1	11276290	11289410	-	HVAEP13.G024900	HVAEP13	27215062	27245771	-
HSymV2.0_g01.00591	HiC_scaffold_1	11301666	11364767	+	HVAEP13.G024207	HVAEP13	4737819	4771468	-
HSymV2.0_g01.00593	HiC_scaffold_1	11365935	11371860	-	HVAEP13.G025184	HVAEP13	36038363	36064126	-
HSymV2.0_g01.00598	HiC_scaffold_1	11442140	11443264	+	HVAEP13.G024958	HVAEP13	29284427	29285534	-
HSymV2.0_g01.00604	HiC_scaffold_1	11484505	11497723	+	HVAEP13.G024961	HVAEP13	29410504	29470291	+
HSymV2.0_g01.00611	HiC_scaffold_1	11637941	11638465	+	HVAEP8.G014605	HVAEP8	28719393	28719876	-
HSymV2.0_g01.00616	HiC_scaffold_1	11686162	11692884	-	HVAEP13.G024214	HVAEP13	4903189	4921713	+
HSymV2.0_g01.00617	HiC_scaffold_1	11693610	11699232	-	HVAEP15.G027424	HVAEP15	8611641	8613225	+
HSymV2.0_g01.00618	HiC_scaffold_1	11700986	11707730	-	HVAEP13.G024800	HVAEP13	24083376	24105822	-
HSymV2.0_g01.00619	HiC_scaffold_1	11709639	11719414	+	HVAEP13.G024803	HVAEP13	24155183	24193301	+
HSymV2.0_g01.00625	HiC_scaffold_1	11789039	11799187	+	HVAEP13.G024814	HVAEP13	24416597	24512994	+
HSymV2.0_g01.00631	HiC_scaffold_1	11830691	11849816	-	HVAEP13.G025577	HVAEP13	48655963	48747934	-
HSymV2.0_g01.00644	HiC_scaffold_1	12038733	12055244	-	HVAEP13.G024403	HVAEP13	11406301	11442680	-
HSymV2.0_g01.00646	HiC_scaffold_1	12122879	12133529	+	HVAEP13.G025404	HVAEP13	43654427	43678140	+
HSymV2.0_g01.00648	HiC_scaffold_1	12140477	12141863	+	HVAEP13.G024902	HVAEP13	27283711	27286652	+
HSymV2.0_g01.00651	HiC_scaffold_1	12194168	12202458	+	HVAEP13.G024826	HVAEP13	24911960	24941996	-
HSymV2.0_g01.00652	HiC_scaffold_1	12206376	12213608	-	HVAEP13.G025386	HVAEP13	42813975	42839905	-
HSymV2.0_g01.00653	HiC_scaffold_1	12216894	12223300	+	HVAEP13.G024491	HVAEP13	14637799	14675560	-
HSymV2.0_g01.00655	HiC_scaffold_1	12237312	12256355	+	HVAEP13.G025557	HVAEP13	48052572	48115362	+
HSymV2.0_g01.00661	HiC_scaffold_1	12337617	12341706	-	HVAEP13.G025489	HVAEP13	46143673	46150706	-
HSymV2.0_g01.00680	HiC_scaffold_1	12568366	12581683	-	HVAEP13.G025130	HVAEP13	34531747	34555692	+
HSymV2.0_g01.00684	HiC_scaffold_1	12603711	12611603	-	HVAEP13.G024781	HVAEP13	23449961	23463130	+
HSymV2.0_g01.00697	HiC_scaffold_1	12808865	12816913	-	HVAEP2.G004967	HVAEP2	70928820	70983495	+
HSymV2.0_g01.00705	HiC_scaffold_1	12944224	12971410	-	HVAEP13.G024338	HVAEP13	9240825	9312196	+
HSymV2.0_g01.00708	HiC_scaffold_1	12982849	13012082	+	HVAEP13.G024757	HVAEP13	22812394	22889474	+
HSymV2.0_g01.00716	HiC_scaffold_1	13150695	13155420	+	HVAEP14.G026232	HVAEP14	14045223	14073929	-
HSymV2.0_g01.00722	HiC_scaffold_1	13201650	13209288	-	HVAEP13.G025249	HVAEP13	38205252	38228242	-
HSymV2.0_g01.00723	HiC_scaffold_1	13215932	13223488	-	HVAEP13.G025243	HVAEP13	38089909	38107946	-
HSymV2.0_g01.00729	HiC_scaffold_1	13302267	13315428	+	HVAEP13.G025180	HVAEP13	35909343	35972406	+
HSymV2.0_g01.00731	HiC_scaffold_1	13321119	13326900	-	HVAEP13.G025179	HVAEP13	35861687	35886269	-
HSymV2.0_g01.00736	HiC_scaffold_1	13378445	13386175	+	HVAEP1.G001718	HVAEP1	54960071	54972648	+
HSymV2.0_g01.00737	HiC_scaffold_1	13387897	13402623	+	HVAEP13.G025469	HVAEP13	45357651	45438655	-
HSymV2.0_g01.00747	HiC_scaffold_1	13566251	13567286	-	HVAEP11.G020252	HVAEP11	26651758	26653626	+
HSymV2.0_g01.00783	HiC_scaffold_1	13956156	13959674	-	HVAEP13.G024728	HVAEP13	22131187	22134505	+
HSymV2.0_g01.00791	HiC_scaffold_1	14049404	14056778	-	HVAEP13.G024731	HVAEP13	22163890	22174292	-
HSymV2.0_g01.00794	HiC_scaffold_1	14076579	14084201	-	HVAEP13.G024657	HVAEP13	20286588	20295399	-
HSymV2.0_g01.00800	HiC_scaffold_1	14127090	14136205	+	HVAEP13.G025431	HVAEP13	44341431	44387389	+
HSymV2.0_g01.00802	HiC_scaffold_1	14157851	14169632	-	HVAEP13.G025383	HVAEP13	42680933	42704050	-
HSymV2.0_g01.00803	HiC_scaffold_1	14172236	14184896	+	HVAEP13.G025384	HVAEP13	42704467	42736896	+
HSymV2.0_g01.00804	HiC_scaffold_1	14185511	14195856	+	HVAEP13.G024256	HVAEP13	7072885	7124687	-
HSymV2.0_g01.00810	HiC_scaffold_1	14307397	14321147	-	HVAEP13.G025561	HVAEP13	48124768	48155886	-
HSymV2.0_g01.00813	HiC_scaffold_1	14350686	14355804	+	HVAEP13.G025563	HVAEP13	48159423	48178639	-
HSymV2.0_g01.00816	HiC_scaffold_1	14482507	14493988	-	HVAEP13.G024944	HVAEP13	28629283	28630942	-
HSymV2.0_g01.00819	HiC_scaffold_1	14521029	14526180	+	HVAEP10.G018539	HVAEP10	29014278	29065473	-
HSymV2.0_g01.00824	HiC_scaffold_1	14553082	14554290	-	HVAEP2.G004192	HVAEP2	47470141	47471095	+
HSymV2.0_g01.00827	HiC_scaffold_1	14567509	14579065	-	HVAEP11.G019866	HVAEP11	15048761	15111472	+
HSymV2.0_g01.00839	HiC_scaffold_1	14724129	14730228	-	HVAEP13.G025733	HVAEP13	53746153	53747483	-
HSymV2.0_g01.00840	HiC_scaffold_1	14732286	14735707	+	HVAEP13.G025496	HVAEP13	46317948	46324161	-
HSymV2.0_g01.00842	HiC_scaffold_1	14758337	14770056	-	HVAEP13.G024801	HVAEP13	24114167	24151079	-
HSymV2.0_g01.00844	HiC_scaffold_1	14809263	14813470	-	HVAEP13.G024904	HVAEP13	27402746	27418566	-
HSymV2.0_g01.00846	HiC_scaffold_1	14817067	14818664	-	HVAEP13.G024906	HVAEP13	27421497	27422842	-
HSymV2.0_g01.00857	HiC_scaffold_1	14906800	14910334	-	HVAEP13.G024307	HVAEP13	8185663	8228666	-
HSymV2.0_g01.00863	HiC_scaffold_1	14986149	14998827	+	HVAEP13.G025385	HVAEP13	42750856	42796695	+
HSymV2.0_g01.00867	HiC_scaffold_1	15030313	15032296	-	HVAEP13.G024959	HVAEP13	29292979	29317658	-
HSymV2.0_g01.00876	HiC_scaffold_1	15266930	15275605	-	HVAEP13.G024215	HVAEP13	4923137	4941487	+
HSymV2.0_g01.00879	HiC_scaffold_1	15306853	15328507	+	HVAEP13.G024804	HVAEP13	24193501	24220959	+
HSymV2.0_g01.00883	HiC_scaffold_1	15387177	15388690	-	HVAEP13.G024919	HVAEP13	27978401	27980853	+
HSymV2.0_g01.00885	HiC_scaffold_1	15394480	15397846	-	HVAEP13.G024756	HVAEP13	22798128	22812236	+
HSymV2.0_g01.00889	HiC_scaffold_1	15450416	15471800	+	HVAEP13.G024932	HVAEP13	28232905	28338373	-
HSymV2.0_g01.00890	HiC_scaffold_1	15472334	15482754	+	HVAEP13.G024930	HVAEP13	28157491	28184440	-
HSymV2.0_g01.00895	HiC_scaffold_1	15552317	15565800	+	HVAEP13.G024406	HVAEP13	11469063	11471010	-
HSymV2.0_g01.00897	HiC_scaffold_1	15607016	15620900	-	HVAEP13.G024738	HVAEP13	22291982	22340708	+
HSymV2.0_g01.00904	HiC_scaffold_1	15732976	15751113	-	HVAEP13.G025605	HVAEP13	49608064	49663052	-
HSymV2.0_g01.00905	HiC_scaffold_1	15756185	15771062	-	HVAEP13.G025662	HVAEP13	51421156	51497078	+
HSymV2.0_g01.00906	HiC_scaffold_1	15771293	15773946	-	HVAEP13.G025007	HVAEP13	30935563	30936254	+
HSymV2.0_g01.00910	HiC_scaffold_1	15816181	15818522	-	HVAEP13.G025223	HVAEP13	37490806	37499657	-
HSymV2.0_g01.00911	HiC_scaffold_1	15829017	15831488	+	HVAEP13.G025560	HVAEP13	48115288	48119041	-
HSymV2.0_g01.00913	HiC_scaffold_1	15871962	15875561	+	HVAEP1.G001808	HVAEP1	57493466	57495864	+
HSymV2.0_g01.00919	HiC_scaffold_1	15926482	15931021	-	HVAEP13.G025490	HVAEP13	46151116	46156378	-
HSymV2.0_g01.00921	HiC_scaffold_1	15960772	15977180	+	HVAEP9.G016241	HVAEP9	19850268	19900465	-
HSymV2.0_g01.00922	HiC_scaffold_1	16017647	16027513	-	HVAEP13.G024953	HVAEP13	29182132	29200134	+
HSymV2.0_g01.00935	HiC_scaffold_1	16190651	16195809	+	HVAEP13.G025129	HVAEP13	34529035	34531530	-
HSymV2.0_g01.00936	HiC_scaffold_1	16200156	16204575	+	HVAEP13.G025349	HVAEP13	41809854	41813522	-
HSymV2.0_g01.00938	HiC_scaffold_1	16220001	16227818	+	HVAEP13.G024789	HVAEP13	23707673	23729532	-
HSymV2.0_g01.00940	HiC_scaffold_1	16243502	16244338	+	HVAEP13.G025735	HVAEP13	53766356	53767285	-
HSymV2.0_g01.00945	HiC_scaffold_1	16321781	16336516	+	HVAEP13.G025293	HVAEP13	39368045	39379638	-
HSymV2.0_g01.00956	HiC_scaffold_1	16463629	16465245	+	HVAEP12.G021452	HVAEP12	5623642	5624640	-
HSymV2.0_g01.00958	HiC_scaffold_1	16482966	16485169	+	HVAEP13.G025272	HVAEP13	38822285	38824159	-
HSymV2.0_g01.00961	HiC_scaffold_1	16554803	16555568	-	HVAEP5.G009585	HVAEP5	14875403	14876553	+
HSymV2.0_g01.00967	HiC_scaffold_1	16633295	16634380	+	HVAEP13.G024748	HVAEP13	22621410	22622280	+
HSymV2.0_g01.00976	HiC_scaffold_1	16772577	16780089	+	HVAEP13.G024399	HVAEP13	11176814	11218874	-
HSymV2.0_g01.00982	HiC_scaffold_1	16824788	16845912	-	HVAEP13.G025248	HVAEP13	38175723	38278643	+
HSymV2.0_g01.00986	HiC_scaffold_1	16885586	16891113	-	HVAEP13.G025242	HVAEP13	38057748	38070483	+
HSymV2.0_g01.00987	HiC_scaffold_1	16893808	16909299	-	HVAEP13.G025241	HVAEP13	37983606	38046467	+
HSymV2.0_g01.00988	HiC_scaffold_1	16911925	16923213	-	HVAEP13.G025240	HVAEP13	37871734	37945214	-
HSymV2.0_g01.00989	HiC_scaffold_1	16943832	16950158	+	HVAEP13.G025227	HVAEP13	37550958	37566588	+
HSymV2.0_g01.00991	HiC_scaffold_1	16968292	16972056	+	HVAEP13.G025183	HVAEP13	36022312	36024651	+
HSymV2.0_g01.00993	HiC_scaffold_1	16980535	16983180	+	HVAEP13.G024831	HVAEP13	24943491	24956878	-
HSymV2.0_g01.00994	HiC_scaffold_1	16986379	16995558	-	HVAEP13.G025491	HVAEP13	46158364	46210914	-
HSymV2.0_g01.00996	HiC_scaffold_1	17017755	17027193	+	HVAEP13.G024938	HVAEP13	28576451	28584329	+
HSymV2.0_g01.00999	HiC_scaffold_1	17059780	17065213	-	HVAEP13.G025453	HVAEP13	44895148	44906844	+
HSymV2.0_g01.01000	HiC_scaffold_1	17065343	17069929	+	HVAEP13.G025452	HVAEP13	44874574	44895038	-
HSymV2.0_g01.01015	HiC_scaffold_1	17305642	17320484	+	HVAEP13.G024960	HVAEP13	29330563	29405596	-
HSymV2.0_g01.01017	HiC_scaffold_1	17323996	17335111	+	HVAEP13.G024758	HVAEP13	22894171	22901056	+
HSymV2.0_g01.01019	HiC_scaffold_1	17361448	17380784	+	HVAEP13.G024443	HVAEP13	12708925	12806221	-
HSymV2.0_g01.01040	HiC_scaffold_1	17585238	17586293	-	HVAEP12.G022364	HVAEP12	33358071	33359590	+
HSymV2.0_g01.01041	HiC_scaffold_1	17596499	17658755	+	HVAEP13.G024727	HVAEP13	22031970	22150998	-
HSymV2.0_g01.01045	HiC_scaffold_1	17662774	17681247	-	HVAEP13.G024725	HVAEP13	21960706	22016385	+
HSymV2.0_g01.01048	HiC_scaffold_1	17708145	17711452	+	HVAEP13.G025495	HVAEP13	46304550	46311012	+
HSymV2.0_g01.01050	HiC_scaffold_1	17724063	17726865	+	HVAEP13.G024663	HVAEP13	20366989	20376277	-
HSymV2.0_g01.01054	HiC_scaffold_1	17756815	17757837	+	HVAEP13.G024646	HVAEP13	20040565	20041557	-
HSymV2.0_g01.01056	HiC_scaffold_1	17768497	17788069	-	HVAEP13.G025633	HVAEP13	50348245	50443729	+
HSymV2.0_g01.01057	HiC_scaffold_1	17781099	17783127	+	HVAEP13.G025627	HVAEP13	50231651	50232841	-
HSymV2.0_g01.01060	HiC_scaffold_1	17814871	17817485	-	HVAEP13.G025382	HVAEP13	42642573	42647100	-
HSymV2.0_g01.01066	HiC_scaffold_1	17889164	17898308	+	HVAEP13.G024269	HVAEP13	7467031	7531721	-
HSymV2.0_g01.01072	HiC_scaffold_1	17965974	17973222	+	HVAEP13.G025389	HVAEP13	42908715	42931909	+
HSymV2.0_g01.01085	HiC_scaffold_1	18167674	18173429	+	HVAEP13.G024849	HVAEP13	25679053	25705642	-
HSymV2.0_g01.01086	HiC_scaffold_1	18173454	18175222	-	HVAEP13.G025456	HVAEP13	44975233	44977360	+
HSymV2.0_g01.01087	HiC_scaffold_1	18177240	18184642	-	HVAEP13.G025457	HVAEP13	44988522	45031380	-
HSymV2.0_g01.01089	HiC_scaffold_1	18188865	18191084	-	HVAEP6.G011061	HVAEP6	19555089	19568149	-
HSymV2.0_g01.01092	HiC_scaffold_1	18227871	18238716	+	HVAEP13.G025077	HVAEP13	32631034	32665082	+
HSymV2.0_g01.01093	HiC_scaffold_1	18239454	18245553	+	HVAEP11.G020908	HVAEP11	45629791	45649767	-
HSymV2.0_g01.01100	HiC_scaffold_1	18341784	18345207	+	HVAEP13.G024427	HVAEP13	12191336	12198627	+
HSymV2.0_g01.01108	HiC_scaffold_1	18438862	18453461	-	HVAEP13.G024350	HVAEP13	9653784	9708758	-
HSymV2.0_g01.01110	HiC_scaffold_1	18465429	18466568	-	HVAEP13.G024905	HVAEP13	27420100	27421221	-
HSymV2.0_g01.01112	HiC_scaffold_1	18471005	18475079	-	HVAEP13.G024907	HVAEP13	27433551	27468172	-
HSymV2.0_g01.01113	HiC_scaffold_1	18476270	18503058	-	HVAEP13.G024908	HVAEP13	27468454	27496470	-
HSymV2.0_g01.01114	HiC_scaffold_1	18508832	18515764	+	HVAEP13.G025513	HVAEP13	46720265	46723893	-
HSymV2.0_g01.01116	HiC_scaffold_1	18533546	18548566	-	HVAEP13.G025068	HVAEP13	32318765	32379849	-
HSymV2.0_g01.01117	HiC_scaffold_1	18552702	18553502	+	HVAEP15.G028031	HVAEP15	28677331	28677654	-
HSymV2.0_g01.01121	HiC_scaffold_1	18573810	18579410	-	HVAEP13.G024357	HVAEP13	9913815	9954837	-
HSymV2.0_g01.01126	HiC_scaffold_1	18636491	18645787	-	HVAEP13.G025547	HVAEP13	47785119	47802113	-
HSymV2.0_g01.01128	HiC_scaffold_1	18656032	18658946	+	HVAEP13.G025549	HVAEP13	47858362	47875462	+
HSymV2.0_g01.01131	HiC_scaffold_1	18673143	18679892	-	HVAEP13.G024761	HVAEP13	22942231	22966440	-
HSymV2.0_g01.01132	HiC_scaffold_1	18682703	18687910	+	HVAEP13.G024760	HVAEP13	22930382	22933385	-
HSymV2.0_g01.01133	HiC_scaffold_1	18716247	18720540	+	HVAEP13.G024773	HVAEP13	23233723	23235045	-
HSymV2.0_g01.01134	HiC_scaffold_1	18720622	18724493	+	HVAEP13.G024771	HVAEP13	23179502	23211110	-
HSymV2.0_g01.01135	HiC_scaffold_1	18724728	18725752	+	HVAEP13.G025142	HVAEP13	34748063	34749080	+
HSymV2.0_g01.01136	HiC_scaffold_1	18728255	18729298	+	HVAEP11.G019735	HVAEP11	11334883	11336199	-
HSymV2.0_g01.01137	HiC_scaffold_1	18743624	18759598	+	HVAEP13.G024402	HVAEP13	11370387	11404778	-
HSymV2.0_g01.01138	HiC_scaffold_1	18759982	18773949	+	HVAEP13.G024778	HVAEP13	23393063	23414912	-
HSymV2.0_g01.01139	HiC_scaffold_1	18777332	18788411	+	HVAEP13.G024775	HVAEP13	23320965	23365700	+
HSymV2.0_g01.01140	HiC_scaffold_1	18788859	18789657	+	HVAEP13.G025355	HVAEP13	41919244	41921026	-
HSymV2.0_g01.01143	HiC_scaffold_1	18807870	18859739	+	HVAEP9.G016110	HVAEP9	15649859	15722344	+
HSymV2.0_g01.01144	HiC_scaffold_1	18864356	18882096	-	HVAEP13.G024493	HVAEP13	14766905	14826558	-
HSymV2.0_g01.01145	HiC_scaffold_1	18893372	18898841	+	HVAEP13.G025261	HVAEP13	38631459	38635169	-
HSymV2.0_g01.01148	HiC_scaffold_1	18958601	18962434	+	HVAEP13.G025079	HVAEP13	32723285	32725978	+
HSymV2.0_g01.01149	HiC_scaffold_1	18978070	18984763	+	HVAEP13.G025555	HVAEP13	48000664	48011510	-
HSymV2.0_g01.01151	HiC_scaffold_1	19036668	19039038	+	HVAEP13.G024886	HVAEP13	26877005	26887595	+
HSymV2.0_g01.01152	HiC_scaffold_1	19039769	19047852	+	HVAEP13.G024885	HVAEP13	26866249	26876766	+
HSymV2.0_g01.01155	HiC_scaffold_1	19073506	19087580	+	HVAEP13.G025445	HVAEP13	44808862	44820918	-
HSymV2.0_g01.01158	HiC_scaffold_1	19122598	19124329	-	HVAEP13.G025145	HVAEP13	34884296	34902128	+
HSymV2.0_g01.01159	HiC_scaffold_1	19135209	19172347	+	HVAEP13.G025147	HVAEP13	34937818	34976692	-
HSymV2.0_g01.01168	HiC_scaffold_1	19307883	19312841	-	HVAEP13.G025294	HVAEP13	39380055	39405389	-
HSymV2.0_g01.01169	HiC_scaffold_1	19313011	19369450	+	HVAEP13.G025295	HVAEP13	39406672	39533319	+
HSymV2.0_g01.01170	HiC_scaffold_1	19370151	19371730	-	HVAEP13.G025284	HVAEP13	39078928	39080297	-
HSymV2.0_g01.01175	HiC_scaffold_1	19410387	19411267	-	HVAEP13.G024544	HVAEP13	17042141	17042884	+
HSymV2.0_g01.01176	HiC_scaffold_1	19433823	19452156	-	HVAEP13.G025274	HVAEP13	38870660	38903721	-
HSymV2.0_g01.01177	HiC_scaffold_1	19482040	19499009	-	HVAEP13.G025360	HVAEP13	42013989	42079579	+
HSymV2.0_g01.01190	HiC_scaffold_1	19697212	19700130	+	HVAEP12.G021280	HVAEP12	432148	435951	+
HSymV2.0_g01.01191	HiC_scaffold_1	19701888	19709098	-	HVAEP12.G021282	HVAEP12	523350	535083	-
HSymV2.0_g01.01192	HiC_scaffold_1	19765837	19766304	+	HVAEP13.G025693	HVAEP13	52350251	52358867	+
HSymV2.0_g01.01193	HiC_scaffold_1	19784690	19786564	-	HVAEP13.G024464	HVAEP13	13523320	13523741	-
HSymV2.0_g01.01197	HiC_scaffold_1	19832454	19849001	+	HVAEP13.G024396	HVAEP13	11074486	11083200	-
HSymV2.0_g01.01203	HiC_scaffold_1	19922403	19950844	-	HVAEP13.G024308	HVAEP13	8245909	8273975	-
HSymV2.0_g01.01204	HiC_scaffold_1	19956380	19988068	-	HVAEP2.G004751	HVAEP2	63945159	63954054	+
HSymV2.0_g01.01205	HiC_scaffold_1	19989477	19990765	+	HVAEP13.G025203	HVAEP13	36581141	36582898	+
HSymV2.0_g01.01211	HiC_scaffold_1	20076798	20122423	-	HVAEP13.G025296	HVAEP13	39554725	39614390	+
HSymV2.0_g01.01222	HiC_scaffold_1	20193513	20255887	-	HVAEP13.G024762	HVAEP13	23006340	23054156	-
HSymV2.0_g01.01224	HiC_scaffold_1	20287248	20305495	+	HVAEP13.G024770	HVAEP13	23122905	23141319	-
HSymV2.0_g01.01227	HiC_scaffold_1	20814313	20819551	+	HVAEP13.G024857	HVAEP13	25979813	25983693	-
HSymV2.0_g01.01232	HiC_scaffold_1	20912577	20922221	-	HVAEP13.G025059	HVAEP13	32062310	32090933	+
HSymV2.0_g01.01233	HiC_scaffold_1	21514501	21518212	+	HVAEP13.G025586	HVAEP13	49137249	49144560	-
HSymV2.0_g01.01234	HiC_scaffold_1	21528901	21540928	+	HVAEP13.G025588	HVAEP13	49206429	49215841	-
HSymV2.0_g01.01235	HiC_scaffold_1	21559976	21563672	-	HVAEP13.G025591	HVAEP13	49272915	49278763	+
HSymV2.0_g01.01236	HiC_scaffold_1	21566151	21588055	+	HVAEP13.G025589	HVAEP13	49227117	49240904	-
HSymV2.0_g01.01238	HiC_scaffold_1	21594594	21598021	-	HVAEP13.G025275	HVAEP13	38917292	38948262	+
HSymV2.0_g01.01240	HiC_scaffold_1	21626324	21635834	+	HVAEP13.G025267	HVAEP13	38742653	38774673	-
HSymV2.0_g01.01241	HiC_scaffold_1	21650565	21660803	-	HVAEP13.G025273	HVAEP13	38824962	38864220	-
HSymV2.0_g01.01242	HiC_scaffold_1	21666725	21676741	+	HVAEP13.G024933	HVAEP13	28373077	28418417	+
HSymV2.0_g01.01244	HiC_scaffold_1	21712372	21713485	-	HVAEP3.G005976	HVAEP3	26230293	26231110	+
HSymV2.0_g01.01245	HiC_scaffold_1	21722629	21735529	-	HVAEP13.G024877	HVAEP13	26502910	26585706	-
HSymV2.0_g01.01248	HiC_scaffold_1	21768549	21772110	+	HVAEP13.G024920	HVAEP13	27990631	28025501	-
HSymV2.0_g01.01250	HiC_scaffold_1	21782879	21784516	-	HVAEP6.G011269	HVAEP6	24896621	24907953	-
HSymV2.0_g01.01251	HiC_scaffold_1	21784587	21789710	+	HVAEP13.G024976	HVAEP13	29876552	29901797	+
HSymV2.0_g01.01253	HiC_scaffold_1	21813897	21819039	-	HVAEP13.G024971	HVAEP13	29744602	29759338	+
HSymV2.0_g01.01254	HiC_scaffold_1	21820856	21833214	-	HVAEP13.G024911	HVAEP13	27597075	27610870	-
HSymV2.0_g01.01257	HiC_scaffold_1	21848274	21853363	-	HVAEP13.G024912	HVAEP13	27699289	27735123	-
HSymV2.0_g01.01258	HiC_scaffold_1	21889920	21891857	+	HVAEP10.G018010	HVAEP10	12239806	12264153	+
HSymV2.0_g01.01259	HiC_scaffold_1	21891824	21897931	+	HVAEP13.G025002	HVAEP13	30818466	30876042	-
HSymV2.0_g01.01261	HiC_scaffold_1	21901096	21907098	+	HVAEP13.G024749	HVAEP13	22653681	22674137	-
HSymV2.0_g01.01263	HiC_scaffold_1	21921140	21923571	+	HVAEP13.G024625	HVAEP13	19667736	19669950	-
HSymV2.0_g01.01264	HiC_scaffold_1	21927415	21930939	-	HVAEP13.G025087	HVAEP13	33049902	33054667	-
HSymV2.0_g01.01266	HiC_scaffold_1	21935798	21941342	-	HVAEP13.G025088	HVAEP13	33055202	33082924	-
HSymV2.0_g01.01269	HiC_scaffold_1	21956437	21988196	-	HVAEP13.G025526	HVAEP13	46970572	47037055	+
HSymV2.0_g01.01270	HiC_scaffold_1	21977531	21980367	+	HVAEP13.G025527	HVAEP13	46976003	46990035	-
HSymV2.0_g01.01276	HiC_scaffold_1	22027502	22050934	-	HVAEP13.G024220	HVAEP13	5253584	5323478	-
HSymV2.0_g01.01277	HiC_scaffold_1	22052375	22068434	+	HVAEP13.G024205	HVAEP13	4592421	4679294	-
HSymV2.0_g01.01278	HiC_scaffold_1	22085202	22087297	-	HVAEP13.G024918	HVAEP13	27949565	27951926	-
HSymV2.0_g01.01279	HiC_scaffold_1	22103334	22105663	+	HVAEP13.G024602	HVAEP13	18465586	18475488	-
HSymV2.0_g01.01289	HiC_scaffold_1	22220344	22261312	-	HVAEP13.G024842	HVAEP13	25372931	25451454	+
HSymV2.0_g01.01290	HiC_scaffold_1	22273906	22294006	-	HVAEP13.G024372	HVAEP13	10226270	10307487	+
HSymV2.0_g01.01292	HiC_scaffold_1	22304195	22310223	+	HVAEP13.G025217	HVAEP13	37130823	37168568	-
HSymV2.0_g01.01293	HiC_scaffold_1	22310907	22329087	-	HVAEP13.G025710	HVAEP13	52772238	52887045	+
HSymV2.0_g01.01294	HiC_scaffold_1	22342519	22360844	-	HVAEP13.G025390	HVAEP13	42946600	42962431	-
HSymV2.0_g01.01296	HiC_scaffold_1	22380381	22387549	-	HVAEP13.G025152	HVAEP13	35333204	35346358	+
HSymV2.0_g01.01297	HiC_scaffold_1	22391988	22394458	+	HVAEP13.G025151	HVAEP13	35202749	35205222	-
HSymV2.0_g01.01300	HiC_scaffold_1	22413779	22417031	-	HVAEP13.G025150	HVAEP13	35183243	35184050	-
HSymV2.0_g01.01301	HiC_scaffold_1	22419870	22423218	-	HVAEP13.G025556	HVAEP13	48030130	48032839	+
HSymV2.0_g01.01302	HiC_scaffold_1	22425217	22437873	-	HVAEP13.G024840	HVAEP13	25334982	25358015	+
HSymV2.0_g01.01303	HiC_scaffold_1	22438745	22457633	-	HVAEP13.G024815	HVAEP13	24530892	24563033	-
HSymV2.0_g01.01306	HiC_scaffold_1	22471537	22490438	-	HVAEP13.G025214	HVAEP13	36886837	37056057	-
HSymV2.0_g01.01307	HiC_scaffold_1	22494367	22501704	-	HVAEP13.G025374	HVAEP13	42446393	42471489	+
HSymV2.0_g01.01308	HiC_scaffold_1	22505609	22514756	-	HVAEP13.G024856	HVAEP13	25891178	25934302	+
HSymV2.0_g01.01310	HiC_scaffold_1	22525225	22531777	-	HVAEP13.G025285	HVAEP13	39117124	39121261	-
HSymV2.0_g01.01311	HiC_scaffold_1	22535463	22549420	-	HVAEP13.G025058	HVAEP13	31972138	32046093	+
HSymV2.0_g01.01312	HiC_scaffold_1	22551189	22555349	-	HVAEP12.G021283	HVAEP12	536824	557492	-
HSymV2.0_g01.01313	HiC_scaffold_1	22555648	22557462	-	HVAEP12.G021284	HVAEP12	558089	587043	-
HSymV2.0_g01.01314	HiC_scaffold_1	22562379	22567731	+	HVAEP13.G024421	HVAEP13	11991841	12017209	-
HSymV2.0_g01.01316	HiC_scaffold_1	22607761	22610371	+	HVAEP13.G024561	HVAEP13	17471696	17482423	-
HSymV2.0_g01.01319	HiC_scaffold_1	22634017	22651132	+	HVAEP13.G024860	HVAEP13	26040210	26127272	-
HSymV2.0_g01.01321	HiC_scaffold_1	22660396	22660677	+	HVAEP3.G005665	HVAEP3	16712680	16713093	+
HSymV2.0_g01.01322	HiC_scaffold_1	22665423	22678169	+	HVAEP13.G024843	HVAEP13	25470931	25522912	-
HSymV2.0_g01.01324	HiC_scaffold_1	22686687	22689175	-	HVAEP13.G024428	HVAEP13	12224988	12229715	+
HSymV2.0_g01.01325	HiC_scaffold_1	22696421	22699396	+	HVAEP13.G024429	HVAEP13	12256421	12269777	-
HSymV2.0_g01.01326	HiC_scaffold_1	22702146	22708968	-	HVAEP13.G024433	HVAEP13	12394054	12430080	+
HSymV2.0_g01.01327	HiC_scaffold_1	22709143	22713563	+	HVAEP13.G024432	HVAEP13	12354284	12370304	-
HSymV2.0_g01.01328	HiC_scaffold_1	22715201	22737136	+	HVAEP13.G024202	HVAEP13	4494985	4513037	-
HSymV2.0_g01.01329	HiC_scaffold_1	22742232	22748387	-	HVAEP13.G024837	HVAEP13	25226263	25231690	+
HSymV2.0_g01.01330	HiC_scaffold_1	22752147	22766064	+	HVAEP13.G024836	HVAEP13	25104613	25191318	-
HSymV2.0_g01.01331	HiC_scaffold_1	22801305	22813366	+	HVAEP13.G024834	HVAEP13	25039339	25052930	+
HSymV2.0_g01.01333	HiC_scaffold_1	22825643	22832823	-	HVAEP13.G025086	HVAEP13	32944494	33035199	+
HSymV2.0_g01.01338	HiC_scaffold_1	22865582	22885471	+	HVAEP13.G025149	HVAEP13	35054120	35124255	-
HSymV2.0_g01.01346	HiC_scaffold_1	23181726	23194384	+	HVAEP13.G024305	HVAEP13	8089430	8156131	-
HSymV2.0_g01.01347	HiC_scaffold_1	23196617	23198306	-	HVAEP13.G024250	HVAEP13	6869122	6871065	+
HSymV2.0_g01.01348	HiC_scaffold_1	23201714	23205489	-	HVAEP13.G024288	HVAEP13	7829596	7848200	-
HSymV2.0_g01.01351	HiC_scaffold_1	23220186	23230072	+	HVAEP13.G024226	HVAEP13	5447870	5461602	-
HSymV2.0_g01.01352	HiC_scaffold_1	23231757	23269729	+	HVAEP13.G024225	HVAEP13	5420968	5447282	-
HSymV2.0_g01.01375	HiC_scaffold_1	23593885	23600957	-	HVAEP13.G025357	HVAEP13	41951030	41962315	-
HSymV2.0_g01.01376	HiC_scaffold_1	23607058	23617442	-	HVAEP13.G025352	HVAEP13	41883972	41900270	-
HSymV2.0_g01.01377	HiC_scaffold_1	23627031	23639244	-	HVAEP13.G025422	HVAEP13	44127850	44155016	-
HSymV2.0_g01.01380	HiC_scaffold_1	23652193	23664402	-	HVAEP13.G025412	HVAEP13	43875161	44121109	+
HSymV2.0_g01.01381	HiC_scaffold_1	23665553	23671406	-	HVAEP13.G025407	HVAEP13	43703078	43733023	+
HSymV2.0_g01.01382	HiC_scaffold_1	23676629	23678041	+	HVAEP13.G024312	HVAEP13	8450241	8453752	+
HSymV2.0_g01.01387	HiC_scaffold_1	23732535	23736006	+	HVAEP13.G024519	HVAEP13	15833827	15879695	+
HSymV2.0_g01.01388	HiC_scaffold_1	23758818	23772595	+	HVAEP13.G025516	HVAEP13	46783899	46830203	+
HSymV2.0_g01.01389	HiC_scaffold_1	23775358	23794945	+	HVAEP13.G024910	HVAEP13	27523975	27559665	+
HSymV2.0_g01.01390	HiC_scaffold_1	23801956	23807123	+	HVAEP13.G025636	HVAEP13	50524488	50568185	+
HSymV2.0_g01.01392	HiC_scaffold_1	23812984	23815235	+	HVAEP13.G025619	HVAEP13	50080847	50107232	-
HSymV2.0_g01.01394	HiC_scaffold_1	23829087	23835232	-	HVAEP13.G024964	HVAEP13	29497869	29527391	-
HSymV2.0_g01.01395	HiC_scaffold_1	23835362	23841653	+	HVAEP13.G024975	HVAEP13	29868149	29876585	-
HSymV2.0_g01.01396	HiC_scaffold_1	23843105	23845726	-	HVAEP13.G025286	HVAEP13	39167594	39171106	+
HSymV2.0_g01.01397	HiC_scaffold_1	23853026	23858747	-	HVAEP13.G024922	HVAEP13	28056265	28072915	+
HSymV2.0_g01.01398	HiC_scaffold_1	23859183	23862983	+	HVAEP13.G025623	HVAEP13	50177828	50207005	+
HSymV2.0_g01.01399	HiC_scaffold_1	23867126	23869047	-	HVAEP13.G025806	HVAEP13	55263364	55280855	+
HSymV2.0_g01.01400	HiC_scaffold_1	23869095	23875370	+	HVAEP13.G024866	HVAEP13	26326991	26349848	-
HSymV2.0_g01.01402	HiC_scaffold_1	23894964	23906149	-	HVAEP13.G024354	HVAEP13	9762886	9827917	-
HSymV2.0_g01.01404	HiC_scaffold_1	23932890	23933907	-	HVAEP13.G025564	HVAEP13	48182091	48194815	-
HSymV2.0_g01.01406	HiC_scaffold_1	23947222	23980947	+	HVAEP13.G025076	HVAEP13	32569664	32591690	+
HSymV2.0_g01.01407	HiC_scaffold_1	23989725	23996863	+	HVAEP13.G025113	HVAEP13	34117971	34119848	-
HSymV2.0_g01.01408	HiC_scaffold_1	23997384	24009346	+	HVAEP13.G025111	HVAEP13	34035749	34099955	-
HSymV2.0_g01.01409	HiC_scaffold_1	24011046	24065373	+	HVAEP13.G025099	HVAEP13	33427908	33502095	-
HSymV2.0_g01.01410	HiC_scaffold_1	24078969	24089577	-	HVAEP13.G025089	HVAEP13	33085717	33161100	-
HSymV2.0_g01.01411	HiC_scaffold_1	24091377	24104899	+	HVAEP13.G025133	HVAEP13	34607084	34627223	-
HSymV2.0_g01.01412	HiC_scaffold_1	24117429	24133447	-	HVAEP13.G024990	HVAEP13	30224548	30316680	-
HSymV2.0_g01.01417	HiC_scaffold_1	24186321	24201490	+	HVAEP13.G025679	HVAEP13	51696775	51743834	+
HSymV2.0_g01.01435	HiC_scaffold_1	24669690	24673302	-	HVAEP13.G024634	HVAEP13	19853128	19873594	-
HSymV2.0_g01.01437	HiC_scaffold_1	24719863	24757025	+	HVAEP13.G024719	HVAEP13	21789158	21826711	+
HSymV2.0_g01.01439	HiC_scaffold_1	24760704	24765466	+	HVAEP13.G024721	HVAEP13	21837759	21869264	+
HSymV2.0_g01.01440	HiC_scaffold_1	24766665	24767601	+	HVAEP13.G024841	HVAEP13	25362757	25367650	+
HSymV2.0_g01.01444	HiC_scaffold_1	24789078	24792421	-	HVAEP4.G007631	HVAEP4	10158397	10208945	+
HSymV2.0_g01.01445	HiC_scaffold_1	24805910	24823194	+	HVAEP13.G024799	HVAEP13	23968190	24072373	+
HSymV2.0_g01.01449	HiC_scaffold_1	24896200	24899397	+	HVAEP13.G025690	HVAEP13	52280118	52283137	-
HSymV2.0_g01.01450	HiC_scaffold_1	24902894	24907900	+	HVAEP13.G025617	HVAEP13	50046866	50052570	-
HSymV2.0_g01.01453	HiC_scaffold_1	24917859	24933450	+	HVAEP13.G024294	HVAEP13	7928669	7988702	-
HSymV2.0_g01.01461	HiC_scaffold_1	25019352	25028347	+	HVAEP9.G017456	HVAEP9	56708152	56708998	-
HSymV2.0_g01.01463	HiC_scaffold_1	25040663	25045956	-	HVAEP14.G026797	HVAEP14	32283476	32313374	+
HSymV2.0_g01.01504	HiC_scaffold_1	25524795	25525283	+	HVAEP12.G022691	HVAEP12	43784014	43784508	-
HSymV2.0_g01.01521	HiC_scaffold_1	25684523	25685842	-	HVAEP5.G009573	HVAEP5	14479767	14480601	+
HSymV2.0_g01.01574	HiC_scaffold_1	26266663	26272228	+	HVAEP14.G026366	HVAEP14	18825347	18827522	+
HSymV2.0_g01.01587	HiC_scaffold_1	26348001	26348984	-	HVAEP12.G023459	HVAEP12	68988109	68988417	-
HSymV2.0_g01.01592	HiC_scaffold_1	26415910	26426994	-	HVAEP1.G001533	HVAEP1	49740664	49752118	+
HSymV2.0_g01.01627	HiC_scaffold_1	26889856	26891033	-	HVAEP2.G002701	HVAEP2	1640890	1641825	-
HSymV2.0_g01.01628	HiC_scaffold_1	26891038	26891766	-	HVAEP1.G000486	HVAEP1	18091577	18092053	-
HSymV2.0_g01.01656	HiC_scaffold_1	27222215	27222472	-	HVAEP3.G006911	HVAEP3	56226850	56227305	-
HSymV2.0_g01.01673	HiC_scaffold_1	27375152	27375918	+	HVAEP10.G019230	HVAEP10	51473438	51492674	+
HSymV2.0_g01.01681	HiC_scaffold_1	27475039	27477848	+	HVAEP7.G013343	HVAEP7	31139926	31142655	+
HSymV2.0_g01.01682	HiC_scaffold_1	27477884	27481018	+	HVAEP1.G001002	HVAEP1	32611437	32614201	-
HSymV2.0_g01.01716	HiC_scaffold_1	27948535	27962311	-	HVAEP9.G017135	HVAEP9	46489995	46494154	-
HSymV2.0_g01.01725	HiC_scaffold_1	28224945	28225196	+	HVAEP5.G010283	HVAEP5	40178987	40194998	-
HSymV2.0_g01.01771	HiC_scaffold_1	28910811	28914210	+	HVAEP3.G007198	HVAEP3	64968899	64976712	-
HSymV2.0_g01.01834	HiC_scaffold_1	29671184	29672488	+	HVAEP9.G016760	HVAEP9	35608092	35609076	-
HSymV2.0_g01.01840	HiC_scaffold_1	29738906	29739757	+	HVAEP3.G005757	HVAEP3	19152122	19153315	+
HSymV2.0_g01.01841	HiC_scaffold_1	29740185	29741690	+	HVAEP2.G003294	HVAEP2	20533072	20534508	+
HSymV2.0_g01.01877	HiC_scaffold_1	30247457	30248350	+	HVAEP3.G006029	HVAEP3	27595695	27597465	+
HSymV2.0_g01.01945	HiC_scaffold_1	31881621	31882124	+	HVAEP13.G025381	HVAEP13	42630919	42632060	-
HSymV2.0_g01.01966	HiC_scaffold_1	32223995	32225976	+	HVAEP9.G015848	HVAEP9	8358830	8360183	-
HSymV2.0_g01.01979	HiC_scaffold_1	32331974	32332602	+	HVAEP13.G025358	HVAEP13	41990769	41992509	+
HSymV2.0_g01.01980	HiC_scaffold_1	32334696	32337565	-	HVAEP13.G025620	HVAEP13	50111741	50115641	-
HSymV2.0_g01.01984	HiC_scaffold_1	32347998	32365360	-	HVAEP13.G025683	HVAEP13	51973222	52008268	+
HSymV2.0_g01.01987	HiC_scaffold_1	32374091	32376302	-	HVAEP10.G018211	HVAEP10	19212926	19214804	+
HSymV2.0_g01.01988	HiC_scaffold_1	32388574	32391395	+	HVAEP13.G025656	HVAEP13	51163307	51174276	-
HSymV2.0_g01.02000	HiC_scaffold_1	32467541	32472655	-	HVAEP13.G024720	HVAEP13	21826792	21835122	+
HSymV2.0_g01.02002	HiC_scaffold_1	32518197	32557162	+	HVAEP13.G024635	HVAEP13	19874213	19939714	-
HSymV2.0_g01.02007	HiC_scaffold_1	32559612	32564968	+	HVAEP13.G024213	HVAEP13	4857656	4897664	+
HSymV2.0_g02.02051	HiC_scaffold_2	54460	55338	-	HVAEP3.G005802	HVAEP3	20295078	20296781	-
HSymV2.0_g02.02226	HiC_scaffold_2	431650	432879	-	HVAEP12.G023849	HVAEP12	80845950	80946931	-
HSymV2.0_g02.02233	HiC_scaffold_2	447153	447923	+	HVAEP12.G023983	HVAEP12	84664559	84665680	-
HSymV2.0_g02.02244	HiC_scaffold_2	462981	465581	+	HVAEP2.G002951	HVAEP2	10865090	10865950	-
HSymV2.0_g02.02305	HiC_scaffold_2	602432	602785	+	HVAEP12.G022056	HVAEP12	24164166	24166361	+
HSymV2.0_g02.02314	HiC_scaffold_2	619164	620540	-	HVAEP5.G009339	HVAEP5	7603220	7630348	+
HSymV2.0_g02.02340	HiC_scaffold_2	668597	668956	-	HVAEP12.G022801	HVAEP12	47083651	47147052	-
HSymV2.0_g02.02574	HiC_scaffold_2	1180597	1182000	+	HVAEP7.G013017	HVAEP7	18447800	18450248	-
HSymV2.0_g02.02636	HiC_scaffold_2	1303178	1304017	+	HVAEP3.G007038	HVAEP3	60260401	60262694	+
HSymV2.0_g02.02660	HiC_scaffold_2	1344719	1345342	+	HVAEP12.G022991	HVAEP12	53618364	53628679	-
HSymV2.0_g02.02661	HiC_scaffold_2	1350066	1350698	-	HVAEP6.G012085	HVAEP6	53785679	53833666	+
HSymV2.0_g02.02766	HiC_scaffold_2	1559545	1560363	+	HVAEP9.G015670	HVAEP9	3457575	3458749	-
HSymV2.0_g02.02811	HiC_scaffold_2	3899286	3901091	+	HVAEP1.G000252	HVAEP1	8384343	8386137	+
HSymV2.0_g02.02819	HiC_scaffold_2	6100035	6100979	-	HVAEP12.G022190	HVAEP12	27862396	27867623	+
HSymV2.0_g02.02847	HiC_scaffold_2	7364677	7366601	-	HVAEP1.G000431	HVAEP1	16173346	16180522	+
HSymV2.0_g02.02858	HiC_scaffold_2	7483848	7487434	+	HVAEP14.G026233	HVAEP14	14074238	14079305	-
HSymV2.0_g02.02881	HiC_scaffold_2	7793559	7823054	-	HVAEP7.G013545	HVAEP7	37163976	37219784	+
HSymV2.0_g02.02930	HiC_scaffold_2	11765812	11771719	+	HVAEP14.G026462	HVAEP14	22042910	22044324	+
HSymV2.0_g02.02949	HiC_scaffold_2	12265708	12267393	-	HVAEP4.G008308	HVAEP4	29924973	29950820	+
HSymV2.0_g02.02969	HiC_scaffold_2	12524464	12533105	+	HVAEP7.G013440	HVAEP7	34607926	34616315	+
HSymV2.0_g02.02973	HiC_scaffold_2	12578560	12585711	+	HVAEP7.G013462	HVAEP7	35391945	35430221	-
HSymV2.0_g02.02983	HiC_scaffold_2	12654682	12663250	-	HVAEP7.G013024	HVAEP7	18725885	18751996	-
HSymV2.0_g02.02993	HiC_scaffold_2	12849741	12852204	+	HVAEP6.G010499	HVAEP6	2852774	2854804	-
HSymV2.0_g02.03000	HiC_scaffold_2	12889439	12893809	-	HVAEP8.G014083	HVAEP8	13059295	13068799	+
HSymV2.0_g02.03008	HiC_scaffold_2	12947219	12962453	-	HVAEP14.G026293	HVAEP14	15921559	15984451	-
HSymV2.0_g02.03011	HiC_scaffold_2	13067873	13081100	+	HVAEP14.G026295	HVAEP14	15986901	16031774	-
HSymV2.0_g02.03012	HiC_scaffold_2	13083539	13096550	-	HVAEP7.G012937	HVAEP7	15786514	15789047	+
HSymV2.0_g02.03026	HiC_scaffold_2	13278292	13291649	-	HVAEP14.G026089	HVAEP14	9506428	9544824	+
HSymV2.0_g02.03027	HiC_scaffold_2	13296182	13306261	+	HVAEP7.G012938	HVAEP7	15804844	15813164	+
HSymV2.0_g02.03030	HiC_scaffold_2	13308448	13320469	-	HVAEP7.G012933	HVAEP7	15719000	15735814	-
HSymV2.0_g02.03035	HiC_scaffold_2	13344706	13350773	-	HVAEP7.G013019	HVAEP7	18478829	18540885	-
HSymV2.0_g02.03041	HiC_scaffold_2	13391559	13402194	-	HVAEP3.G005440	HVAEP3	10295812	10352933	+
HSymV2.0_g02.03043	HiC_scaffold_2	13451825	13453513	+	HVAEP6.G012166	HVAEP6	56028458	56030016	+
HSymV2.0_g02.03044	HiC_scaffold_2	13453602	13455173	-	HVAEP6.G012167	HVAEP6	56030666	56031253	-
HSymV2.0_g02.03049	HiC_scaffold_2	13566476	13580075	-	HVAEP7.G012888	HVAEP7	14355044	14392170	+
HSymV2.0_g02.03055	HiC_scaffold_2	13640039	13658244	-	HVAEP7.G013625	HVAEP7	39320904	39372662	+
HSymV2.0_g02.03061	HiC_scaffold_2	13697057	13703529	+	HVAEP2.G004021	HVAEP2	42163749	42183286	+
HSymV2.0_g02.03062	HiC_scaffold_2	13713174	13746020	-	HVAEP7.G013212	HVAEP7	26199534	26271062	+
HSymV2.0_g02.03070	HiC_scaffold_2	13890600	13901779	+	HVAEP7.G012864	HVAEP7	13878858	13913594	-
HSymV2.0_g02.03073	HiC_scaffold_2	13950475	13953212	-	HVAEP7.G013265	HVAEP7	28293379	28301539	+
HSymV2.0_g02.03074	HiC_scaffold_2	13953835	13963362	-	HVAEP7.G013277	HVAEP7	29104737	29109688	-
HSymV2.0_g02.03075	HiC_scaffold_2	13964644	13981344	+	HVAEP7.G013278	HVAEP7	29109714	29174733	+
HSymV2.0_g02.03076	HiC_scaffold_2	13982478	13984034	-	HVAEP2.G004654	HVAEP2	60855368	60856951	+
HSymV2.0_g02.03077	HiC_scaffold_2	13992771	14006177	-	HVAEP14.G026172	HVAEP14	11821918	11906161	+
HSymV2.0_g02.03078	HiC_scaffold_2	14010840	14015662	-	HVAEP14.G026171	HVAEP14	11783015	11817037	+
HSymV2.0_g02.03081	HiC_scaffold_2	14039946	14044179	+	HVAEP7.G012810	HVAEP7	11991599	11998419	+
HSymV2.0_g02.03085	HiC_scaffold_2	14057461	14065921	-	HVAEP7.G012811	HVAEP7	12008986	12032021	+
HSymV2.0_g02.03087	HiC_scaffold_2	14127192	14135302	-	HVAEP7.G012821	HVAEP7	12487591	12491470	+
HSymV2.0_g02.03088	HiC_scaffold_2	14135435	14144489	+	HVAEP7.G012820	HVAEP7	12464604	12486682	-
HSymV2.0_g02.03089	HiC_scaffold_2	14145879	14166094	-	HVAEP7.G012819	HVAEP7	12424512	12462822	-
HSymV2.0_g02.03097	HiC_scaffold_2	14253534	14262211	-	HVAEP7.G012832	HVAEP7	12727205	12809287	-
HSymV2.0_g02.03105	HiC_scaffold_2	14405946	14412682	+	HVAEP14.G026220	HVAEP14	13540732	13582449	-
HSymV2.0_g02.03106	HiC_scaffold_2	14413193	14430495	+	HVAEP14.G026219	HVAEP14	13461249	13540018	-
HSymV2.0_g02.03109	HiC_scaffold_2	14470747	14478514	-	HVAEP7.G012830	HVAEP7	12675857	12720897	-
HSymV2.0_g02.03123	HiC_scaffold_2	14624018	14645029	-	HVAEP7.G012861	HVAEP7	13671808	13714452	-
HSymV2.0_g02.03125	HiC_scaffold_2	14688768	14705135	+	HVAEP14.G026018	HVAEP14	6686454	6714299	+
HSymV2.0_g02.03127	HiC_scaffold_2	14732425	14763106	+	HVAEP7.G012866	HVAEP7	13935205	13972828	-
HSymV2.0_g02.03144	HiC_scaffold_2	15068118	15071695	+	HVAEP7.G012833	HVAEP7	12822047	12834066	+
HSymV2.0_g02.03150	HiC_scaffold_2	15184460	15196198	-	HVAEP14.G026012	HVAEP14	6431306	6489948	-
HSymV2.0_g02.03158	HiC_scaffold_2	15446001	15447812	-	HVAEP14.G026004	HVAEP14	6154216	6157833	+
HSymV2.0_g02.03162	HiC_scaffold_2	15458651	15464196	-	HVAEP7.G012859	HVAEP7	13639645	13671499	-
HSymV2.0_g02.03166	HiC_scaffold_2	15510309	15513495	+	HVAEP7.G012849	HVAEP7	13386316	13388800	-
HSymV2.0_g02.03168	HiC_scaffold_2	15563435	15578996	-	HVAEP1.G000114	HVAEP1	4010850	4096629	-
HSymV2.0_g02.03170	HiC_scaffold_2	15603544	15607491	-	HVAEP7.G012784	HVAEP7	10894516	10917075	-
HSymV2.0_g02.03171	HiC_scaffold_2	15612491	15626116	-	HVAEP14.G026067	HVAEP14	8936449	8985375	+
HSymV2.0_g02.03172	HiC_scaffold_2	15629833	15643259	-	HVAEP7.G013290	HVAEP7	29533727	29599056	-
HSymV2.0_g02.03174	HiC_scaffold_2	15662907	15679188	+	HVAEP7.G013016	HVAEP7	18362659	18438553	-
HSymV2.0_g02.03175	HiC_scaffold_2	15698949	15727809	-	HVAEP14.G025943	HVAEP14	4160347	4256263	-
HSymV2.0_g02.03176	HiC_scaffold_2	15733343	15750391	-	HVAEP7.G013243	HVAEP7	27526116	27547803	-
HSymV2.0_g02.03177	HiC_scaffold_2	15751366	15764573	+	HVAEP14.G026145	HVAEP14	10959778	11005025	+
HSymV2.0_g02.03180	HiC_scaffold_2	15844912	15855260	+	HVAEP14.G026322	HVAEP14	17071047	17106961	-
HSymV2.0_g02.03182	HiC_scaffold_2	15871269	15903191	+	HVAEP14.G026318	HVAEP14	16906566	16937889	+
HSymV2.0_g02.03183	HiC_scaffold_2	15911768	15924102	+	HVAEP7.G012793	HVAEP7	11207323	11238813	+
HSymV2.0_g02.03203	HiC_scaffold_2	16147522	16173864	+	HVAEP7.G012805	HVAEP7	11732793	11769251	-
HSymV2.0_g02.03205	HiC_scaffold_2	16181352	16184231	-	HVAEP7.G012414	HVAEP7	1236999	1245887	+
HSymV2.0_g02.03206	HiC_scaffold_2	16186719	16197332	+	HVAEP7.G013453	HVAEP7	35156438	35182406	+
HSymV2.0_g02.03208	HiC_scaffold_2	16203827	16212546	-	HVAEP7.G013190	HVAEP7	25527133	25542557	+
HSymV2.0_g02.03209	HiC_scaffold_2	16214585	16221205	+	HVAEP7.G013191	HVAEP7	25543102	25560157	+
HSymV2.0_g02.03210	HiC_scaffold_2	16245798	16260727	-	HVAEP7.G012839	HVAEP7	13007396	13051786	+
HSymV2.0_g02.03212	HiC_scaffold_2	16275157	16287359	-	HVAEP7.G013126	HVAEP7	22803346	22867537	+
HSymV2.0_g02.03214	HiC_scaffold_2	16294885	16300008	+	HVAEP14.G026312	HVAEP14	16719723	16795965	-
HSymV2.0_g02.03215	HiC_scaffold_2	16301822	16329066	-	HVAEP7.G012787	HVAEP7	10940909	10969097	-
HSymV2.0_g02.03233	HiC_scaffold_2	16767701	16778690	+	HVAEP14.G025915	HVAEP14	3329766	3331293	+
HSymV2.0_g02.03234	HiC_scaffold_2	16779646	16780779	-	HVAEP14.G026224	HVAEP14	13687557	13689288	+
HSymV2.0_g02.03236	HiC_scaffold_2	16788853	16803756	-	HVAEP7.G013429	HVAEP7	34400257	34757672	+
HSymV2.0_g02.03237	HiC_scaffold_2	16806033	16807455	-	HVAEP7.G013428	HVAEP7	34398072	34399659	+
HSymV2.0_g02.03238	HiC_scaffold_2	16817651	16836661	+	HVAEP7.G012916	HVAEP7	15184856	15339543	+
HSymV2.0_g02.03239	HiC_scaffold_2	16839303	16853974	-	HVAEP14.G026087	HVAEP14	9393447	9499237	+
HSymV2.0_g02.03241	HiC_scaffold_2	16857559	16876865	+	HVAEP7.G013035	HVAEP7	19143970	19192625	-
HSymV2.0_g02.03243	HiC_scaffold_2	16881387	16891299	-	HVAEP14.G025923	HVAEP14	3708023	3762043	+
HSymV2.0_g02.03244	HiC_scaffold_2	16901056	16902988	+	HVAEP7.G012989	HVAEP7	17537370	17537789	-
HSymV2.0_g02.03245	HiC_scaffold_2	16905348	16923987	-	HVAEP7.G012963	HVAEP7	16580437	16631886	+
HSymV2.0_g02.03246	HiC_scaffold_2	16924413	16928646	-	HVAEP9.G016639	HVAEP9	32805810	32807070	+
HSymV2.0_g02.03249	HiC_scaffold_2	16949552	16951472	+	HVAEP8.G014412	HVAEP8	23156666	23160460	+
HSymV2.0_g02.03274	HiC_scaffold_2	17289393	17314793	-	HVAEP12.G023905	HVAEP12	82763521	82826240	-
HSymV2.0_g02.03280	HiC_scaffold_2	17362358	17364208	+	HVAEP7.G012791	HVAEP7	11143809	11145011	-
HSymV2.0_g02.03288	HiC_scaffold_2	17434729	17435598	-	HVAEP15.G028779	HVAEP15	51397610	51399292	-
HSymV2.0_g02.03302	HiC_scaffold_2	17660268	17663495	+	HVAEP7.G013288	HVAEP7	29499760	29500414	-
HSymV2.0_g02.03307	HiC_scaffold_2	17761079	17789816	-	HVAEP7.G013367	HVAEP7	31950260	32140944	+
HSymV2.0_g02.03318	HiC_scaffold_2	17980643	17997769	-	HVAEP7.G012873	HVAEP7	14054842	14074155	-
HSymV2.0_g02.03320	HiC_scaffold_2	18001481	18007837	+	HVAEP7.G012932	HVAEP7	15685845	15708527	-
HSymV2.0_g02.03321	HiC_scaffold_2	18012835	18015138	+	HVAEP14.G025924	HVAEP14	3804805	3805932	-
HSymV2.0_g02.03327	HiC_scaffold_2	18084477	18085346	-	HVAEP10.G018718	HVAEP10	34463159	34465114	-
HSymV2.0_g02.03330	HiC_scaffold_2	18156449	18165856	+	HVAEP7.G012972	HVAEP7	16958488	16984177	+
HSymV2.0_g02.03331	HiC_scaffold_2	18166433	18181615	+	HVAEP14.G026205	HVAEP14	12823779	12858039	-
HSymV2.0_g02.03333	HiC_scaffold_2	18206467	18215249	-	HVAEP7.G012801	HVAEP7	11591605	11611179	-
HSymV2.0_g02.03334	HiC_scaffold_2	18218022	18247760	+	HVAEP7.G013474	HVAEP7	35665789	35795369	-
HSymV2.0_g02.03335	HiC_scaffold_2	18249450	18255530	-	HVAEP7.G013263	HVAEP7	28247101	28292621	+
HSymV2.0_g02.03336	HiC_scaffold_2	18264364	18278805	+	HVAEP7.G013276	HVAEP7	29073076	29093942	+
HSymV2.0_g02.03338	HiC_scaffold_2	18283448	18285685	-	HVAEP7.G013217	HVAEP7	26502922	26507653	+
HSymV2.0_g02.03351	HiC_scaffold_2	18699326	18706699	+	HVAEP7.G013287	HVAEP7	29477630	29498477	-
HSymV2.0_g02.03353	HiC_scaffold_2	18708938	18725424	+	HVAEP7.G013279	HVAEP7	29211272	29261425	-
HSymV2.0_g02.03354	HiC_scaffold_2	18727695	18729710	+	HVAEP7.G013118	HVAEP7	22606021	22630016	-
HSymV2.0_g02.03355	HiC_scaffold_2	18730062	18741738	+	HVAEP7.G013117	HVAEP7	22532737	22597448	-
HSymV2.0_g02.03356	HiC_scaffold_2	18743544	18773687	-	HVAEP7.G013238	HVAEP7	27328193	27388628	+
HSymV2.0_g02.03357	HiC_scaffold_2	18795455	18802277	+	HVAEP7.G013430	HVAEP7	34493499	34506033	-
HSymV2.0_g02.03358	HiC_scaffold_2	18803712	18811690	+	HVAEP14.G026094	HVAEP14	9621860	9646967	-
HSymV2.0_g02.03360	HiC_scaffold_2	18853687	18867314	+	HVAEP7.G013444	HVAEP7	34758160	34767638	+
HSymV2.0_g02.03361	HiC_scaffold_2	18870409	18881230	+	HVAEP7.G013624	HVAEP7	39293543	39318743	+
HSymV2.0_g02.03362	HiC_scaffold_2	18883635	18898832	+	HVAEP14.G026150	HVAEP14	11200867	11256425	+
HSymV2.0_g02.03365	HiC_scaffold_2	18926662	18927105	-	HVAEP8.G013754	HVAEP8	1436955	1437474	-
HSymV2.0_g02.03366	HiC_scaffold_2	18929179	18959472	-	HVAEP13.G024855	HVAEP13	25804087	25855479	+
HSymV2.0_g02.03375	HiC_scaffold_2	19004103	19007255	-	HVAEP7.G013027	HVAEP7	18803393	18809033	-
HSymV2.0_g02.03376	HiC_scaffold_2	19010129	19014930	-	HVAEP7.G013147	HVAEP7	23868688	23871511	-
HSymV2.0_g02.03377	HiC_scaffold_2	19021810	19023808	+	HVAEP7.G013247	HVAEP7	27587230	27633571	+
HSymV2.0_g02.03379	HiC_scaffold_2	19035502	19063282	+	HVAEP14.G025944	HVAEP14	4277205	4291685	-
HSymV2.0_g02.03380	HiC_scaffold_2	19066537	19073331	+	HVAEP14.G026066	HVAEP14	8910328	8936303	-
HSymV2.0_g02.03400	HiC_scaffold_2	19726022	19731413	-	HVAEP14.G026306	HVAEP14	16468475	16488943	+
HSymV2.0_g02.03401	HiC_scaffold_2	19732585	19735477	-	HVAEP6.G011910	HVAEP6	47890435	47892387	+
HSymV2.0_g02.03402	HiC_scaffold_2	19744879	19750266	+	HVAEP7.G013053	HVAEP7	20171368	20185087	-
HSymV2.0_g02.03403	HiC_scaffold_2	19753131	19773107	-	HVAEP7.G013148	HVAEP7	23883242	23913336	+
HSymV2.0_g02.03405	HiC_scaffold_2	19789663	19797816	+	HVAEP7.G013149	HVAEP7	23919796	23974463	-
HSymV2.0_g02.03409	HiC_scaffold_2	19819330	19825665	+	HVAEP7.G012923	HVAEP7	15362650	15400181	-
HSymV2.0_g02.03410	HiC_scaffold_2	19826909	19828336	+	HVAEP7.G012921	HVAEP7	15359222	15360533	-
HSymV2.0_g02.03412	HiC_scaffold_2	19845280	19849746	+	HVAEP7.G013373	HVAEP7	32244820	32295198	-
HSymV2.0_g02.03413	HiC_scaffold_2	19850475	19862008	+	HVAEP7.G013372	HVAEP7	32225782	32258503	-
HSymV2.0_g02.03414	HiC_scaffold_2	19866744	19868352	-	HVAEP7.G013368	HVAEP7	32185001	32191740	+
HSymV2.0_g02.03428	HiC_scaffold_2	20057933	20058761	-	HVAEP13.G024747	HVAEP13	22554168	22575942	-
HSymV2.0_g02.03434	HiC_scaffold_2	20124250	20124981	+	HVAEP1.G000310	HVAEP1	11547700	11548262	+
HSymV2.0_g02.03440	HiC_scaffold_2	20169557	20187140	+	HVAEP7.G013014	HVAEP7	18206655	18227179	+
HSymV2.0_g02.03481	HiC_scaffold_2	20783243	20791890	-	HVAEP7.G012838	HVAEP7	12975597	12994097	+
HSymV2.0_g02.03483	HiC_scaffold_2	20800701	20807947	+	HVAEP7.G013230	HVAEP7	27133609	27156254	+
HSymV2.0_g02.03484	HiC_scaffold_2	20812020	20827139	-	HVAEP7.G012998	HVAEP7	17761137	17845885	-
HSymV2.0_g02.03485	HiC_scaffold_2	20836362	20854983	-	HVAEP14.G026019	HVAEP14	6765208	6789439	+
HSymV2.0_g02.03514	HiC_scaffold_2	21261693	21289680	+	HVAEP5.G010224	HVAEP5	38373465	38376336	+
HSymV2.0_g02.03519	HiC_scaffold_2	21331935	21335761	+	HVAEP7.G013061	HVAEP7	20440894	20451030	-
HSymV2.0_g02.03531	HiC_scaffold_2	21459069	21463822	-	HVAEP14.G026307	HVAEP14	16512173	16527172	+
HSymV2.0_g02.03532	HiC_scaffold_2	21463962	21479795	+	HVAEP14.G026308	HVAEP14	16565351	16639678	+
HSymV2.0_g02.03539	HiC_scaffold_2	21527740	21530359	-	HVAEP7.G012881	HVAEP7	14206254	14208476	-
HSymV2.0_g02.03549	HiC_scaffold_2	21681235	21682872	+	HVAEP7.G013473	HVAEP7	35641152	35645993	+
HSymV2.0_g02.03550	HiC_scaffold_2	21685373	21695930	-	HVAEP7.G013480	HVAEP7	35986361	36015712	+
HSymV2.0_g02.03553	HiC_scaffold_2	21764943	21767349	-	HVAEP7.G012920	HVAEP7	15350551	15355782	-
HSymV2.0_g02.03558	HiC_scaffold_2	21832157	21839107	+	HVAEP14.G026014	HVAEP14	6614302	6686476	+
HSymV2.0_g02.03563	HiC_scaffold_2	22311980	22321250	+	HVAEP7.G013004	HVAEP7	18035502	18063992	-
HSymV2.0_g02.03569	HiC_scaffold_2	22520510	22583413	-	HVAEP14.G026328	HVAEP14	17208140	17245739	+
HSymV2.0_g02.03576	HiC_scaffold_2	23044220	23055715	-	HVAEP7.G013546	HVAEP7	37226862	37231516	+
HSymV2.0_g02.03580	HiC_scaffold_2	23114686	23234093	+	HVAEP7.G013009	HVAEP7	18120281	18184794	+
HSymV2.0_g02.03581	HiC_scaffold_2	23206241	23210593	-	HVAEP7.G013013	HVAEP7	18172686	18176862	-
HSymV2.0_g02.03583	HiC_scaffold_2	23265926	23290507	+	HVAEP14.G026237	HVAEP14	14120458	14190564	-
HSymV2.0_g02.03587	HiC_scaffold_2	23921099	23921888	-	HVAEP12.G023737	HVAEP12	77353524	77354317	+
HSymV2.0_g02.03589	HiC_scaffold_2	23945835	23978146	-	HVAEP14.G026333	HVAEP14	17378265	17463580	-
HSymV2.0_g02.03590	HiC_scaffold_2	23979412	24028784	-	HVAEP7.G012964	HVAEP7	16632216	16663325	+
HSymV2.0_g02.03598	HiC_scaffold_2	24131057	24143057	+	HVAEP11.G019611	HVAEP11	7355443	7388365	+
HSymV2.0_g02.03599	HiC_scaffold_2	24149670	24160197	-	HVAEP6.G010505	HVAEP6	2937145	2975867	+
HSymV2.0_g02.03601	HiC_scaffold_2	24192081	24193443	+	HVAEP14.G026230	HVAEP14	13987923	13989262	+
HSymV2.0_g02.03603	HiC_scaffold_2	24224231	24225542	+	HVAEP7.G012595	HVAEP7	6075348	6075966	-
HSymV2.0_g02.03610	HiC_scaffold_2	24306468	24335807	-	HVAEP7.G013527	HVAEP7	36694364	36761155	+
HSymV2.0_g02.03618	HiC_scaffold_2	24356373	24379255	+	HVAEP7.G013522	HVAEP7	36637422	36648374	-
HSymV2.0_g02.03644	HiC_scaffold_2	24687056	24720752	-	HVAEP7.G012950	HVAEP7	15954254	16037842	+
HSymV2.0_g02.03645	HiC_scaffold_2	24723662	24736880	+	HVAEP14.G026291	HVAEP14	15862019	15904131	-
HSymV2.0_g02.03647	HiC_scaffold_2	24751591	24780637	+	HVAEP14.G026290	HVAEP14	15823613	15861787	-
HSymV2.0_g02.03649	HiC_scaffold_2	24784755	24794698	+	HVAEP14.G026192	HVAEP14	12362223	12410798	-
HSymV2.0_g02.03652	HiC_scaffold_2	24808320	24839614	-	HVAEP7.G013029	HVAEP7	18864897	18906663	+
HSymV2.0_g02.03656	HiC_scaffold_2	24855613	24870865	-	HVAEP7.G013433	HVAEP7	34518296	34582624	-
HSymV2.0_g02.03662	HiC_scaffold_2	24966386	24973766	-	HVAEP5.G010086	HVAEP5	33593907	33594844	+
HSymV2.0_g02.03663	HiC_scaffold_2	24976424	24983983	+	HVAEP14.G026236	HVAEP14	14108810	14118655	-
HSymV2.0_g02.03665	HiC_scaffold_2	24992993	25002671	+	HVAEP7.G012825	HVAEP7	12587954	12611689	-
HSymV2.0_g02.03679	HiC_scaffold_2	25186726	25193221	-	HVAEP7.G012893	HVAEP7	14621633	14688929	-
HSymV2.0_g02.03680	HiC_scaffold_2	25200419	25217042	-	HVAEP7.G012891	HVAEP7	14537266	14591989	+
HSymV2.0_g02.03683	HiC_scaffold_2	25233950	25242763	+	HVAEP7.G013231	HVAEP7	27171424	27200105	+
HSymV2.0_g02.03684	HiC_scaffold_2	25245512	25251364	-	HVAEP7.G013189	HVAEP7	25481148	25506645	+
HSymV2.0_g02.03685	HiC_scaffold_2	25254599	25261426	+	HVAEP12.G022700	HVAEP12	44215205	44235172	+
HSymV2.0_g02.03686	HiC_scaffold_2	25263568	25274487	-	HVAEP7.G013186	HVAEP7	25448885	25455472	+
HSymV2.0_g02.03690	HiC_scaffold_2	25321192	25325504	+	HVAEP14.G026334	HVAEP14	17478958	17552029	+
HSymV2.0_g02.03691	HiC_scaffold_2	25327670	25335949	-	HVAEP7.G012818	HVAEP7	12393507	12419419	-
HSymV2.0_g02.03692	HiC_scaffold_2	25336316	25347293	+	HVAEP7.G013443	HVAEP7	34692351	34757858	+
HSymV2.0_g02.03694	HiC_scaffold_2	25358270	25362512	-	HVAEP7.G013220	HVAEP7	26579079	26659761	+
HSymV2.0_g02.03695	HiC_scaffold_2	25369944	25382364	-	HVAEP7.G013068	HVAEP7	20681520	20711664	-
HSymV2.0_g02.03697	HiC_scaffold_2	25393714	25407528	+	HVAEP7.G013237	HVAEP7	27259242	27310280	-
HSymV2.0_g02.03698	HiC_scaffold_2	25410365	25417973	-	HVAEP7.G013463	HVAEP7	35433796	35493694	-
HSymV2.0_g02.03716	HiC_scaffold_2	25584091	25596546	+	HVAEP7.G013116	HVAEP7	22517375	22528084	+
HSymV2.0_g02.03717	HiC_scaffold_2	25597287	25604435	+	HVAEP7.G012944	HVAEP7	15897132	15908066	+
HSymV2.0_g02.03719	HiC_scaffold_2	25629644	25637331	-	HVAEP11.G021077	HVAEP11	51207603	51243461	+
HSymV2.0_g02.03720	HiC_scaffold_2	25645236	25652151	+	HVAEP7.G012942	HVAEP7	15832047	15860542	-
HSymV2.0_g02.03721	HiC_scaffold_2	25653583	25696821	+	HVAEP7.G013072	HVAEP7	20806140	20880707	+
HSymV2.0_g02.03722	HiC_scaffold_2	25653922	25659006	-	HVAEP14.G026331	HVAEP14	17314630	17369591	+
HSymV2.0_g02.03725	HiC_scaffold_2	25734316	25737843	+	HVAEP11.G020997	HVAEP11	48221709	48235180	+
HSymV2.0_g02.03726	HiC_scaffold_2	25739604	25746407	-	HVAEP14.G026199	HVAEP14	12659276	12663582	+
HSymV2.0_g02.03727	HiC_scaffold_2	25750180	25769712	-	HVAEP7.G012901	HVAEP7	14813935	14855370	-
HSymV2.0_g02.03729	HiC_scaffold_2	25782650	25794675	-	HVAEP7.G012844	HVAEP7	13211465	13278888	+
HSymV2.0_g02.03732	HiC_scaffold_2	25828532	25840064	-	HVAEP7.G012788	HVAEP7	10977011	11132690	-
HSymV2.0_g02.03735	HiC_scaffold_2	25871530	25979935	-	HVAEP7.G013180	HVAEP7	25128552	25161340	-
HSymV2.0_g02.03742	HiC_scaffold_2	26204644	26210792	-	HVAEP7.G013054	HVAEP7	20206371	20273291	+
HSymV2.0_g02.03744	HiC_scaffold_2	26223788	26255228	-	HVAEP7.G012863	HVAEP7	13848576	13877785	-
HSymV2.0_g02.03745	HiC_scaffold_2	26238806	26243962	+	HVAEP3.G005266	HVAEP3	5905659	5937779	-
HSymV2.0_g02.03748	HiC_scaffold_2	26254040	26256300	+	HVAEP7.G013091	HVAEP7	21390840	21398349	-
HSymV2.0_g02.03749	HiC_scaffold_2	26257647	26259354	+	HVAEP7.G013090	HVAEP7	21388072	21389772	-
HSymV2.0_g02.03750	HiC_scaffold_2	26261915	26286339	-	HVAEP14.G026311	HVAEP14	16681420	16721598	+
HSymV2.0_g02.03753	HiC_scaffold_2	26299216	26328662	-	HVAEP2.G004813	HVAEP2	65148370	65494104	+
HSymV2.0_g02.03771	HiC_scaffold_2	26453592	26453951	-	HVAEP9.G016199	HVAEP9	18349891	18350751	+
HSymV2.0_g02.03772	HiC_scaffold_2	26464919	26469348	-	HVAEP14.G026231	HVAEP14	14015961	14039838	+
HSymV2.0_g02.03774	HiC_scaffold_2	26487787	26492692	+	HVAEP7.G013608	HVAEP7	39002899	39012413	+
HSymV2.0_g02.03778	HiC_scaffold_2	26564901	26576895	-	HVAEP7.G013445	HVAEP7	34770288	34784916	-
HSymV2.0_g02.03780	HiC_scaffold_2	26581752	26589349	+	HVAEP7.G013450	HVAEP7	35069689	35102007	-
HSymV2.0_g02.03792	HiC_scaffold_2	26756755	26766315	+	HVAEP7.G013349	HVAEP7	31219175	31236739	+
HSymV2.0_g02.03794	HiC_scaffold_2	26773922	26819751	+	HVAEP7.G013427	HVAEP7	34339541	34356445	-
HSymV2.0_g02.03797	HiC_scaffold_2	26837987	26875183	-	HVAEP14.G026202	HVAEP14	12756685	12812253	-
HSymV2.0_g02.03803	HiC_scaffold_2	26889781	26895580	-	HVAEP11.G020999	HVAEP11	48269583	48296571	-
HSymV2.0_g02.03826	HiC_scaffold_2	27141183	27170442	+	HVAEP7.G013044	HVAEP7	19607166	19708186	+
HSymV2.0_g02.03837	HiC_scaffold_2	27345149	27354611	-	HVAEP7.G013223	HVAEP7	26708529	26747281	-
HSymV2.0_g02.03839	HiC_scaffold_2	27365534	27367021	-	HVAEP7.G012836	HVAEP7	12878953	12890830	+
HSymV2.0_g02.03840	HiC_scaffold_2	27371097	27372430	-	HVAEP7.G012837	HVAEP7	12907755	12933952	+
HSymV2.0_g02.03841	HiC_scaffold_2	27380103	27385875	+	HVAEP15.G028600	HVAEP15	46359002	46369808	+
HSymV2.0_g02.03843	HiC_scaffold_2	27399121	27418692	+	HVAEP7.G013071	HVAEP7	20749251	20785956	-
HSymV2.0_g02.03845	HiC_scaffold_2	27420345	27435314	-	HVAEP7.G013227	HVAEP7	27010417	27051142	-
HSymV2.0_g02.03846	HiC_scaffold_2	27438625	27445976	-	HVAEP7.G012889	HVAEP7	14427858	14506628	-
HSymV2.0_g02.03847	HiC_scaffold_2	27454355	27456113	+	HVAEP14.G026164	HVAEP14	11631556	11637466	-
HSymV2.0_g02.03848	HiC_scaffold_2	27456254	27461995	-	HVAEP7.G012925	HVAEP7	15420647	15465778	-
HSymV2.0_g02.03849	HiC_scaffold_2	27462776	27469295	+	HVAEP7.G012926	HVAEP7	15465894	15486817	+
HSymV2.0_g02.03850	HiC_scaffold_2	27468619	27500210	-	HVAEP7.G012962	HVAEP7	16512220	16579209	+
HSymV2.0_g02.03851	HiC_scaffold_2	27500929	27501972	+	HVAEP7.G013452	HVAEP7	35130072	35132136	-
HSymV2.0_g02.03852	HiC_scaffold_2	27502441	27504242	-	HVAEP7.G012930	HVAEP7	15603219	15630595	-
HSymV2.0_g02.03853	HiC_scaffold_2	27505154	27513897	-	HVAEP7.G012931	HVAEP7	15632396	15661405	-
HSymV2.0_g02.03854	HiC_scaffold_2	27521964	27531211	+	HVAEP7.G012978	HVAEP7	17225745	17301193	-
HSymV2.0_g02.03855	HiC_scaffold_2	27537403	27545342	-	HVAEP7.G012796	HVAEP7	11397092	11420387	-
HSymV2.0_g02.03857	HiC_scaffold_2	27561566	27566412	+	HVAEP7.G013030	HVAEP7	18910172	18928455	-
HSymV2.0_g02.03858	HiC_scaffold_2	27566671	27575757	-	HVAEP3.G005764	HVAEP3	19288434	19314952	+
HSymV2.0_g02.03859	HiC_scaffold_2	27576714	27581692	-	HVAEP3.G005763	HVAEP3	19257969	19288270	+
HSymV2.0_g02.03860	HiC_scaffold_2	27582127	27591117	-	HVAEP7.G012786	HVAEP7	10932001	10940702	-
HSymV2.0_g02.03861	HiC_scaffold_2	27595379	27596758	+	HVAEP7.G012909	HVAEP7	14997316	15001386	+
HSymV2.0_g02.03863	HiC_scaffold_2	27604877	27616928	-	HVAEP7.G013201	HVAEP7	25788609	25865195	+
HSymV2.0_g02.03865	HiC_scaffold_2	27625449	27635735	-	HVAEP7.G013194	HVAEP7	25682663	25727922	-
HSymV2.0_g02.03866	HiC_scaffold_2	27636785	27645531	+	HVAEP14.G026206	HVAEP14	12874377	12888387	+
HSymV2.0_g02.03868	HiC_scaffold_2	27651113	27667460	-	HVAEP14.G026003	HVAEP14	6084462	6153818	+
HSymV2.0_g02.03870	HiC_scaffold_2	27689249	27713755	-	HVAEP14.G026225	HVAEP14	13692143	13755667	-
HSymV2.0_g02.03871	HiC_scaffold_2	27717788	27731975	-	HVAEP7.G012862	HVAEP7	13744433	13840949	-
HSymV2.0_g02.03872	HiC_scaffold_2	27736601	27741588	+	HVAEP7.G012858	HVAEP7	13600625	13630548	-
HSymV2.0_g02.03873	HiC_scaffold_2	27745707	27757659	+	HVAEP7.G012846	HVAEP7	13307399	13352419	-
HSymV2.0_g02.03877	HiC_scaffold_2	27777799	27779696	+	HVAEP6.G010503	HVAEP6	2927917	2930687	+
HSymV2.0_g02.03878	HiC_scaffold_2	27779711	27781759	-	HVAEP7.G013550	HVAEP7	37382451	37384073	+
HSymV2.0_g02.03879	HiC_scaffold_2	27787290	27811138	+	HVAEP7.G012973	HVAEP7	16984867	17110047	+
HSymV2.0_g02.03880	HiC_scaffold_2	27816649	27837550	+	HVAEP14.G025910	HVAEP14	3176892	3255134	-
HSymV2.0_g02.03881	HiC_scaffold_2	27846246	27866356	-	HVAEP7.G012800	HVAEP7	11460429	11587448	+
HSymV2.0_g02.03882	HiC_scaffold_2	27876461	27882724	+	HVAEP11.G020069	HVAEP11	21200411	21201430	-
HSymV2.0_g02.03887	HiC_scaffold_2	27913201	27916454	+	HVAEP7.G013082	HVAEP7	21096269	21138718	+
HSymV2.0_g02.03888	HiC_scaffold_2	27916499	27931508	+	HVAEP7.G013563	HVAEP7	37821524	37871140	+
HSymV2.0_g02.03889	HiC_scaffold_2	27934903	27977438	+	HVAEP7.G013557	HVAEP7	37573542	37650525	-
HSymV2.0_g02.03890	HiC_scaffold_2	27980832	27996008	-	HVAEP7.G013077	HVAEP7	21047070	21074565	+
HSymV2.0_g02.03893	HiC_scaffold_2	28042530	28051555	+	HVAEP7.G013383	HVAEP7	32570618	32600108	+
HSymV2.0_g02.03894	HiC_scaffold_2	28052040	28064135	-	HVAEP7.G013423	HVAEP7	34241066	34262683	+
HSymV2.0_g02.03895	HiC_scaffold_2	28066304	28073428	-	HVAEP7.G013292	HVAEP7	29646330	29657311	+
HSymV2.0_g02.03898	HiC_scaffold_2	28093261	28097789	-	HVAEP7.G013294	HVAEP7	29718274	29745009	+
HSymV2.0_g02.03899	HiC_scaffold_2	28099073	28104359	-	HVAEP7.G013604	HVAEP7	38905358	38915847	-
HSymV2.0_g02.03907	HiC_scaffold_2	28164756	28165578	+	HVAEP2.G004231	HVAEP2	48559414	48560267	-
HSymV2.0_g02.03908	HiC_scaffold_2	28167810	28173508	-	HVAEP14.G026091	HVAEP14	9590813	9595366	+
HSymV2.0_g02.03913	HiC_scaffold_2	28249324	28249866	+	HVAEP14.G026728	HVAEP14	30087855	30088421	+
HSymV2.0_g02.03936	HiC_scaffold_2	28438257	28439021	+	HVAEP4.G007606	HVAEP4	9296356	9297317	+
HSymV2.0_g02.03938	HiC_scaffold_2	28442153	28443163	-	HVAEP4.G007607	HVAEP4	9297859	9298868	-
HSymV2.0_g02.03949	HiC_scaffold_2	28572636	28575408	-	HVAEP7.G012885	HVAEP7	14292555	14295623	-
HSymV2.0_g02.03950	HiC_scaffold_2	28584150	28585563	+	HVAEP8.G014704	HVAEP8	31884322	31888054	-
HSymV2.0_g02.03951	HiC_scaffold_2	28586117	28586988	+	HVAEP7.G012886	HVAEP7	14302226	14303502	+
HSymV2.0_g02.03954	HiC_scaffold_2	28613454	28628003	+	HVAEP7.G013529	HVAEP7	36778129	36813993	+
HSymV2.0_g02.03955	HiC_scaffold_2	28628317	28632158	-	HVAEP7.G013530	HVAEP7	36806291	36811615	-
HSymV2.0_g02.03957	HiC_scaffold_2	28642894	28647237	+	HVAEP7.G013281	HVAEP7	29333071	29366974	-
HSymV2.0_g02.03960	HiC_scaffold_2	28660476	28675606	-	HVAEP7.G012877	HVAEP7	14150225	14152267	-
HSymV2.0_g02.03961	HiC_scaffold_2	28722035	28740674	+	HVAEP14.G026298	HVAEP14	16099843	16134168	-
HSymV2.0_g02.03962	HiC_scaffold_2	28740456	28755066	+	HVAEP7.G012988	HVAEP7	17471854	17521769	+
HSymV2.0_g02.03964	HiC_scaffold_2	28776636	28789639	-	HVAEP14.G026268	HVAEP14	15304800	15340549	-
HSymV2.0_g02.03965	HiC_scaffold_2	28791792	28809306	-	HVAEP13.G025642	HVAEP13	50614437	50649876	-
HSymV2.0_g02.03967	HiC_scaffold_2	28820355	28833198	-	HVAEP14.G026317	HVAEP14	16834861	16899562	+
HSymV2.0_g02.03968	HiC_scaffold_2	28834234	28844825	-	HVAEP1.G001208	HVAEP1	38763680	38786105	+
HSymV2.0_g02.03982	HiC_scaffold_2	29008713	29011293	+	HVAEP15.G027683	HVAEP15	17988662	17989934	+
HSymV2.0_g02.04022	HiC_scaffold_2	29429904	29430843	-	HVAEP10.G018150	HVAEP10	17250586	17251606	-
HSymV2.0_g02.04023	HiC_scaffold_2	29442393	29466449	+	HVAEP7.G013214	HVAEP7	26341164	26447833	-
HSymV2.0_g02.04024	HiC_scaffold_2	29467555	29473711	+	HVAEP7.G013213	HVAEP7	26297114	26340911	-
HSymV2.0_g02.04027	HiC_scaffold_2	29504546	29508133	-	HVAEP7.G013038	HVAEP7	19413919	19453994	-
HSymV2.0_g02.04028	HiC_scaffold_2	29509172	29525790	-	HVAEP7.G013048	HVAEP7	19784991	19822032	+
HSymV2.0_g02.04029	HiC_scaffold_2	29526092	29531650	+	HVAEP7.G013377	HVAEP7	32422248	32449368	-
HSymV2.0_g02.04030	HiC_scaffold_2	29533670	29548445	-	HVAEP13.G024112	HVAEP13	1792873	1846615	-
HSymV2.0_g02.04031	HiC_scaffold_2	29550873	29553373	+	HVAEP7.G012929	HVAEP7	15564308	15570604	-
HSymV2.0_g02.04032	HiC_scaffold_2	29554420	29563328	+	HVAEP7.G012928	HVAEP7	15514722	15557900	-
HSymV2.0_g02.04033	HiC_scaffold_2	29567964	29582727	+	HVAEP14.G026013	HVAEP14	6548458	6599442	+
HSymV2.0_g02.04035	HiC_scaffold_2	29594659	29596799	-	HVAEP7.G013060	HVAEP7	20415014	20424922	+
HSymV2.0_g02.04036	HiC_scaffold_2	29597026	29606255	+	HVAEP7.G013059	HVAEP7	20345716	20384444	-
HSymV2.0_g02.04038	HiC_scaffold_2	29623471	29635966	-	HVAEP14.G026112	HVAEP14	10068948	10151571	-
HSymV2.0_g02.04039	HiC_scaffold_2	29640593	29648678	+	HVAEP7.G013039	HVAEP7	19484404	19499056	+
HSymV2.0_g02.04041	HiC_scaffold_2	29659725	29682839	+	HVAEP7.G013162	HVAEP7	24332366	24401646	-
HSymV2.0_g02.04049	HiC_scaffold_2	29737326	29738765	+	HVAEP8.G014209	HVAEP8	17054213	17056093	-
HSymV2.0_g02.04064	HiC_scaffold_2	29868157	29868615	-	HVAEP8.G015035	HVAEP8	43052786	43056338	-
HSymV2.0_g02.04084	HiC_scaffold_2	30054005	30054856	+	HVAEP1.G000278	HVAEP1	10155112	10157538	-
HSymV2.0_g02.04091	HiC_scaffold_2	30171486	30189301	-	HVAEP9.G017142	HVAEP9	46722653	46815858	+
HSymV2.0_g02.04095	HiC_scaffold_2	30236936	30237748	-	HVAEP10.G018306	HVAEP10	21394442	21395229	-
HSymV2.0_g02.04100	HiC_scaffold_2	30303514	30304522	+	HVAEP3.G007197	HVAEP3	64967740	64968845	+
HSymV2.0_g02.04101	HiC_scaffold_2	30304533	30304973	-	HVAEP8.G015326	HVAEP8	51468063	51468476	-
HSymV2.0_g02.04105	HiC_scaffold_2	30351608	30359427	+	HVAEP8.G014937	HVAEP8	39934181	39974848	+
HSymV2.0_g02.04106	HiC_scaffold_2	30363989	30376633	-	HVAEP7.G013184	HVAEP7	25297788	25401172	-
HSymV2.0_g02.04107	HiC_scaffold_2	30389429	30398069	+	HVAEP7.G013461	HVAEP7	35369768	35403199	-
HSymV2.0_g02.04108	HiC_scaffold_2	30400122	30419207	+	HVAEP7.G013454	HVAEP7	35191860	35229936	-
HSymV2.0_g02.04116	HiC_scaffold_2	30518041	30524338	+	HVAEP14.G025913	HVAEP14	3267481	3281096	+
HSymV2.0_g02.04120	HiC_scaffold_2	30547627	30553745	-	HVAEP7.G013601	HVAEP7	38747581	38846674	-
HSymV2.0_g02.04123	HiC_scaffold_2	30598560	30606224	+	HVAEP7.G013088	HVAEP7	21234704	21264373	+
HSymV2.0_g02.04124	HiC_scaffold_2	30609242	30626760	-	HVAEP14.G026063	HVAEP14	8801998	8868088	+
HSymV2.0_g02.04125	HiC_scaffold_2	30629638	30650357	+	HVAEP14.G026228	HVAEP14	13862908	13955532	+
HSymV2.0_g02.04127	HiC_scaffold_2	30653939	30661916	+	HVAEP7.G012975	HVAEP7	17156996	17161423	+
HSymV2.0_g02.04129	HiC_scaffold_2	30674427	30694554	+	HVAEP7.G012799	HVAEP7	11452128	11459395	+
HSymV2.0_g02.04130	HiC_scaffold_2	30704934	30714011	-	HVAEP7.G013447	HVAEP7	34890274	34926511	-
HSymV2.0_g02.04138	HiC_scaffold_2	30817516	30831558	+	HVAEP14.G025955	HVAEP14	4637917	4656597	+
HSymV2.0_g02.04140	HiC_scaffold_2	30840742	30844925	-	HVAEP13.G025529	HVAEP13	47088159	47088926	+
HSymV2.0_g02.04141	HiC_scaffold_2	30845819	30867175	+	HVAEP14.G026303	HVAEP14	16242885	16306924	-
HSymV2.0_g02.04143	HiC_scaffold_2	30886690	30903231	+	HVAEP14.G026218	HVAEP14	13433330	13436280	+
HSymV2.0_g02.04153	HiC_scaffold_2	31545467	31550165	-	HVAEP7.G013094	HVAEP7	21399597	21453820	-
HSymV2.0_g02.04154	HiC_scaffold_2	31558214	31558936	+	HVAEP3.G005947	HVAEP3	25342210	25342725	-
HSymV2.0_g02.04156	HiC_scaffold_2	31569601	31578488	-	HVAEP7.G013376	HVAEP7	32301991	32320939	-
HSymV2.0_g02.04157	HiC_scaffold_2	31579804	31603640	-	HVAEP14.G026143	HVAEP14	10870503	10902769	-
HSymV2.0_g02.04158	HiC_scaffold_2	31609686	31613104	-	HVAEP14.G026297	HVAEP14	16066603	16080379	+
HSymV2.0_g02.04160	HiC_scaffold_2	31620062	31627889	+	HVAEP7.G012993	HVAEP7	17634450	17652309	-
HSymV2.0_g02.04161	HiC_scaffold_2	31629309	31636453	-	HVAEP7.G013603	HVAEP7	38867464	38890850	-
HSymV2.0_g02.04166	HiC_scaffold_2	31679745	31684282	+	HVAEP14.G026323	HVAEP14	17118115	17124771	+
HSymV2.0_g02.04167	HiC_scaffold_2	31689969	31708723	-	HVAEP7.G012913	HVAEP7	15036966	15137909	+
HSymV2.0_g02.04168	HiC_scaffold_2	31712998	31732454	-	HVAEP14.G026301	HVAEP14	16174225	16233800	+
HSymV2.0_g02.04174	HiC_scaffold_2	31784662	31792784	+	HVAEP7.G013351	HVAEP7	31267433	31302577	+
HSymV2.0_g02.04176	HiC_scaffold_2	31798583	31805774	-	HVAEP9.G015665	HVAEP9	3168919	3225109	-
HSymV2.0_g02.04177	HiC_scaffold_2	31806171	31818405	-	HVAEP14.G026309	HVAEP14	16641078	16647952	+
HSymV2.0_g02.04182	HiC_scaffold_2	31908918	31915943	-	HVAEP7.G012878	HVAEP7	14152898	14165227	-
HSymV2.0_g02.04183	HiC_scaffold_2	31916682	31928107	-	HVAEP7.G012879	HVAEP7	14174468	14189846	-
HSymV2.0_g02.04184	HiC_scaffold_2	31939294	31943408	+	HVAEP7.G013598	HVAEP7	38687135	38738336	-
HSymV2.0_g02.04186	HiC_scaffold_2	31950403	31953015	+	HVAEP15.G027364	HVAEP15	6695192	6709818	-
HSymV2.0_g02.04187	HiC_scaffold_2	31955269	31973344	-	HVAEP7.G012894	HVAEP7	14703555	14713402	-
HSymV2.0_g02.04197	HiC_scaffold_2	32071000	32097171	+	HVAEP7.G013594	HVAEP7	38452175	38530802	+
HSymV2.0_g02.04199	HiC_scaffold_2	32112236	32118692	-	HVAEP7.G012823	HVAEP7	12537976	12556884	-
HSymV2.0_g02.04204	HiC_scaffold_2	32153140	32153992	+	HVAEP2.G003246	HVAEP2	19935443	19936576	-
HSymV2.0_g02.04211	HiC_scaffold_2	32260443	32264481	+	HVAEP11.G019995	HVAEP11	19518033	19550620	-
HSymV2.0_g02.04212	HiC_scaffold_2	32268215	32270221	+	HVAEP6.G011658	HVAEP6	39524210	39525401	+
HSymV2.0_g02.04213	HiC_scaffold_2	32272380	32281061	-	HVAEP7.G012990	HVAEP7	17541788	17611626	+
HSymV2.0_g02.04214	HiC_scaffold_2	32281317	32282569	-	HVAEP7.G013001	HVAEP7	17960729	17969300	-
HSymV2.0_g02.04215	HiC_scaffold_2	32289161	32293214	+	HVAEP7.G013560	HVAEP7	37739674	37775259	+
HSymV2.0_g02.04216	HiC_scaffold_2	32294440	32298124	+	HVAEP7.G013561	HVAEP7	37775590	37780910	+
HSymV2.0_g02.04218	HiC_scaffold_2	32307384	32330874	-	HVAEP14.G026165	HVAEP14	11637914	11720765	-
HSymV2.0_g02.04219	HiC_scaffold_2	32333033	32348605	-	HVAEP14.G026196	HVAEP14	12479434	12519308	-
HSymV2.0_g02.04220	HiC_scaffold_2	32346599	32348605	-	HVAEP9.G017267	HVAEP9	50439232	50439771	-
HSymV2.0_g02.04221	HiC_scaffold_2	32354035	32357513	-	HVAEP7.G013211	HVAEP7	26123176	26141608	-
HSymV2.0_g02.04222	HiC_scaffold_2	32363877	32367862	-	HVAEP14.G025906	HVAEP14	2957923	2995105	+
HSymV2.0_g02.04228	HiC_scaffold_2	32420639	32432594	-	HVAEP14.G026222	HVAEP14	13602906	13653536	+
HSymV2.0_g02.04229	HiC_scaffold_2	32442638	32444882	+	HVAEP7.G012843	HVAEP7	13173968	13179924	+
HSymV2.0_g02.04232	HiC_scaffold_2	32457522	32471927	+	HVAEP7.G013089	HVAEP7	21270598	21358620	-
HSymV2.0_g02.04233	HiC_scaffold_2	32472879	32488429	-	HVAEP14.G025903	HVAEP14	2887184	2909253	+
HSymV2.0_g02.04234	HiC_scaffold_2	32492360	32508286	+	HVAEP7.G013347	HVAEP7	31160873	31215986	+
HSymV2.0_g02.04235	HiC_scaffold_2	32510081	32511754	+	HVAEP7.G013348	HVAEP7	31216567	31218409	+
HSymV2.0_g02.04236	HiC_scaffold_2	32516429	32517634	-	HVAEP7.G012995	HVAEP7	17684980	17686141	-
HSymV2.0_g02.04237	HiC_scaffold_2	32523025	32541171	+	HVAEP7.G012996	HVAEP7	17697612	17740052	+
HSymV2.0_g02.04238	HiC_scaffold_2	32543764	32552443	+	HVAEP7.G013597	HVAEP7	38659116	38685564	-
HSymV2.0_g02.04260	HiC_scaffold_2	32728227	32728583	+	HVAEP7.G012900	HVAEP7	14812665	14813236	-
HSymV2.0_g02.04261	HiC_scaffold_2	32729717	32734369	+	HVAEP7.G012899	HVAEP7	14782430	14811897	-
HSymV2.0_g02.04262	HiC_scaffold_2	32735265	32737911	+	HVAEP7.G012896	HVAEP7	14750932	14753236	-
HSymV2.0_g02.04269	HiC_scaffold_2	32804808	32814736	-	HVAEP7.G012961	HVAEP7	16485903	16511664	-
HSymV2.0_g02.04270	HiC_scaffold_2	32816419	32825134	+	HVAEP7.G013229	HVAEP7	27087333	27131081	+
HSymV2.0_g02.04271	HiC_scaffold_2	32826518	32835656	-	HVAEP7.G012908	HVAEP7	14941963	14986955	+
HSymV2.0_g02.04273	HiC_scaffold_2	32859119	32869502	+	HVAEP7.G013173	HVAEP7	24726273	24735885	+
HSymV2.0_g02.04282	HiC_scaffold_2	33117620	33131280	-	HVAEP7.G013218	HVAEP7	26523771	26569869	-
HSymV2.0_g02.04283	HiC_scaffold_2	33136078	33162089	-	HVAEP14.G026059	HVAEP14	8512859	8562745	+
HSymV2.0_g02.04284	HiC_scaffold_2	33163629	33172303	-	HVAEP14.G025840	HVAEP14	827681	875793	-
HSymV2.0_g02.04285	HiC_scaffold_2	33175797	33187079	+	HVAEP14.G026060	HVAEP14	8595299	8660005	+
HSymV2.0_g02.04286	HiC_scaffold_2	33189251	33192445	+	HVAEP7.G013207	HVAEP7	26062900	26067512	-
HSymV2.0_g02.04287	HiC_scaffold_2	33196250	33213615	+	HVAEP7.G013172	HVAEP7	24676000	24710057	+
HSymV2.0_g02.04288	HiC_scaffold_2	33220533	33223593	-	HVAEP7.G013045	HVAEP7	19716657	19722261	+
HSymV2.0_g02.04289	HiC_scaffold_2	33227555	33232284	+	HVAEP7.G013204	HVAEP7	25903549	25920887	+
HSymV2.0_g02.04290	HiC_scaffold_2	33232869	33245414	-	HVAEP7.G013205	HVAEP7	25927857	25995499	-
HSymV2.0_g02.04295	HiC_scaffold_2	33264258	33265302	+	HVAEP7.G012876	HVAEP7	14142328	14150237	-
HSymV2.0_g02.04296	HiC_scaffold_2	33267925	33280036	+	HVAEP7.G012874	HVAEP7	14104908	14141555	-
HSymV2.0_g02.04297	HiC_scaffold_2	33284249	33287713	+	HVAEP14.G025904	HVAEP14	2925606	2935786	+
HSymV2.0_g02.04298	HiC_scaffold_2	33288030	33294538	-	HVAEP14.G025895	HVAEP14	2662231	2803551	+
HSymV2.0_g02.04317	HiC_scaffold_2	34089626	34118702	-	HVAEP14.G025916	HVAEP14	3332171	3415899	+
HSymV2.0_g02.04321	HiC_scaffold_2	34183676	34185009	-	HVAEP7.G013481	HVAEP7	36046359	36047695	-
HSymV2.0_g02.04338	HiC_scaffold_2	34408076	34411736	-	HVAEP7.G013426	HVAEP7	34299887	34301671	+
HSymV2.0_g02.04361	HiC_scaffold_2	36957086	36965109	-	HVAEP15.G027144	HVAEP15	34358	34816	-
HSymV2.0_g02.04362	HiC_scaffold_2	36969423	36974230	-	HVAEP1.G001750	HVAEP1	56221850	56225460	+
HSymV2.0_g02.04373	HiC_scaffold_2	37216476	37223794	-	HVAEP7.G013051	HVAEP7	20022237	20115185	+
HSymV2.0_g02.04381	HiC_scaffold_2	37326242	37326760	-	HVAEP12.G023642	HVAEP12	74392873	74393397	+
HSymV2.0_g02.04384	HiC_scaffold_2	37363898	37372609	-	HVAEP14.G025946	HVAEP14	4350180	4401575	+
HSymV2.0_g02.04385	HiC_scaffold_2	37394499	37403564	+	HVAEP7.G013483	HVAEP7	36053150	36081984	-
HSymV2.0_g02.04387	HiC_scaffold_2	37416441	37420974	+	HVAEP7.G013482	HVAEP7	36050807	36052502	-
HSymV2.0_g02.04389	HiC_scaffold_2	37430163	37436725	+	HVAEP7.G013075	HVAEP7	20939772	20969090	+
HSymV2.0_g02.04390	HiC_scaffold_2	37439499	37444046	-	HVAEP7.G013005	HVAEP7	18070652	18071750	-
HSymV2.0_g02.04401	HiC_scaffold_2	37606028	37606591	-	HVAEP6.G011542	HVAEP6	35012054	35013258	-
HSymV2.0_g03.04453	HiC_scaffold_3	3550187	3564988	-	HVAEP1.G001355	HVAEP1	43778962	43835854	+
HSymV2.0_g03.04455	HiC_scaffold_3	3581275	3582549	+	HVAEP9.G016471	HVAEP9	27545490	27545989	+
HSymV2.0_g03.04459	HiC_scaffold_3	3657310	3658684	-	HVAEP1.G001167	HVAEP1	37648253	37661840	+
HSymV2.0_g03.04464	HiC_scaffold_3	3716272	3720468	-	HVAEP1.G001598	HVAEP1	51531846	51533316	-
HSymV2.0_g03.04469	HiC_scaffold_3	3817229	3843893	-	HVAEP1.G000644	HVAEP1	23538232	23554122	-
HSymV2.0_g03.04470	HiC_scaffold_3	3846877	3857708	+	HVAEP1.G000645	HVAEP1	23550094	23577187	+
HSymV2.0_g03.04475	HiC_scaffold_3	3895344	3905865	+	HVAEP1.G002105	HVAEP1	65801100	65821562	+
HSymV2.0_g03.04476	HiC_scaffold_3	3911234	3918292	+	HVAEP1.G002164	HVAEP1	67323590	67353334	+
HSymV2.0_g03.04487	HiC_scaffold_3	4312184	4326355	-	HVAEP1.G001725	HVAEP1	55138357	55283372	-
HSymV2.0_g03.04488	HiC_scaffold_3	4328691	4366319	-	HVAEP1.G001729	HVAEP1	55314886	55537578	-
HSymV2.0_g03.04489	HiC_scaffold_3	4371286	4382605	+	HVAEP1.G001553	HVAEP1	50264810	50281243	-
HSymV2.0_g03.04491	HiC_scaffold_3	4392400	4397605	+	HVAEP1.G001720	HVAEP1	55011597	55030830	+
HSymV2.0_g03.04493	HiC_scaffold_3	4417490	4418334	-	HVAEP1.G001290	HVAEP1	41596183	41597297	-
HSymV2.0_g03.04503	HiC_scaffold_3	9027238	9033144	-	HVAEP1.G002642	HVAEP1	80309137	80316171	+
HSymV2.0_g03.04505	HiC_scaffold_3	9053064	9057470	+	HVAEP1.G001291	HVAEP1	41610206	41611990	-
HSymV2.0_g03.04507	HiC_scaffold_3	9057799	9076665	-	HVAEP1.G001289	HVAEP1	41549128	41660499	+
HSymV2.0_g03.04516	HiC_scaffold_3	9427745	9455128	-	HVAEP1.G001563	HVAEP1	50568031	50678678	+
HSymV2.0_g03.04523	HiC_scaffold_3	9509179	9518959	+	HVAEP1.G002158	HVAEP1	67187374	67230567	+
HSymV2.0_g03.04524	HiC_scaffold_3	9524061	9528117	-	HVAEP1.G001159	HVAEP1	37426428	37436471	-
HSymV2.0_g03.04525	HiC_scaffold_3	9528525	9531636	+	HVAEP1.G001157	HVAEP1	37404731	37412096	+
HSymV2.0_g03.04531	HiC_scaffold_3	9591574	9596969	-	HVAEP13.G024204	HVAEP13	4583859	4584812	-
HSymV2.0_g03.04538	HiC_scaffold_3	9708084	9710907	+	HVAEP1.G001584	HVAEP1	51360725	51364254	-
HSymV2.0_g03.04546	HiC_scaffold_3	9764328	9795647	-	HVAEP1.G001085	HVAEP1	34471317	34553011	-
HSymV2.0_g03.04549	HiC_scaffold_3	9841049	9846541	-	HVAEP9.G016271	HVAEP9	20768457	20771607	-
HSymV2.0_g03.04557	HiC_scaffold_3	9939455	9945366	+	HVAEP1.G002165	HVAEP1	67377855	67404234	+
HSymV2.0_g03.04558	HiC_scaffold_3	9948106	9954636	-	HVAEP1.G001931	HVAEP1	60379597	60388158	-
HSymV2.0_g03.04560	HiC_scaffold_3	9963785	9984178	-	HVAEP1.G002149	HVAEP1	66989624	67041358	+
HSymV2.0_g03.04561	HiC_scaffold_3	9986460	9987275	+	HVAEP1.G001306	HVAEP1	42332168	42334249	-
HSymV2.0_g03.04562	HiC_scaffold_3	9988673	9996323	+	HVAEP1.G001304	HVAEP1	42279232	42331607	-
HSymV2.0_g03.04564	HiC_scaffold_3	10012636	10022229	-	HVAEP1.G002483	HVAEP1	75630052	75654792	-
HSymV2.0_g03.04603	HiC_scaffold_3	10468830	10469720	+	HVAEP2.G005012	HVAEP2	72663620	72663877	+
HSymV2.0_g03.04606	HiC_scaffold_3	10498860	10502272	+	HVAEP1.G000995	HVAEP1	32481953	32489143	+
HSymV2.0_g03.04607	HiC_scaffold_3	10508350	10521443	+	HVAEP1.G000946	HVAEP1	31568570	31580711	-
HSymV2.0_g03.04608	HiC_scaffold_3	10522743	10523259	-	HVAEP1.G000944	HVAEP1	31525050	31525703	+
HSymV2.0_g03.04609	HiC_scaffold_3	10531064	10546332	+	HVAEP1.G000945	HVAEP1	31553186	31559619	+
HSymV2.0_g03.04610	HiC_scaffold_3	10565292	10571811	-	HVAEP1.G001436	HVAEP1	46256363	46276705	+
HSymV2.0_g03.04611	HiC_scaffold_3	10573521	10596433	-	HVAEP1.G001434	HVAEP1	46195762	46215410	+
HSymV2.0_g03.04612	HiC_scaffold_3	10599945	10601571	+	HVAEP1.G001428	HVAEP1	46053197	46058121	+
HSymV2.0_g03.04613	HiC_scaffold_3	10601508	10607260	-	HVAEP12.G021371	HVAEP12	2798382	2830019	-
HSymV2.0_g03.04614	HiC_scaffold_3	10617797	10625690	+	HVAEP1.G001200	HVAEP1	38364924	38413809	+
HSymV2.0_g03.04615	HiC_scaffold_3	10627090	10651204	-	HVAEP1.G001201	HVAEP1	38421338	38496546	-
HSymV2.0_g03.04616	HiC_scaffold_3	10656737	10662506	-	HVAEP1.G001292	HVAEP1	41664632	41667593	+
HSymV2.0_g03.04617	HiC_scaffold_3	10664487	10705743	-	HVAEP1.G001518	HVAEP1	49243560	49352676	+
HSymV2.0_g03.04619	HiC_scaffold_3	10716650	10718341	-	HVAEP1.G002485	HVAEP1	75669809	75671362	-
HSymV2.0_g03.04620	HiC_scaffold_3	10741636	10751289	+	HVAEP1.G002021	HVAEP1	63018062	63056560	-
HSymV2.0_g03.04621	HiC_scaffold_3	10752574	10754810	-	HVAEP1.G001519	HVAEP1	49360508	49397277	+
HSymV2.0_g03.04622	HiC_scaffold_3	10759245	10770088	-	HVAEP1.G001524	HVAEP1	49508749	49559912	-
HSymV2.0_g03.04624	HiC_scaffold_3	10789216	10795875	+	HVAEP1.G001670	HVAEP1	53640544	53669646	+
HSymV2.0_g03.04628	HiC_scaffold_3	10826853	10838553	-	HVAEP1.G001671	HVAEP1	53671144	53704513	+
HSymV2.0_g03.04629	HiC_scaffold_3	10829425	10832509	+	HVAEP10.G017760	HVAEP10	3892778	3896450	-
HSymV2.0_g03.04632	HiC_scaffold_3	10874518	10876925	+	HVAEP1.G000952	HVAEP1	31618600	31626135	-
HSymV2.0_g03.04633	HiC_scaffold_3	10880318	10895855	-	HVAEP1.G002058	HVAEP1	64296517	64303153	+
HSymV2.0_g03.04634	HiC_scaffold_3	10898340	10909480	-	HVAEP1.G001341	HVAEP1	43387829	43443663	+
HSymV2.0_g03.04638	HiC_scaffold_3	10937651	10943335	-	HVAEP1.G001961	HVAEP1	60662306	60664177	-
HSymV2.0_g03.04640	HiC_scaffold_3	10959800	10987053	+	HVAEP1.G000862	HVAEP1	29366829	29382340	-
HSymV2.0_g03.04641	HiC_scaffold_3	10990287	10992658	-	HVAEP1.G002540	HVAEP1	77507654	77517507	-
HSymV2.0_g03.04644	HiC_scaffold_3	11017913	11020716	+	HVAEP1.G000490	HVAEP1	18207495	18210850	+
HSymV2.0_g03.04645	HiC_scaffold_3	11022707	11025011	-	HVAEP1.G000427	HVAEP1	15991251	15996227	-
HSymV2.0_g03.04647	HiC_scaffold_3	11030082	11050424	-	HVAEP1.G002246	HVAEP1	69203794	69273741	-
HSymV2.0_g03.04650	HiC_scaffold_3	11059438	11063250	-	HVAEP1.G001455	HVAEP1	46727236	46745229	-
HSymV2.0_g03.04652	HiC_scaffold_3	11085569	11087148	-	HVAEP3.G006510	HVAEP3	43345405	43346792	+
HSymV2.0_g03.04655	HiC_scaffold_3	11124427	11137427	+	HVAEP1.G002431	HVAEP1	74223060	74314423	+
HSymV2.0_g03.04661	HiC_scaffold_3	11198192	11211603	+	HVAEP1.G001310	HVAEP1	42388653	42472200	-
HSymV2.0_g03.04663	HiC_scaffold_3	11221902	11229198	+	HVAEP1.G001326	HVAEP1	43023906	43030403	-
HSymV2.0_g03.04665	HiC_scaffold_3	11233634	11245501	-	HVAEP1.G001335	HVAEP1	43100688	43119349	-
HSymV2.0_g03.04668	HiC_scaffold_3	11288935	11300887	+	HVAEP1.G001262	HVAEP1	40790213	40796039	-
HSymV2.0_g03.04669	HiC_scaffold_3	11300258	11312231	+	HVAEP1.G001261	HVAEP1	40758981	40786866	-
HSymV2.0_g03.04671	HiC_scaffold_3	11318070	11324786	-	HVAEP1.G002552	HVAEP1	77822669	77875061	-
HSymV2.0_g03.04673	HiC_scaffold_3	11332372	11339494	+	HVAEP1.G002553	HVAEP1	77879982	77905967	-
HSymV2.0_g03.04680	HiC_scaffold_3	11452453	11483913	-	HVAEP1.G001856	HVAEP1	58642170	58702103	-
HSymV2.0_g03.04681	HiC_scaffold_3	11491818	11515935	+	HVAEP1.G002049	HVAEP1	63982790	64014859	-
HSymV2.0_g03.04682	HiC_scaffold_3	11516952	11528073	+	HVAEP1.G001457	HVAEP1	46812699	46856381	+
HSymV2.0_g03.04684	HiC_scaffold_3	11537174	11549656	+	HVAEP1.G001461	HVAEP1	46947170	47000321	-
HSymV2.0_g03.04685	HiC_scaffold_3	11550974	11554953	-	HVAEP1.G001448	HVAEP1	46603993	46617073	-
HSymV2.0_g03.04686	HiC_scaffold_3	11557486	11560335	-	HVAEP1.G001446	HVAEP1	46551317	46572364	-
HSymV2.0_g03.04687	HiC_scaffold_3	11561489	11564314	+	HVAEP1.G001459	HVAEP1	46909621	46923506	-
HSymV2.0_g03.04699	HiC_scaffold_3	11714917	11721164	-	HVAEP9.G016840	HVAEP9	38206324	38210650	+
HSymV2.0_g03.04701	HiC_scaffold_3	11727559	11732099	-	HVAEP1.G002070	HVAEP1	64488737	64515832	+
HSymV2.0_g03.04702	HiC_scaffold_3	11733714	11735007	-	HVAEP1.G002069	HVAEP1	64485895	64487118	+
HSymV2.0_g03.04703	HiC_scaffold_3	11742839	11771735	-	HVAEP1.G002441	HVAEP1	74597683	74659113	+
HSymV2.0_g03.04704	HiC_scaffold_3	11785363	11787198	-	HVAEP10.G018275	HVAEP10	20662912	20674760	+
HSymV2.0_g03.04706	HiC_scaffold_3	11792928	11796857	+	HVAEP1.G002440	HVAEP1	74574752	74594024	+
HSymV2.0_g03.04707	HiC_scaffold_3	11800326	11806531	+	HVAEP1.G001445	HVAEP1	46488160	46538916	+
HSymV2.0_g03.04728	HiC_scaffold_3	12087085	12089074	-	HVAEP1.G001971	HVAEP1	60971739	60992866	-
HSymV2.0_g03.04744	HiC_scaffold_3	12265784	12271194	-	HVAEP1.G002023	HVAEP1	63191359	63225331	-
HSymV2.0_g03.04753	HiC_scaffold_3	12468867	12472333	-	HVAEP9.G017304	HVAEP9	51494758	51517263	-
HSymV2.0_g03.04754	HiC_scaffold_3	12474168	12486279	-	HVAEP1.G001216	HVAEP1	39022083	39050581	+
HSymV2.0_g03.04755	HiC_scaffold_3	12492997	12498373	+	HVAEP1.G001213	HVAEP1	38899664	38925954	-
HSymV2.0_g03.04756	HiC_scaffold_3	12504842	12506734	+	HVAEP1.G001880	HVAEP1	59175785	59177035	-
HSymV2.0_g03.04757	HiC_scaffold_3	12512836	12526715	+	HVAEP1.G001406	HVAEP1	45219772	45259885	-
HSymV2.0_g03.04760	HiC_scaffold_3	12540525	12553177	+	HVAEP1.G000603	HVAEP1	21404896	21420229	+
HSymV2.0_g03.04761	HiC_scaffold_3	12553721	12574371	+	HVAEP1.G001136	HVAEP1	36762474	36812788	-
HSymV2.0_g03.04764	HiC_scaffold_3	12665072	12676805	-	HVAEP1.G001653	HVAEP1	53563689	53589003	-
HSymV2.0_g03.04771	HiC_scaffold_3	12774862	12776550	+	HVAEP1.G001354	HVAEP1	43775324	43777360	+
HSymV2.0_g03.04775	HiC_scaffold_3	12848386	12852298	+	HVAEP1.G001654	HVAEP1	53588903	53590916	+
HSymV2.0_g03.04777	HiC_scaffold_3	12876743	12893384	+	HVAEP1.G001758	HVAEP1	56471237	56503568	-
HSymV2.0_g03.04779	HiC_scaffold_3	12897103	12903888	+	HVAEP1.G001492	HVAEP1	48533054	48566725	-
HSymV2.0_g03.04780	HiC_scaffold_3	12904951	12935162	-	HVAEP1.G000576	HVAEP1	20709328	20764571	+
HSymV2.0_g03.04782	HiC_scaffold_3	12946917	12949222	-	HVAEP1.G002154	HVAEP1	67143156	67147392	+
HSymV2.0_g03.04783	HiC_scaffold_3	12956110	12960797	-	HVAEP1.G001412	HVAEP1	45489579	45515390	+
HSymV2.0_g03.04784	HiC_scaffold_3	12967928	12969215	-	HVAEP1.G001389	HVAEP1	44797043	44819336	+
HSymV2.0_g03.04788	HiC_scaffold_3	12987487	12990906	+	HVAEP1.G001371	HVAEP1	44267648	44306640	+
HSymV2.0_g03.04789	HiC_scaffold_3	12993457	12998483	-	HVAEP1.G001372	HVAEP1	44310678	44366421	-
HSymV2.0_g03.04790	HiC_scaffold_3	13032165	13038117	-	HVAEP1.G001405	HVAEP1	45205236	45214620	-
HSymV2.0_g03.04791	HiC_scaffold_3	13038185	13052581	+	HVAEP1.G001402	HVAEP1	45083133	45134833	-
HSymV2.0_g03.04795	HiC_scaffold_3	13070439	13076484	+	HVAEP1.G000488	HVAEP1	18169103	18200977	+
HSymV2.0_g03.04796	HiC_scaffold_3	13077031	13100290	-	HVAEP1.G001636	HVAEP1	52890746	52980678	+
HSymV2.0_g03.04797	HiC_scaffold_3	13119963	13138247	+	HVAEP1.G001959	HVAEP1	60603770	60651973	-
HSymV2.0_g03.04798	HiC_scaffold_3	13139249	13165375	+	HVAEP1.G001958	HVAEP1	60517174	60596308	+
HSymV2.0_g03.04799	HiC_scaffold_3	13167621	13175534	-	HVAEP1.G001559	HVAEP1	50400255	50424454	+
HSymV2.0_g03.04800	HiC_scaffold_3	13176409	13179975	+	HVAEP1.G001558	HVAEP1	50371760	50382543	+
HSymV2.0_g03.04801	HiC_scaffold_3	13185473	13188751	-	HVAEP1.G001830	HVAEP1	58088057	58100760	-
HSymV2.0_g03.04803	HiC_scaffold_3	13203206	13203993	+	HVAEP12.G021461	HVAEP12	5731170	5731790	+
HSymV2.0_g03.04806	HiC_scaffold_3	13259404	13262483	+	HVAEP9.G017147	HVAEP9	46873243	46882109	-
HSymV2.0_g03.04810	HiC_scaffold_3	13290872	13303066	+	HVAEP1.G001615	HVAEP1	52279415	52320326	+
HSymV2.0_g03.04811	HiC_scaffold_3	13305474	13327155	-	HVAEP1.G001608	HVAEP1	51971513	52087024	-
HSymV2.0_g03.04812	HiC_scaffold_3	13332938	13346800	+	HVAEP1.G001606	HVAEP1	51892913	51911486	+
HSymV2.0_g03.04813	HiC_scaffold_3	13350084	13358884	-	HVAEP1.G001605	HVAEP1	51858680	51872297	+
HSymV2.0_g03.04814	HiC_scaffold_3	13361131	13362461	-	HVAEP1.G002481	HVAEP1	75608642	75610054	-
HSymV2.0_g03.04816	HiC_scaffold_3	13402182	13412793	+	HVAEP1.G001989	HVAEP1	61508086	61610268	+
HSymV2.0_g03.04817	HiC_scaffold_3	13419697	13421097	-	HVAEP1.G001739	HVAEP1	55701665	55703273	+
HSymV2.0_g03.04829	HiC_scaffold_3	13534090	13539757	-	HVAEP1.G001980	HVAEP1	61218113	61221631	-
HSymV2.0_g03.04830	HiC_scaffold_3	13544971	13546784	+	HVAEP1.G001344	HVAEP1	43509753	43511236	+
HSymV2.0_g03.04832	HiC_scaffold_3	13555024	13555790	-	HVAEP1.G002439	HVAEP1	74570080	74571108	+
HSymV2.0_g03.04833	HiC_scaffold_3	13558596	13569814	+	HVAEP1.G000707	HVAEP1	25335400	25353598	+
HSymV2.0_g03.04834	HiC_scaffold_3	13573274	13576771	-	HVAEP1.G001964	HVAEP1	60788350	60804594	-
HSymV2.0_g03.04836	HiC_scaffold_3	13585331	13586317	-	HVAEP1.G001713	HVAEP1	54840360	54841352	-
HSymV2.0_g03.04839	HiC_scaffold_3	13600177	13603833	-	HVAEP9.G017516	HVAEP9	58229799	58231265	+
HSymV2.0_g03.04843	HiC_scaffold_3	13637853	13643638	-	HVAEP1.G002078	HVAEP1	64823578	64837678	-
HSymV2.0_g03.04844	HiC_scaffold_3	13644094	13661377	+	HVAEP1.G002242	HVAEP1	69089626	69118170	-
HSymV2.0_g03.04847	HiC_scaffold_3	13675308	13700335	+	HVAEP1.G002584	HVAEP1	78845163	78902273	-
HSymV2.0_g03.04848	HiC_scaffold_3	13700572	13705957	-	HVAEP1.G002583	HVAEP1	78833997	78845561	+
HSymV2.0_g03.04849	HiC_scaffold_3	13709342	13713275	-	HVAEP1.G002580	HVAEP1	78668731	78699915	+
HSymV2.0_g03.04856	HiC_scaffold_3	13799520	13849489	+	HVAEP1.G001885	HVAEP1	59385102	59486621	+
HSymV2.0_g03.04857	HiC_scaffold_3	13850384	13882234	-	HVAEP2.G003747	HVAEP2	34257062	34287776	-
HSymV2.0_g03.04858	HiC_scaffold_3	13875649	13879494	+	HVAEP3.G005558	HVAEP3	13828545	13829929	+
HSymV2.0_g03.04859	HiC_scaffold_3	13883465	13897797	-	HVAEP1.G002020	HVAEP1	62978134	63017830	-
HSymV2.0_g03.04861	HiC_scaffold_3	13921472	13937674	-	HVAEP1.G001086	HVAEP1	34569676	34635877	+
HSymV2.0_g03.04863	HiC_scaffold_3	13964426	13972326	-	HVAEP1.G001640	HVAEP1	53083805	53113433	+
HSymV2.0_g03.04866	HiC_scaffold_3	13987299	13993409	+	HVAEP1.G000459	HVAEP1	17113616	17144412	+
HSymV2.0_g03.04869	HiC_scaffold_3	14041630	14048509	-	HVAEP1.G001565	HVAEP1	50716089	50733499	-
HSymV2.0_g03.04870	HiC_scaffold_3	14051114	14060029	+	HVAEP1.G000461	HVAEP1	17158908	17180991	-
HSymV2.0_g03.04893	HiC_scaffold_3	14170235	14180672	+	HVAEP7.G013490	HVAEP7	36197035	36214994	-
HSymV2.0_g03.04898	HiC_scaffold_3	14252601	14261212	-	HVAEP1.G001998	HVAEP1	61908167	61941970	+
HSymV2.0_g03.04899	HiC_scaffold_3	14264102	14292382	-	HVAEP1.G001997	HVAEP1	61787340	61899513	-
HSymV2.0_g03.04905	HiC_scaffold_3	14355446	14358723	-	HVAEP1.G001076	HVAEP1	34262287	34328095	+
HSymV2.0_g03.04906	HiC_scaffold_3	14359456	14367944	+	HVAEP1.G001075	HVAEP1	34221615	34248683	-
HSymV2.0_g03.04909	HiC_scaffold_3	14398727	14405476	+	HVAEP1.G001340	HVAEP1	43311725	43315991	+
HSymV2.0_g03.04910	HiC_scaffold_3	14408870	14420981	+	HVAEP1.G001996	HVAEP1	61721350	61767429	+
HSymV2.0_g03.04911	HiC_scaffold_3	14423720	14429322	+	HVAEP3.G007275	HVAEP3	68602278	68605889	+
HSymV2.0_g03.04926	HiC_scaffold_3	14686555	14687514	+	HVAEP8.G015340	HVAEP8	51878981	51879727	-
HSymV2.0_g03.04929	HiC_scaffold_3	14698614	14703257	+	HVAEP1.G001189	HVAEP1	38188019	38195935	+
HSymV2.0_g03.04930	HiC_scaffold_3	14720025	14725727	+	HVAEP1.G001737	HVAEP1	55664433	55676178	-
HSymV2.0_g03.04931	HiC_scaffold_3	14730918	14734220	+	HVAEP1.G002461	HVAEP1	74981889	74996001	-
HSymV2.0_g03.04932	HiC_scaffold_3	14738401	14739896	-	HVAEP1.G001303	HVAEP1	42249168	42250575	-
HSymV2.0_g03.04942	HiC_scaffold_3	14907152	14907502	-	HVAEP15.G027642	HVAEP15	16360737	16361122	+
HSymV2.0_g03.04965	HiC_scaffold_3	15301209	15316303	-	HVAEP1.G002043	HVAEP1	63771695	63804099	-
HSymV2.0_g03.04971	HiC_scaffold_3	15443812	15454490	-	HVAEP11.G021257	HVAEP11	56052731	56053736	-
HSymV2.0_g03.04988	HiC_scaffold_3	15756243	15756765	+	HVAEP3.G006997	HVAEP3	59301777	59308966	+
HSymV2.0_g03.05000	HiC_scaffold_3	15900491	15906312	+	HVAEP4.G008673	HVAEP4	41241828	41246117	+
HSymV2.0_g03.05010	HiC_scaffold_3	16010762	16017086	-	HVAEP11.G020675	HVAEP11	38943837	38950344	+
HSymV2.0_g03.05019	HiC_scaffold_3	16102590	16103487	+	HVAEP1.G001999	HVAEP1	61942310	61943516	-
HSymV2.0_g03.05020	HiC_scaffold_3	16106960	16110497	+	HVAEP1.G002000	HVAEP1	61959272	61994121	+
HSymV2.0_g03.05022	HiC_scaffold_3	16118791	16126937	+	HVAEP1.G002001	HVAEP1	61995668	62041186	+
HSymV2.0_g03.05027	HiC_scaffold_3	16156440	16160319	+	HVAEP1.G002168	HVAEP1	67423711	67438612	+
HSymV2.0_g03.05028	HiC_scaffold_3	16162504	16173155	+	HVAEP1.G001798	HVAEP1	57110799	57133052	-
HSymV2.0_g03.05031	HiC_scaffold_3	16198088	16211687	-	HVAEP1.G001369	HVAEP1	44207507	44258876	+
HSymV2.0_g03.05032	HiC_scaffold_3	16220936	16256508	+	HVAEP1.G001426	HVAEP1	45978857	46013892	+
HSymV2.0_g03.05035	HiC_scaffold_3	16268679	16277503	-	HVAEP1.G001813	HVAEP1	57681951	57726234	+
HSymV2.0_g03.05036	HiC_scaffold_3	16279273	16280069	-	HVAEP1.G001812	HVAEP1	57679530	57680792	-
HSymV2.0_g03.05038	HiC_scaffold_3	16307296	16314461	+	HVAEP1.G002054	HVAEP1	64142470	64169982	-
HSymV2.0_g03.05041	HiC_scaffold_3	16336697	16342819	-	HVAEP1.G000601	HVAEP1	21385582	21386801	-
HSymV2.0_g03.05044	HiC_scaffold_3	16374972	16378069	-	HVAEP1.G001502	HVAEP1	48779867	48782837	+
HSymV2.0_g03.05045	HiC_scaffold_3	16397124	16407128	+	HVAEP1.G001479	HVAEP1	47947775	48087238	-
HSymV2.0_g03.05048	HiC_scaffold_3	16420827	16425288	+	HVAEP1.G000463	HVAEP1	17239202	17261509	+
HSymV2.0_g03.05053	HiC_scaffold_3	16520135	16538052	+	HVAEP1.G001617	HVAEP1	52344245	52380328	-
HSymV2.0_g03.05057	HiC_scaffold_3	16552773	16562741	+	HVAEP1.G001206	HVAEP1	38747220	38757933	+
HSymV2.0_g03.05058	HiC_scaffold_3	16563687	16566344	-	HVAEP1.G001207	HVAEP1	38759610	38763456	+
HSymV2.0_g03.05059	HiC_scaffold_3	16566573	16573864	+	HVAEP1.G001202	HVAEP1	38511013	38531795	-
HSymV2.0_g03.05061	HiC_scaffold_3	16574854	16577458	+	HVAEP1.G001203	HVAEP1	38544680	38564113	+
HSymV2.0_g03.05062	HiC_scaffold_3	16578970	16595031	-	HVAEP1.G001712	HVAEP1	54778499	54818000	-
HSymV2.0_g03.05063	HiC_scaffold_3	16595956	16606664	+	HVAEP1.G001620	HVAEP1	52440281	52459927	+
HSymV2.0_g03.05065	HiC_scaffold_3	16620988	16636575	+	HVAEP1.G001614	HVAEP1	52213174	52234712	-
HSymV2.0_g03.05066	HiC_scaffold_3	16637886	16641164	-	HVAEP1.G001889	HVAEP1	59541722	59565726	-
HSymV2.0_g03.05067	HiC_scaffold_3	16649846	16674305	+	HVAEP1.G002052	HVAEP1	64047383	64088121	-
HSymV2.0_g03.05068	HiC_scaffold_3	16680922	16689929	+	HVAEP1.G001837	HVAEP1	58223586	58268691	-
HSymV2.0_g03.05073	HiC_scaffold_3	16719405	16728871	-	HVAEP1.G001641	HVAEP1	53140089	53166096	-
HSymV2.0_g03.05074	HiC_scaffold_3	16729059	16733073	+	HVAEP3.G005562	HVAEP3	13932238	13936878	+
HSymV2.0_g03.05075	HiC_scaffold_3	16749200	16764194	+	HVAEP1.G001642	HVAEP1	53192184	53229506	+
HSymV2.0_g03.05078	HiC_scaffold_3	16821296	16839079	+	HVAEP1.G001649	HVAEP1	53281691	53355556	-
HSymV2.0_g03.05083	HiC_scaffold_3	16874093	16879425	+	HVAEP1.G002232	HVAEP1	68917292	68933266	-
HSymV2.0_g03.05088	HiC_scaffold_3	16987045	17000445	+	HVAEP1.G002325	HVAEP1	72021470	72033364	-
HSymV2.0_g03.05089	HiC_scaffold_3	17003828	17005624	-	HVAEP1.G002328	HVAEP1	72116808	72119663	-
HSymV2.0_g03.05090	HiC_scaffold_3	17008653	17032080	+	HVAEP1.G002337	HVAEP1	72434734	72455083	-
HSymV2.0_g03.05091	HiC_scaffold_3	17036328	17044332	+	HVAEP1.G002335	HVAEP1	72409867	72427828	-
HSymV2.0_g03.05092	HiC_scaffold_3	17047077	17055662	-	HVAEP1.G002339	HVAEP1	72525238	72551459	+
HSymV2.0_g03.05093	HiC_scaffold_3	17060191	17075417	-	HVAEP1.G001981	HVAEP1	61223709	61475829	-
HSymV2.0_g03.05094	HiC_scaffold_3	17083326	17086223	-	HVAEP1.G002340	HVAEP1	72577642	72588855	+
HSymV2.0_g03.05095	HiC_scaffold_3	17089529	17102627	-	HVAEP1.G002341	HVAEP1	72598365	72667329	-
HSymV2.0_g03.05099	HiC_scaffold_3	17110726	17112753	-	HVAEP12.G021564	HVAEP12	8810139	8810771	+
HSymV2.0_g03.05100	HiC_scaffold_3	17112936	17113199	-	HVAEP1.G000593	HVAEP1	21134536	21135441	-
HSymV2.0_g03.05107	HiC_scaffold_3	17183970	17185818	-	HVAEP1.G002596	HVAEP1	79118279	79132492	+
HSymV2.0_g03.05109	HiC_scaffold_3	17198706	17203494	-	HVAEP1.G001413	HVAEP1	45517072	45530362	+
HSymV2.0_g03.05110	HiC_scaffold_3	17205781	17207892	-	HVAEP1.G001394	HVAEP1	44913051	44915774	+
HSymV2.0_g03.05111	HiC_scaffold_3	17226972	17241264	-	HVAEP1.G001711	HVAEP1	54713190	54757833	+
HSymV2.0_g03.05112	HiC_scaffold_3	17245859	17255497	-	HVAEP1.G001423	HVAEP1	45865001	45921891	+
HSymV2.0_g03.05113	HiC_scaffold_3	17255578	17261269	-	HVAEP1.G001351	HVAEP1	43701753	43740324	-
HSymV2.0_g03.05114	HiC_scaffold_3	17255616	17256476	+	HVAEP1.G001359	HVAEP1	43915942	43917713	+
HSymV2.0_g03.05115	HiC_scaffold_3	17262184	17277555	-	HVAEP1.G001697	HVAEP1	54123273	54149928	-
HSymV2.0_g03.05116	HiC_scaffold_3	17278502	17286806	-	HVAEP1.G001706	HVAEP1	54604114	54632784	-
HSymV2.0_g03.05117	HiC_scaffold_3	17289463	17319675	-	HVAEP1.G001708	HVAEP1	54648377	54698001	-
HSymV2.0_g03.05121	HiC_scaffold_3	17339862	17342986	-	HVAEP1.G001705	HVAEP1	54559374	54569226	-
HSymV2.0_g03.05123	HiC_scaffold_3	17369637	17380776	+	HVAEP1.G001822	HVAEP1	57947789	57972513	+
HSymV2.0_g03.05124	HiC_scaffold_3	17381228	17382086	+	HVAEP1.G001823	HVAEP1	57972822	57973902	+
HSymV2.0_g03.05125	HiC_scaffold_3	17401870	17420945	-	HVAEP1.G002613	HVAEP1	79760589	79767451	+
HSymV2.0_g03.05126	HiC_scaffold_3	17434832	17456343	+	HVAEP1.G002614	HVAEP1	79791481	79813867	+
HSymV2.0_g03.05127	HiC_scaffold_3	17489411	17500656	-	HVAEP1.G002616	HVAEP1	79861208	79884095	-
HSymV2.0_g03.05129	HiC_scaffold_3	17517965	17534300	+	HVAEP1.G001131	HVAEP1	36623707	36658230	+
HSymV2.0_g03.05130	HiC_scaffold_3	17534890	17545319	+	HVAEP1.G001132	HVAEP1	36665306	36687762	+
HSymV2.0_g03.05131	HiC_scaffold_3	17580212	17593846	+	HVAEP1.G002538	HVAEP1	77358194	77382910	-
HSymV2.0_g03.05132	HiC_scaffold_3	17601935	17620785	-	HVAEP1.G002518	HVAEP1	76607619	76639007	+
HSymV2.0_g03.05135	HiC_scaffold_3	17648561	17720094	+	HVAEP1.G001698	HVAEP1	54174625	54328403	+
HSymV2.0_g03.05138	HiC_scaffold_3	17732692	17733177	-	HVAEP1.G002651	HVAEP1	80737483	80738247	-
HSymV2.0_g03.05143	HiC_scaffold_3	17775866	17779441	-	HVAEP1.G002484	HVAEP1	75656896	75667770	-
HSymV2.0_g03.05150	HiC_scaffold_3	17840231	17874039	-	HVAEP1.G002445	HVAEP1	74708488	74755456	+
HSymV2.0_g03.05152	HiC_scaffold_3	17912790	17917834	+	HVAEP1.G002612	HVAEP1	79732755	79759307	+
HSymV2.0_g03.05153	HiC_scaffold_3	17937765	17947511	-	HVAEP1.G002141	HVAEP1	66728022	66782171	+
HSymV2.0_g03.05155	HiC_scaffold_3	17968179	17971423	-	HVAEP1.G001799	HVAEP1	57137367	57140167	-
HSymV2.0_g03.05159	HiC_scaffold_3	18005599	18012828	+	HVAEP1.G002458	HVAEP1	74939351	74940594	+
HSymV2.0_g03.05164	HiC_scaffold_3	18061676	18078286	-	HVAEP1.G001068	HVAEP1	34089195	34136898	-
HSymV2.0_g03.05167	HiC_scaffold_3	18132779	18159592	-	HVAEP1.G001123	HVAEP1	36346023	36376808	-
HSymV2.0_g03.05169	HiC_scaffold_3	18170388	18185243	-	HVAEP1.G000776	HVAEP1	27279720	27323360	+
HSymV2.0_g03.05170	HiC_scaffold_3	18193988	18203726	+	HVAEP1.G001892	HVAEP1	59585974	59614714	+
HSymV2.0_g03.05171	HiC_scaffold_3	18205688	18211454	+	HVAEP1.G001881	HVAEP1	59192271	59197266	-
HSymV2.0_g03.05189	HiC_scaffold_3	18296810	18331643	+	HVAEP1.G002547	HVAEP1	77668459	77697751	-
HSymV2.0_g03.05193	HiC_scaffold_3	18384629	18392723	-	HVAEP1.G002551	HVAEP1	77787339	77805090	+
HSymV2.0_g03.05194	HiC_scaffold_3	18394159	18403668	-	HVAEP1.G002550	HVAEP1	77769165	77786819	+
HSymV2.0_g03.05198	HiC_scaffold_3	18465459	18466317	-	HVAEP1.G002393	HVAEP1	73235319	73237794	+
HSymV2.0_g03.05200	HiC_scaffold_3	18470658	18514280	-	HVAEP1.G002157	HVAEP1	67163276	67186972	+
HSymV2.0_g03.05203	HiC_scaffold_3	18557110	18561481	-	HVAEP1.G002595	HVAEP1	79090654	79253175	+
HSymV2.0_g03.05204	HiC_scaffold_3	18566109	18600005	-	HVAEP1.G002598	HVAEP1	79181785	79203270	-
HSymV2.0_g03.05207	HiC_scaffold_3	18651648	18672511	-	HVAEP1.G002135	HVAEP1	66527961	66599932	+
HSymV2.0_g03.05213	HiC_scaffold_3	18747168	18758134	-	HVAEP1.G002548	HVAEP1	77718756	77768450	+
HSymV2.0_g03.05214	HiC_scaffold_3	18759721	18760074	-	HVAEP1.G002549	HVAEP1	77727363	77727781	+
HSymV2.0_g03.05218	HiC_scaffold_3	18812725	18829862	+	HVAEP1.G002140	HVAEP1	66667982	66712285	+
HSymV2.0_g03.05222	HiC_scaffold_3	18860333	18950750	+	HVAEP1.G002491	HVAEP1	75773225	75854581	-
HSymV2.0_g03.05223	HiC_scaffold_3	18957885	18972829	+	HVAEP1.G002490	HVAEP1	75721513	75753731	-
HSymV2.0_g03.05224	HiC_scaffold_3	18975887	18977092	+	HVAEP1.G002489	HVAEP1	75715579	75720843	-
HSymV2.0_g03.05226	HiC_scaffold_3	19604326	19649439	+	HVAEP1.G001814	HVAEP1	57731864	57791311	+
HSymV2.0_g03.05227	HiC_scaffold_3	19655606	19656730	+	HVAEP1.G001818	HVAEP1	57791880	57794146	+
HSymV2.0_g03.05228	HiC_scaffold_3	19657864	19731647	-	HVAEP1.G002542	HVAEP1	77538551	77570102	+
HSymV2.0_g03.05234	HiC_scaffold_3	19793305	19794820	+	HVAEP1.G002615	HVAEP1	79822396	79845819	-
HSymV2.0_g03.05238	HiC_scaffold_3	19845381	19853685	-	HVAEP1.G002591	HVAEP1	79056136	79097170	+
HSymV2.0_g03.05239	HiC_scaffold_3	19878983	19886162	+	HVAEP1.G002586	HVAEP1	78915710	78921099	-
HSymV2.0_g03.05241	HiC_scaffold_3	19925683	19927436	+	HVAEP1.G001357	HVAEP1	43875770	43878066	+
HSymV2.0_g03.05243	HiC_scaffold_3	19937725	19945954	+	HVAEP1.G001501	HVAEP1	48732369	48776746	-
HSymV2.0_g03.05244	HiC_scaffold_3	19947723	19955258	-	HVAEP1.G001421	HVAEP1	45821754	45850433	-
HSymV2.0_g03.05247	HiC_scaffold_3	20003405	20015047	-	HVAEP1.G001826	HVAEP1	58016540	58050607	+
HSymV2.0_g03.05248	HiC_scaffold_3	20048818	20058056	+	HVAEP1.G001831	HVAEP1	58110589	58167362	+
HSymV2.0_g03.05249	HiC_scaffold_3	20062656	20077030	+	HVAEP1.G001679	HVAEP1	53847392	53905254	+
HSymV2.0_g03.05250	HiC_scaffold_3	20079458	20095869	+	HVAEP1.G002026	HVAEP1	63255830	63300347	-
HSymV2.0_g03.05251	HiC_scaffold_3	20117912	20122182	-	HVAEP12.G023088	HVAEP12	56880191	56883600	-
HSymV2.0_g03.05257	HiC_scaffold_3	20142562	20144847	+	HVAEP1.G001124	HVAEP1	36387147	36443267	-
HSymV2.0_g03.05259	HiC_scaffold_3	20184250	20193793	+	HVAEP1.G001821	HVAEP1	57916267	57945026	+
HSymV2.0_g03.05262	HiC_scaffold_3	20340118	20342280	+	HVAEP1.G000991	HVAEP1	32360336	32360614	-
HSymV2.0_g03.05266	HiC_scaffold_3	20409648	20429751	-	HVAEP1.G001420	HVAEP1	45754976	45812922	+
HSymV2.0_g03.05268	HiC_scaffold_3	20447003	20469968	+	HVAEP1.G001364	HVAEP1	44025115	44113697	+
HSymV2.0_g03.05276	HiC_scaffold_3	20516250	20518093	-	HVAEP1.G001431	HVAEP1	46078960	46088176	+
HSymV2.0_g03.05281	HiC_scaffold_3	20552127	20562003	+	HVAEP1.G000641	HVAEP1	23420225	23488258	-
HSymV2.0_g03.05292	HiC_scaffold_3	21079184	21160923	+	HVAEP1.G001474	HVAEP1	47668842	47768731	+
HSymV2.0_g03.05301	HiC_scaffold_3	21280768	21292545	-	HVAEP1.G002231	HVAEP1	68873455	68903216	+
HSymV2.0_g03.05303	HiC_scaffold_3	21336790	21395840	+	HVAEP1.G001472	HVAEP1	47451773	47483966	-
HSymV2.0_g03.05305	HiC_scaffold_3	21405658	21415516	-	HVAEP1.G001891	HVAEP1	59579585	59908471	-
HSymV2.0_g03.05308	HiC_scaffold_3	21439549	21454763	+	HVAEP1.G001650	HVAEP1	53384565	53390904	+
HSymV2.0_g03.05309	HiC_scaffold_3	21470645	21488056	-	HVAEP1.G001496	HVAEP1	48633769	48658129	-
HSymV2.0_g03.05316	HiC_scaffold_3	21562021	21605066	-	HVAEP1.G001795	HVAEP1	56998205	57025536	+
HSymV2.0_g03.05317	HiC_scaffold_3	21605578	21627221	+	HVAEP1.G001794	HVAEP1	56986742	56998258	-
HSymV2.0_g03.05319	HiC_scaffold_3	21708463	21716497	+	HVAEP1.G001328	HVAEP1	43075519	43078291	+
HSymV2.0_g03.05323	HiC_scaffold_3	21802006	21815325	-	HVAEP1.G001894	HVAEP1	59620440	59640836	+
HSymV2.0_g03.05326	HiC_scaffold_3	21867023	21868045	-	HVAEP13.G024957	HVAEP13	29266794	29267900	-
HSymV2.0_g03.05327	HiC_scaffold_3	21868629	21894084	-	HVAEP1.G001893	HVAEP1	59616556	59620077	+
HSymV2.0_g03.05330	HiC_scaffold_3	21935761	21974708	+	HVAEP1.G001745	HVAEP1	56116892	56127635	-
HSymV2.0_g03.05331	HiC_scaffold_3	21988534	21999514	+	HVAEP1.G002266	HVAEP1	70171833	70186848	-
HSymV2.0_g03.05334	HiC_scaffold_3	22076168	22077793	-	HVAEP1.G001384	HVAEP1	44659770	44661196	-
HSymV2.0_g03.05336	HiC_scaffold_3	22092530	22103185	+	HVAEP1.G001376	HVAEP1	44447305	44505872	-
HSymV2.0_g03.05337	HiC_scaffold_3	22110807	22112200	+	HVAEP8.G013883	HVAEP8	6433483	6434432	-
HSymV2.0_g03.05338	HiC_scaffold_3	22115228	22120958	-	HVAEP1.G002107	HVAEP1	65828063	65849380	-
HSymV2.0_g03.05339	HiC_scaffold_3	22121461	22122159	-	HVAEP1.G002108	HVAEP1	65852065	65853169	-
HSymV2.0_g03.05340	HiC_scaffold_3	22124702	22129515	-	HVAEP1.G002109	HVAEP1	65854666	65858982	-
HSymV2.0_g03.05342	HiC_scaffold_3	22133036	22147859	+	HVAEP1.G001895	HVAEP1	59643093	59657854	+
HSymV2.0_g03.05353	HiC_scaffold_3	22275244	22276558	-	HVAEP5.G009947	HVAEP5	28616200	28617909	-
HSymV2.0_g03.05358	HiC_scaffold_3	22317835	22319198	-	HVAEP1.G001251	HVAEP1	40544334	40559848	-
HSymV2.0_g03.05361	HiC_scaffold_3	22361388	22374524	-	HVAEP1.G002274	HVAEP1	70399643	70445082	+
HSymV2.0_g03.05367	HiC_scaffold_3	22414791	22429628	+	HVAEP1.G001879	HVAEP1	59132058	59153039	-
HSymV2.0_g03.05368	HiC_scaffold_3	22431288	22439574	+	HVAEP1.G001878	HVAEP1	59120452	59129393	-
HSymV2.0_g03.05369	HiC_scaffold_3	22442812	22447446	-	HVAEP1.G001883	HVAEP1	59320575	59335047	-
HSymV2.0_g03.05372	HiC_scaffold_3	22456758	22477267	-	HVAEP1.G001882	HVAEP1	59208877	59262493	-
HSymV2.0_g03.05377	HiC_scaffold_3	22518618	22519670	+	HVAEP1.G001521	HVAEP1	49402275	49403387	+
HSymV2.0_g03.05379	HiC_scaffold_3	22532789	22544903	+	HVAEP1.G000993	HVAEP1	32363216	32448341	+
HSymV2.0_g03.05381	HiC_scaffold_3	22551799	22552436	+	HVAEP1.G002009	HVAEP1	62518302	62519181	-
HSymV2.0_g03.05382	HiC_scaffold_3	22553038	22558274	+	HVAEP1.G002008	HVAEP1	62493242	62518003	-
HSymV2.0_g03.05383	HiC_scaffold_3	22561860	22570867	+	HVAEP1.G002007	HVAEP1	62431581	62458107	+
HSymV2.0_g03.05384	HiC_scaffold_3	22572214	22581813	-	HVAEP1.G000963	HVAEP1	31841770	31870373	-
HSymV2.0_g03.05385	HiC_scaffold_3	22589094	22609606	-	HVAEP1.G002527	HVAEP1	76808357	76815191	-
HSymV2.0_g03.05386	HiC_scaffold_3	22612064	22620259	-	HVAEP1.G002514	HVAEP1	76488403	76534364	+
HSymV2.0_g03.05387	HiC_scaffold_3	22620855	22633930	-	HVAEP1.G002513	HVAEP1	76466501	76481931	+
HSymV2.0_g03.05388	HiC_scaffold_3	22648190	22652834	+	HVAEP1.G001735	HVAEP1	55602405	55623497	+
HSymV2.0_g03.05389	HiC_scaffold_3	22656867	22658998	-	HVAEP1.G001747	HVAEP1	56160368	56174739	-
HSymV2.0_g03.05390	HiC_scaffold_3	22664203	22665875	+	HVAEP1.G001748	HVAEP1	56176276	56177217	-
HSymV2.0_g03.05394	HiC_scaffold_3	22693217	22711389	-	HVAEP1.G001212	HVAEP1	38875827	38890794	-
HSymV2.0_g03.05396	HiC_scaffold_3	22718982	22720199	-	HVAEP1.G001570	HVAEP1	50955328	50956823	+
HSymV2.0_g03.05397	HiC_scaffold_3	22723854	22725680	-	HVAEP1.G001569	HVAEP1	50933909	50954495	+
HSymV2.0_g03.05398	HiC_scaffold_3	22728069	22729010	+	HVAEP1.G001575	HVAEP1	51137905	51138667	-
HSymV2.0_g03.05399	HiC_scaffold_3	22729872	22757519	-	HVAEP1.G001574	HVAEP1	51091334	51118812	-
HSymV2.0_g03.05402	HiC_scaffold_3	22763639	22773571	-	HVAEP1.G001473	HVAEP1	47513776	47642442	+
HSymV2.0_g03.05407	HiC_scaffold_3	22821774	22832025	+	HVAEP1.G002457	HVAEP1	74889127	74936450	+
HSymV2.0_g03.05409	HiC_scaffold_3	22849008	22861653	-	HVAEP1.G001806	HVAEP1	57434857	57439153	+
HSymV2.0_g03.05410	HiC_scaffold_3	22861498	22864107	+	HVAEP1.G001809	HVAEP1	57538459	57570345	+
HSymV2.0_g03.05412	HiC_scaffold_3	22881938	22888513	-	HVAEP1.G001782	HVAEP1	56594390	56635372	-
HSymV2.0_g03.05413	HiC_scaffold_3	22888961	22890816	-	HVAEP1.G001783	HVAEP1	56638424	56657257	-
HSymV2.0_g03.05414	HiC_scaffold_3	22896958	22910801	+	HVAEP1.G000661	HVAEP1	23863929	23880896	-
HSymV2.0_g03.05429	HiC_scaffold_3	23050559	23061088	-	HVAEP1.G000755	HVAEP1	26574692	27033956	-
HSymV2.0_g03.05430	HiC_scaffold_3	23065654	23069743	-	HVAEP1.G000795	HVAEP1	27661633	27676927	+
HSymV2.0_g03.05433	HiC_scaffold_3	23096927	23099873	+	HVAEP1.G002159	HVAEP1	67232676	67238058	-
HSymV2.0_g03.05438	HiC_scaffold_3	23149924	23151709	-	HVAEP1.G000560	HVAEP1	20244847	20247363	-
HSymV2.0_g03.05439	HiC_scaffold_3	23152473	23156954	-	HVAEP1.G000559	HVAEP1	20220275	20236913	+
HSymV2.0_g03.05440	HiC_scaffold_3	23158810	23163612	+	HVAEP1.G000558	HVAEP1	20207404	20212124	-
HSymV2.0_g03.05442	HiC_scaffold_3	23181922	23190624	+	HVAEP1.G000030	HVAEP1	929109	972070	-
HSymV2.0_g03.05461	HiC_scaffold_3	23356935	23368410	-	HVAEP1.G002229	HVAEP1	68798973	68868363	-
HSymV2.0_g03.05462	HiC_scaffold_3	23381259	23404346	-	HVAEP1.G002600	HVAEP1	79270422	79320654	+
HSymV2.0_g03.05479	HiC_scaffold_3	23719024	23721868	+	HVAEP1.G002323	HVAEP1	71913980	71915201	+
HSymV2.0_g03.05480	HiC_scaffold_3	23731401	23740594	+	HVAEP1.G002321	HVAEP1	71717635	71760882	+
HSymV2.0_g03.05481	HiC_scaffold_3	23742168	23745912	-	HVAEP1.G002302	HVAEP1	71131736	71156842	+
HSymV2.0_g03.05482	HiC_scaffold_3	23746374	23752453	+	HVAEP1.G002311	HVAEP1	71402231	71418863	-
HSymV2.0_g03.05489	HiC_scaffold_3	23820882	23826926	-	HVAEP1.G001190	HVAEP1	38221687	38223588	-
HSymV2.0_g03.05494	HiC_scaffold_3	23890642	23894063	-	HVAEP1.G001613	HVAEP1	52198692	52201412	+
HSymV2.0_g03.05495	HiC_scaffold_3	23895111	23900255	-	HVAEP1.G001612	HVAEP1	52178717	52198157	+
HSymV2.0_g03.05496	HiC_scaffold_3	23901461	23905001	-	HVAEP1.G001611	HVAEP1	52165378	52177513	+
HSymV2.0_g03.05498	HiC_scaffold_3	23931917	23946288	+	HVAEP1.G001374	HVAEP1	44384889	44423823	+
HSymV2.0_g03.05499	HiC_scaffold_3	23948031	23952801	-	HVAEP1.G002015	HVAEP1	62763504	62777495	+
HSymV2.0_g03.05500	HiC_scaffold_3	23959816	23978450	+	HVAEP1.G002012	HVAEP1	62580809	62582412	+
HSymV2.0_g03.05501	HiC_scaffold_3	23981747	23983318	+	HVAEP12.G023207	HVAEP12	60821716	60852577	-
HSymV2.0_g03.05502	HiC_scaffold_3	23987657	23993033	-	HVAEP1.G002492	HVAEP1	75864537	75895820	-
HSymV2.0_g03.05503	HiC_scaffold_3	23993848	24002247	+	HVAEP1.G002503	HVAEP1	76190053	76216677	+
HSymV2.0_g03.05504	HiC_scaffold_3	24005052	24015182	+	HVAEP1.G002504	HVAEP1	76219419	76271433	+
HSymV2.0_g03.05506	HiC_scaffold_3	24020254	24034528	+	HVAEP1.G002338	HVAEP1	72472970	72509809	+
HSymV2.0_g03.05507	HiC_scaffold_3	24035677	24042347	+	HVAEP7.G013215	HVAEP7	26456695	26460614	-
HSymV2.0_g03.05510	HiC_scaffold_3	24062068	24065747	-	HVAEP1.G002334	HVAEP1	72354289	72371200	-
HSymV2.0_g03.05511	HiC_scaffold_3	24073621	24085528	-	HVAEP1.G002384	HVAEP1	72949101	72959955	+
HSymV2.0_g03.05512	HiC_scaffold_3	24085994	24088428	+	HVAEP1.G002383	HVAEP1	72941693	72948704	-
HSymV2.0_g03.05514	HiC_scaffold_3	24090522	24099130	+	HVAEP1.G002382	HVAEP1	72923818	72942504	-
HSymV2.0_g03.05523	HiC_scaffold_3	24178103	24182228	-	HVAEP1.G001339	HVAEP1	43283475	43310755	+
HSymV2.0_g03.05525	HiC_scaffold_3	24191929	24210284	-	HVAEP1.G000574	HVAEP1	20608907	20677638	+
HSymV2.0_g03.05526	HiC_scaffold_3	24214845	24221081	-	HVAEP1.G001038	HVAEP1	33296849	33306721	-
HSymV2.0_g03.05527	HiC_scaffold_3	24223186	24226758	+	HVAEP1.G001288	HVAEP1	41523480	41537515	-
HSymV2.0_g03.05529	HiC_scaffold_3	24244520	24245761	+	HVAEP11.G019561	HVAEP11	5978330	5979449	+
HSymV2.0_g03.05531	HiC_scaffold_3	24262652	24267450	+	HVAEP11.G020130	HVAEP11	23045562	23047830	+
HSymV2.0_g03.05532	HiC_scaffold_3	24268967	24270319	-	HVAEP11.G019562	HVAEP11	6044276	6045746	+
HSymV2.0_g03.05533	HiC_scaffold_3	24272051	24277167	-	HVAEP11.G019560	HVAEP11	5966062	6033014	+
HSymV2.0_g03.05536	HiC_scaffold_3	24290435	24309555	-	HVAEP1.G000872	HVAEP1	29603343	29628837	+
HSymV2.0_g03.05538	HiC_scaffold_3	24314568	24324007	+	HVAEP1.G000012	HVAEP1	442969	472958	+
HSymV2.0_g03.05539	HiC_scaffold_3	24335774	24357862	+	HVAEP1.G000876	HVAEP1	29672515	29694041	+
HSymV2.0_g03.05540	HiC_scaffold_3	24359098	24366203	-	HVAEP1.G000782	HVAEP1	27391713	27446422	+
HSymV2.0_g03.05541	HiC_scaffold_3	24368771	24380296	-	HVAEP1.G000770	HVAEP1	27064825	27090504	-
HSymV2.0_g03.05542	HiC_scaffold_3	24381875	24405641	-	HVAEP1.G001511	HVAEP1	48938605	49046267	-
HSymV2.0_g03.05543	HiC_scaffold_3	24418209	24429757	-	HVAEP1.G001489	HVAEP1	48376028	48422988	-
HSymV2.0_g03.05544	HiC_scaffold_3	24442157	24445680	+	HVAEP1.G001504	HVAEP1	48792962	48819531	+
HSymV2.0_g03.05545	HiC_scaffold_3	24447733	24455092	+	HVAEP1.G001505	HVAEP1	48865714	48895557	-
HSymV2.0_g03.05547	HiC_scaffold_3	24468380	24487346	-	HVAEP1.G001515	HVAEP1	49152356	49175450	+
HSymV2.0_g03.05548	HiC_scaffold_3	24488721	24496992	-	HVAEP1.G001514	HVAEP1	49131588	49152420	+
HSymV2.0_g03.05549	HiC_scaffold_3	24503388	24514233	+	HVAEP1.G001490	HVAEP1	48466877	48483867	-
HSymV2.0_g03.05550	HiC_scaffold_3	24514999	24537683	-	HVAEP1.G001487	HVAEP1	48185175	48260495	+
HSymV2.0_g03.05551	HiC_scaffold_3	24544716	24547009	+	HVAEP1.G001465	HVAEP1	47153123	47155167	+
HSymV2.0_g03.05552	HiC_scaffold_3	24547385	24556545	-	HVAEP1.G001466	HVAEP1	47155123	47235966	-
HSymV2.0_g03.05553	HiC_scaffold_3	24560036	24565134	+	HVAEP1.G001571	HVAEP1	50962757	51001492	+
HSymV2.0_g03.05554	HiC_scaffold_3	24568886	24572493	-	HVAEP1.G001580	HVAEP1	51257237	51263495	-
HSymV2.0_g03.05556	HiC_scaffold_3	24576020	24584256	-	HVAEP1.G001512	HVAEP1	49056120	49083676	-
HSymV2.0_g03.05557	HiC_scaffold_3	24586179	24609944	-	HVAEP1.G001488	HVAEP1	48271392	48345076	+
HSymV2.0_g03.05559	HiC_scaffold_3	24633843	24649155	+	HVAEP1.G001930	HVAEP1	60336060	60352245	+
HSymV2.0_g03.05560	HiC_scaffold_3	24649314	24661001	-	HVAEP1.G000846	HVAEP1	29010291	29056588	-
HSymV2.0_g03.05563	HiC_scaffold_3	24676298	24680948	+	HVAEP15.G028406	HVAEP15	40821455	40846072	+
HSymV2.0_g03.05565	HiC_scaffold_3	24696086	24698598	-	HVAEP1.G000854	HVAEP1	29186997	29188934	-
HSymV2.0_g03.05566	HiC_scaffold_3	24700466	24702745	-	HVAEP1.G000848	HVAEP1	29119790	29137750	+
HSymV2.0_g03.05567	HiC_scaffold_3	24723555	24724335	+	HVAEP1.G000771	HVAEP1	27142180	27157035	+
HSymV2.0_g03.05568	HiC_scaffold_3	24725742	24728322	+	HVAEP1.G000772	HVAEP1	27157969	27160894	+
HSymV2.0_g03.05572	HiC_scaffold_3	24814789	24818455	-	HVAEP1.G002072	HVAEP1	64656516	64661719	-
HSymV2.0_g03.05573	HiC_scaffold_3	24825046	24827055	+	HVAEP1.G002083	HVAEP1	64955152	64963232	+
HSymV2.0_g03.05575	HiC_scaffold_3	24845738	24853985	+	HVAEP1.G001280	HVAEP1	41322767	41377430	+
HSymV2.0_g03.05576	HiC_scaffold_3	24858364	24870620	-	HVAEP1.G001286	HVAEP1	41490101	41508263	-
HSymV2.0_g03.05577	HiC_scaffold_3	24871972	24887412	-	HVAEP1.G001287	HVAEP1	41508859	41522970	-
HSymV2.0_g03.05579	HiC_scaffold_3	24899793	24918803	+	HVAEP1.G001134	HVAEP1	36699690	36712222	+
HSymV2.0_g03.05585	HiC_scaffold_3	25012710	25042026	-	HVAEP1.G001567	HVAEP1	50816870	50868123	-
HSymV2.0_g03.05587	HiC_scaffold_3	25090424	25113634	+	HVAEP1.G001544	HVAEP1	49996898	50046612	-
HSymV2.0_g03.05588	HiC_scaffold_3	25115225	25132483	-	HVAEP1.G001542	HVAEP1	49947356	49993744	-
HSymV2.0_g03.05589	HiC_scaffold_3	25132961	25136109	-	HVAEP1.G001543	HVAEP1	49993934	49996709	-
HSymV2.0_g03.05592	HiC_scaffold_3	25165778	25166005	+	HVAEP1.G001541	HVAEP1	49946437	49947026	-
HSymV2.0_g03.05594	HiC_scaffold_3	25180092	25202502	-	HVAEP1.G001540	HVAEP1	49876053	49922948	+
HSymV2.0_g03.05595	HiC_scaffold_3	25204325	25214182	-	HVAEP1.G001538	HVAEP1	49795030	49842521	+
HSymV2.0_g03.05597	HiC_scaffold_3	25223245	25260401	-	HVAEP1.G001414	HVAEP1	45571334	45673887	+
HSymV2.0_g03.05598	HiC_scaffold_3	25265719	25274299	+	HVAEP1.G001408	HVAEP1	45277637	45323571	-
HSymV2.0_g03.05602	HiC_scaffold_3	25281144	25284828	+	HVAEP1.G001407	HVAEP1	45267505	45273528	-
HSymV2.0_g03.05603	HiC_scaffold_3	25285647	25301120	+	HVAEP1.G001820	HVAEP1	57859460	57907921	+
HSymV2.0_g03.05604	HiC_scaffold_3	25301896	25309242	-	HVAEP1.G002609	HVAEP1	79649526	79687381	+
HSymV2.0_g03.05605	HiC_scaffold_3	25332050	25335734	+	HVAEP1.G002014	HVAEP1	62736582	62751701	+
HSymV2.0_g03.05609	HiC_scaffold_3	25393321	25399902	-	HVAEP1.G001520	HVAEP1	49396118	49426654	-
HSymV2.0_g03.05610	HiC_scaffold_3	25403408	25410852	-	HVAEP1.G001522	HVAEP1	49429804	49450829	-
HSymV2.0_g03.05613	HiC_scaffold_3	25435276	25453795	+	HVAEP13.G024355	HVAEP13	9828198	9897993	-
HSymV2.0_g03.05615	HiC_scaffold_3	25478275	25491193	-	HVAEP1.G001205	HVAEP1	38685321	38709986	-
HSymV2.0_g03.05620	HiC_scaffold_3	25646947	25662498	-	HVAEP1.G001211	HVAEP1	38828929	38872385	-
HSymV2.0_g03.05621	HiC_scaffold_3	25662550	25666428	+	HVAEP8.G014737	HVAEP8	32883847	32893600	-
HSymV2.0_g03.05622	HiC_scaffold_3	25668378	25684758	+	HVAEP1.G000009	HVAEP1	172793	194000	-
HSymV2.0_g03.05625	HiC_scaffold_3	25708109	25717706	+	HVAEP1.G001204	HVAEP1	38620647	38652648	-
HSymV2.0_g03.05627	HiC_scaffold_3	25726422	25736987	+	HVAEP1.G000708	HVAEP1	25355528	25361453	+
HSymV2.0_g03.05628	HiC_scaffold_3	25737972	25743002	-	HVAEP1.G001198	HVAEP1	38329071	38331527	-
HSymV2.0_g03.05631	HiC_scaffold_3	25759819	25769307	-	HVAEP1.G002060	HVAEP1	64340030	64351701	-
HSymV2.0_g03.05632	HiC_scaffold_3	25770029	25799882	+	HVAEP1.G002071	HVAEP1	64538667	64656071	+
HSymV2.0_g03.05634	HiC_scaffold_3	25807186	25823402	-	HVAEP1.G001714	HVAEP1	54874425	54932201	-
HSymV2.0_g03.05635	HiC_scaffold_3	25824328	25828995	-	HVAEP1.G002045	HVAEP1	63871296	63892212	-
HSymV2.0_g03.05639	HiC_scaffold_3	25890218	25891117	-	HVAEP8.G013960	HVAEP8	8977186	9033122	-
HSymV2.0_g03.05640	HiC_scaffold_3	25906163	25923301	-	HVAEP1.G001486	HVAEP1	48141628	48163819	+
HSymV2.0_g03.05647	HiC_scaffold_3	26016308	26028233	-	HVAEP1.G001560	HVAEP1	50470768	50487474	+
HSymV2.0_g03.05648	HiC_scaffold_3	26030025	26036742	+	HVAEP1.G002110	HVAEP1	65866171	65882498	+
HSymV2.0_g03.05656	HiC_scaffold_3	26120229	26121629	+	HVAEP12.G022517	HVAEP12	38712969	38713855	-
HSymV2.0_g03.05657	HiC_scaffold_3	26124844	26126588	-	HVAEP1.G001811	HVAEP1	57656075	57657722	+
HSymV2.0_g03.05658	HiC_scaffold_3	26135133	26145750	+	HVAEP1.G002126	HVAEP1	66245434	66298841	+
HSymV2.0_g03.05660	HiC_scaffold_3	26161410	26174126	-	HVAEP1.G002308	HVAEP1	71319640	71371922	+
HSymV2.0_g03.05661	HiC_scaffold_3	26177254	26179687	+	HVAEP1.G001965	HVAEP1	60803909	60813770	+
HSymV2.0_g03.05662	HiC_scaffold_3	26197080	26211730	+	HVAEP1.G002324	HVAEP1	71938239	72007031	+
HSymV2.0_g03.05668	HiC_scaffold_3	26281119	26306714	+	HVAEP1.G002373	HVAEP1	72775153	72859109	-
HSymV2.0_g03.05670	HiC_scaffold_3	26313417	26325981	-	HVAEP1.G001929	HVAEP1	60242374	60319617	+
HSymV2.0_g03.05671	HiC_scaffold_3	26329120	26368443	+	HVAEP1.G002169	HVAEP1	67442962	67513667	-
HSymV2.0_g03.05675	HiC_scaffold_3	26392730	26396250	+	HVAEP1.G002234	HVAEP1	68961378	68985098	+
HSymV2.0_g03.05676	HiC_scaffold_3	26396733	26397936	-	HVAEP6.G011759	HVAEP6	42946967	42975824	+
HSymV2.0_g03.05677	HiC_scaffold_3	26398207	26406084	+	HVAEP1.G002245	HVAEP1	69194325	69199709	+
HSymV2.0_g03.05681	HiC_scaffold_3	26439349	26448132	+	HVAEP1.G001873	HVAEP1	58989409	59032437	+
HSymV2.0_g03.05682	HiC_scaffold_3	26450456	26455183	-	HVAEP1.G001874	HVAEP1	59051960	59055692	-
HSymV2.0_g03.05683	HiC_scaffold_3	26457560	26480231	+	HVAEP1.G001860	HVAEP1	58751066	58855684	+
HSymV2.0_g03.05684	HiC_scaffold_3	26483041	26487560	-	HVAEP1.G001871	HVAEP1	58893438	58914509	+
HSymV2.0_g03.05686	HiC_scaffold_3	26495511	26511038	+	HVAEP1.G001872	HVAEP1	58931290	58974737	+
HSymV2.0_g03.05687	HiC_scaffold_3	26511640	26520421	-	HVAEP1.G001858	HVAEP1	58717396	58726703	+
HSymV2.0_g03.05688	HiC_scaffold_3	26528551	26544038	+	HVAEP1.G001564	HVAEP1	50680379	50697406	+
HSymV2.0_g03.05703	HiC_scaffold_3	26795314	26804586	-	HVAEP1.G001797	HVAEP1	57071229	57089596	+
HSymV2.0_g03.05705	HiC_scaffold_3	26809969	26811319	+	HVAEP1.G001348	HVAEP1	43640723	43642957	+
HSymV2.0_g03.05710	HiC_scaffold_3	26845352	26846969	-	HVAEP1.G001792	HVAEP1	56887736	56889257	+
HSymV2.0_g03.05713	HiC_scaffold_3	26861177	26871969	-	HVAEP1.G001788	HVAEP1	56781807	56887406	+
HSymV2.0_g03.05714	HiC_scaffold_3	26873138	26877925	-	HVAEP1.G001785	HVAEP1	56670555	56702842	-
HSymV2.0_g03.05716	HiC_scaffold_3	26883287	26900558	+	HVAEP1.G002264	HVAEP1	70069163	70106304	+
HSymV2.0_g03.05717	HiC_scaffold_3	26901820	26902845	+	HVAEP5.G009544	HVAEP5	13435730	13437863	+
HSymV2.0_g03.05719	HiC_scaffold_3	26925336	26928384	+	HVAEP6.G010705	HVAEP6	8781996	8786782	-
HSymV2.0_g03.05720	HiC_scaffold_3	26934224	26957433	+	HVAEP1.G001550	HVAEP1	50173547	50198456	+
HSymV2.0_g03.05721	HiC_scaffold_3	26962558	26967679	-	HVAEP1.G001363	HVAEP1	43977843	44001524	-
HSymV2.0_g03.05723	HiC_scaffold_3	26974912	26976420	-	HVAEP1.G001588	HVAEP1	51394894	51396372	+
HSymV2.0_g03.05725	HiC_scaffold_3	26996357	27005797	-	HVAEP1.G001886	HVAEP1	59492494	59497095	-
HSymV2.0_g03.05735	HiC_scaffold_3	27131257	27133090	-	HVAEP1.G001736	HVAEP1	55658352	55660402	+
HSymV2.0_g03.05745	HiC_scaffold_3	27236558	27249664	+	HVAEP1.G001993	HVAEP1	61636860	61713912	-
HSymV2.0_g03.05747	HiC_scaffold_3	27259523	27266348	+	HVAEP1.G000845	HVAEP1	28959527	28998255	-
HSymV2.0_g03.05748	HiC_scaffold_3	27269356	27271403	-	HVAEP1.G000794	HVAEP1	27655707	27657532	+
HSymV2.0_g03.05749	HiC_scaffold_3	27275021	27284061	-	HVAEP5.G009889	HVAEP5	26050838	26052634	-
HSymV2.0_g03.05750	HiC_scaffold_3	27284540	27293212	+	HVAEP1.G000785	HVAEP1	27521778	27530064	+
HSymV2.0_g03.05751	HiC_scaffold_3	27296811	27317598	+	HVAEP1.G001263	HVAEP1	40800593	40816932	+
HSymV2.0_g03.05753	HiC_scaffold_3	27351864	27364852	-	HVAEP1.G000844	HVAEP1	28934004	28948599	+
HSymV2.0_g03.05754	HiC_scaffold_3	27365099	27392345	+	HVAEP1.G001105	HVAEP1	35771489	35830937	-
HSymV2.0_g03.05757	HiC_scaffold_3	27480097	27493807	-	HVAEP1.G002438	HVAEP1	74534484	74559755	+
HSymV2.0_g03.05762	HiC_scaffold_3	27546578	27560490	-	HVAEP1.G001039	HVAEP1	33325831	33397449	+
HSymV2.0_g03.05765	HiC_scaffold_3	27588468	27588932	-	HVAEP9.G016787	HVAEP9	36615269	36616695	-
HSymV2.0_g03.05766	HiC_scaffold_3	27589053	27591129	-	HVAEP12.G022662	HVAEP12	42762214	42763187	+
HSymV2.0_g03.05767	HiC_scaffold_3	27594031	27599447	+	HVAEP1.G001037	HVAEP1	33223079	33288644	-
HSymV2.0_g03.05774	HiC_scaffold_3	27678489	27692692	-	HVAEP1.G000072	HVAEP1	3086330	3102976	-
HSymV2.0_g03.05779	HiC_scaffold_3	27752339	27758196	+	HVAEP1.G001375	HVAEP1	44435431	44444236	+
HSymV2.0_g03.05781	HiC_scaffold_3	27773114	27775726	+	HVAEP1.G002498	HVAEP1	76113459	76124026	+
HSymV2.0_g03.05782	HiC_scaffold_3	27773262	27807972	+	HVAEP1.G002400	HVAEP1	73423397	73485677	+
HSymV2.0_g03.05783	HiC_scaffold_3	27776855	27788981	-	HVAEP1.G002505	HVAEP1	76291013	76316703	-
HSymV2.0_g03.05784	HiC_scaffold_3	27789249	27790734	+	HVAEP1.G002508	HVAEP1	76364602	76366200	+
HSymV2.0_g03.05785	HiC_scaffold_3	27824229	27825250	+	HVAEP1.G001217	HVAEP1	39065047	39066336	-
HSymV2.0_g03.05787	HiC_scaffold_3	27838557	27843659	+	HVAEP1.G001061	HVAEP1	33858658	33883115	-
HSymV2.0_g03.05789	HiC_scaffold_3	27853469	27873799	+	HVAEP1.G001458	HVAEP1	46856646	46909845	+
HSymV2.0_g03.05790	HiC_scaffold_3	27875787	27883401	-	HVAEP1.G001456	HVAEP1	46791267	46812641	+
HSymV2.0_g03.05793	HiC_scaffold_3	27910316	27916002	+	HVAEP1.G001454	HVAEP1	46641644	46685917	+
HSymV2.0_g03.05794	HiC_scaffold_3	27917381	27927108	-	HVAEP1.G001409	HVAEP1	45344052	45408313	-
HSymV2.0_g03.05796	HiC_scaffold_3	27936028	27939367	+	HVAEP1.G000662	HVAEP1	23892349	23898741	+
HSymV2.0_g03.05797	HiC_scaffold_3	27947362	27963659	+	HVAEP1.G000843	HVAEP1	28910965	28929563	+
HSymV2.0_g03.05798	HiC_scaffold_3	27967282	27971245	+	HVAEP1.G001083	HVAEP1	34432594	34439359	-
HSymV2.0_g03.05799	HiC_scaffold_3	27974122	27988610	-	HVAEP1.G001081	HVAEP1	34373194	34392967	+
HSymV2.0_g03.05801	HiC_scaffold_3	27992255	27993041	+	HVAEP1.G001338	HVAEP1	43266712	43267440	-
HSymV2.0_g03.05802	HiC_scaffold_3	27993622	28007963	+	HVAEP1.G001462	HVAEP1	47033198	47101173	+
HSymV2.0_g03.05803	HiC_scaffold_3	28010480	28015568	-	HVAEP1.G002006	HVAEP1	62298227	62356543	-
HSymV2.0_g03.05812	HiC_scaffold_3	28111523	28122656	+	HVAEP1.G001197	HVAEP1	38305335	38316342	-
HSymV2.0_g03.05813	HiC_scaffold_3	28125381	28127496	-	HVAEP1.G001160	HVAEP1	37441315	37443548	-
HSymV2.0_g03.05814	HiC_scaffold_3	28130356	28131334	+	HVAEP12.G021946	HVAEP12	20953109	20957976	+
HSymV2.0_g03.05815	HiC_scaffold_3	28133158	28143506	-	HVAEP1.G001161	HVAEP1	37447385	37473472	-
HSymV2.0_g03.05818	HiC_scaffold_3	28149478	28150769	-	HVAEP1.G001162	HVAEP1	37475525	37476852	-
HSymV2.0_g03.05820	HiC_scaffold_3	28166217	28173452	+	HVAEP1.G001166	HVAEP1	37592837	37639086	+
HSymV2.0_g03.05821	HiC_scaffold_3	28179904	28189550	+	HVAEP1.G001169	HVAEP1	37734827	37763587	+
HSymV2.0_g03.05822	HiC_scaffold_3	28193652	28245027	+	HVAEP1.G002017	HVAEP1	62785935	62846324	-
HSymV2.0_g03.05824	HiC_scaffold_3	28252224	28277914	-	HVAEP12.G022146	HVAEP12	26757844	26785485	-
HSymV2.0_g03.05826	HiC_scaffold_3	28289833	28295642	+	HVAEP1.G002521	HVAEP1	76683453	76711601	-
HSymV2.0_g03.05828	HiC_scaffold_3	28307731	28318881	+	HVAEP1.G000709	HVAEP1	25361897	25429309	+
HSymV2.0_g03.05829	HiC_scaffold_3	28327852	28333881	-	HVAEP1.G001551	HVAEP1	50209248	50230444	-
HSymV2.0_g03.05830	HiC_scaffold_3	28335539	28339394	-	HVAEP1.G001554	HVAEP1	50285794	50301986	+
HSymV2.0_g03.05831	HiC_scaffold_3	28342093	28375705	-	HVAEP1.G001802	HVAEP1	57232654	57334704	+
HSymV2.0_g03.05832	HiC_scaffold_3	28377435	28378396	-	HVAEP1.G001266	HVAEP1	40946157	40947180	-
HSymV2.0_g03.05833	HiC_scaffold_3	28382224	28403018	+	HVAEP1.G001267	HVAEP1	40949695	41007264	+
HSymV2.0_g03.05834	HiC_scaffold_3	28403640	28424132	+	HVAEP1.G000787	HVAEP1	27552797	27581598	+
HSymV2.0_g03.05835	HiC_scaffold_3	28403717	28405327	-	HVAEP1.G000786	HVAEP1	27550976	27552551	-
HSymV2.0_g03.05839	HiC_scaffold_3	28464354	28523229	-	HVAEP1.G001651	HVAEP1	53403064	53531826	-
HSymV2.0_g03.05840	HiC_scaffold_3	28525110	28535434	+	HVAEP1.G001411	HVAEP1	45472567	45482047	+
HSymV2.0_g03.05842	HiC_scaffold_3	28592040	28607673	+	HVAEP1.G002270	HVAEP1	70301039	70343958	+
HSymV2.0_g03.05843	HiC_scaffold_3	28624232	28626325	-	HVAEP1.G001265	HVAEP1	40929946	40931394	+
HSymV2.0_g03.05844	HiC_scaffold_3	28633128	28634672	-	HVAEP1.G002416	HVAEP1	73911604	73922565	-
HSymV2.0_g03.05845	HiC_scaffold_3	28634757	28651691	+	HVAEP1.G002418	HVAEP1	73941162	73969197	+
HSymV2.0_g03.05846	HiC_scaffold_3	28659373	28687455	-	HVAEP1.G002429	HVAEP1	74175762	74201118	+
HSymV2.0_g03.05849	HiC_scaffold_3	28705414	28715584	-	HVAEP6.G012113	HVAEP6	54454485	54456287	+
HSymV2.0_g03.05850	HiC_scaffold_3	28720411	28722069	+	HVAEP1.G001534	HVAEP1	49766133	49767632	+
HSymV2.0_g03.05852	HiC_scaffold_3	28724560	28725839	-	HVAEP1.G001327	HVAEP1	43060156	43074240	+
HSymV2.0_g03.05853	HiC_scaffold_3	28727164	28731690	-	HVAEP1.G001962	HVAEP1	60674828	60717504	-
HSymV2.0_g03.05854	HiC_scaffold_3	28736157	28742771	+	HVAEP1.G002133	HVAEP1	66494297	66521798	-
HSymV2.0_g03.05855	HiC_scaffold_3	28746013	28749345	+	HVAEP1.G001380	HVAEP1	44549672	44557306	+
HSymV2.0_g03.05857	HiC_scaffold_3	28764604	28790354	+	HVAEP1.G001382	HVAEP1	44604420	44633679	-
HSymV2.0_g03.05858	HiC_scaffold_3	28795170	28810077	+	HVAEP1.G001385	HVAEP1	44684381	44686322	-
HSymV2.0_g03.05859	HiC_scaffold_3	28813148	28818570	-	HVAEP1.G001387	HVAEP1	44725124	44755905	+
HSymV2.0_g03.05861	HiC_scaffold_3	28825863	28836037	+	HVAEP1.G001417	HVAEP1	45690103	45734255	-
HSymV2.0_g03.05863	HiC_scaffold_3	28844346	28850250	-	HVAEP5.G010142	HVAEP5	35289351	35291801	+
HSymV2.0_g03.05867	HiC_scaffold_3	28906055	28907665	+	HVAEP1.G001377	HVAEP1	44523132	44525891	-
HSymV2.0_g03.05868	HiC_scaffold_3	28912728	28918162	+	HVAEP1.G001342	HVAEP1	43443398	43462580	-
HSymV2.0_g03.05873	HiC_scaffold_3	28957885	28977779	+	HVAEP1.G002243	HVAEP1	69119715	69183185	-
HSymV2.0_g03.05874	HiC_scaffold_3	28980835	28990774	-	HVAEP1.G001362	HVAEP1	43967679	43978365	+
HSymV2.0_g03.05875	HiC_scaffold_3	28994286	29000532	-	HVAEP1.G001367	HVAEP1	44170100	44199172	+
HSymV2.0_g03.05876	HiC_scaffold_3	29001002	29022357	+	HVAEP1.G001444	HVAEP1	46426913	46465405	-
HSymV2.0_g03.05877	HiC_scaffold_3	29026069	29027939	-	HVAEP1.G002520	HVAEP1	76660443	76663171	-
HSymV2.0_g03.05881	HiC_scaffold_3	29080313	29082336	-	HVAEP1.G002309	HVAEP1	71377011	71382870	+
HSymV2.0_g03.05882	HiC_scaffold_3	29086309	29086968	-	HVAEP1.G002310	HVAEP1	71379474	71380764	+
HSymV2.0_g03.05883	HiC_scaffold_3	29088962	29090597	-	HVAEP1.G002131	HVAEP1	66416112	66417965	-
HSymV2.0_g03.05884	HiC_scaffold_3	29111778	29120478	-	HVAEP1.G002501	HVAEP1	76132234	76172487	-
HSymV2.0_g03.05885	HiC_scaffold_3	29121147	29125672	-	HVAEP1.G002502	HVAEP1	76175993	76178209	-
HSymV2.0_g03.05886	HiC_scaffold_3	29128341	29133996	+	HVAEP1.G001401	HVAEP1	45024939	45074745	-
HSymV2.0_g03.05887	HiC_scaffold_3	29134767	29136307	+	HVAEP14.G026619	HVAEP14	27106064	27118586	+
HSymV2.0_g03.05896	HiC_scaffold_3	29300186	29309722	-	HVAEP1.G001528	HVAEP1	49626811	49646618	+
HSymV2.0_g03.05897	HiC_scaffold_3	29310038	29315008	+	HVAEP1.G001527	HVAEP1	49597661	49625877	-
HSymV2.0_g03.05899	HiC_scaffold_3	29334481	29390795	+	HVAEP1.G001235	HVAEP1	39983475	40100839	+
HSymV2.0_g03.05900	HiC_scaffold_3	29393164	29411986	+	HVAEP1.G001247	HVAEP1	40352547	40382029	-
HSymV2.0_g03.05902	HiC_scaffold_3	29435283	29438549	-	HVAEP1.G001532	HVAEP1	49730017	49732171	-
HSymV2.0_g03.05906	HiC_scaffold_3	29456005	29485411	+	HVAEP1.G001295	HVAEP1	41782101	41830931	-
HSymV2.0_g03.05907	HiC_scaffold_3	29487635	29490869	-	HVAEP1.G001298	HVAEP1	41995376	42006214	-
HSymV2.0_g03.05910	HiC_scaffold_3	29516960	29519241	-	HVAEP1.G001210	HVAEP1	38811249	38838978	-
HSymV2.0_g03.05911	HiC_scaffold_3	29521431	29533560	+	HVAEP1.G001299	HVAEP1	42006251	42058420	-
HSymV2.0_g03.05919	HiC_scaffold_3	29618823	29629701	-	HVAEP1.G000575	HVAEP1	20685085	20701339	+
HSymV2.0_g03.05920	HiC_scaffold_3	29632614	29636168	+	HVAEP1.G001495	HVAEP1	48588758	48622594	-
HSymV2.0_g03.05930	HiC_scaffold_3	30459635	30477822	+	HVAEP1.G001130	HVAEP1	36557631	36623556	+
HSymV2.0_g03.05931	HiC_scaffold_3	30501307	30508817	-	HVAEP1.G001122	HVAEP1	36316554	36332727	+
HSymV2.0_g03.05932	HiC_scaffold_3	30517541	30537345	+	HVAEP1.G001121	HVAEP1	36219849	36315065	-
HSymV2.0_g03.05933	HiC_scaffold_3	30539376	30541266	+	HVAEP1.G001120	HVAEP1	36215052	36218209	-
HSymV2.0_g03.05934	HiC_scaffold_3	30545394	30552072	-	HVAEP1.G001114	HVAEP1	36002518	36019058	-
HSymV2.0_g03.05935	HiC_scaffold_3	30553629	30575955	-	HVAEP1.G001115	HVAEP1	36024411	36122536	+
HSymV2.0_g03.05937	HiC_scaffold_3	30582070	30598908	-	HVAEP1.G001063	HVAEP1	33895284	33941250	-
HSymV2.0_g03.05938	HiC_scaffold_3	30599266	30599632	-	HVAEP1.G001064	HVAEP1	33939646	33940597	-
HSymV2.0_g03.05939	HiC_scaffold_3	30606196	30611156	+	HVAEP1.G001065	HVAEP1	33955676	33961555	+
HSymV2.0_g03.05941	HiC_scaffold_3	30641099	30644709	-	HVAEP1.G001970	HVAEP1	60931648	60964645	-
HSymV2.0_g03.05942	HiC_scaffold_3	30644773	30654992	+	HVAEP1.G001093	HVAEP1	34899994	34961926	+
HSymV2.0_g03.05943	HiC_scaffold_3	30663087	30664363	-	HVAEP1.G001749	HVAEP1	56184325	56192613	-
HSymV2.0_g03.05944	HiC_scaffold_3	30667512	30681098	+	HVAEP1.G001751	HVAEP1	56230757	56327313	-
HSymV2.0_g03.05946	HiC_scaffold_3	30698867	30699933	-	HVAEP1.G000439	HVAEP1	16548312	16549302	+
HSymV2.0_g03.05948	HiC_scaffold_3	30708518	30728444	-	HVAEP1.G000457	HVAEP1	17082960	17095196	+
HSymV2.0_g03.05951	HiC_scaffold_3	30745515	30755051	-	HVAEP1.G000426	HVAEP1	15969648	15990243	+
HSymV2.0_g03.05960	HiC_scaffold_3	30881543	30882500	+	HVAEP8.G014544	HVAEP8	27080615	27092309	+
HSymV2.0_g03.05965	HiC_scaffold_3	30924848	30937333	+	HVAEP1.G000752	HVAEP1	26470223	26479251	-
HSymV2.0_g03.05968	HiC_scaffold_3	30967237	30989115	-	HVAEP1.G002103	HVAEP1	65681573	65763162	-
HSymV2.0_g03.05969	HiC_scaffold_3	30989955	31005314	+	HVAEP1.G002104	HVAEP1	65767891	65794885	+
HSymV2.0_g03.05974	HiC_scaffold_3	31054911	31065548	+	HVAEP1.G002312	HVAEP1	71419974	71461533	+
HSymV2.0_g03.05977	HiC_scaffold_3	31097176	31104745	-	HVAEP1.G002046	HVAEP1	63925926	63946616	+
HSymV2.0_g03.05983	HiC_scaffold_3	33567998	33580461	+	HVAEP1.G000027	HVAEP1	889793	919919	-
HSymV2.0_g03.05984	HiC_scaffold_3	33581086	33584202	+	HVAEP1.G000026	HVAEP1	888233	889406	-
HSymV2.0_g03.06000	HiC_scaffold_3	33789596	33789931	-	HVAEP1.G001194	HVAEP1	38267848	38268183	-
HSymV2.0_g03.06001	HiC_scaffold_3	33795579	33799280	+	HVAEP1.G001196	HVAEP1	38293211	38297918	+
HSymV2.0_g03.06005	HiC_scaffold_3	33846442	33848064	-	HVAEP1.G001722	HVAEP1	55054026	55055453	+
HSymV2.0_g03.06006	HiC_scaffold_3	33864697	33878158	-	HVAEP1.G002610	HVAEP1	79703005	79709887	-
HSymV2.0_g03.06010	HiC_scaffold_3	33906244	33921120	-	HVAEP1.G001439	HVAEP1	46330690	46389420	+
HSymV2.0_g03.06015	HiC_scaffold_3	34169666	34170091	+	HVAEP2.G004529	HVAEP2	56852415	56852756	-
HSymV2.0_g03.06020	HiC_scaffold_3	36172543	36178127	-	HVAEP7.G013701	HVAEP7	41383325	41388663	-
HSymV2.0_g04.06038	HiC_scaffold_4	262125	276625	+	HVAEP6.G010627	HVAEP6	6349638	6397964	+
HSymV2.0_g04.06043	HiC_scaffold_4	425741	442708	-	HVAEP6.G012153	HVAEP6	55724735	55790342	-
HSymV2.0_g04.06049	HiC_scaffold_4	568774	610634	+	HVAEP6.G012139	HVAEP6	55303922	55375538	+
HSymV2.0_g04.06051	HiC_scaffold_4	628673	630176	+	HVAEP12.G022557	HVAEP12	39606837	39608057	-
HSymV2.0_g04.06067	HiC_scaffold_4	738593	741410	+	HVAEP6.G010406	HVAEP6	443493	516985	-
HSymV2.0_g04.06068	HiC_scaffold_4	747186	752123	+	HVAEP6.G011594	HVAEP6	36951420	36982985	+
HSymV2.0_g04.06069	HiC_scaffold_4	760077	784882	+	HVAEP6.G011815	HVAEP6	44862099	44915381	+
HSymV2.0_g04.06071	HiC_scaffold_4	787875	794449	-	HVAEP10.G017894	HVAEP10	9053562	9055572	-
HSymV2.0_g04.06073	HiC_scaffold_4	802546	804237	-	HVAEP5.G009598	HVAEP5	15452987	15454075	+
HSymV2.0_g04.06075	HiC_scaffold_4	833084	840105	+	HVAEP6.G011281	HVAEP6	25348406	25362208	+
HSymV2.0_g04.06077	HiC_scaffold_4	852392	859010	+	HVAEP6.G012178	HVAEP6	56333114	56334249	-
HSymV2.0_g04.06078	HiC_scaffold_4	862953	889680	-	HVAEP6.G012174	HVAEP6	56172689	56249384	+
HSymV2.0_g04.06080	HiC_scaffold_4	902580	910799	-	HVAEP6.G011635	HVAEP6	38431553	38453423	+
HSymV2.0_g04.06083	HiC_scaffold_4	918141	921251	-	HVAEP8.G015414	HVAEP8	55528085	55529075	+
HSymV2.0_g04.06085	HiC_scaffold_4	936607	947541	+	HVAEP6.G011864	HVAEP6	46497133	46521075	-
HSymV2.0_g04.06088	HiC_scaffold_4	965413	982811	+	HVAEP6.G011867	HVAEP6	46548000	46610749	-
HSymV2.0_g04.06094	HiC_scaffold_4	1042857	1053168	+	HVAEP6.G010559	HVAEP6	4753054	4799911	+
HSymV2.0_g04.06095	HiC_scaffold_4	1058773	1085895	-	HVAEP6.G010548	HVAEP6	4459340	4555517	-
HSymV2.0_g04.06102	HiC_scaffold_4	1122147	1143499	-	HVAEP6.G011317	HVAEP6	26854418	26904087	+
HSymV2.0_g04.06104	HiC_scaffold_4	1158587	1159580	-	HVAEP6.G012115	HVAEP6	54501955	54503211	+
HSymV2.0_g04.06107	HiC_scaffold_4	1200894	1203188	-	HVAEP6.G011151	HVAEP6	21819189	21820469	+
HSymV2.0_g04.06113	HiC_scaffold_4	1277273	1287812	-	HVAEP6.G010405	HVAEP6	347632	433233	-
HSymV2.0_g04.06116	HiC_scaffold_4	1322040	1330897	+	HVAEP6.G011274	HVAEP6	25123006	25128266	-
HSymV2.0_g04.06140	HiC_scaffold_4	1711173	1711826	-	HVAEP6.G010772	HVAEP6	11062810	11063649	+
HSymV2.0_g04.06154	HiC_scaffold_4	1940583	1943656	-	HVAEP6.G011495	HVAEP6	33261142	33305867	-
HSymV2.0_g04.06161	HiC_scaffold_4	2001178	2012087	-	HVAEP6.G012188	HVAEP6	56693996	56710007	+
HSymV2.0_g04.06162	HiC_scaffold_4	2013951	2026032	-	HVAEP6.G011494	HVAEP6	33190979	33260769	-
HSymV2.0_g04.06166	HiC_scaffold_4	2105044	2106785	-	HVAEP6.G010561	HVAEP6	4852422	4860453	+
HSymV2.0_g04.06181	HiC_scaffold_4	4511397	4523416	-	HVAEP6.G011208	HVAEP6	23317131	23349569	+
HSymV2.0_g04.06182	HiC_scaffold_4	4526992	4537073	+	HVAEP6.G012297	HVAEP6	60553571	60582009	+
HSymV2.0_g04.06184	HiC_scaffold_4	4572475	4575120	+	HVAEP6.G012277	HVAEP6	59967081	59967899	-
HSymV2.0_g04.06186	HiC_scaffold_4	4590055	4591738	-	HVAEP6.G012278	HVAEP6	59968990	59970929	+
HSymV2.0_g04.06189	HiC_scaffold_4	4636035	4655166	+	HVAEP6.G011692	HVAEP6	40729232	40756450	+
HSymV2.0_g04.06190	HiC_scaffold_4	4657633	4664871	-	HVAEP6.G011199	HVAEP6	23149257	23182161	+
HSymV2.0_g04.06195	HiC_scaffold_4	4714879	4716699	-	HVAEP15.G028048	HVAEP15	29110161	29111474	-
HSymV2.0_g04.06199	HiC_scaffold_4	4770994	4783803	+	HVAEP6.G012005	HVAEP6	51215128	51309215	-
HSymV2.0_g04.06200	HiC_scaffold_4	4796691	4804056	-	HVAEP12.G021958	HVAEP12	21218850	21247052	-
HSymV2.0_g04.06204	HiC_scaffold_4	4844741	4851211	+	HVAEP6.G011464	HVAEP6	32022946	32081377	+
HSymV2.0_g04.06205	HiC_scaffold_4	4856362	4858281	-	HVAEP6.G010913	HVAEP6	15875622	15893445	-
HSymV2.0_g04.06206	HiC_scaffold_4	4859759	4861517	-	HVAEP6.G010908	HVAEP6	15590216	15612584	-
HSymV2.0_g04.06208	HiC_scaffold_4	4878100	4896242	+	HVAEP6.G010905	HVAEP6	15481300	15529663	+
HSymV2.0_g04.06209	HiC_scaffold_4	4898896	4923542	-	HVAEP6.G010911	HVAEP6	15723236	15822497	+
HSymV2.0_g04.06210	HiC_scaffold_4	4926750	4935551	-	HVAEP6.G011726	HVAEP6	41613937	41615651	+
HSymV2.0_g04.06211	HiC_scaffold_4	4955697	4958607	-	HVAEP6.G011725	HVAEP6	41594012	41612178	+
HSymV2.0_g04.06216	HiC_scaffold_4	4992316	4993102	-	HVAEP6.G011723	HVAEP6	41527327	41529870	+
HSymV2.0_g04.06217	HiC_scaffold_4	4995735	4996794	+	HVAEP6.G011161	HVAEP6	22304843	22305345	-
HSymV2.0_g04.06218	HiC_scaffold_4	4997983	5004537	-	HVAEP6.G011465	HVAEP6	32091082	32127712	+
HSymV2.0_g04.06219	HiC_scaffold_4	5014162	5030644	+	HVAEP6.G011036	HVAEP6	18805720	18896449	-
HSymV2.0_g04.06221	HiC_scaffold_4	5037451	5040504	-	HVAEP6.G011218	HVAEP6	23536573	23537837	-
HSymV2.0_g04.06226	HiC_scaffold_4	5152527	5162891	+	HVAEP6.G012070	HVAEP6	53303004	53347261	-
HSymV2.0_g04.06227	HiC_scaffold_4	5167628	5168954	+	HVAEP9.G015702	HVAEP9	4176912	4178458	+
HSymV2.0_g04.06229	HiC_scaffold_4	5181600	5184006	-	HVAEP10.G017835	HVAEP10	6636355	6688407	+
HSymV2.0_g04.06230	HiC_scaffold_4	5192821	5197230	+	HVAEP6.G011253	HVAEP6	24380741	24435740	+
HSymV2.0_g04.06232	HiC_scaffold_4	5210319	5227983	-	HVAEP6.G011257	HVAEP6	24516222	24559113	-
HSymV2.0_g04.06234	HiC_scaffold_4	5241812	5243458	-	HVAEP6.G010770	HVAEP6	11014397	11027366	-
HSymV2.0_g04.06236	HiC_scaffold_4	5253655	5259557	+	HVAEP6.G012137	HVAEP6	55168892	55189814	+
HSymV2.0_g04.06237	HiC_scaffold_4	5261375	5273823	-	HVAEP6.G012138	HVAEP6	55225787	55295493	+
HSymV2.0_g04.06238	HiC_scaffold_4	5282337	5308502	+	HVAEP6.G012118	HVAEP6	54589218	54650926	-
HSymV2.0_g04.06240	HiC_scaffold_4	5315553	5317327	+	HVAEP6.G012100	HVAEP6	54248395	54250940	-
HSymV2.0_g04.06241	HiC_scaffold_4	5318579	5321737	+	HVAEP6.G011378	HVAEP6	29230074	29232213	-
HSymV2.0_g04.06242	HiC_scaffold_4	5333011	5344432	-	HVAEP9.G016622	HVAEP9	32338240	32339546	-
HSymV2.0_g04.06246	HiC_scaffold_4	5360310	5373625	+	HVAEP9.G016676	HVAEP9	33507889	33509463	+
HSymV2.0_g04.06250	HiC_scaffold_4	5398105	5399418	-	HVAEP6.G012268	HVAEP6	59632256	59633735	-
HSymV2.0_g04.06251	HiC_scaffold_4	5412203	5433634	+	HVAEP6.G012000	HVAEP6	51048586	51088464	-
HSymV2.0_g04.06254	HiC_scaffold_4	5451805	5459795	+	HVAEP11.G020300	HVAEP11	28541532	28648372	+
HSymV2.0_g04.06263	HiC_scaffold_4	5537535	5544399	+	HVAEP6.G010608	HVAEP6	5892004	5949876	-
HSymV2.0_g04.06264	HiC_scaffold_4	5544732	5546114	-	HVAEP6.G010597	HVAEP6	5707084	5709747	-
HSymV2.0_g04.06267	HiC_scaffold_4	5573767	5578300	-	HVAEP6.G011097	HVAEP6	20345988	20393173	+
HSymV2.0_g04.06268	HiC_scaffold_4	5582284	5584562	+	HVAEP14.G026620	HVAEP14	27123669	27130289	+
HSymV2.0_g04.06271	HiC_scaffold_4	5616298	5617506	-	HVAEP3.G005929	HVAEP3	24795373	24909682	-
HSymV2.0_g04.06275	HiC_scaffold_4	5627298	5630927	+	HVAEP6.G010753	HVAEP6	10440524	10443153	-
HSymV2.0_g04.06276	HiC_scaffold_4	5633431	5646087	+	HVAEP6.G011538	HVAEP6	34864449	34886894	-
HSymV2.0_g04.06277	HiC_scaffold_4	5647150	5651908	-	HVAEP6.G011533	HVAEP6	34606148	34631949	+
HSymV2.0_g04.06278	HiC_scaffold_4	5658873	5670329	-	HVAEP6.G011811	HVAEP6	44792281	44806218	-
HSymV2.0_g04.06280	HiC_scaffold_4	5676541	5694823	+	HVAEP6.G011816	HVAEP6	44954261	45002455	-
HSymV2.0_g04.06281	HiC_scaffold_4	5698566	5710078	-	HVAEP6.G011817	HVAEP6	45004757	45089636	-
HSymV2.0_g04.06282	HiC_scaffold_4	5712886	5717708	+	HVAEP6.G011720	HVAEP6	41438860	41444255	+
HSymV2.0_g04.06283	HiC_scaffold_4	5731281	5734018	+	HVAEP6.G011718	HVAEP6	41402907	41409440	-
HSymV2.0_g04.06286	HiC_scaffold_4	5753877	5755952	-	HVAEP6.G010921	HVAEP6	16230695	16252647	-
HSymV2.0_g04.06287	HiC_scaffold_4	5811905	5825776	+	HVAEP6.G010915	HVAEP6	15947972	16060210	-
HSymV2.0_g04.06288	HiC_scaffold_4	5827630	5836810	-	HVAEP6.G010914	HVAEP6	15918123	15920608	+
HSymV2.0_g04.06289	HiC_scaffold_4	5847076	5851883	+	HVAEP6.G011674	HVAEP6	40093170	40099373	+
HSymV2.0_g04.06290	HiC_scaffold_4	5857388	5860780	+	HVAEP6.G010716	HVAEP6	9227375	9228339	+
HSymV2.0_g04.06291	HiC_scaffold_4	5860582	5866768	-	HVAEP6.G010674	HVAEP6	7850605	7884616	+
HSymV2.0_g04.06292	HiC_scaffold_4	5867406	5883324	-	HVAEP6.G010977	HVAEP6	17487596	17531416	-
HSymV2.0_g04.06293	HiC_scaffold_4	5886354	5893032	+	HVAEP12.G023795	HVAEP12	79137912	79150362	-
HSymV2.0_g04.06295	HiC_scaffold_4	5899904	5902851	+	HVAEP6.G012180	HVAEP6	56363779	56372136	+
HSymV2.0_g04.06296	HiC_scaffold_4	5907307	5919472	-	HVAEP6.G012176	HVAEP6	56278621	56325256	-
HSymV2.0_g04.06298	HiC_scaffold_4	5928999	5932488	-	HVAEP6.G010544	HVAEP6	4198461	4242339	-
HSymV2.0_g04.06299	HiC_scaffold_4	5934694	5937798	-	HVAEP6.G012145	HVAEP6	55439282	55453894	+
HSymV2.0_g04.06302	HiC_scaffold_4	5960308	5976564	-	HVAEP6.G011475	HVAEP6	32543629	32573072	-
HSymV2.0_g04.06303	HiC_scaffold_4	5978296	5983915	-	HVAEP6.G011510	HVAEP6	33658801	33722451	-
HSymV2.0_g04.06304	HiC_scaffold_4	5986631	5995521	+	HVAEP6.G011548	HVAEP6	35222993	35233959	+
HSymV2.0_g04.06308	HiC_scaffold_4	6026178	6033355	-	HVAEP6.G011163	HVAEP6	22327984	22355867	-
HSymV2.0_g04.06310	HiC_scaffold_4	6044060	6045295	+	HVAEP6.G011853	HVAEP6	46219686	46221019	-
HSymV2.0_g04.06311	HiC_scaffold_4	6046505	6047451	+	HVAEP6.G011865	HVAEP6	46521359	46522240	-
HSymV2.0_g04.06312	HiC_scaffold_4	6049505	6076551	-	HVAEP6.G011288	HVAEP6	25535863	25675588	+
HSymV2.0_g04.06315	HiC_scaffold_4	6098253	6099419	+	HVAEP6.G012117	HVAEP6	54562613	54563350	-
HSymV2.0_g04.06324	HiC_scaffold_4	6192945	6193747	+	HVAEP7.G013562	HVAEP7	37781436	37781758	+
HSymV2.0_g04.06328	HiC_scaffold_4	6200415	6206809	+	HVAEP11.G020725	HVAEP11	40335384	40376792	+
HSymV2.0_g04.06330	HiC_scaffold_4	6212997	6236486	+	HVAEP6.G010491	HVAEP6	2566230	2633560	+
HSymV2.0_g04.06331	HiC_scaffold_4	6239461	6247912	-	HVAEP6.G010832	HVAEP6	13229592	13249974	+
HSymV2.0_g04.06332	HiC_scaffold_4	6258141	6264373	+	HVAEP6.G011719	HVAEP6	41429653	41439261	+
HSymV2.0_g04.06333	HiC_scaffold_4	6269333	6285556	+	HVAEP6.G010685	HVAEP6	8166924	8235483	+
HSymV2.0_g04.06334	HiC_scaffold_4	6285894	6289998	+	HVAEP6.G010686	HVAEP6	8235738	8289368	+
HSymV2.0_g04.06335	HiC_scaffold_4	6290872	6294897	+	HVAEP6.G010687	HVAEP6	8289863	8294237	+
HSymV2.0_g04.06336	HiC_scaffold_4	6299326	6301518	-	HVAEP6.G010690	HVAEP6	8394744	8419115	-
HSymV2.0_g04.06337	HiC_scaffold_4	6308742	6317905	+	HVAEP6.G010664	HVAEP6	7532313	7543216	-
HSymV2.0_g04.06338	HiC_scaffold_4	6319854	6335359	+	HVAEP6.G011550	HVAEP6	35269159	35333888	+
HSymV2.0_g04.06339	HiC_scaffold_4	6336344	6338513	+	HVAEP6.G011551	HVAEP6	35334371	35336611	+
HSymV2.0_g04.06340	HiC_scaffold_4	6343628	6355049	-	HVAEP6.G011555	HVAEP6	35464124	35553797	+
HSymV2.0_g04.06341	HiC_scaffold_4	6367005	6372290	-	HVAEP6.G011586	HVAEP6	36534983	36585928	+
HSymV2.0_g04.06343	HiC_scaffold_4	6380746	6394002	-	HVAEP6.G011436	HVAEP6	31110552	31162401	-
HSymV2.0_g04.06344	HiC_scaffold_4	6394594	6401809	+	HVAEP6.G011630	HVAEP6	38271521	38295750	-
HSymV2.0_g04.06347	HiC_scaffold_4	6439973	6443584	+	HVAEP6.G011632	HVAEP6	38301504	38355602	+
HSymV2.0_g04.06348	HiC_scaffold_4	6444140	6448623	-	HVAEP6.G011629	HVAEP6	38229734	38264176	+
HSymV2.0_g04.06349	HiC_scaffold_4	6450078	6451789	+	HVAEP6.G011628	HVAEP6	38228083	38229946	-
HSymV2.0_g04.06350	HiC_scaffold_4	6455255	6469835	-	HVAEP6.G010821	HVAEP6	12897801	12943607	-
HSymV2.0_g04.06351	HiC_scaffold_4	6472435	6486062	-	HVAEP6.G010416	HVAEP6	720829	732630	+
HSymV2.0_g04.06352	HiC_scaffold_4	6491771	6500898	-	HVAEP6.G011331	HVAEP6	27616616	27648296	+
HSymV2.0_g04.06353	HiC_scaffold_4	6501157	6506512	+	HVAEP6.G011330	HVAEP6	27612744	27616411	-
HSymV2.0_g04.06354	HiC_scaffold_4	6509524	6526547	+	HVAEP6.G011243	HVAEP6	24018523	24041766	-
HSymV2.0_g04.06355	HiC_scaffold_4	6527174	6529516	+	HVAEP6.G011242	HVAEP6	23991993	23995613	-
HSymV2.0_g04.06356	HiC_scaffold_4	6532825	6554340	-	HVAEP6.G011244	HVAEP6	24040423	24084211	-
HSymV2.0_g04.06357	HiC_scaffold_4	6557233	6563928	-	HVAEP6.G011245	HVAEP6	24085523	24100963	-
HSymV2.0_g04.06358	HiC_scaffold_4	6564240	6564952	+	HVAEP6.G011239	HVAEP6	23920054	23926808	+
HSymV2.0_g04.06362	HiC_scaffold_4	6589036	6594362	-	HVAEP6.G011619	HVAEP6	37960673	37965301	-
HSymV2.0_g04.06368	HiC_scaffold_4	6615260	6625759	-	HVAEP6.G011671	HVAEP6	40042985	40049339	-
HSymV2.0_g04.06369	HiC_scaffold_4	6626822	6629989	+	HVAEP6.G011213	HVAEP6	23488182	23513491	-
HSymV2.0_g04.06370	HiC_scaffold_4	6630105	6633626	-	HVAEP6.G010929	HVAEP6	16546467	16562794	-
HSymV2.0_g04.06371	HiC_scaffold_4	6633727	6638782	-	HVAEP6.G010930	HVAEP6	16563262	16569898	-
HSymV2.0_g04.06373	HiC_scaffold_4	6640576	6642008	+	HVAEP12.G022580	HVAEP12	40064148	40072397	-
HSymV2.0_g04.06375	HiC_scaffold_4	6649182	6671024	+	HVAEP6.G012291	HVAEP6	60360388	60410082	+
HSymV2.0_g04.06381	HiC_scaffold_4	7295221	7309207	-	HVAEP6.G011869	HVAEP6	46633801	46676024	+
HSymV2.0_g04.06383	HiC_scaffold_4	7316288	7319924	-	HVAEP6.G011602	HVAEP6	37291200	37296583	+
HSymV2.0_g04.06384	HiC_scaffold_4	7321102	7329302	-	HVAEP6.G011601	HVAEP6	37248992	37289710	+
HSymV2.0_g04.06385	HiC_scaffold_4	7349399	7359642	+	HVAEP6.G011319	HVAEP6	26961780	27004017	-
HSymV2.0_g04.06387	HiC_scaffold_4	7364331	7372305	+	HVAEP6.G011868	HVAEP6	46618496	46622214	-
HSymV2.0_g04.06388	HiC_scaffold_4	7377638	7409709	+	HVAEP6.G011897	HVAEP6	47460723	47513770	-
HSymV2.0_g04.06389	HiC_scaffold_4	7411274	7419116	-	HVAEP6.G010510	HVAEP6	3114144	3227623	+
HSymV2.0_g04.06390	HiC_scaffold_4	7426453	7433679	+	HVAEP6.G010769	HVAEP6	10956251	10991982	+
HSymV2.0_g04.06393	HiC_scaffold_4	7456526	7469132	+	HVAEP6.G011403	HVAEP6	29761888	29783838	+
HSymV2.0_g04.06396	HiC_scaffold_4	7501281	7501493	-	HVAEP6.G012045	HVAEP6	52625413	52626047	+
HSymV2.0_g04.06397	HiC_scaffold_4	7502682	7517347	-	HVAEP6.G012044	HVAEP6	52622691	52624311	+
HSymV2.0_g04.06400	HiC_scaffold_4	7697266	7715465	+	HVAEP6.G010726	HVAEP6	9484039	9496763	+
HSymV2.0_g04.06401	HiC_scaffold_4	7718729	7720879	-	HVAEP6.G011616	HVAEP6	37773629	37775458	-
HSymV2.0_g04.06402	HiC_scaffold_4	7726448	7735788	+	HVAEP6.G011209	HVAEP6	23351816	23393812	+
HSymV2.0_g04.06405	HiC_scaffold_4	7783121	7791181	+	HVAEP6.G011835	HVAEP6	45441453	45506302	+
HSymV2.0_g04.06408	HiC_scaffold_4	7819094	7825536	+	HVAEP2.G004249	HVAEP2	49136336	49146916	-
HSymV2.0_g04.06409	HiC_scaffold_4	7827109	7831398	-	HVAEP6.G010990	HVAEP6	17685345	17701560	+
HSymV2.0_g04.06410	HiC_scaffold_4	7832153	7837666	-	HVAEP6.G010989	HVAEP6	17682548	17685168	+
HSymV2.0_g04.06411	HiC_scaffold_4	7882746	7885661	-	HVAEP6.G010577	HVAEP6	5180838	5182228	+
HSymV2.0_g04.06412	HiC_scaffold_4	7921417	7931541	-	HVAEP6.G011251	HVAEP6	24353105	24357620	-
HSymV2.0_g04.06415	HiC_scaffold_4	7955811	7966791	-	HVAEP6.G011365	HVAEP6	28811810	28856673	-
HSymV2.0_g04.06418	HiC_scaffold_4	7982679	8002018	-	HVAEP6.G010789	HVAEP6	11700569	11765331	+
HSymV2.0_g04.06419	HiC_scaffold_4	8003670	8024326	-	HVAEP6.G010535	HVAEP6	3602959	3676136	-
HSymV2.0_g04.06420	HiC_scaffold_4	8029294	8032693	+	HVAEP6.G011537	HVAEP6	34827716	34840630	+
HSymV2.0_g04.06421	HiC_scaffold_4	8035158	8040021	-	HVAEP6.G011373	HVAEP6	29052125	29064960	+
HSymV2.0_g04.06422	HiC_scaffold_4	8040048	8045992	-	HVAEP6.G011194	HVAEP6	22979952	22987814	-
HSymV2.0_g04.06428	HiC_scaffold_4	8171306	8180805	-	HVAEP12.G021605	HVAEP12	9721943	9723988	-
HSymV2.0_g04.06436	HiC_scaffold_4	8243509	8244210	+	HVAEP6.G011383	HVAEP6	29310929	29311596	-
HSymV2.0_g04.06437	HiC_scaffold_4	8246752	8251929	-	HVAEP6.G011390	HVAEP6	29449983	29478991	-
HSymV2.0_g04.06438	HiC_scaffold_4	8256411	8258103	+	HVAEP6.G011680	HVAEP6	40247843	40255799	-
HSymV2.0_g04.06439	HiC_scaffold_4	8259262	8260083	-	HVAEP6.G012217	HVAEP6	57870615	57871606	+
HSymV2.0_g04.06441	HiC_scaffold_4	8271869	8275532	-	HVAEP15.G027701	HVAEP15	18643400	18670641	-
HSymV2.0_g04.06443	HiC_scaffold_4	8290347	8327281	+	HVAEP6.G011452	HVAEP6	31688878	31736799	+
HSymV2.0_g04.06447	HiC_scaffold_4	8360866	8370361	-	HVAEP6.G011505	HVAEP6	33466545	33522994	-
HSymV2.0_g04.06453	HiC_scaffold_4	8471484	8501083	+	HVAEP4.G007701	HVAEP4	11858097	11914083	-
HSymV2.0_g04.06457	HiC_scaffold_4	8514432	8516919	-	HVAEP6.G010792	HVAEP6	11969109	11973130	+
HSymV2.0_g04.06458	HiC_scaffold_4	8544636	8545160	+	HVAEP6.G011100	HVAEP6	20482548	20483159	+
HSymV2.0_g04.06464	HiC_scaffold_4	8594788	8596777	+	HVAEP6.G011395	HVAEP6	29530158	29535006	+
HSymV2.0_g04.06465	HiC_scaffold_4	8599676	8611211	-	HVAEP15.G028418	HVAEP15	41042237	41097737	-
HSymV2.0_g04.06469	HiC_scaffold_4	8664808	8665749	+	HVAEP6.G011104	HVAEP6	20605734	20606434	+
HSymV2.0_g04.06470	HiC_scaffold_4	8668967	8677833	+	HVAEP6.G011105	HVAEP6	20607350	20622123	+
HSymV2.0_g04.06471	HiC_scaffold_4	8678792	8729213	-	HVAEP6.G011108	HVAEP6	20660877	20723286	-
HSymV2.0_g04.06482	HiC_scaffold_4	8872865	8988253	+	HVAEP6.G010621	HVAEP6	6141569	6155322	-
HSymV2.0_g04.06483	HiC_scaffold_4	8990241	8992334	+	HVAEP6.G010620	HVAEP6	6140614	6141286	-
HSymV2.0_g04.06484	HiC_scaffold_4	8991886	8996055	-	HVAEP6.G010618	HVAEP6	6100449	6129802	+
HSymV2.0_g04.06485	HiC_scaffold_4	8997277	8998093	-	HVAEP6.G010599	HVAEP6	5737935	5740762	+
HSymV2.0_g04.06486	HiC_scaffold_4	9007397	9014781	+	HVAEP6.G011919	HVAEP6	48104611	48113942	-
HSymV2.0_g04.06490	HiC_scaffold_4	9057351	9061201	+	HVAEP6.G011620	HVAEP6	37979929	37980761	-
HSymV2.0_g04.06499	HiC_scaffold_4	9160715	9170136	-	HVAEP6.G010866	HVAEP6	14243065	14295716	-
HSymV2.0_g04.06503	HiC_scaffold_4	9241363	9242907	-	HVAEP6.G011507	HVAEP6	33591031	33595843	+
HSymV2.0_g04.06511	HiC_scaffold_4	9301861	9303231	-	HVAEP1.G001793	HVAEP1	56889918	56951413	+
HSymV2.0_g04.06523	HiC_scaffold_4	9412883	9422938	-	HVAEP6.G011146	HVAEP6	21697375	21726083	+
HSymV2.0_g04.06536	HiC_scaffold_4	9522087	9533033	+	HVAEP6.G011636	HVAEP6	38457858	38502983	-
HSymV2.0_g04.06545	HiC_scaffold_4	9616359	9621114	-	HVAEP6.G011863	HVAEP6	46462277	46466708	+
HSymV2.0_g04.06546	HiC_scaffold_4	9621409	9629269	+	HVAEP6.G011862	HVAEP6	46431295	46461662	-
HSymV2.0_g04.06547	HiC_scaffold_4	9629782	9631215	+	HVAEP6.G011861	HVAEP6	46430147	46430869	-
HSymV2.0_g04.06549	HiC_scaffold_4	9640904	9645745	+	HVAEP6.G010581	HVAEP6	5358514	5394046	+
HSymV2.0_g04.06550	HiC_scaffold_4	9646531	9676434	-	HVAEP6.G010547	HVAEP6	4355497	4430740	-
HSymV2.0_g04.06553	HiC_scaffold_4	9716873	9718047	+	HVAEP6.G010554	HVAEP6	4623763	4625712	+
HSymV2.0_g04.06554	HiC_scaffold_4	9718681	9729274	-	HVAEP6.G010555	HVAEP6	4626168	4725898	-
HSymV2.0_g04.06556	HiC_scaffold_4	9735032	9738123	-	HVAEP6.G011042	HVAEP6	19000572	19016454	-
HSymV2.0_g04.06558	HiC_scaffold_4	9782415	9788990	-	HVAEP6.G011591	HVAEP6	36719884	36747949	+
HSymV2.0_g04.06560	HiC_scaffold_4	9802418	9803263	+	HVAEP6.G011545	HVAEP6	35107106	35108004	+
HSymV2.0_g04.06564	HiC_scaffold_4	9842937	9905843	+	HVAEP6.G012026	HVAEP6	51886601	52088881	+
HSymV2.0_g04.06567	HiC_scaffold_4	9939255	9945265	+	HVAEP6.G011277	HVAEP6	25200260	25214359	-
HSymV2.0_g04.06568	HiC_scaffold_4	9948491	9956493	+	HVAEP6.G012274	HVAEP6	59775457	59783951	+
HSymV2.0_g04.06570	HiC_scaffold_4	9971388	9980929	-	HVAEP6.G010411	HVAEP6	612453	642990	+
HSymV2.0_g04.06571	HiC_scaffold_4	9985256	10013679	+	HVAEP6.G010871	HVAEP6	14378434	14459297	+
HSymV2.0_g04.06579	HiC_scaffold_4	10176050	10178002	-	HVAEP3.G005584	HVAEP3	14491620	14494429	+
HSymV2.0_g04.06584	HiC_scaffold_4	10216175	10221021	-	HVAEP6.G011343	HVAEP6	28065558	28082004	+
HSymV2.0_g04.06585	HiC_scaffold_4	10233947	10242847	-	HVAEP6.G011994	HVAEP6	50948192	50958252	+
HSymV2.0_g04.06590	HiC_scaffold_4	10280557	10280889	+	HVAEP6.G011421	HVAEP6	30718412	30718795	+
HSymV2.0_g04.06597	HiC_scaffold_4	10396110	10397792	+	HVAEP12.G022566	HVAEP12	39796859	39797396	+
HSymV2.0_g04.06602	HiC_scaffold_4	10490280	10500505	-	HVAEP13.G025731	HVAEP13	53598773	53662966	+
HSymV2.0_g04.06607	HiC_scaffold_4	10525550	10527584	-	HVAEP12.G021965	HVAEP12	21486864	21506433	-
HSymV2.0_g04.06608	HiC_scaffold_4	10534344	10536627	-	HVAEP6.G012300	HVAEP6	60639133	60641351	-
HSymV2.0_g04.06609	HiC_scaffold_4	10542223	10556630	-	HVAEP6.G012287	HVAEP6	60229950	60297104	-
HSymV2.0_g04.06610	HiC_scaffold_4	10560376	10561165	-	HVAEP6.G012288	HVAEP6	60297763	60330117	-
HSymV2.0_g04.06611	HiC_scaffold_4	10567286	10573264	+	HVAEP12.G021858	HVAEP12	18296443	18355535	+
HSymV2.0_g04.06612	HiC_scaffold_4	10578330	10579264	+	HVAEP6.G012191	HVAEP6	56752237	56752905	-
HSymV2.0_g04.06615	HiC_scaffold_4	10614694	10636277	+	HVAEP6.G011247	HVAEP6	24152920	24196870	-
HSymV2.0_g04.06617	HiC_scaffold_4	10675321	10683001	+	HVAEP6.G011409	HVAEP6	30082414	30124369	+
HSymV2.0_g04.06620	HiC_scaffold_4	10737006	10743586	-	HVAEP6.G011842	HVAEP6	45707833	45709008	-
HSymV2.0_g04.06621	HiC_scaffold_4	10772969	10774090	-	HVAEP15.G028459	HVAEP15	42212464	42213518	+
HSymV2.0_g04.06622	HiC_scaffold_4	10775124	10796798	-	HVAEP6.G010578	HVAEP6	5216596	5268853	-
HSymV2.0_g04.06623	HiC_scaffold_4	10798767	10804922	-	HVAEP6.G011547	HVAEP6	35188612	35220633	+
HSymV2.0_g04.06624	HiC_scaffold_4	10810006	10819966	+	HVAEP6.G011918	HVAEP6	48023353	48095809	+
HSymV2.0_g04.06628	HiC_scaffold_4	10837876	10840096	+	HVAEP6.G012010	HVAEP6	51456687	51457798	+
HSymV2.0_g04.06629	HiC_scaffold_4	10840164	10853195	-	HVAEP6.G012013	HVAEP6	51514369	51571110	-
HSymV2.0_g04.06634	HiC_scaffold_4	10899882	10912089	+	HVAEP7.G012850	HVAEP7	13502518	13518730	+
HSymV2.0_g04.06635	HiC_scaffold_4	10914832	10923271	-	HVAEP6.G011694	HVAEP6	40772265	40787896	-
HSymV2.0_g04.06641	HiC_scaffold_4	10972906	10974832	-	HVAEP6.G011544	HVAEP6	35075734	35076771	+
HSymV2.0_g04.06642	HiC_scaffold_4	10979398	10989816	-	HVAEP6.G012195	HVAEP6	56899704	56915816	-
HSymV2.0_g04.06643	HiC_scaffold_4	10996673	11009425	-	HVAEP6.G010956	HVAEP6	16888855	16955605	+
HSymV2.0_g04.06647	HiC_scaffold_4	11066072	11067329	+	HVAEP6.G010954	HVAEP6	16881484	16883025	+
HSymV2.0_g04.06649	HiC_scaffold_4	11085538	11086888	+	HVAEP6.G010955	HVAEP6	16884505	16886081	+
HSymV2.0_g04.06650	HiC_scaffold_4	11089267	11097665	+	HVAEP6.G010973	HVAEP6	17367898	17406268	+
HSymV2.0_g04.06652	HiC_scaffold_4	11100424	11102265	-	HVAEP6.G010523	HVAEP6	3492384	3495340	-
HSymV2.0_g04.06653	HiC_scaffold_4	11109657	11116500	+	HVAEP6.G011448	HVAEP6	31593422	31594000	+
HSymV2.0_g04.06654	HiC_scaffold_4	11127814	11130707	-	HVAEP6.G011341	HVAEP6	28033565	28044073	-
HSymV2.0_g04.06655	HiC_scaffold_4	11132586	11145850	+	HVAEP6.G011007	HVAEP6	18148091	18190613	+
HSymV2.0_g04.06657	HiC_scaffold_4	11167531	11174718	-	HVAEP6.G011900	HVAEP6	47658643	47711656	-
HSymV2.0_g04.06659	HiC_scaffold_4	11194551	11195135	+	HVAEP6.G011410	HVAEP6	30125430	30126344	+
HSymV2.0_g04.06662	HiC_scaffold_4	11216822	11218047	-	HVAEP6.G012087	HVAEP6	53856996	53860789	+
HSymV2.0_g04.06665	HiC_scaffold_4	11249573	11253737	-	HVAEP6.G012267	HVAEP6	59600962	59603649	-
HSymV2.0_g04.06670	HiC_scaffold_4	11305782	11315528	+	HVAEP6.G010827	HVAEP6	13137802	13147165	-
HSymV2.0_g04.06671	HiC_scaffold_4	11317413	11322965	-	HVAEP6.G012019	HVAEP6	51688862	51702297	-
HSymV2.0_g04.06673	HiC_scaffold_4	11330592	11337984	-	HVAEP6.G012007	HVAEP6	51363162	51368930	-
HSymV2.0_g04.06674	HiC_scaffold_4	11338105	11344798	-	HVAEP6.G012008	HVAEP6	51368901	51373227	-
HSymV2.0_g04.06675	HiC_scaffold_4	11346764	11356437	-	HVAEP6.G012009	HVAEP6	51387313	51446218	-
HSymV2.0_g04.06676	HiC_scaffold_4	11359109	11371243	+	HVAEP6.G010842	HVAEP6	13488470	13518503	-
HSymV2.0_g04.06677	HiC_scaffold_4	11372336	11383970	-	HVAEP6.G010841	HVAEP6	13410049	13430016	+
HSymV2.0_g04.06678	HiC_scaffold_4	11395551	11411538	-	HVAEP6.G010839	HVAEP6	13348743	13390684	+
HSymV2.0_g04.06679	HiC_scaffold_4	11415542	11422164	+	HVAEP6.G010835	HVAEP6	13298929	13328015	-
HSymV2.0_g04.06682	HiC_scaffold_4	11429486	11439204	-	HVAEP6.G011384	HVAEP6	29327836	29368791	-
HSymV2.0_g04.06683	HiC_scaffold_4	11439451	11440462	+	HVAEP6.G011387	HVAEP6	29390142	29391496	+
HSymV2.0_g04.06685	HiC_scaffold_4	11447824	11448956	+	HVAEP6.G011487	HVAEP6	32980778	32981441	-
HSymV2.0_g04.06713	HiC_scaffold_4	11735970	11738422	+	HVAEP6.G010919	HVAEP6	16176436	16205389	+
HSymV2.0_g04.06715	HiC_scaffold_4	11761126	11774044	+	HVAEP6.G010898	HVAEP6	15284706	15298441	-
HSymV2.0_g04.06722	HiC_scaffold_4	11892388	11899979	+	HVAEP6.G011249	HVAEP6	24235960	24294318	-
HSymV2.0_g04.06723	HiC_scaffold_4	11915373	11916603	-	HVAEP6.G011248	HVAEP6	24224673	24227469	+
HSymV2.0_g04.06724	HiC_scaffold_4	11927470	11939666	-	HVAEP6.G011457	HVAEP6	31835991	31836542	+
HSymV2.0_g04.06727	HiC_scaffold_4	12001238	12026898	+	HVAEP6.G011195	HVAEP6	22989842	23052353	+
HSymV2.0_g04.06729	HiC_scaffold_4	12034549	12043688	-	HVAEP6.G010730	HVAEP6	9541711	9545035	-
HSymV2.0_g04.06732	HiC_scaffold_4	12086088	12089560	-	HVAEP4.G008613	HVAEP4	38933799	39003113	-
HSymV2.0_g04.06733	HiC_scaffold_4	12094954	12096104	+	HVAEP1.G000950	HVAEP1	31609000	31611069	+
HSymV2.0_g04.06734	HiC_scaffold_4	12098064	12099613	-	HVAEP3.G006354	HVAEP3	38629197	38648325	-
HSymV2.0_g04.06738	HiC_scaffold_4	12130445	12131255	-	HVAEP6.G011164	HVAEP6	22368332	22369406	+
HSymV2.0_g04.06740	HiC_scaffold_4	12140660	12151047	-	HVAEP6.G011122	HVAEP6	21054328	21067416	+
HSymV2.0_g04.06741	HiC_scaffold_4	12148886	12150001	-	HVAEP6.G011121	HVAEP6	21044631	21045879	+
HSymV2.0_g04.06742	HiC_scaffold_4	12150488	12153172	-	HVAEP6.G011120	HVAEP6	21023437	21034600	+
HSymV2.0_g04.06743	HiC_scaffold_4	12154011	12161408	-	HVAEP1.G002013	HVAEP1	62654676	62707184	+
HSymV2.0_g04.06744	HiC_scaffold_4	12163491	12167488	-	HVAEP6.G011119	HVAEP6	21018115	21021679	+
HSymV2.0_g04.06745	HiC_scaffold_4	12169136	12174269	+	HVAEP6.G011118	HVAEP6	20997716	21016150	-
HSymV2.0_g04.06746	HiC_scaffold_4	12180534	12181911	+	HVAEP9.G015835	HVAEP9	7950304	7952372	-
HSymV2.0_g04.06747	HiC_scaffold_4	12188500	12189932	+	HVAEP6.G011549	HVAEP6	35244547	35245604	-
HSymV2.0_g04.06753	HiC_scaffold_4	12260494	12260871	-	HVAEP6.G012003	HVAEP6	51211040	51211840	-
HSymV2.0_g04.06755	HiC_scaffold_4	12289751	12296355	+	HVAEP6.G010765	HVAEP6	10798082	10825111	+
HSymV2.0_g04.06761	HiC_scaffold_4	12315960	12317005	+	HVAEP12.G021854	HVAEP12	18155950	18169691	+
HSymV2.0_g04.06763	HiC_scaffold_4	12321250	12329231	+	HVAEP6.G011227	HVAEP6	23704277	23723955	+
HSymV2.0_g04.06764	HiC_scaffold_4	12343337	12345362	+	HVAEP6.G011223	HVAEP6	23656590	23659217	-
HSymV2.0_g04.06765	HiC_scaffold_4	12348058	12352880	+	HVAEP6.G010920	HVAEP6	16205219	16209530	-
HSymV2.0_g04.06766	HiC_scaffold_4	12374695	12398286	+	HVAEP6.G011733	HVAEP6	41816128	41874252	+
HSymV2.0_g04.06767	HiC_scaffold_4	12401629	12410233	-	HVAEP6.G011758	HVAEP6	42879028	42905951	-
HSymV2.0_g04.06768	HiC_scaffold_4	12414662	12427430	+	HVAEP6.G011702	HVAEP6	41071388	41155232	+
HSymV2.0_g04.06776	HiC_scaffold_4	12608713	12613431	+	HVAEP6.G011814	HVAEP6	44859567	44861088	+
HSymV2.0_g04.06779	HiC_scaffold_4	12639596	12644094	-	HVAEP6.G012181	HVAEP6	56426158	56449926	-
HSymV2.0_g04.06781	HiC_scaffold_4	12659072	12661182	+	HVAEP6.G011803	HVAEP6	44671159	44673541	-
HSymV2.0_g04.06782	HiC_scaffold_4	12663391	12664985	+	HVAEP6.G011799	HVAEP6	44611031	44616361	-
HSymV2.0_g04.06784	HiC_scaffold_4	12695549	12699511	-	HVAEP6.G011623	HVAEP6	38156896	38170089	+
HSymV2.0_g04.06789	HiC_scaffold_4	12739836	12759027	+	HVAEP6.G010764	HVAEP6	10740880	10794495	+
HSymV2.0_g04.06790	HiC_scaffold_4	12762313	12772340	-	HVAEP6.G011642	HVAEP6	38810598	38862583	-
HSymV2.0_g04.06793	HiC_scaffold_4	12818184	12821789	-	HVAEP6.G011200	HVAEP6	23197007	23201789	-
HSymV2.0_g04.06796	HiC_scaffold_4	12833808	12835748	+	HVAEP6.G011643	HVAEP6	38958418	38959074	+
HSymV2.0_g04.06798	HiC_scaffold_4	12844405	12849005	-	HVAEP6.G012063	HVAEP6	53104696	53108175	-
HSymV2.0_g04.06806	HiC_scaffold_4	12870980	12873492	+	HVAEP12.G022833	HVAEP12	48192135	48193705	-
HSymV2.0_g04.06811	HiC_scaffold_4	12887527	12892304	+	HVAEP6.G010862	HVAEP6	13985035	13994190	-
HSymV2.0_g04.06812	HiC_scaffold_4	12894282	12901291	+	HVAEP6.G010863	HVAEP6	13994488	14031243	-
HSymV2.0_g04.06813	HiC_scaffold_4	12907193	12907849	+	HVAEP6.G011186	HVAEP6	22754031	22754646	-
HSymV2.0_g04.06815	HiC_scaffold_4	12910800	12911823	+	HVAEP6.G011185	HVAEP6	22752840	22753917	-
HSymV2.0_g04.06816	HiC_scaffold_4	12913303	12921493	-	HVAEP6.G011502	HVAEP6	33416774	33428970	-
HSymV2.0_g04.06817	HiC_scaffold_4	12921252	12929215	+	HVAEP6.G011543	HVAEP6	35022954	35065002	+
HSymV2.0_g04.06818	HiC_scaffold_4	12932850	12938719	-	HVAEP6.G011447	HVAEP6	31532209	31580566	+
HSymV2.0_g04.06819	HiC_scaffold_4	12945311	12947284	-	HVAEP2.G004443	HVAEP2	53809788	53810287	+
HSymV2.0_g04.06820	HiC_scaffold_4	12960194	12978420	+	HVAEP6.G011614	HVAEP6	37709676	37772066	-
HSymV2.0_g04.06821	HiC_scaffold_4	12990239	12991558	+	HVAEP6.G011613	HVAEP6	37671937	37673342	-
HSymV2.0_g04.06822	HiC_scaffold_4	13013940	13017230	-	HVAEP6.G011610	HVAEP6	37588497	37594301	+
HSymV2.0_g04.06823	HiC_scaffold_4	13018990	13020913	-	HVAEP6.G011609	HVAEP6	37553223	37587895	+
HSymV2.0_g04.06824	HiC_scaffold_4	13024669	13025664	-	HVAEP6.G011597	HVAEP6	37040901	37041584	-
HSymV2.0_g04.06825	HiC_scaffold_4	13026821	13030669	-	HVAEP6.G011598	HVAEP6	37078482	37079312	-
HSymV2.0_g04.06826	HiC_scaffold_4	13030637	13038407	+	HVAEP6.G010799	HVAEP6	12258384	12279889	+
HSymV2.0_g04.06829	HiC_scaffold_4	13055325	13063953	-	HVAEP6.G011398	HVAEP6	29573329	29593965	-
HSymV2.0_g04.06830	HiC_scaffold_4	13074929	13081795	+	HVAEP6.G011924	HVAEP6	48152820	48198825	-
HSymV2.0_g04.06831	HiC_scaffold_4	13087330	13096381	+	HVAEP6.G011774	HVAEP6	43638358	43720872	+
HSymV2.0_g04.06834	HiC_scaffold_4	13117827	13119990	+	HVAEP6.G011820	HVAEP6	45114486	45117553	+
HSymV2.0_g04.06835	HiC_scaffold_4	13120906	13128117	-	HVAEP6.G011787	HVAEP6	43967689	44055803	+
HSymV2.0_g04.06836	HiC_scaffold_4	13136182	13150147	+	HVAEP6.G011798	HVAEP6	44488210	44566655	-
HSymV2.0_g04.06838	HiC_scaffold_4	13158523	13159987	+	HVAEP6.G010704	HVAEP6	8765093	8766552	-
HSymV2.0_g04.06839	HiC_scaffold_4	13161191	13177962	+	HVAEP6.G010700	HVAEP6	8692508	8763288	-
HSymV2.0_g04.06841	HiC_scaffold_4	13190895	13192451	-	HVAEP6.G011600	HVAEP6	37224822	37225880	+
HSymV2.0_g04.06842	HiC_scaffold_4	13194521	13203001	+	HVAEP5.G010062	HVAEP5	32791469	32798989	+
HSymV2.0_g04.06843	HiC_scaffold_4	13201651	13238133	-	HVAEP6.G011599	HVAEP6	37102244	37224446	+
HSymV2.0_g04.06844	HiC_scaffold_4	13241150	13246342	-	HVAEP6.G010797	HVAEP6	12177146	12236241	+
HSymV2.0_g04.06847	HiC_scaffold_4	13272292	13299934	+	HVAEP6.G010754	HVAEP6	10457049	10518078	+
HSymV2.0_g04.06848	HiC_scaffold_4	13305051	13312923	-	HVAEP6.G010762	HVAEP6	10655728	10680683	-
HSymV2.0_g04.06849	HiC_scaffold_4	13314143	13321742	-	HVAEP6.G010727	HVAEP6	9503273	9529886	-
HSymV2.0_g04.06851	HiC_scaffold_4	13347794	13375969	+	HVAEP6.G010497	HVAEP6	2790782	2838989	+
HSymV2.0_g04.06852	HiC_scaffold_4	13378768	13401593	-	HVAEP6.G011618	HVAEP6	37843413	37918468	-
HSymV2.0_g04.06855	HiC_scaffold_4	13454729	13471508	+	HVAEP6.G011110	HVAEP6	20742109	20837437	+
HSymV2.0_g04.06860	HiC_scaffold_4	13537779	13544389	+	HVAEP6.G011488	HVAEP6	33013852	33081831	-
HSymV2.0_g04.06862	HiC_scaffold_4	13565552	13567927	-	HVAEP6.G011484	HVAEP6	32890671	32907402	-
HSymV2.0_g04.06870	HiC_scaffold_4	13670432	13675666	-	HVAEP6.G010628	HVAEP6	6419405	6431206	-
HSymV2.0_g04.06872	HiC_scaffold_4	13686314	13696995	+	HVAEP6.G010601	HVAEP6	5764274	5780625	+
HSymV2.0_g04.06875	HiC_scaffold_4	13715582	13724308	+	HVAEP4.G007465	HVAEP4	4865506	4910740	-
HSymV2.0_g04.06876	HiC_scaffold_4	13735419	13737113	+	HVAEP10.G017963	HVAEP10	11075790	11077253	+
HSymV2.0_g04.06877	HiC_scaffold_4	13739701	13745644	-	HVAEP6.G011397	HVAEP6	29546331	29559987	+
HSymV2.0_g04.06878	HiC_scaffold_4	13745784	13771151	+	HVAEP6.G011400	HVAEP6	29603257	29695217	+
HSymV2.0_g04.06879	HiC_scaffold_4	13776427	13779639	+	HVAEP14.G026296	HVAEP14	16041147	16043278	-
HSymV2.0_g04.06880	HiC_scaffold_4	13783267	13799178	-	HVAEP6.G010692	HVAEP6	8468930	8473965	+
HSymV2.0_g04.06882	HiC_scaffold_4	13849942	13855920	-	HVAEP6.G010991	HVAEP6	17712734	17723474	-
HSymV2.0_g04.06883	HiC_scaffold_4	13858965	13866115	-	HVAEP6.G010992	HVAEP6	17730245	17731577	-
HSymV2.0_g04.06884	HiC_scaffold_4	13869871	13872743	-	HVAEP6.G010995	HVAEP6	17777000	17782816	+
HSymV2.0_g04.06885	HiC_scaffold_4	13879450	13881345	+	HVAEP6.G010997	HVAEP6	17830564	17850545	+
HSymV2.0_g04.06886	HiC_scaffold_4	13886418	13888072	-	HVAEP6.G011005	HVAEP6	18072260	18073762	-
HSymV2.0_g04.06887	HiC_scaffold_4	13905653	13918513	-	HVAEP6.G011006	HVAEP6	18073886	18132456	-
HSymV2.0_g04.06888	HiC_scaffold_4	13922910	13926957	+	HVAEP6.G011639	HVAEP6	38632409	38699087	+
HSymV2.0_g04.06891	HiC_scaffold_4	13930114	13933701	-	HVAEP6.G012144	HVAEP6	55423143	55433475	-
HSymV2.0_g04.06898	HiC_scaffold_4	13992096	13998861	-	HVAEP6.G011112	HVAEP6	20854393	20861802	+
HSymV2.0_g04.06899	HiC_scaffold_4	14025249	14037544	+	HVAEP6.G010546	HVAEP6	4252776	4314258	-
HSymV2.0_g04.06901	HiC_scaffold_4	14042571	14048586	-	HVAEP6.G012187	HVAEP6	56650198	56670710	-
HSymV2.0_g04.06902	HiC_scaffold_4	14051467	14054057	+	HVAEP6.G012182	HVAEP6	56478589	56510441	+
HSymV2.0_g04.06903	HiC_scaffold_4	14055606	14060823	-	HVAEP6.G012183	HVAEP6	56510279	56592278	-
HSymV2.0_g04.06904	HiC_scaffold_4	14062127	14070975	-	HVAEP6.G012186	HVAEP6	56592475	56631650	-
HSymV2.0_g04.06905	HiC_scaffold_4	14076213	14092163	-	HVAEP6.G010790	HVAEP6	11794852	11867945	+
HSymV2.0_g04.06906	HiC_scaffold_4	14094309	14101988	+	HVAEP6.G011149	HVAEP6	21791080	21810723	-
HSymV2.0_g04.06907	HiC_scaffold_4	14101997	14107965	+	HVAEP6.G011148	HVAEP6	21770838	21790017	-
HSymV2.0_g04.06909	HiC_scaffold_4	14114385	14125390	-	HVAEP6.G010865	HVAEP6	14162914	14225624	+
HSymV2.0_g04.06910	HiC_scaffold_4	14125733	14132323	+	HVAEP6.G010794	HVAEP6	12036489	12048608	+
HSymV2.0_g04.06911	HiC_scaffold_4	14138299	14146214	-	HVAEP6.G011154	HVAEP6	21935335	21989707	-
HSymV2.0_g04.06915	HiC_scaffold_4	14199113	14200435	-	HVAEP6.G011693	HVAEP6	40770325	40772025	-
HSymV2.0_g04.06917	HiC_scaffold_4	14215808	14222017	+	HVAEP6.G011332	HVAEP6	27661687	27699960	+
HSymV2.0_g04.06918	HiC_scaffold_4	14223743	14252088	-	HVAEP6.G011621	HVAEP6	38022842	38151702	-
HSymV2.0_g04.06919	HiC_scaffold_4	14255703	14262528	+	HVAEP6.G011092	HVAEP6	20077300	20147659	-
HSymV2.0_g04.06920	HiC_scaffold_4	14263537	14264766	+	HVAEP6.G011091	HVAEP6	20066793	20068068	-
HSymV2.0_g04.06921	HiC_scaffold_4	14266151	14267348	+	HVAEP6.G011090	HVAEP6	20056526	20062200	-
HSymV2.0_g04.06923	HiC_scaffold_4	14277774	14285022	-	HVAEP6.G011286	HVAEP6	25443864	25458417	-
HSymV2.0_g04.06924	HiC_scaffold_4	14286499	14295295	-	HVAEP6.G011287	HVAEP6	25458604	25524182	-
HSymV2.0_g04.06925	HiC_scaffold_4	14309403	14311710	-	HVAEP6.G011318	HVAEP6	26931085	26933151	+
HSymV2.0_g04.06930	HiC_scaffold_4	14325892	14328081	+	HVAEP13.G025511	HVAEP13	46651429	46670764	+
HSymV2.0_g04.06932	HiC_scaffold_4	14333796	14336432	+	HVAEP6.G012089	HVAEP6	53886419	53892480	+
HSymV2.0_g04.06933	HiC_scaffold_4	14337825	14366212	-	HVAEP6.G012091	HVAEP6	53900153	53944776	-
HSymV2.0_g04.06937	HiC_scaffold_4	14390557	14393925	-	HVAEP6.G010983	HVAEP6	17638711	17639520	+
HSymV2.0_g04.06938	HiC_scaffold_4	14394157	14403248	-	HVAEP6.G010982	HVAEP6	17633904	17635329	+
HSymV2.0_g04.06939	HiC_scaffold_4	14410947	14422623	+	HVAEP6.G012294	HVAEP6	60475444	60502596	-
HSymV2.0_g04.06940	HiC_scaffold_4	14423437	14430000	+	HVAEP6.G012293	HVAEP6	60452911	60472799	-
HSymV2.0_g04.06942	HiC_scaffold_4	14445505	14461605	-	HVAEP6.G012325	HVAEP6	61261130	61322943	+
HSymV2.0_g04.06943	HiC_scaffold_4	14482872	14485245	+	HVAEP6.G010922	HVAEP6	16288340	16289656	+
HSymV2.0_g04.06944	HiC_scaffold_4	14521017	14522415	+	HVAEP6.G012004	HVAEP6	51213828	51214517	-
HSymV2.0_g04.06945	HiC_scaffold_4	14533467	14540466	+	HVAEP6.G012349	HVAEP6	61661325	61696356	-
HSymV2.0_g04.06948	HiC_scaffold_4	14545520	14559539	-	HVAEP6.G011220	HVAEP6	23604896	23632414	+
HSymV2.0_g04.06950	HiC_scaffold_4	14577239	14580134	-	HVAEP6.G011722	HVAEP6	41492801	41526484	+
HSymV2.0_g04.06957	HiC_scaffold_4	14615033	14648595	-	HVAEP6.G011474	HVAEP6	32429857	32536759	+
HSymV2.0_g04.06960	HiC_scaffold_4	14662969	14664396	-	HVAEP6.G011377	HVAEP6	29184694	29186819	+
HSymV2.0_g04.06961	HiC_scaffold_4	14665011	14691519	-	HVAEP6.G011374	HVAEP6	29065519	29128429	+
HSymV2.0_g04.06964	HiC_scaffold_4	14720758	14722359	+	HVAEP6.G010741	HVAEP6	10029719	10032270	+
HSymV2.0_g04.06967	HiC_scaffold_4	14744016	14765843	+	HVAEP6.G011530	HVAEP6	34397257	34426045	+
HSymV2.0_g04.06968	HiC_scaffold_4	14768165	14782281	+	HVAEP6.G011527	HVAEP6	34285670	34319111	-
HSymV2.0_g04.06972	HiC_scaffold_4	14806668	14815069	-	HVAEP6.G011523	HVAEP6	34174680	34207849	+
HSymV2.0_g04.06973	HiC_scaffold_4	14815732	14824500	-	HVAEP6.G011522	HVAEP6	34165284	34174117	+
HSymV2.0_g04.06978	HiC_scaffold_4	14899035	14912133	-	HVAEP15.G028138	HVAEP15	32051459	32153759	-
HSymV2.0_g04.06980	HiC_scaffold_4	14923667	14931406	-	HVAEP6.G011131	HVAEP6	21393834	21423653	-
HSymV2.0_g04.06988	HiC_scaffold_4	15065805	15076820	+	HVAEP6.G011873	HVAEP6	46738082	46766025	+
HSymV2.0_g04.06989	HiC_scaffold_4	15107157	15137119	+	HVAEP6.G011896	HVAEP6	47362862	47438562	-
HSymV2.0_g04.06991	HiC_scaffold_4	15197597	15201185	+	HVAEP6.G011895	HVAEP6	47333467	47338920	-
HSymV2.0_g04.07004	HiC_scaffold_4	15297891	15302384	+	HVAEP11.G020066	HVAEP11	21158122	21159179	-
HSymV2.0_g04.07014	HiC_scaffold_4	15486472	15488591	-	HVAEP11.G021216	HVAEP11	54963372	54965846	+
HSymV2.0_g04.07015	HiC_scaffold_4	15493299	15498422	-	HVAEP6.G011278	HVAEP6	25217470	25257767	-
HSymV2.0_g04.07025	HiC_scaffold_4	15549369	15584823	-	HVAEP6.G011797	HVAEP6	44422181	44468703	+
HSymV2.0_g04.07033	HiC_scaffold_4	15667743	15686632	+	HVAEP6.G011008	HVAEP6	18192480	18223925	+
HSymV2.0_g04.07034	HiC_scaffold_4	15690967	15696891	+	HVAEP6.G011032	HVAEP6	18633253	18668287	+
HSymV2.0_g04.07035	HiC_scaffold_4	15709280	15781715	+	HVAEP6.G011783	HVAEP6	43807466	43866570	-
HSymV2.0_g04.07036	HiC_scaffold_4	15782714	15784213	+	HVAEP6.G011701	HVAEP6	41044806	41046324	+
HSymV2.0_g04.07043	HiC_scaffold_4	15932598	15933108	+	HVAEP2.G004154	HVAEP2	46549267	46576007	+
HSymV2.0_g04.07048	HiC_scaffold_4	16012268	16032534	-	HVAEP6.G011405	HVAEP6	29872731	29897199	+
HSymV2.0_g04.07060	HiC_scaffold_4	16414516	16425976	+	HVAEP6.G010454	HVAEP6	1766576	1810947	-
HSymV2.0_g04.07064	HiC_scaffold_4	16497450	16547929	+	HVAEP6.G011829	HVAEP6	45303169	45315214	+
HSymV2.0_g04.07072	HiC_scaffold_4	16693605	16705464	-	HVAEP6.G011454	HVAEP6	31767638	31791816	+
HSymV2.0_g04.07080	HiC_scaffold_4	17225943	17230514	-	HVAEP6.G011292	HVAEP6	25735943	25749483	+
HSymV2.0_g04.07082	HiC_scaffold_4	17232171	17238169	+	HVAEP6.G010553	HVAEP6	4606340	4606916	-
HSymV2.0_g04.07084	HiC_scaffold_4	17281373	17394829	-	HVAEP6.G010514	HVAEP6	3306835	3344880	-
HSymV2.0_g04.07086	HiC_scaffold_4	17487123	17490462	+	HVAEP6.G011345	HVAEP6	28234412	28255686	+
HSymV2.0_g04.07087	HiC_scaffold_4	17502403	17503119	+	HVAEP6.G011304	HVAEP6	26396995	26412424	+
HSymV2.0_g04.07088	HiC_scaffold_4	17503208	17518632	-	HVAEP6.G011306	HVAEP6	26412355	26419231	-
HSymV2.0_g04.07090	HiC_scaffold_4	17520043	17520678	+	HVAEP11.G020366	HVAEP11	30466800	30482045	-
HSymV2.0_g04.07095	HiC_scaffold_4	17596096	17600888	-	HVAEP6.G012301	HVAEP6	60652712	60653363	-
HSymV2.0_g04.07101	HiC_scaffold_4	17731540	17791504	+	HVAEP6.G012116	HVAEP6	54505669	54538168	+
HSymV2.0_g04.07106	HiC_scaffold_4	18235978	18314807	+	HVAEP6.G011832	HVAEP6	45354347	45406386	-
HSymV2.0_g04.07112	HiC_scaffold_4	18440725	18481282	+	HVAEP6.G010460	HVAEP6	1962876	1990249	+
HSymV2.0_g04.07134	HiC_scaffold_4	18834649	18842189	+	HVAEP6.G011246	HVAEP6	24109973	24130118	-
HSymV2.0_g04.07135	HiC_scaffold_4	18841233	18900937	-	HVAEP6.G011181	HVAEP6	22673513	22698743	-
HSymV2.0_g04.07136	HiC_scaffold_4	18904890	18911853	+	HVAEP6.G010733	HVAEP6	9608240	9651255	-
HSymV2.0_g04.07137	HiC_scaffold_4	18913172	18919009	+	HVAEP6.G010737	HVAEP6	9729734	9735550	-
HSymV2.0_g04.07139	HiC_scaffold_4	18923371	18945545	-	HVAEP6.G010738	HVAEP6	9745382	9802097	-
HSymV2.0_g04.07140	HiC_scaffold_4	18923995	18926387	+	HVAEP12.G021636	HVAEP12	10770292	10772998	+
HSymV2.0_g04.07142	HiC_scaffold_4	18952712	18959797	-	HVAEP6.G011053	HVAEP6	19361773	19380365	+
HSymV2.0_g04.07144	HiC_scaffold_4	18976470	18994215	-	HVAEP6.G011052	HVAEP6	19334019	19361297	+
HSymV2.0_g04.07145	HiC_scaffold_4	19030826	19042556	+	HVAEP6.G010805	HVAEP6	12401466	12438854	+
HSymV2.0_g04.07147	HiC_scaffold_4	19081514	19093419	+	HVAEP6.G010808	HVAEP6	12552301	12601653	+
HSymV2.0_g04.07152	HiC_scaffold_4	19154289	19161593	+	HVAEP6.G012132	HVAEP6	54952164	55016030	+
HSymV2.0_g04.07154	HiC_scaffold_4	19168028	19200496	+	HVAEP6.G011574	HVAEP6	36228806	36287542	-
HSymV2.0_g04.07161	HiC_scaffold_4	19274047	19275257	+	HVAEP6.G010498	HVAEP6	2848451	2850473	+
HSymV2.0_g04.07163	HiC_scaffold_4	19281332	19296886	-	HVAEP6.G012046	HVAEP6	52637571	52703247	-
HSymV2.0_g04.07164	HiC_scaffold_4	19300439	19311789	-	HVAEP11.G021069	HVAEP11	50979358	50990737	-
HSymV2.0_g04.07165	HiC_scaffold_4	19335068	19335917	+	HVAEP9.G016808	HVAEP9	37251545	37252279	+
HSymV2.0_g04.07166	HiC_scaffold_4	19337709	19344982	+	HVAEP12.G022584	HVAEP12	40285133	40285891	-
HSymV2.0_g04.07169	HiC_scaffold_4	19383475	19394650	-	HVAEP10.G018011	HVAEP10	12273630	12274315	+
HSymV2.0_g04.07172	HiC_scaffold_4	19414186	19417779	-	HVAEP6.G012107	HVAEP6	54387291	54397595	-
HSymV2.0_g04.07173	HiC_scaffold_4	19426429	19434485	+	HVAEP6.G010493	HVAEP6	2674657	2706729	+
HSymV2.0_g04.07174	HiC_scaffold_4	19438178	19444251	-	HVAEP6.G010616	HVAEP6	6055171	6083532	+
HSymV2.0_g04.07175	HiC_scaffold_4	19472831	19477848	+	HVAEP6.G010615	HVAEP6	6032013	6048115	+
HSymV2.0_g04.07176	HiC_scaffold_4	19495731	19497393	-	HVAEP6.G011297	HVAEP6	26232343	26233071	-
HSymV2.0_g04.07183	HiC_scaffold_4	19508198	19516653	+	HVAEP6.G011296	HVAEP6	26208339	26230627	-
HSymV2.0_g04.07185	HiC_scaffold_4	19524115	19546751	+	HVAEP6.G011307	HVAEP6	26441507	26459730	+
HSymV2.0_g04.07186	HiC_scaffold_4	19553187	19554971	-	HVAEP6.G011310	HVAEP6	26679644	26681525	+
HSymV2.0_g04.07187	HiC_scaffold_4	19559360	19564093	+	HVAEP6.G011312	HVAEP6	26755215	26756738	+
HSymV2.0_g04.07188	HiC_scaffold_4	19566709	19589911	-	HVAEP6.G011316	HVAEP6	26832924	26853890	+
HSymV2.0_g04.07192	HiC_scaffold_4	19605555	19612356	+	HVAEP4.G008252	HVAEP4	27870191	27882061	+
HSymV2.0_g04.07194	HiC_scaffold_4	19625343	19630378	+	HVAEP6.G012304	HVAEP6	60749061	60768974	-
HSymV2.0_g04.07195	HiC_scaffold_4	19638799	19639635	-	HVAEP6.G010944	HVAEP6	16763534	16764331	-
HSymV2.0_g04.07196	HiC_scaffold_4	19640949	19643921	-	HVAEP6.G012296	HVAEP6	60521743	60537864	-
HSymV2.0_g04.07200	HiC_scaffold_4	19743492	19744877	-	HVAEP2.G003583	HVAEP2	29524928	29526169	-
HSymV2.0_g04.07203	HiC_scaffold_4	19771254	19776811	+	HVAEP6.G011197	HVAEP6	23057179	23114015	-
HSymV2.0_g04.07205	HiC_scaffold_4	19787212	19792504	-	HVAEP6.G011126	HVAEP6	21239181	21262720	+
HSymV2.0_g04.07209	HiC_scaffold_4	19853220	19853921	+	HVAEP3.G006872	HVAEP3	54862627	54864033	+
HSymV2.0_g04.07215	HiC_scaffold_4	19915280	19921188	+	HVAEP13.G025825	HVAEP13	55661390	55667034	-
HSymV2.0_g04.07217	HiC_scaffold_4	19936538	19956361	+	HVAEP6.G012212	HVAEP6	57710326	57769353	-
HSymV2.0_g04.07218	HiC_scaffold_4	19963262	19978215	+	HVAEP6.G011691	HVAEP6	40607703	40675372	-
HSymV2.0_g04.07219	HiC_scaffold_4	19967263	19969016	-	HVAEP1.G002592	HVAEP1	79061244	79062759	-
HSymV2.0_g04.07220	HiC_scaffold_4	19978603	19980378	-	HVAEP6.G012077	HVAEP6	53539713	53544682	-
HSymV2.0_g04.07222	HiC_scaffold_4	19985008	19998111	-	HVAEP6.G010748	HVAEP6	10275689	10307560	+
HSymV2.0_g04.07226	HiC_scaffold_4	20059620	20063953	-	HVAEP6.G012251	HVAEP6	59229961	59240689	+
HSymV2.0_g04.07238	HiC_scaffold_4	20169378	20181016	+	HVAEP6.G011444	HVAEP6	31443372	31489484	+
HSymV2.0_g04.07243	HiC_scaffold_4	20219238	20219946	-	HVAEP6.G010749	HVAEP6	10319715	10320574	+
HSymV2.0_g04.07244	HiC_scaffold_4	20224973	20230985	+	HVAEP6.G010750	HVAEP6	10350569	10392794	+
HSymV2.0_g04.07260	HiC_scaffold_4	20426883	20453073	+	HVAEP6.G011129	HVAEP6	21308976	21335646	-
HSymV2.0_g04.07261	HiC_scaffold_4	20455920	20458037	-	HVAEP6.G011127	HVAEP6	21278964	21280991	+
HSymV2.0_g04.07262	HiC_scaffold_4	20468760	20480877	+	HVAEP6.G010677	HVAEP6	7968878	7978190	-
HSymV2.0_g04.07263	HiC_scaffold_4	20492138	20537415	+	HVAEP6.G010670	HVAEP6	7618980	7737522	-
HSymV2.0_g04.07264	HiC_scaffold_4	20540805	20545335	-	HVAEP6.G010501	HVAEP6	2908503	2925315	+
HSymV2.0_g04.07266	HiC_scaffold_4	20557624	20596284	+	HVAEP6.G010426	HVAEP6	1028447	1082079	-
HSymV2.0_g04.07267	HiC_scaffold_4	20598829	20604927	-	HVAEP6.G010541	HVAEP6	3931830	4179623	+
HSymV2.0_g04.07268	HiC_scaffold_4	20611366	20619358	-	HVAEP6.G010631	HVAEP6	6540580	6574076	-
HSymV2.0_g04.07269	HiC_scaffold_4	20623317	20634768	+	HVAEP6.G010658	HVAEP6	7177105	7225704	+
HSymV2.0_g04.07270	HiC_scaffold_4	20635783	20644001	-	HVAEP6.G010629	HVAEP6	6439540	6459729	+
HSymV2.0_g04.07271	HiC_scaffold_4	20648378	20652809	-	HVAEP6.G010626	HVAEP6	6318697	6339362	+
HSymV2.0_g04.07272	HiC_scaffold_4	20656471	20669240	-	HVAEP6.G010904	HVAEP6	15442841	15474669	+
HSymV2.0_g04.07279	HiC_scaffold_4	20820442	20823521	+	HVAEP6.G010468	HVAEP6	2155152	2185098	-
HSymV2.0_g04.07281	HiC_scaffold_4	20831106	20833077	-	HVAEP6.G011351	HVAEP6	28475869	28477863	-
HSymV2.0_g04.07282	HiC_scaffold_4	20834629	20843459	-	HVAEP6.G011353	HVAEP6	28502119	28524956	-
HSymV2.0_g04.07283	HiC_scaffold_4	20846079	20850674	+	HVAEP6.G011350	HVAEP6	28444735	28465712	+
HSymV2.0_g04.07284	HiC_scaffold_4	20855373	20858893	+	HVAEP6.G011359	HVAEP6	28577335	28591173	-
HSymV2.0_g04.07285	HiC_scaffold_4	20860226	20877013	-	HVAEP6.G011360	HVAEP6	28598742	28667695	-
HSymV2.0_g04.07288	HiC_scaffold_4	20894092	20898719	-	HVAEP6.G012059	HVAEP6	52899504	52907786	-
HSymV2.0_g04.07289	HiC_scaffold_4	20899038	20906986	+	HVAEP6.G011048	HVAEP6	19202339	19248654	-
HSymV2.0_g04.07290	HiC_scaffold_4	20911281	20913454	-	HVAEP6.G011451	HVAEP6	31669347	31672583	-
HSymV2.0_g04.07292	HiC_scaffold_4	20921212	20926015	-	HVAEP6.G011916	HVAEP6	47976718	48005908	-
HSymV2.0_g04.07293	HiC_scaffold_4	20927517	20930696	-	HVAEP6.G011991	HVAEP6	50803638	50819277	-
HSymV2.0_g04.07296	HiC_scaffold_4	20948163	20965428	+	HVAEP6.G010452	HVAEP6	1596539	1639718	-
HSymV2.0_g04.07297	HiC_scaffold_4	20967123	20969525	+	HVAEP6.G010451	HVAEP6	1577838	1596409	-
HSymV2.0_g04.07298	HiC_scaffold_4	20972994	20976290	-	HVAEP6.G010776	HVAEP6	11190394	11214812	-
HSymV2.0_g04.07299	HiC_scaffold_4	20987362	21002872	-	HVAEP6.G010662	HVAEP6	7400802	7489331	+
HSymV2.0_g04.07300	HiC_scaffold_4	21005905	21024324	+	HVAEP6.G011532	HVAEP6	34490074	34574127	+
HSymV2.0_g04.07301	HiC_scaffold_4	21025231	21026699	-	HVAEP11.G020790	HVAEP11	42087828	42090604	-
HSymV2.0_g04.07302	HiC_scaffold_4	21032014	21035480	+	HVAEP6.G010494	HVAEP6	2767229	2785791	+
HSymV2.0_g04.07303	HiC_scaffold_4	21036589	21039367	+	HVAEP6.G010496	HVAEP6	2786452	2788081	+
HSymV2.0_g04.07304	HiC_scaffold_4	21042091	21051921	+	HVAEP6.G010428	HVAEP6	1152304	1194291	-
HSymV2.0_g04.07305	HiC_scaffold_4	21057318	21119867	+	HVAEP6.G010422	HVAEP6	847250	908970	+
HSymV2.0_g04.07306	HiC_scaffold_4	21121970	21138157	-	HVAEP6.G011847	HVAEP6	45934069	45982329	+
HSymV2.0_g04.07307	HiC_scaffold_4	21144091	21146463	-	HVAEP3.G005758	HVAEP3	19162996	19199735	+
HSymV2.0_g04.07308	HiC_scaffold_4	21150677	21157595	-	HVAEP6.G012073	HVAEP6	53483116	53496061	+
HSymV2.0_g04.07313	HiC_scaffold_4	21202046	21239097	+	HVAEP6.G011690	HVAEP6	40496118	40579119	+
HSymV2.0_g04.07316	HiC_scaffold_4	21282429	21300452	-	HVAEP7.G013169	HVAEP7	24574715	24623981	+
HSymV2.0_g04.07317	HiC_scaffold_4	21306537	21312558	+	HVAEP6.G011520	HVAEP6	34098677	34164500	+
HSymV2.0_g04.07321	HiC_scaffold_4	21343981	21347979	+	HVAEP6.G011456	HVAEP6	31795089	31832968	+
HSymV2.0_g04.07322	HiC_scaffold_4	21349268	21351647	-	HVAEP1.G002119	HVAEP1	66073002	66087437	+
HSymV2.0_g04.07323	HiC_scaffold_4	21353989	21354657	+	HVAEP6.G011564	HVAEP6	35925490	35926570	+
HSymV2.0_g04.07324	HiC_scaffold_4	21355759	21363314	-	HVAEP6.G011573	HVAEP6	36143588	36160803	+
HSymV2.0_g04.07326	HiC_scaffold_4	21372199	21381510	+	HVAEP6.G011188	HVAEP6	22779432	22823015	+
HSymV2.0_g04.07327	HiC_scaffold_4	21383267	21401781	-	HVAEP6.G010970	HVAEP6	17262324	17339544	+
HSymV2.0_g04.07328	HiC_scaffold_4	21406767	21408178	+	HVAEP6.G010964	HVAEP6	17119905	17122376	-
HSymV2.0_g04.07329	HiC_scaffold_4	21410289	21412915	+	HVAEP6.G010965	HVAEP6	17138907	17141396	+
HSymV2.0_g04.07330	HiC_scaffold_4	21413517	21418493	+	HVAEP6.G010966	HVAEP6	17141893	17187647	+
HSymV2.0_g04.07333	HiC_scaffold_4	21430477	21440573	-	HVAEP6.G011449	HVAEP6	31615520	31645869	+
HSymV2.0_g04.07336	HiC_scaffold_4	21453101	21455381	-	HVAEP6.G011563	HVAEP6	35886754	35898578	+
HSymV2.0_g04.07337	HiC_scaffold_4	21458854	21475339	-	HVAEP6.G011583	HVAEP6	36436567	36470500	+
HSymV2.0_g04.07338	HiC_scaffold_4	21477817	21487736	-	HVAEP6.G011566	HVAEP6	35969338	35999838	-
HSymV2.0_g04.07340	HiC_scaffold_4	21502316	21511415	-	HVAEP6.G011556	HVAEP6	35579630	35645481	-
HSymV2.0_g04.07341	HiC_scaffold_4	21522751	21534735	+	HVAEP6.G011408	HVAEP6	29932201	30010090	-
HSymV2.0_g04.07342	HiC_scaffold_4	21537218	21539083	+	HVAEP6.G011407	HVAEP6	29926653	29928621	+
HSymV2.0_g04.07343	HiC_scaffold_4	21541695	21559682	-	HVAEP6.G011159	HVAEP6	22146465	22255156	+
HSymV2.0_g04.07346	HiC_scaffold_4	21609072	21621209	+	HVAEP6.G010585	HVAEP6	5442222	5493475	-
HSymV2.0_g04.07348	HiC_scaffold_4	21630695	21635780	+	HVAEP6.G012079	HVAEP6	53583899	53631028	-
HSymV2.0_g04.07349	HiC_scaffold_4	21636857	21657516	-	HVAEP6.G011540	HVAEP6	34906717	34974042	-
HSymV2.0_g04.07373	HiC_scaffold_4	21953664	21978398	+	HVAEP2.G004450	HVAEP2	53955175	54032976	-
HSymV2.0_g04.07376	HiC_scaffold_4	22010597	22012361	-	HVAEP15.G028118	HVAEP15	31610607	31611233	+
HSymV2.0_g04.07398	HiC_scaffold_4	22234339	22285231	-	HVAEP6.G010895	HVAEP6	15126579	15170577	+
HSymV2.0_g04.07399	HiC_scaffold_4	22287638	22305325	-	HVAEP6.G010897	HVAEP6	15203500	15265429	-
HSymV2.0_g04.07400	HiC_scaffold_4	22313474	22365916	-	HVAEP6.G010885	HVAEP6	14876981	14942369	+
HSymV2.0_g04.07401	HiC_scaffold_4	22371568	22374478	-	HVAEP6.G010465	HVAEP6	2118676	2121125	-
HSymV2.0_g04.07402	HiC_scaffold_4	22376203	22385908	-	HVAEP6.G011057	HVAEP6	19438147	19497883	+
HSymV2.0_g04.07403	HiC_scaffold_4	22387120	22392743	+	HVAEP6.G010425	HVAEP6	937756	979025	-
HSymV2.0_g04.07404	HiC_scaffold_4	22395046	22400796	+	HVAEP6.G010424	HVAEP6	922355	937619	+
HSymV2.0_g04.07405	HiC_scaffold_4	22405981	22406947	+	HVAEP10.G018349	HVAEP10	22689921	22709125	+
HSymV2.0_g04.07406	HiC_scaffold_4	22407855	22419472	-	HVAEP6.G011849	HVAEP6	46072736	46149181	-
HSymV2.0_g04.07407	HiC_scaffold_4	22420322	22423585	-	HVAEP6.G011850	HVAEP6	46149290	46158089	-
HSymV2.0_g04.07408	HiC_scaffold_4	22424471	22437278	-	HVAEP6.G011851	HVAEP6	46164964	46215168	-
HSymV2.0_g04.07413	HiC_scaffold_4	22543556	22545462	+	HVAEP6.G010743	HVAEP6	10080517	10092298	-
HSymV2.0_g04.07414	HiC_scaffold_4	22552506	22563151	+	HVAEP6.G011565	HVAEP6	35934036	35934957	-
HSymV2.0_g04.07416	HiC_scaffold_4	22578267	22580581	-	HVAEP6.G012072	HVAEP6	53402817	53434606	-
HSymV2.0_g04.07417	HiC_scaffold_4	22598954	22621640	+	HVAEP1.G002493	HVAEP1	75924342	75973796	-
HSymV2.0_g04.07423	HiC_scaffold_4	22720243	22732899	+	HVAEP6.G010869	HVAEP6	14296158	14345895	-
HSymV2.0_g04.07425	HiC_scaffold_4	22753336	22772149	+	HVAEP6.G011132	HVAEP6	21445582	21504606	+
HSymV2.0_g04.07426	HiC_scaffold_4	22795416	22798443	-	HVAEP6.G012148	HVAEP6	55542279	55544285	-
HSymV2.0_g04.07427	HiC_scaffold_4	22812641	22823882	-	HVAEP6.G011381	HVAEP6	29253319	29294394	+
HSymV2.0_g04.07428	HiC_scaffold_4	22825699	22826010	+	HVAEP6.G011364	HVAEP6	28788658	28795283	-
HSymV2.0_g04.07430	HiC_scaffold_4	22845195	22854837	-	HVAEP6.G012092	HVAEP6	53985176	53989151	-
HSymV2.0_g04.07435	HiC_scaffold_4	22907046	22917966	+	HVAEP6.G011443	HVAEP6	31349324	31408967	-
HSymV2.0_g04.07436	HiC_scaffold_4	22920911	22928055	-	HVAEP6.G012146	HVAEP6	55474214	55510298	+
HSymV2.0_g04.07437	HiC_scaffold_4	22936938	22944214	+	HVAEP6.G011546	HVAEP6	35129498	35160468	-
HSymV2.0_g04.07438	HiC_scaffold_4	22946293	22948514	+	HVAEP6.G011587	HVAEP6	36586176	36614419	+
HSymV2.0_g04.07439	HiC_scaffold_4	22949240	22950403	+	HVAEP6.G011207	HVAEP6	23315102	23317164	-
HSymV2.0_g04.07440	HiC_scaffold_4	22954909	23023950	+	HVAEP6.G011298	HVAEP6	26268616	26294464	-
HSymV2.0_g04.07441	HiC_scaffold_4	23026923	23030100	-	HVAEP6.G011272	HVAEP6	24993292	25000567	+
HSymV2.0_g04.07442	HiC_scaffold_4	23050323	23060488	-	HVAEP6.G011638	HVAEP6	38532194	38625392	+
HSymV2.0_g04.07443	HiC_scaffold_4	23062358	23066021	+	HVAEP6.G011528	HVAEP6	34330670	34358023	-
HSymV2.0_g04.07444	HiC_scaffold_4	23084926	23085269	+	HVAEP6.G012018	HVAEP6	51677538	51678144	-
HSymV2.0_g04.07448	HiC_scaffold_4	23125527	23137734	-	HVAEP6.G012199	HVAEP6	56977958	57009652	-
[truncated: 6,976 more rows]
